# Supplementary material for: Sex-specific transcriptomic and epitranscriptomic signatures of PTSD-like fear acquisition
Source: iScience. 2022 Aug 2;25(9):104861. doi: 10.1016/j.isci.2022.104861 (PMC9418440; doi:10.1016/j.isci.2022.104861)
Supplement: Table S3. Differentially expressed genes in female mice compared with males, control condition, related to Figure 1 [file mmc2.xlsx]

## Sheet: Sheet1
Table S3. Differentially expressed genes in female mice compared to males, control condition, Related to Figure 1.
	ensembl_gene_id	external_gene_name	gene_biotype	description	baseMean	log2FoldChange	lfcSE	stat	pvalue	padj
1	ENSMUSG00000000567	Sox9	protein_coding	SRY (sex determining region Y)-box 9 [Source:MGI Symbol;Acc:MGI:98371]	953.011	0.453313	0.126599	3.58071	0.000342666	0.0474707
2	ENSMUSG00000000787	Ddx3x	protein_coding	DEAD box helicase 3, X-linked [Source:MGI Symbol;Acc:MGI:103064]	14606	0.377213	0.0672716	5.60732	2.05486e-08	3.10545e-05
3	ENSMUSG00000000861	Bcl11a	protein_coding	B cell CLL/lymphoma 11A (zinc finger protein) [Source:MGI Symbol;Acc:MGI:106190]	2642.35	-0.632535	0.125043	-5.05855	4.22462e-07	0.000431476
4	ENSMUSG00000001270	Ckb	protein_coding	creatine kinase, brain [Source:MGI Symbol;Acc:MGI:88407]	21868.3	-0.415383	0.111121	-3.7381	0.000185414	0.0331433
5	ENSMUSG00000002459	Rgs20	protein_coding	regulator of G-protein signaling 20 [Source:MGI Symbol;Acc:MGI:1929866]	1290.5	-0.43573	0.104663	-4.16317	3.13857e-05	0.0118581
6	ENSMUSG00000003657	Calb2	protein_coding	calbindin 2 [Source:MGI Symbol;Acc:MGI:101914]	1710.34	0.464224	0.1262	3.67847	0.000234633	0.0378693
7	ENSMUSG00000004347	Pde1c	protein_coding	phosphodiesterase 1C [Source:MGI Symbol;Acc:MGI:108413]	627.67	-0.684558	0.179013	-3.82407	0.000131268	0.0283466
8	ENSMUSG00000004894	Hapln2	protein_coding	hyaluronan and proteoglycan link protein 2 [Source:MGI Symbol;Acc:MGI:2137300]	272.115	-0.991584	0.259521	-3.82083	0.000133003	0.0283466
9	ENSMUSG00000007656	Arpp19	protein_coding	cAMP-regulated phosphoprotein 19 [Source:MGI Symbol;Acc:MGI:1891691]	11126.2	-0.413891	0.0984041	-4.20604	2.59889e-05	0.0105375
10	ENSMUSG00000007944	Ttc9b	protein_coding	tetratricopeptide repeat domain 9B [Source:MGI Symbol;Acc:MGI:1920282]	2196.33	-0.324315	0.0828685	-3.91361	9.0928e-05	0.025125
11	ENSMUSG00000016262	Sertad4	protein_coding	SERTA domain containing 4 [Source:MGI Symbol;Acc:MGI:2443496]	608.026	-0.781037	0.191589	-4.07662	4.56949e-05	0.0155027
12	ENSMUSG00000017291	Taok1	protein_coding	TAO kinase 1 [Source:MGI Symbol;Acc:MGI:1914490]	11258.1	0.346592	0.078356	4.4233	9.7205e-06	0.0052127
13	ENSMUSG00000019194	Scn1b	protein_coding	sodium channel, voltage-gated, type I, beta [Source:MGI Symbol;Acc:MGI:98247]	6998.59	-0.28293	0.0746573	-3.78971	0.000150823	0.0305805
14	ENSMUSG00000019935	Slc17a8	protein_coding	solute carrier family 17 (sodium-dependent inorganic phosphate cotransporter), member 8 [Source:MGI Symbol;Acc:MGI:3039629]	130.406	-1.29329	0.324388	-3.98687	6.69519e-05	0.0202365
15	ENSMUSG00000019970	Sgk1	protein_coding	serum/glucocorticoid regulated kinase 1 [Source:MGI Symbol;Acc:MGI:1340062]	1966.51	-0.629348	0.101404	-6.20636	5.42251e-10	1.1268e-06
16	ENSMUSG00000019997	Ccn2	protein_coding	cellular communication network factor 2 [Source:MGI Symbol;Acc:MGI:95537]	716.402	-0.754071	0.149314	-5.05025	4.41235e-07	0.000431476
17	ENSMUSG00000020014	Cfap54	protein_coding	cilia and flagella associated protein 54 [Source:MGI Symbol;Acc:MGI:1922208]	815.332	0.416036	0.117243	3.5485	0.000387435	0.0495576
18	ENSMUSG00000020096	Tbata	protein_coding	thymus, brain and testes associated [Source:MGI Symbol;Acc:MGI:1923820]	136.404	0.863262	0.223942	3.85485	0.000115802	0.026127
19	ENSMUSG00000020460	Rps27a	protein_coding	ribosomal protein S27A [Source:MGI Symbol;Acc:MGI:1925544]	3490.29	0.322785	0.077059	4.1888	2.80428e-05	0.0110996
20	ENSMUSG00000020684	Rasl10b	protein_coding	RAS-like, family 10, member B [Source:MGI Symbol;Acc:MGI:2685575]	9348.4	-0.380897	0.104184	-3.656	0.000256182	0.0398017
21	ENSMUSG00000020774	Aspa	protein_coding	aspartoacylase [Source:MGI Symbol;Acc:MGI:87914]	382.573	-0.725492	0.189721	-3.82399	0.000131307	0.0283466
22	ENSMUSG00000021032	Ngb	protein_coding	neuroglobin [Source:MGI Symbol;Acc:MGI:2151886]	405.544	0.608579	0.162663	3.74136	0.000183029	0.0331054
23	ENSMUSG00000021709	Erbin	protein_coding	Erbb2 interacting protein [Source:MGI Symbol;Acc:MGI:1890169]	4951.4	-0.42353	0.100268	-4.22396	2.40043e-05	0.00997617
24	ENSMUSG00000021782	Dlg5	protein_coding	discs large MAGUK scaffold protein 5 [Source:MGI Symbol;Acc:MGI:1918478]	2692.77	0.310183	0.0845275	3.66962	0.000242915	0.0384593
25	ENSMUSG00000022197	Pdzd2	protein_coding	PDZ domain containing 2 [Source:MGI Symbol;Acc:MGI:1922394]	4139.52	-0.388154	0.102461	-3.7883	0.00015168	0.0305805
26	ENSMUSG00000022306	Zfpm2	protein_coding	zinc finger protein, multitype 2 [Source:MGI Symbol;Acc:MGI:1334444]	1260.72	0.556014	0.1544	3.60114	0.000316827	0.0454046
27	ENSMUSG00000022468	Endou	protein_coding	endonuclease, polyU-specific [Source:MGI Symbol;Acc:MGI:97746]	108.356	-1.08751	0.291482	-3.73098	0.000190736	0.0333784
28	ENSMUSG00000022708	Zbtb20	protein_coding	zinc finger and BTB domain containing 20 [Source:MGI Symbol;Acc:MGI:1929213]	7402.49	0.341377	0.0863566	3.95311	7.71433e-05	0.0217361
29	ENSMUSG00000024330	Col11a2	protein_coding	collagen, type XI, alpha 2 [Source:MGI Symbol;Acc:MGI:88447]	682.746	-0.589625	0.160403	-3.67591	0.000237004	0.0378842
30	ENSMUSG00000025089	Gfra1	protein_coding	glial cell line derived neurotrophic factor family receptor alpha 1 [Source:MGI Symbol;Acc:MGI:1100842]	1518.18	-0.465912	0.128143	-3.63587	0.000277046	0.0422533
31	ENSMUSG00000025332	Kdm5c	protein_coding	lysine (K)-specific demethylase 5C [Source:MGI Symbol;Acc:MGI:99781]	3531.89	0.372098	0.0792944	4.69261	2.69738e-06	0.00186861
32	ENSMUSG00000026278	Bok	protein_coding	BCL2-related ovarian killer [Source:MGI Symbol;Acc:MGI:1858494]	566.428	-0.667532	0.165616	-4.03059	5.5637e-05	0.0181355
33	ENSMUSG00000026479	Lamc2	protein_coding	laminin, gamma 2 [Source:MGI Symbol;Acc:MGI:99913]	666.352	-0.417673	0.112014	-3.72877	0.000192414	0.0333784
34	ENSMUSG00000026519	Tmem63a	protein_coding	transmembrane protein 63a [Source:MGI Symbol;Acc:MGI:2384789]	394.759	-0.732544	0.201734	-3.63123	0.000282072	0.0426287
35	ENSMUSG00000026579	F5	protein_coding	coagulation factor V [Source:MGI Symbol;Acc:MGI:88382]	88.6609	1.37342	0.300345	4.57282	4.81206e-06	0.00285699
36	ENSMUSG00000026688	Mgst3	protein_coding	microsomal glutathione S-transferase 3 [Source:MGI Symbol;Acc:MGI:1913697]	1634.96	-0.369129	0.0983224	-3.75427	0.000173847	0.0326849
37	ENSMUSG00000026765	Lypd6b	protein_coding	LY6/PLAUR domain containing 6B [Source:MGI Symbol;Acc:MGI:1919147]	393.96	-0.733327	0.189245	-3.87501	0.000106619	0.0258305
38	ENSMUSG00000026826	Nr4a2	protein_coding	nuclear receptor subfamily 4, group A, member 2 [Source:MGI Symbol;Acc:MGI:1352456]	1800.19	-0.481627	0.0892954	-5.39364	6.90449e-08	9.11132e-05
39	ENSMUSG00000027004	Frzb	protein_coding	frizzled-related protein [Source:MGI Symbol;Acc:MGI:892032]	866.182	-0.559182	0.106342	-5.25832	1.4538e-07	0.00016112
40	ENSMUSG00000027016	Zfp385b	protein_coding	zinc finger protein 385B [Source:MGI Symbol;Acc:MGI:2444734]	990.555	-0.553784	0.12131	-4.56503	4.99412e-06	0.00286283
41	ENSMUSG00000027270	Lamp5	protein_coding	lysosomal-associated membrane protein family, member 5 [Source:MGI Symbol;Acc:MGI:1923411]	2912.9	-0.35151	0.0910477	-3.86073	0.000113051	0.026127
42	ENSMUSG00000027394	Ttl	protein_coding	tubulin tyrosine ligase [Source:MGI Symbol;Acc:MGI:1916987]	2873.5	-0.323152	0.0803804	-4.02029	5.81272e-05	0.0182322
43	ENSMUSG00000027583	Zbtb46	protein_coding	zinc finger and BTB domain containing 46 [Source:MGI Symbol;Acc:MGI:1919397]	605.391	0.495667	0.12517	3.95995	7.49661e-05	0.0214868
44	ENSMUSG00000027823	Gmps	protein_coding	guanine monophosphate synthetase [Source:MGI Symbol;Acc:MGI:2448526]	5369.25	0.363273	0.0783671	4.63553	3.56025e-06	0.00227637
45	ENSMUSG00000027827	Kcnab1	protein_coding	potassium voltage-gated channel, shaker-related subfamily, beta member 1 [Source:MGI Symbol;Acc:MGI:109155]	4207.88	-0.371758	0.102666	-3.62103	0.000293431	0.0435535
46	ENSMUSG00000027858	Tspan2	protein_coding	tetraspanin 2 [Source:MGI Symbol;Acc:MGI:1917997]	3583.49	-0.553294	0.127242	-4.34837	1.37152e-05	0.00621696
47	ENSMUSG00000027875	Hmgcs2	protein_coding	3-hydroxy-3-methylglutaryl-Coenzyme A synthase 2 [Source:MGI Symbol;Acc:MGI:101939]	374.79	0.638611	0.163316	3.91027	9.21935e-05	0.025125
48	ENSMUSG00000027965	Olfm3	protein_coding	olfactomedin 3 [Source:MGI Symbol;Acc:MGI:2387329]	1738.96	-0.500855	0.136816	-3.6608	0.000251432	0.0394321
49	ENSMUSG00000028341	Nr4a3	protein_coding	nuclear receptor subfamily 4, group A, member 3 [Source:MGI Symbol;Acc:MGI:1352457]	2068.53	0.449541	0.122018	3.68421	0.000229415	0.0373901
50	ENSMUSG00000028664	Ephb2	protein_coding	Eph receptor B2 [Source:MGI Symbol;Acc:MGI:99611]	618.185	0.454154	0.127906	3.55068	0.000384231	0.0495576
51	ENSMUSG00000029054	Gabrd	protein_coding	gamma-aminobutyric acid (GABA) A receptor, subunit delta [Source:MGI Symbol;Acc:MGI:95622]	1265.32	-0.454295	0.116476	-3.90033	9.60629e-05	0.0257572
52	ENSMUSG00000029219	Slc10a4	protein_coding	solute carrier family 10 (sodium/bile acid cotransporter family), member 4 [Source:MGI Symbol;Acc:MGI:3606480]	63.8204	-1.76722	0.467063	-3.78369	0.000154521	0.0305805
53	ENSMUSG00000029361	Nos1	protein_coding	nitric oxide synthase 1, neuronal [Source:MGI Symbol;Acc:MGI:97360]	9005.25	0.393371	0.101112	3.89043	0.000100065	0.0258305
54	ENSMUSG00000029544	Cabp1	protein_coding	calcium binding protein 1 [Source:MGI Symbol;Acc:MGI:1352750]	3600.12	-0.40567	0.0943901	-4.29781	1.72496e-05	0.00754623
55	ENSMUSG00000029822	Osbpl3	protein_coding	oxysterol binding protein-like 3 [Source:MGI Symbol;Acc:MGI:1918970]	915.952	-0.614093	0.172326	-3.56356	0.000365866	0.0488925
56	ENSMUSG00000030137	Tuba8	protein_coding	tubulin, alpha 8 [Source:MGI Symbol;Acc:MGI:1858225]	146.916	-0.928414	0.249606	-3.71951	0.00019961	0.0338604
57	ENSMUSG00000030209	Grin2b	protein_coding	glutamate receptor, ionotropic, NMDA2B (epsilon 2) [Source:MGI Symbol;Acc:MGI:95821]	46261.4	0.345141	0.0954819	3.61473	0.000300661	0.0438438
58	ENSMUSG00000030246	Ldhb	protein_coding	lactate dehydrogenase B [Source:MGI Symbol;Acc:MGI:96763]	11409.2	-0.318828	0.0892604	-3.57189	0.000354412	0.0486921
59	ENSMUSG00000030259	Rassf8	protein_coding	Ras association (RalGDS/AF-6) domain family (N-terminal) member 8 [Source:MGI Symbol;Acc:MGI:1918573]	1740.25	0.530702	0.122042	4.34851	1.37065e-05	0.00621696
60	ENSMUSG00000031112	Stk26	protein_coding	serine/threonine kinase 26 [Source:MGI Symbol;Acc:MGI:1917665]	417.124	-0.609772	0.170159	-3.58354	0.000338975	0.0473539
61	ENSMUSG00000032060	Cryab	protein_coding	crystallin, alpha B [Source:MGI Symbol;Acc:MGI:88516]	1748.28	-0.6247	0.133125	-4.69259	2.69771e-06	0.00186861
62	ENSMUSG00000032537	Ephb1	protein_coding	Eph receptor B1 [Source:MGI Symbol;Acc:MGI:1096337]	957.997	-0.772242	0.168069	-4.5948	4.33166e-06	0.00266702
63	ENSMUSG00000032625	Thsd7a	protein_coding	thrombospondin, type I, domain containing 7A [Source:MGI Symbol;Acc:MGI:2685683]	3114.66	0.326097	0.0869179	3.75178	0.000175584	0.0326849
64	ENSMUSG00000032841	Prr5l	protein_coding	proline rich 5 like [Source:MGI Symbol;Acc:MGI:1919696]	195.584	-0.837586	0.216325	-3.87188	0.000108	0.0258305
65	ENSMUSG00000032854	Ugt8a	protein_coding	UDP galactosyltransferase 8A [Source:MGI Symbol;Acc:MGI:109522]	1358.45	-0.720818	0.152929	-4.7134	2.43612e-06	0.00184082
66	ENSMUSG00000033209	Ttc28	protein_coding	tetratricopeptide repeat domain 28 [Source:MGI Symbol;Acc:MGI:2140873]	1485.84	0.385078	0.100513	3.83112	0.00012756	0.0282741
67	ENSMUSG00000033615	Cplx1	protein_coding	complexin 1 [Source:MGI Symbol;Acc:MGI:104727]	11898.5	-0.351235	0.0885652	-3.96584	7.31388e-05	0.0214868
68	ENSMUSG00000034997	Htr2a	protein_coding	5-hydroxytryptamine (serotonin) receptor 2A [Source:MGI Symbol;Acc:MGI:109521]	1964.5	-0.548946	0.125021	-4.39084	1.12912e-05	0.00568801
69	ENSMUSG00000035150	Eif2s3x	protein_coding	eukaryotic translation initiation factor 2, subunit 3, structural gene X-linked [Source:MGI Symbol;Acc:MGI:1349431]	2636.83	0.548772	0.0808728	6.78562	1.15587e-11	2.74503e-08
70	ENSMUSG00000036357	Gpr101	protein_coding	G protein-coupled receptor 101 [Source:MGI Symbol;Acc:MGI:2685211]	2003.79	0.64356	0.146489	4.39323	1.11679e-05	0.00568801
71	ENSMUSG00000036777	Anln	protein_coding	anillin, actin binding protein [Source:MGI Symbol;Acc:MGI:1920174]	700.848	-0.781797	0.179871	-4.34643	1.38371e-05	0.00621696
72	ENSMUSG00000037010	Apln	protein_coding	apelin [Source:MGI Symbol;Acc:MGI:1353624]	774.501	-0.644273	0.152177	-4.23369	2.29884e-05	0.00979894
73	ENSMUSG00000037280	Galnt6	protein_coding	polypeptide N-acetylgalactosaminyltransferase 6 [Source:MGI Symbol;Acc:MGI:1891640]	164.462	-1.1222	0.290993	-3.85645	0.000115047	0.026127
74	ENSMUSG00000037369	Kdm6a	protein_coding	lysine (K)-specific demethylase 6A [Source:MGI Symbol;Acc:MGI:1095419]	2195.58	0.460741	0.0918525	5.01609	5.27331e-07	0.000461387
75	ENSMUSG00000037624	Kcnk2	protein_coding	potassium channel, subfamily K, member 2 [Source:MGI Symbol;Acc:MGI:109366]	2293.42	-0.67681	0.141718	-4.77577	1.79024e-06	0.00141719
76	ENSMUSG00000037692	Ahdc1	protein_coding	AT hook, DNA binding motif, containing 1 [Source:MGI Symbol;Acc:MGI:2444218]	3142.58	0.281815	0.0762813	3.69441	0.000220397	0.0364747
77	ENSMUSG00000037996	Slc24a2	protein_coding	solute carrier family 24 (sodium/potassium/calcium exchanger), member 2 [Source:MGI Symbol;Acc:MGI:1923626]	23167.6	-0.280161	0.0785948	-3.56462	0.000364379	0.0488925
78	ENSMUSG00000038331	Satb2	protein_coding	special AT-rich sequence binding protein 2 [Source:MGI Symbol;Acc:MGI:2679336]	507.555	-0.753992	0.150167	-5.02102	5.13989e-07	0.000461387
79	ENSMUSG00000038668	Lpar1	protein_coding	lysophosphatidic acid receptor 1 [Source:MGI Symbol;Acc:MGI:108429]	892.864	-0.658608	0.174027	-3.78451	0.000154012	0.0305805
80	ENSMUSG00000039252	Lgi2	protein_coding	leucine-rich repeat LGI family, member 2 [Source:MGI Symbol;Acc:MGI:2180196]	4615.99	-0.48489	0.119431	-4.06001	4.90706e-05	0.016315
81	ENSMUSG00000039601	Rcan2	protein_coding	regulator of calcineurin 2 [Source:MGI Symbol;Acc:MGI:1858219]	6610.84	-0.512657	0.122996	-4.16807	3.07195e-05	0.0118581
82	ENSMUSG00000039904	Gpr37	protein_coding	G protein-coupled receptor 37 [Source:MGI Symbol;Acc:MGI:1313297]	1279.27	-0.559475	0.150061	-3.72833	0.000192753	0.0333784
83	ENSMUSG00000039982	Dtx4	protein_coding	deltex 4, E3 ubiquitin ligase [Source:MGI Symbol;Acc:MGI:2672905]	1629.47	0.36299	0.100189	3.62306	0.000291134	0.0435535
84	ENSMUSG00000041594	Tmtc4	protein_coding	transmembrane and tetratricopeptide repeat containing 4 [Source:MGI Symbol;Acc:MGI:1921050]	678.943	0.482224	0.135163	3.56773	0.000360087	0.0488925
85	ENSMUSG00000042258	Isl1	protein_coding	ISL1 transcription factor, LIM/homeodomain [Source:MGI Symbol;Acc:MGI:101791]	59.6429	-3.22605	0.85902	-3.7555	0.000172994	0.0326849
86	ENSMUSG00000042567	Nek10	protein_coding	NIMA (never in mitosis gene a)- related kinase 10 [Source:MGI Symbol;Acc:MGI:2685128]	699.009	0.666027	0.172093	3.87015	0.000108766	0.0258305
87	ENSMUSG00000043631	Ecm2	protein_coding	extracellular matrix protein 2, female organ and adipocyte specific [Source:MGI Symbol;Acc:MGI:3039578]	341.77	0.652681	0.169361	3.85379	0.000116302	0.026127
88	ENSMUSG00000044254	Pcsk9	protein_coding	proprotein convertase subtilisin/kexin type 9 [Source:MGI Symbol;Acc:MGI:2140260]	195.049	-0.896457	0.251652	-3.56229	0.000367635	0.0488925
89	ENSMUSG00000044734	Serpinb1a	protein_coding	serine (or cysteine) peptidase inhibitor, clade B, member 1a [Source:MGI Symbol;Acc:MGI:1913472]	127.927	-1.04059	0.268544	-3.87492	0.000106659	0.0258305
90	ENSMUSG00000044813	Shb	protein_coding	src homology 2 domain-containing transforming protein B [Source:MGI Symbol;Acc:MGI:98294]	228.76	-0.865983	0.232629	-3.72259	0.000197191	0.0337949
91	ENSMUSG00000044835	Ankrd45	protein_coding	ankyrin repeat domain 45 [Source:MGI Symbol;Acc:MGI:1921094]	2991.9	-0.288466	0.0790984	-3.64693	0.000265392	0.0408508
92	ENSMUSG00000045349	Sh2d5	protein_coding	SH2 domain containing 5 [Source:MGI Symbol;Acc:MGI:2446215]	2704.92	-0.437484	0.120992	-3.6158	0.000299419	0.0438438
93	ENSMUSG00000046159	Chrm3	protein_coding	cholinergic receptor, muscarinic 3, cardiac [Source:MGI Symbol;Acc:MGI:88398]	1833.74	-0.403527	0.107863	-3.74111	0.000183211	0.0331054
94	ENSMUSG00000046167	Gldn	protein_coding	gliomedin [Source:MGI Symbol;Acc:MGI:2388361]	127.695	0.938694	0.247095	3.79892	0.000145328	0.0301992
95	ENSMUSG00000046182	Gsg1l	protein_coding	GSG1-like [Source:MGI Symbol;Acc:MGI:2685483]	3208.49	-0.575955	0.106896	-5.38799	7.12507e-08	9.11132e-05
96	ENSMUSG00000047414	Flrt2	protein_coding	fibronectin leucine rich transmembrane protein 2 [Source:MGI Symbol;Acc:MGI:3603594]	4094.07	-0.2992	0.0797902	-3.74983	0.000176951	0.0326849
97	ENSMUSG00000048218	Amigo2	protein_coding	adhesion molecule with Ig like domain 2 [Source:MGI Symbol;Acc:MGI:2145995]	769.042	0.703183	0.142689	4.92809	8.30375e-07	0.000690208
98	ENSMUSG00000049225	Pdp1	protein_coding	pyruvate dehydrogenase phosphatase catalytic subunit 1 [Source:MGI Symbol;Acc:MGI:2685870]	6012.4	-0.413783	0.102815	-4.02453	5.70881e-05	0.0182322
99	ENSMUSG00000050447	Lypd6	protein_coding	LY6/PLAUR domain containing 6 [Source:MGI Symbol;Acc:MGI:2443848]	948.309	-0.493291	0.120622	-4.08955	4.32214e-05	0.0154174
100	ENSMUSG00000050473	Slc35d3	protein_coding	solute carrier family 35, member D3 [Source:MGI Symbol;Acc:MGI:1923407]	265.675	-1.13464	0.258976	-4.38125	1.18002e-05	0.00576959
101	ENSMUSG00000051067	Lingo3	protein_coding	leucine rich repeat and Ig domain containing 3 [Source:MGI Symbol;Acc:MGI:3609246]	1158.53	-0.532456	0.130515	-4.07964	4.5106e-05	0.0155027
102	ENSMUSG00000051339	2900026A02Rik	protein_coding	RIKEN cDNA 2900026A02 gene [Source:MGI Symbol;Acc:MGI:1920194]	2279.1	0.389946	0.0835491	4.66727	3.0523e-06	0.00202966
103	ENSMUSG00000051980	Casr	protein_coding	calcium-sensing receptor [Source:MGI Symbol;Acc:MGI:1351351]	332.049	0.897444	0.223852	4.00909	6.09532e-05	0.0187646
104	ENSMUSG00000051985	Igfn1	protein_coding	immunoglobulin-like and fibronectin type III domain containing 1 [Source:MGI Symbol;Acc:MGI:3045352]	1956.6	-0.813275	0.138743	-5.86174	4.58034e-09	7.61436e-06
105	ENSMUSG00000052557	Gan	protein_coding	giant axonal neuropathy [Source:MGI Symbol;Acc:MGI:1890619]	1571.96	0.36233	0.0958898	3.77861	0.000157706	0.0308435
106	ENSMUSG00000052920	Prkg1	protein_coding	protein kinase, cGMP-dependent, type I [Source:MGI Symbol;Acc:MGI:108174]	1658.44	0.452219	0.127288	3.55273	0.000381255	0.0495576
107	ENSMUSG00000054871	Tmem158	protein_coding	transmembrane protein 158 [Source:MGI Symbol;Acc:MGI:1919559]	1861.32	-0.457523	0.123888	-3.69302	0.000221604	0.0364747
108	ENSMUSG00000055782	Abcd2	protein_coding	ATP-binding cassette, sub-family D (ALD), member 2 [Source:MGI Symbol;Acc:MGI:1349467]	1580.31	-0.434283	0.105398	-4.12042	3.78181e-05	0.0139708
109	ENSMUSG00000055945	Prr18	protein_coding	proline rich 18 [Source:MGI Symbol;Acc:MGI:2443403]	1010.85	-0.629612	0.15403	-4.08759	4.35886e-05	0.0154174
110	ENSMUSG00000056673	Kdm5d	protein_coding	lysine (K)-specific demethylase 5D [Source:MGI Symbol;Acc:MGI:99780]	975.867	-13.4164	1.20646	-11.1205	9.97245e-29	5.52607e-25
111	ENSMUSG00000061462	Obscn	protein_coding	obscurin, cytoskeletal calmodulin and titin-interacting RhoGEF [Source:MGI Symbol;Acc:MGI:2681862]	231.928	-0.695085	0.195653	-3.55264	0.000381379	0.0495576
112	ENSMUSG00000061808	Ttr	protein_coding	transthyretin [Source:MGI Symbol;Acc:MGI:98865]	988.472	4.87806	0.815407	5.98237	2.19914e-09	4.06205e-06
113	ENSMUSG00000062098	Btbd3	protein_coding	BTB (POZ) domain containing 3 [Source:MGI Symbol;Acc:MGI:2385155]	10191.5	-0.268089	0.0710065	-3.77556	0.000159648	0.0308603
114	ENSMUSG00000063531	Sema3e	protein_coding	sema domain, immunoglobulin domain (Ig), short basic domain, secreted, (semaphorin) 3E [Source:MGI Symbol;Acc:MGI:1340034]	1298.14	-0.630232	0.162045	-3.88925	0.000100556	0.0258305
115	ENSMUSG00000066687	Zbtb16	protein_coding	zinc finger and BTB domain containing 16 [Source:MGI Symbol;Acc:MGI:103222]	1234.09	0.50559	0.130637	3.87019	0.000108749	0.0258305
116	ENSMUSG00000068457	Uty	protein_coding	ubiquitously transcribed tetratricopeptide repeat containing, Y-linked [Source:MGI Symbol;Acc:MGI:894810]	506.403	-10.5961	1.04552	-10.1347	3.87367e-24	1.28792e-20
117	ENSMUSG00000069045	Ddx3y	protein_coding	DEAD box helicase 3, Y-linked [Source:MGI Symbol;Acc:MGI:1349406]	1770.14	-10.7901	0.605934	-17.8073	6.19922e-71	1.03056e-66
118	ENSMUSG00000069049	Eif2s3y	protein_coding	eukaryotic translation initiation factor 2, subunit 3, structural gene Y-linked [Source:MGI Symbol;Acc:MGI:1349430]	1350.2	-11.3546	0.840374	-13.5113	1.34097e-41	1.11461e-37
119	ENSMUSG00000073680	Tmem88b	protein_coding	transmembrane protein 88B [Source:MGI Symbol;Acc:MGI:2444329]	1023.13	-0.912254	0.169854	-5.37081	7.83848e-08	9.30764e-05
120	ENSMUSG00000085007	Smim43	protein_coding	small integral membrane protein 43 [Source:MGI Symbol;Acc:MGI:3650339]	543.545	-0.459219	0.123622	-3.7147	0.000203449	0.0341629
121	ENSMUSG00000086503	Xist	lncRNA	inactive X specific transcripts [Source:MGI Symbol;Acc:MGI:98974]	21038.6	9.76531	0.924133	10.567	4.23819e-26	1.76139e-22
122	ENSMUSG00000087022	9130024F11Rik	lncRNA	RIKEN cDNA 9130024F11 gene [Source:MGI Symbol;Acc:MGI:1926150]	113.396	-0.961006	0.267913	-3.58701	0.000334492	0.0471237
123	ENSMUSG00000090125	Pou3f1	protein_coding	POU domain, class 3, transcription factor 1 [Source:MGI Symbol;Acc:MGI:101896]	436.493	-0.967879	0.218572	-4.4282	9.50238e-06	0.0052127
124	ENSMUSG00000091712	Sec14l5	protein_coding	SEC14-like lipid binding 5 [Source:MGI Symbol;Acc:MGI:3616084]	428.352	-0.737077	0.20772	-3.54843	0.000387541	0.0495576
125	ENSMUSG00000097684	Gm26645	lncRNA	predicted gene, 26645 [Source:MGI Symbol;Acc:MGI:5477139]	69.3809	-1.41119	0.370147	-3.81251	0.000137565	0.0289478
126	ENSMUSG00000099876	Gm29650	lncRNA	predicted gene 29650 [Source:MGI Symbol;Acc:MGI:5580356]	64.4028	-9.50502	1.28214	-7.41342	1.23085e-13	3.41028e-10
127	ENSMUSG00000105891	A230001M10Rik	lncRNA	RIKEN cDNA A230001M10 gene [Source:MGI Symbol;Acc:MGI:2443043]	45.2198	-1.87694	0.484157	-3.87671	0.000105878	0.0258305
128	ENSMUSG00000110086	Gm45623	protein_coding	predicted gene 45623 [Source:MGI Symbol;Acc:MGI:5791459]	107.953	-1.31263	0.365557	-3.59076	0.00032971	0.046847
129	ENSMUSG00000118154	9330117O12Rik	lncRNA	RIKEN cDNA 9330117O12 gene [Source:MGI Symbol;Acc:MGI:5439411]	48.3317	-1.57312	0.396941	-3.96311	7.39797e-05	0.0214868
