# Supplementary material for: Sex-specific transcriptomic and epitranscriptomic signatures of PTSD-like fear acquisition
Source: iScience. 2022 Aug 2;25(9):104861. doi: 10.1016/j.isci.2022.104861 (PMC9418440; doi:10.1016/j.isci.2022.104861)
Supplement: Table S4. Differentially expressed genes in female mice compared with males—shock condition, related to Figure 1 [file mmc3.xlsx]

## Sheet: Sheet1
Table S4. Differentially expressed genes in female mice compared males - shock condition, Related to Figure 1.
	ensembl_gene_id	external_gene_name	gene_biotype	description	baseMean	log2FoldChange	lfcSE	stat	pvalue	padj
1	ENSMUSG00000000247	Lhx2	protein_coding	LIM homeobox protein 2 [Source:MGI Symbol;Acc:MGI:96785]	2836.36	-0.269459	0.0676771	-3.98154	6.84702e-05	0.011947
2	ENSMUSG00000000303	Cdh1	protein_coding	cadherin 1 [Source:MGI Symbol;Acc:MGI:88354]	179.404	-0.789521	0.20916	-3.77472	0.000160187	0.0224842
3	ENSMUSG00000000787	Ddx3x	protein_coding	DEAD box helicase 3, X-linked [Source:MGI Symbol;Acc:MGI:103064]	14719.3	0.357785	0.0554325	6.45443	1.08624e-10	1.15621e-07
4	ENSMUSG00000001506	Col1a1	protein_coding	collagen, type I, alpha 1 [Source:MGI Symbol;Acc:MGI:88467]	377.805	-0.593107	0.168461	-3.52073	0.000430363	0.0461935
5	ENSMUSG00000004328	Hif3a	protein_coding	hypoxia inducible factor 3, alpha subunit [Source:MGI Symbol;Acc:MGI:1859778]	331.282	-0.6286	0.156001	-4.02948	5.59013e-05	0.0105004
6	ENSMUSG00000005892	Trh	protein_coding	thyrotropin releasing hormone [Source:MGI Symbol;Acc:MGI:98823]	1387.67	-0.956185	0.220545	-4.33555	1.45398e-05	0.00371433
7	ENSMUSG00000006342	Susd2	protein_coding	sushi domain containing 2 [Source:MGI Symbol;Acc:MGI:1918983]	585.091	0.428529	0.122808	3.48942	0.000484072	0.0498633
8	ENSMUSG00000006782	Cnp	protein_coding	2',3'-cyclic nucleotide 3' phosphodiesterase [Source:MGI Symbol;Acc:MGI:88437]	3913.52	0.291169	0.0622557	4.67699	2.91121e-06	0.000929622
9	ENSMUSG00000008575	Nfib	protein_coding	nuclear factor I/B [Source:MGI Symbol;Acc:MGI:103188]	8029.97	-0.364117	0.071135	-5.11867	3.07696e-07	0.000149377
10	ENSMUSG00000019230	Lhx9	protein_coding	LIM homeobox protein 9 [Source:MGI Symbol;Acc:MGI:1316721]	557.598	-0.497273	0.110226	-4.5114	6.44e-06	0.00191298
11	ENSMUSG00000019880	Rspo3	protein_coding	R-spondin 3 [Source:MGI Symbol;Acc:MGI:1920030]	632.676	-0.51545	0.105666	-4.8781	1.07111e-06	0.000416398
12	ENSMUSG00000019929	Dcn	protein_coding	decorin [Source:MGI Symbol;Acc:MGI:94872]	1551.98	-1.02839	0.0906643	-11.3429	8.04644e-30	2.56943e-26
13	ENSMUSG00000020460	Rps27a	protein_coding	ribosomal protein S27A [Source:MGI Symbol;Acc:MGI:1925544]	3327.22	-0.351293	0.0725849	-4.83975	1.30001e-06	0.000485054
14	ENSMUSG00000021136	Smoc1	protein_coding	SPARC related modular calcium binding 1 [Source:MGI Symbol;Acc:MGI:1929878]	2012.83	-0.433009	0.100651	-4.30209	1.69194e-05	0.00415599
15	ENSMUSG00000021948	Prkcd	protein_coding	protein kinase C, delta [Source:MGI Symbol;Acc:MGI:97598]	451.2	0.494925	0.134918	3.66833	0.000244136	0.0311835
16	ENSMUSG00000022206	Npr3	protein_coding	natriuretic peptide receptor 3 [Source:MGI Symbol;Acc:MGI:97373]	1423.29	-0.671578	0.0773385	-8.68362	3.83383e-18	6.99564e-15
17	ENSMUSG00000022861	Dgkg	protein_coding	diacylglycerol kinase, gamma [Source:MGI Symbol;Acc:MGI:105060]	5581.72	-0.266486	0.0555553	-4.79676	1.6125e-06	0.000542014
18	ENSMUSG00000023034	Nr4a1	protein_coding	nuclear receptor subfamily 4, group A, member 1 [Source:MGI Symbol;Acc:MGI:1352454]	1825.83	0.359787	0.0944287	3.81015	0.000138883	0.0203902
19	ENSMUSG00000023192	Grm2	protein_coding	glutamate receptor, metabotropic 2 [Source:MGI Symbol;Acc:MGI:1351339]	1116.64	0.347755	0.0858599	4.05026	5.11597e-05	0.00975317
20	ENSMUSG00000024008	Cpne5	protein_coding	copine V [Source:MGI Symbol;Acc:MGI:2385908]	3397.7	0.288525	0.0683277	4.22266	2.41433e-05	0.00550683
21	ENSMUSG00000025128	Bhlhe22	protein_coding	basic helix-loop-helix family, member e22 [Source:MGI Symbol;Acc:MGI:1930001]	6140.2	-0.264457	0.0694925	-3.80554	0.000141494	0.0205376
22	ENSMUSG00000025332	Kdm5c	protein_coding	lysine (K)-specific demethylase 5C [Source:MGI Symbol;Acc:MGI:99781]	3632.06	0.331884	0.0644036	5.15319	2.5609e-07	0.000135927
23	ENSMUSG00000026247	Ecel1	protein_coding	endothelin converting enzyme-like 1 [Source:MGI Symbol;Acc:MGI:1343461]	1470.21	-0.71355	0.104724	-6.8136	9.51837e-12	1.21578e-08
24	ENSMUSG00000026315	Serpinb8	protein_coding	serine (or cysteine) peptidase inhibitor, clade B, member 8 [Source:MGI Symbol;Acc:MGI:894657]	450.848	-0.537894	0.120761	-4.45421	8.42011e-06	0.00239
25	ENSMUSG00000026841	Fibcd1	protein_coding	fibrinogen C domain containing 1 [Source:MGI Symbol;Acc:MGI:2138953]	572.275	-1.3091	0.119526	-10.9524	6.47008e-28	1.65285e-24
26	ENSMUSG00000027009	Itga4	protein_coding	integrin alpha 4 [Source:MGI Symbol;Acc:MGI:96603]	2616.59	-0.471893	0.0865684	-5.45109	5.00608e-08	3.04489e-05
27	ENSMUSG00000027400	Pdyn	protein_coding	prodynorphin [Source:MGI Symbol;Acc:MGI:97535]	502.655	1.12386	0.273643	4.10703	4.00784e-05	0.00835046
28	ENSMUSG00000027748	Trpc4	protein_coding	transient receptor potential cation channel, subfamily C, member 4 [Source:MGI Symbol;Acc:MGI:109525]	1119.95	-0.394016	0.0896231	-4.39636	1.10079e-05	0.00299157
29	ENSMUSG00000027792	Bche	protein_coding	butyrylcholinesterase [Source:MGI Symbol;Acc:MGI:894278]	302.16	-0.61377	0.165185	-3.71566	0.000202673	0.0266881
30	ENSMUSG00000027864	Ptgfrn	protein_coding	prostaglandin F2 receptor negative regulator [Source:MGI Symbol;Acc:MGI:1277114]	1143.87	0.319638	0.083889	3.81025	0.000138827	0.0203902
31	ENSMUSG00000028004	Npy2r	protein_coding	neuropeptide Y receptor Y2 [Source:MGI Symbol;Acc:MGI:108418]	2010.58	-0.368065	0.0681073	-5.40418	6.5104e-08	3.61553e-05
32	ENSMUSG00000028785	Hpca	protein_coding	hippocalcin [Source:MGI Symbol;Acc:MGI:1336200]	5893.28	0.316778	0.0776359	4.0803	4.49767e-05	0.00911885
33	ENSMUSG00000028876	Epha10	protein_coding	Eph receptor A10 [Source:MGI Symbol;Acc:MGI:3586824]	2059.87	0.303048	0.073003	4.15117	3.30774e-05	0.00716097
34	ENSMUSG00000030092	Cntn6	protein_coding	contactin 6 [Source:MGI Symbol;Acc:MGI:1858223]	1010.52	0.36408	0.0928743	3.92014	8.84985e-05	0.0142044
35	ENSMUSG00000030098	Grip2	protein_coding	glutamate receptor interacting protein 2 [Source:MGI Symbol;Acc:MGI:2681173]	966.72	0.383994	0.105932	3.62489	0.000289081	0.0345088
36	ENSMUSG00000030226	Lmo3	protein_coding	LIM domain only 3 [Source:MGI Symbol;Acc:MGI:102810]	16029.8	0.270263	0.0615782	4.38895	1.139e-05	0.00303093
37	ENSMUSG00000030905	Crym	protein_coding	crystallin, mu [Source:MGI Symbol;Acc:MGI:102675]	3371.7	-0.289221	0.0757589	-3.81765	0.000134727	0.0202456
38	ENSMUSG00000031119	Gpc4	protein_coding	glypican 4 [Source:MGI Symbol;Acc:MGI:104902]	733.223	-0.453713	0.10919	-4.15525	3.24928e-05	0.0071557
39	ENSMUSG00000031431	Tsc22d3	protein_coding	TSC22 domain family, member 3 [Source:MGI Symbol;Acc:MGI:1196284]	1846.2	-0.286046	0.0704792	-4.05859	4.93698e-05	0.00964084
40	ENSMUSG00000031841	Cdh13	protein_coding	cadherin 13 [Source:MGI Symbol;Acc:MGI:99551]	6221.99	-0.310501	0.0603378	-5.14604	2.66043e-07	0.000135927
41	ENSMUSG00000032373	Car12	protein_coding	carbonic anhydrase 12 [Source:MGI Symbol;Acc:MGI:1923709]	2047.99	-0.346202	0.0919752	-3.76408	0.000167162	0.0232082
42	ENSMUSG00000034275	Igsf9b	protein_coding	immunoglobulin superfamily, member 9B [Source:MGI Symbol;Acc:MGI:2685354]	4651.1	0.350778	0.0554685	6.32392	2.55016e-10	2.32666e-07
43	ENSMUSG00000034320	Slc26a2	protein_coding	solute carrier family 26 (sulfate transporter), member 2 [Source:MGI Symbol;Acc:MGI:892977]	766.554	-0.437318	0.102341	-4.27314	1.92743e-05	0.0046451
44	ENSMUSG00000034640	Tiparp	protein_coding	TCDD-inducible poly(ADP-ribose) polymerase [Source:MGI Symbol;Acc:MGI:2159210]	1035.19	-0.494017	0.0853896	-5.78544	7.23225e-09	5.43397e-06
45	ENSMUSG00000034687	Fras1	protein_coding	Fraser extracellular matrix complex subunit 1 [Source:MGI Symbol;Acc:MGI:2385368]	2152.19	0.274303	0.0743328	3.6902	0.000224081	0.029206
46	ENSMUSG00000034796	Cpne7	protein_coding	copine VII [Source:MGI Symbol;Acc:MGI:2142747]	5525.56	-0.332539	0.0681497	-4.87953	1.06337e-06	0.000416398
47	ENSMUSG00000034858	Fam214a	protein_coding	family with sequence similarity 214, member A [Source:MGI Symbol;Acc:MGI:2387648]	2403.05	-0.264551	0.069767	-3.79192	0.000149486	0.0212153
48	ENSMUSG00000034936	Arl4d	protein_coding	ADP-ribosylation factor-like 4D [Source:MGI Symbol;Acc:MGI:1933155]	359.067	0.49996	0.137905	3.62539	0.000288526	0.0345088
49	ENSMUSG00000035150	Eif2s3x	protein_coding	eukaryotic translation initiation factor 2, subunit 3, structural gene X-linked [Source:MGI Symbol;Acc:MGI:1349431]	2597.12	0.53522	0.0662266	8.08166	6.38933e-16	9.06788e-13
50	ENSMUSG00000035258	Abi3bp	protein_coding	ABI family member 3 binding protein [Source:MGI Symbol;Acc:MGI:2444583]	389.525	0.71057	0.138952	5.11379	3.15758e-07	0.000149377
51	ENSMUSG00000035431	Sstr1	protein_coding	somatostatin receptor 1 [Source:MGI Symbol;Acc:MGI:98327]	987.712	-0.354798	0.0943659	-3.75981	0.000170042	0.0233543
52	ENSMUSG00000036634	Mag	protein_coding	myelin-associated glycoprotein [Source:MGI Symbol;Acc:MGI:96912]	1599.46	0.416226	0.0839086	4.96047	7.03242e-07	0.000309742
53	ENSMUSG00000037362	Ccn3	protein_coding	cellular communication network factor 3 [Source:MGI Symbol;Acc:MGI:109185]	12247.3	-0.285236	0.0710218	-4.01618	5.915e-05	0.0107932
54	ENSMUSG00000037369	Kdm6a	protein_coding	lysine (K)-specific demethylase 6A [Source:MGI Symbol;Acc:MGI:1095419]	2382.16	0.265128	0.0666324	3.97897	6.92147e-05	0.011947
55	ENSMUSG00000037465	Klf10	protein_coding	Kruppel-like factor 10 [Source:MGI Symbol;Acc:MGI:1101353]	1643.5	0.337575	0.0770572	4.38084	1.18224e-05	0.00308179
56	ENSMUSG00000037625	Cldn11	protein_coding	claudin 11 [Source:MGI Symbol;Acc:MGI:106925]	1884.35	0.360396	0.0878068	4.10442	4.0533e-05	0.00835046
57	ENSMUSG00000037664	Cdkn1c	protein_coding	cyclin-dependent kinase inhibitor 1C (P57) [Source:MGI Symbol;Acc:MGI:104564]	315.489	-0.525133	0.143785	-3.65221	0.000259996	0.0328238
58	ENSMUSG00000038587	Akap12	protein_coding	A kinase (PRKA) anchor protein (gravin) 12 [Source:MGI Symbol;Acc:MGI:1932576]	1651.51	-0.340691	0.0851061	-4.00314	6.25073e-05	0.011089
59	ENSMUSG00000038718	Pbx3	protein_coding	pre B cell leukemia homeobox 3 [Source:MGI Symbol;Acc:MGI:97496]	1017.45	0.445207	0.0909039	4.89755	9.70378e-07	0.000413155
60	ENSMUSG00000038760	Trhr	protein_coding	thyrotropin releasing hormone receptor [Source:MGI Symbol;Acc:MGI:98824]	2558.53	-0.379604	0.0828069	-4.58421	4.55715e-06	0.00138592
61	ENSMUSG00000039474	Wfs1	protein_coding	wolframin ER transmembrane glycoprotein [Source:MGI Symbol;Acc:MGI:1328355]	7444.62	0.35325	0.0626552	5.638	1.72033e-08	1.22077e-05
62	ENSMUSG00000039629	Strip2	protein_coding	striatin interacting protein 2 [Source:MGI Symbol;Acc:MGI:2444363]	985.971	0.49042	0.113494	4.32109	1.5526e-05	0.00388851
63	ENSMUSG00000040836	Gpr161	protein_coding	G protein-coupled receptor 161 [Source:MGI Symbol;Acc:MGI:2685054]	1534.56	-0.447602	0.0797536	-5.61231	1.99643e-08	1.32138e-05
64	ENSMUSG00000041607	Mbp	protein_coding	myelin basic protein [Source:MGI Symbol;Acc:MGI:96925]	28498.6	0.326026	0.0514607	6.33544	2.36659e-10	2.32526e-07
65	ENSMUSG00000041828	Abca8a	protein_coding	ATP-binding cassette, sub-family A (ABC1), member 8a [Source:MGI Symbol;Acc:MGI:2386846]	701.046	-0.524438	0.108459	-4.83535	1.32912e-06	0.000485054
66	ENSMUSG00000042589	Cux2	protein_coding	cut-like homeobox 2 [Source:MGI Symbol;Acc:MGI:107321]	2482.79	0.300042	0.0765353	3.92031	8.8435e-05	0.0142044
67	ENSMUSG00000043639	Rbm20	protein_coding	RNA binding motif protein 20 [Source:MGI Symbol;Acc:MGI:1920963]	503.826	-0.487989	0.130104	-3.75076	0.000176298	0.0239559
68	ENSMUSG00000043659	Npsr1	protein_coding	neuropeptide S receptor 1 [Source:MGI Symbol;Acc:MGI:2441738]	343.466	0.812157	0.16915	4.80141	1.5755e-06	0.000542014
69	ENSMUSG00000046561	Arsj	protein_coding	arylsulfatase J [Source:MGI Symbol;Acc:MGI:2443513]	337.143	-0.52591	0.137604	-3.82191	0.000132421	0.0201359
70	ENSMUSG00000047904	Sstr2	protein_coding	somatostatin receptor 2 [Source:MGI Symbol;Acc:MGI:98328]	1021.29	0.444793	0.0928429	4.79082	1.66104e-06	0.000544013
71	ENSMUSG00000047907	Tshz2	protein_coding	teashirt zinc finger family member 2 [Source:MGI Symbol;Acc:MGI:2153084]	2752.15	0.392618	0.0700338	5.60613	2.06901e-08	1.32138e-05
72	ENSMUSG00000048038	Ccdc187	protein_coding	coiled-coil domain containing 187 [Source:MGI Symbol;Acc:MGI:3045295]	319.625	0.685011	0.155213	4.41335	1.01781e-05	0.0028262
73	ENSMUSG00000049112	Oxtr	protein_coding	oxytocin receptor [Source:MGI Symbol;Acc:MGI:109147]	1266.4	-0.370723	0.0925377	-4.00618	6.17091e-05	0.011089
74	ENSMUSG00000050505	Pcdh20	protein_coding	protocadherin 20 [Source:MGI Symbol;Acc:MGI:2443376]	2962.12	-0.348329	0.0714193	-4.87724	1.07579e-06	0.000416398
75	ENSMUSG00000051111	Sv2c	protein_coding	synaptic vesicle glycoprotein 2c [Source:MGI Symbol;Acc:MGI:1922459]	2644.67	0.397807	0.0734979	5.41249	6.21536e-08	3.60858e-05
76	ENSMUSG00000051243	Islr2	protein_coding	immunoglobulin superfamily containing leucine-rich repeat 2 [Source:MGI Symbol;Acc:MGI:2444277]	2931.84	0.309011	0.0613029	5.04073	4.63748e-07	0.000211552
77	ENSMUSG00000052133	Sema5b	protein_coding	sema domain, seven thrombospondin repeats (type 1 and type 1-like), transmembrane domain (TM) and short cytoplasmic domain, (semaphorin) 5B [Source:MGI Symbol;Acc:MGI:107555]	474.149	0.434867	0.119588	3.63638	0.000276499	0.0336355
78	ENSMUSG00000052155	Acvr2a	protein_coding	activin receptor IIA [Source:MGI Symbol;Acc:MGI:102806]	8771.79	-0.338375	0.0574286	-5.89209	3.81333e-09	3.04423e-06
79	ENSMUSG00000052504	Epha3	protein_coding	Eph receptor A3 [Source:MGI Symbol;Acc:MGI:99612]	618.685	0.471925	0.125916	3.74793	0.000178301	0.023973
80	ENSMUSG00000053279	Aldh1a1	protein_coding	aldehyde dehydrogenase family 1, subfamily A1 [Source:MGI Symbol;Acc:MGI:1353450]	1092.76	0.403833	0.0995523	4.05649	4.98156e-05	0.00964084
81	ENSMUSG00000055639	Dach1	protein_coding	dachshund family transcription factor 1 [Source:MGI Symbol;Acc:MGI:1277991]	1438.92	-0.386475	0.106794	-3.61887	0.000295888	0.0345711
82	ENSMUSG00000055761	Nkain3	protein_coding	Na+/K+ transporting ATPase interacting 3 [Source:MGI Symbol;Acc:MGI:2444830]	1189.67	-0.2954	0.0830496	-3.55691	0.000375244	0.0416782
83	ENSMUSG00000056306	Sertm1	protein_coding	serine rich and transmembrane domain containing 1 [Source:MGI Symbol;Acc:MGI:3607715]	3049.38	-0.533119	0.0801717	-6.64972	2.93658e-11	3.4099e-08
84	ENSMUSG00000056673	Kdm5d	protein_coding	lysine (K)-specific demethylase 5D [Source:MGI Symbol;Acc:MGI:99780]	1022.57	-13.5116	1.18109	-11.4399	2.64207e-30	1.12491e-26
85	ENSMUSG00000058248	Kcnh1	protein_coding	potassium voltage-gated channel, subfamily H (eag-related), member 1 [Source:MGI Symbol;Acc:MGI:1341721]	2907.99	0.270784	0.0743734	3.64087	0.000271716	0.0336355
86	ENSMUSG00000059049	Frem1	protein_coding	Fras1 related extracellular matrix protein 1 [Source:MGI Symbol;Acc:MGI:2670972]	474.421	0.523748	0.12852	4.07521	4.59726e-05	0.00917513
87	ENSMUSG00000061718	Ppp1r1b	protein_coding	protein phosphatase 1, regulatory inhibitor subunit 1B [Source:MGI Symbol;Acc:MGI:94860]	2256.91	0.659299	0.182039	3.62176	0.000292609	0.0345711
88	ENSMUSG00000063796	Slc22a8	protein_coding	solute carrier family 22 (organic anion transporter), member 8 [Source:MGI Symbol;Acc:MGI:1336187]	746.975	-0.436449	0.111196	-3.92504	8.67144e-05	0.0142044
89	ENSMUSG00000064201	Krt2	protein_coding	keratin 2 [Source:MGI Symbol;Acc:MGI:96699]	425.948	-0.58315	0.164927	-3.53581	0.000406534	0.0443817
90	ENSMUSG00000066687	Zbtb16	protein_coding	zinc finger and BTB domain containing 16 [Source:MGI Symbol;Acc:MGI:103222]	1570.17	-0.631771	0.0743171	-8.50102	1.87933e-17	3.00059e-14
91	ENSMUSG00000068457	Uty	protein_coding	ubiquitously transcribed tetratricopeptide repeat containing, Y-linked [Source:MGI Symbol;Acc:MGI:894810]	600.253	-10.8836	1.02748	-10.5926	3.22633e-26	6.86832e-23
92	ENSMUSG00000069045	Ddx3y	protein_coding	DEAD box helicase 3, Y-linked [Source:MGI Symbol;Acc:MGI:1349406]	1909.11	-11.1142	1.79097	-6.2057	5.44536e-10	4.6369e-07
93	ENSMUSG00000069049	Eif2s3y	protein_coding	eukaryotic translation initiation factor 2, subunit 3, structural gene Y-linked [Source:MGI Symbol;Acc:MGI:1349430]	1464.73	-12.1886	1.02324	-11.9118	1.02775e-32	6.5637e-29
94	ENSMUSG00000073530	Pappa2	protein_coding	pappalysin 2 [Source:MGI Symbol;Acc:MGI:3051647]	1081.73	0.3623	0.100158	3.61727	0.000297723	0.0345711
95	ENSMUSG00000075270	Pde11a	protein_coding	phosphodiesterase 11A [Source:MGI Symbol;Acc:MGI:3036251]	537.939	-0.559443	0.116028	-4.8216	1.42413e-06	0.00050529
96	ENSMUSG00000075707	Dio3	protein_coding	deiodinase, iodothyronine type III [Source:MGI Symbol;Acc:MGI:1306782]	513.338	-0.498803	0.116881	-4.26761	1.97581e-05	0.00466891
97	ENSMUSG00000086503	Xist	lncRNA	inactive X specific transcripts [Source:MGI Symbol;Acc:MGI:98974]	20006.3	9.22788	0.598883	15.4085	1.4354e-53	1.83344e-49
98	ENSMUSG00000089762	Ier5l	protein_coding	immediate early response 5-like [Source:MGI Symbol;Acc:MGI:1919750]	657.942	0.389857	0.106807	3.65012	0.000262118	0.0328238
