# Supplementary material for: Sex-specific transcriptomic and epitranscriptomic signatures of PTSD-like fear acquisition
Source: iScience. 2022 Aug 2;25(9):104861. doi: 10.1016/j.isci.2022.104861 (PMC9418440; doi:10.1016/j.isci.2022.104861)
Supplement: Table S5. Differentially expressed genes in male mice, related to Figure 1 [file mmc4.xlsx]

## Sheet: Sheet1
Table S5. Differentially expressed genes in male mice, Related to Figure 1.
direction	ensembl_gene_id	external_gene_name	gene_biotype	description	baseMean	log2FoldChange	lfcSE	stat	pvalue	padj
Upregulated	ENSMUSG00000066687	Zbtb16	protein_coding	zinc finger and BTB domain containing 16 [Source:MGI Symbol;Acc:MGI:103222]	1442.23	0.893176	0.10278	8.69021	3.61766e-18	5.98577e-14
Upregulated	ENSMUSG00000019230	Lhx9	protein_coding	LIM homeobox protein 9 [Source:MGI Symbol;Acc:MGI:1316721]	494.187	0.91214	0.136429	6.6858	2.2967e-11	1.26671e-07
Upregulated	ENSMUSG00000026841	Fibcd1	protein_coding	fibrinogen C domain containing 1 [Source:MGI Symbol;Acc:MGI:2138953]	610.084	0.955196	0.152513	6.26303	3.77564e-10	1.0412e-06
Upregulated	ENSMUSG00000022708	Zbtb20	protein_coding	zinc finger and BTB domain containing 20 [Source:MGI Symbol;Acc:MGI:1929213]	7931.48	0.420113	0.072239	5.81559	6.04186e-09	7.95081e-06
Upregulated	ENSMUSG00000028004	Npy2r	protein_coding	neuropeptide Y receptor Y2 [Source:MGI Symbol;Acc:MGI:108418]	1838.93	0.646787	0.113224	5.71243	1.11374e-08	1.31629e-05
Upregulated	ENSMUSG00000026247	Ecel1	protein_coding	endothelin converting enzyme-like 1 [Source:MGI Symbol;Acc:MGI:1343461]	1482.25	0.642482	0.1167	5.50539	3.68349e-08	3.04735e-05
Upregulated	ENSMUSG00000030209	Grin2b	protein_coding	glutamate receptor, ionotropic, NMDA2B (epsilon 2) [Source:MGI Symbol;Acc:MGI:95821]	48818.9	0.458931	0.0841339	5.45477	4.90358e-08	3.56679e-05
Upregulated	ENSMUSG00000042567	Nek10	protein_coding	NIMA (never in mitosis gene a)- related kinase 10 [Source:MGI Symbol;Acc:MGI:2685128]	723.236	0.791519	0.147843	5.35378	8.61373e-08	5.48164e-05
Upregulated	ENSMUSG00000029361	Nos1	protein_coding	nitric oxide synthase 1, neuronal [Source:MGI Symbol;Acc:MGI:97360]	9263.71	0.488624	0.0967119	5.05236	4.36377e-07	0.000182699
Upregulated	ENSMUSG00000007989	Fzd3	protein_coding	frizzled class receptor 3 [Source:MGI Symbol;Acc:MGI:108476]	10341.7	0.367119	0.072738	5.04713	4.48485e-07	0.000182699
Upregulated	ENSMUSG00000051980	Casr	protein_coding	calcium-sensing receptor [Source:MGI Symbol;Acc:MGI:1351351]	337.048	1.00491	0.205688	4.88559	1.03121e-06	0.000363028
Upregulated	ENSMUSG00000030259	Rassf8	protein_coding	Ras association (RalGDS/AF-6) domain family (N-terminal) member 8 [Source:MGI Symbol;Acc:MGI:1918573]	1782.01	0.564042	0.116091	4.85862	1.18206e-06	0.000399151
Upregulated	ENSMUSG00000039835	Nhsl1	protein_coding	NHS-like 1 [Source:MGI Symbol;Acc:MGI:106390]	2161	0.532796	0.109633	4.85983	1.17489e-06	0.000399151
Upregulated	ENSMUSG00000028630	Dyrk2	protein_coding	dual-specificity tyrosine-(Y)-phosphorylation regulated kinase 2 [Source:MGI Symbol;Acc:MGI:1330301]	3094.49	0.524512	0.108404	4.83847	1.30841e-06	0.000432979
Upregulated	ENSMUSG00000016028	Celsr1	protein_coding	cadherin, EGF LAG seven-pass G-type receptor 1 [Source:MGI Symbol;Acc:MGI:1100883]	386.468	0.763715	0.159173	4.79802	1.60241e-06	0.000482064
Upregulated	ENSMUSG00000040836	Gpr161	protein_coding	G protein-coupled receptor 161 [Source:MGI Symbol;Acc:MGI:2685054]	1461.85	0.566498	0.121483	4.66317	3.11372e-06	0.000780599
Upregulated	ENSMUSG00000035566	Pcdh17	protein_coding	protocadherin 17 [Source:MGI Symbol;Acc:MGI:2684924]	9627.76	0.429497	0.0920418	4.66633	3.06626e-06	0.000780599
Upregulated	ENSMUSG00000006014	Prg4	protein_coding	proteoglycan 4 (megakaryocyte stimulating factor, articular superficial zone protein) [Source:MGI Symbol;Acc:MGI:1891344]	320.963	0.762074	0.165553	4.60322	4.16018e-06	0.000881915
Upregulated	ENSMUSG00000024074	Crim1	protein_coding	cysteine rich transmembrane BMP regulator 1 (chordin like) [Source:MGI Symbol;Acc:MGI:1354756]	4574.93	0.47236	0.103252	4.57483	4.76605e-06	0.000958178
Upregulated	ENSMUSG00000059852	Kcng2	protein_coding	potassium voltage-gated channel, subfamily G, member 2 [Source:MGI Symbol;Acc:MGI:3694646]	282.908	0.859794	0.190441	4.51476	6.33897e-06	0.00116538
Upregulated	ENSMUSG00000001506	Col1a1	protein_coding	collagen, type I, alpha 1 [Source:MGI Symbol;Acc:MGI:88467]	355.669	0.7392	0.165124	4.47664	7.58285e-06	0.00132069
Upregulated	ENSMUSG00000085555	2610035F20Rik	lncRNA	RIKEN cDNA 2610035F20 gene [Source:MGI Symbol;Acc:MGI:1916498]	108.094	1.31748	0.296771	4.43937	9.02234e-06	0.0015233
Upregulated	ENSMUSG00000075270	Pde11a	protein_coding	phosphodiesterase 11A [Source:MGI Symbol;Acc:MGI:3036251]	498.281	0.809604	0.182565	4.4346	9.22423e-06	0.00154166
Upregulated	ENSMUSG00000022026	Olfm4	protein_coding	olfactomedin 4 [Source:MGI Symbol;Acc:MGI:2685142]	171.659	1.00426	0.227644	4.41152	1.02645e-05	0.0016489
Upregulated	ENSMUSG00000005533	Igf1r	protein_coding	insulin-like growth factor I receptor [Source:MGI Symbol;Acc:MGI:96433]	3738.7	0.405118	0.0921126	4.39808	1.09214e-05	0.00165784
Upregulated	ENSMUSG00000020901	Pik3r5	protein_coding	phosphoinositide-3-kinase regulatory subunit 5 [Source:MGI Symbol;Acc:MGI:2443588]	229.688	0.939386	0.214127	4.38706	1.14894e-05	0.00171198
Upregulated	ENSMUSG00000074743	Thbd	protein_coding	thrombomodulin [Source:MGI Symbol;Acc:MGI:98736]	801.698	0.58405	0.133539	4.37364	1.22192e-05	0.00176853
Upregulated	ENSMUSG00000027895	Kcnc4	protein_coding	potassium voltage gated channel, Shaw-related subfamily, member 4 [Source:MGI Symbol;Acc:MGI:96670]	3914.58	0.470571	0.107624	4.37235	1.22919e-05	0.00176853
Upregulated	ENSMUSG00000050558	Prokr2	protein_coding	prokineticin receptor 2 [Source:MGI Symbol;Acc:MGI:2181363]	561.195	0.663817	0.155323	4.27378	1.92187e-05	0.00249116
Upregulated	ENSMUSG00000020027	Socs2	protein_coding	suppressor of cytokine signaling 2 [Source:MGI Symbol;Acc:MGI:1201787]	1025.66	0.567245	0.132951	4.26659	1.98486e-05	0.00252627
Upregulated	ENSMUSG00000038587	Akap12	protein_coding	A kinase (PRKA) anchor protein (gravin) 12 [Source:MGI Symbol;Acc:MGI:1932576]	1595.3	0.398368	0.0936588	4.25339	2.10555e-05	0.00261943
Upregulated	ENSMUSG00000071550	Cfap44	protein_coding	cilia and flagella associated protein 44 [Source:MGI Symbol;Acc:MGI:1277238]	611.641	0.637615	0.150275	4.243	2.20554e-05	0.00265191
Upregulated	ENSMUSG00000059146	Ntrk3	protein_coding	neurotrophic tyrosine kinase, receptor, type 3 [Source:MGI Symbol;Acc:MGI:97385]	14201.9	0.315687	0.0744824	4.23841	2.25112e-05	0.00267964
Upregulated	ENSMUSG00000052557	Gan	protein_coding	giant axonal neuropathy [Source:MGI Symbol;Acc:MGI:1890619]	1644.74	0.399782	0.0949537	4.21028	2.55051e-05	0.0029511
Upregulated	ENSMUSG00000036502	Tmem255a	protein_coding	transmembrane protein 255A [Source:MGI Symbol;Acc:MGI:3045722]	3177.11	0.396681	0.0944907	4.1981	2.69169e-05	0.00305046
Upregulated	ENSMUSG00000067594	Krt77	protein_coding	keratin 77 [Source:MGI Symbol;Acc:MGI:3588209]	792.956	0.64578	0.154819	4.17118	3.03028e-05	0.00333487
Upregulated	ENSMUSG00000034640	Tiparp	protein_coding	TCDD-inducible poly(ADP-ribose) polymerase [Source:MGI Symbol;Acc:MGI:2159210]	1025.17	0.485099	0.116367	4.16869	3.06358e-05	0.00333487
Upregulated	ENSMUSG00000029212	Gabrb1	protein_coding	gamma-aminobutyric acid (GABA) A receptor, subunit beta 1 [Source:MGI Symbol;Acc:MGI:95619]	16676.8	0.347321	0.0832989	4.16957	3.05173e-05	0.00333487
Upregulated	ENSMUSG00000063626	Unc5d	protein_coding	unc-5 netrin receptor D [Source:MGI Symbol;Acc:MGI:2389364]	5675.7	0.410233	0.0986047	4.16038	3.17717e-05	0.0034136
Upregulated	ENSMUSG00000036452	Arhgap26	protein_coding	Rho GTPase activating protein 26 [Source:MGI Symbol;Acc:MGI:1918552]	5491.62	0.341072	0.0820694	4.15589	3.24018e-05	0.00345112
Upregulated	ENSMUSG00000037465	Klf10	protein_coding	Kruppel-like factor 10 [Source:MGI Symbol;Acc:MGI:1101353]	1267.45	0.398882	0.0965932	4.1295	3.63547e-05	0.00364561
Upregulated	ENSMUSG00000052920	Prkg1	protein_coding	protein kinase, cGMP-dependent, type I [Source:MGI Symbol;Acc:MGI:108174]	1651.72	0.478612	0.116054	4.12404	3.7229e-05	0.00368857
Upregulated	ENSMUSG00000019817	Plagl1	protein_coding	pleiomorphic adenoma gene-like 1 [Source:MGI Symbol;Acc:MGI:1100874]	2052.76	0.461374	0.111854	4.12478	3.71096e-05	0.00368857
Upregulated	ENSMUSG00000020000	Moxd1	protein_coding	monooxygenase, DBH-like 1 [Source:MGI Symbol;Acc:MGI:1921582]	1141.79	0.52918	0.130618	4.05135	5.09235e-05	0.00460426
Upregulated	ENSMUSG00000039579	Grin3a	protein_coding	glutamate receptor ionotropic, NMDA3A [Source:MGI Symbol;Acc:MGI:1933206]	5903.32	0.357905	0.0884359	4.04706	5.18648e-05	0.00466389
Upregulated	ENSMUSG00000017291	Taok1	protein_coding	TAO kinase 1 [Source:MGI Symbol;Acc:MGI:1914490]	11331.9	0.308824	0.0767092	4.02591	5.67552e-05	0.00499588
Upregulated	ENSMUSG00000026463	Atp2b4	protein_coding	ATPase, Ca++ transporting, plasma membrane 4 [Source:MGI Symbol;Acc:MGI:88111]	32766.3	0.388692	0.0965792	4.0246	5.7073e-05	0.00499646
Upregulated	ENSMUSG00000024867	Pip5k1b	protein_coding	phosphatidylinositol-4-phosphate 5-kinase, type 1 beta [Source:MGI Symbol;Acc:MGI:107930]	1302.75	0.54243	0.135512	4.00283	6.25895e-05	0.0053108
Upregulated	ENSMUSG00000003657	Calb2	protein_coding	calbindin 2 [Source:MGI Symbol;Acc:MGI:101914]	1696.65	0.4795	0.119919	3.99853	6.37382e-05	0.00535336
Upregulated	ENSMUSG00000038894	Irs2	protein_coding	insulin receptor substrate 2 [Source:MGI Symbol;Acc:MGI:109334]	4343.08	0.335913	0.0839916	3.99937	6.35114e-05	0.00535336
Upregulated	ENSMUSG00000039982	Dtx4	protein_coding	deltex 4, E3 ubiquitin ligase [Source:MGI Symbol;Acc:MGI:2672905]	1610.55	0.378304	0.0950712	3.97917	6.91558e-05	0.00560908
Upregulated	ENSMUSG00000041594	Tmtc4	protein_coding	transmembrane and tetratricopeptide repeat containing 4 [Source:MGI Symbol;Acc:MGI:1921050]	678.074	0.483636	0.121804	3.97061	7.16877e-05	0.00568824
Upregulated	ENSMUSG00000028885	Smpdl3b	protein_coding	sphingomyelin phosphodiesterase, acid-like 3B [Source:MGI Symbol;Acc:MGI:1916022]	369.798	0.732119	0.185496	3.94681	7.9198e-05	0.00612341
Upregulated	ENSMUSG00000000303	Cdh1	protein_coding	cadherin 1 [Source:MGI Symbol;Acc:MGI:88354]	173.423	0.824647	0.209121	3.9434	8.03346e-05	0.00615378
Upregulated	ENSMUSG00000029673	Auts2	protein_coding	autism susceptibility candidate 2 [Source:MGI Symbol;Acc:MGI:1919847]	5814.33	0.363751	0.0923385	3.93932	8.17138e-05	0.00623058
Upregulated	ENSMUSG00000031841	Cdh13	protein_coding	cadherin 13 [Source:MGI Symbol;Acc:MGI:99551]	5930.92	0.406713	0.103448	3.93159	8.43862e-05	0.00629359
Upregulated	ENSMUSG00000089774	Slc5a3	protein_coding	solute carrier family 5 (inositol transporters), member 3 [Source:MGI Symbol;Acc:MGI:1858226]	3028.61	0.359323	0.0916579	3.92027	8.84509e-05	0.0064757
Upregulated	ENSMUSG00000037014	Sstr4	protein_coding	somatostatin receptor 4 [Source:MGI Symbol;Acc:MGI:105372]	400.223	0.647208	0.165228	3.91706	8.9636e-05	0.00653356
Upregulated	ENSMUSG00000040569	Slc26a7	protein_coding	solute carrier family 26, member 7 [Source:MGI Symbol;Acc:MGI:2384791]	148.984	0.870207	0.224307	3.87954	0.000104655	0.00721507
Upregulated	ENSMUSG00000115569	Gm49169	lncRNA	predicted gene, 49169 [Source:MGI Symbol;Acc:MGI:6118599]	78.1875	1.2594	0.325079	3.87413	0.000107005	0.0073161
Upregulated	ENSMUSG00000037206	Islr	protein_coding	immunoglobulin superfamily containing leucine-rich repeat [Source:MGI Symbol;Acc:MGI:1349645]	426.138	0.512515	0.132806	3.85911	0.000113799	0.00760763
Upregulated	ENSMUSG00000020848	Doc2b	protein_coding	double C2, beta [Source:MGI Symbol;Acc:MGI:1100497]	4738.92	0.414399	0.107443	3.85692	0.000114825	0.00763011
Upregulated	ENSMUSG00000068428	Gmnc	protein_coding	geminin coiled-coil domain containing [Source:MGI Symbol;Acc:MGI:2685452]	79.5816	1.1125	0.289428	3.84379	0.000121147	0.00789171
Upregulated	ENSMUSG00000014164	Klhl3	protein_coding	kelch-like 3 [Source:MGI Symbol;Acc:MGI:2445185]	3858.24	0.338419	0.0882088	3.83657	0.000124766	0.00806399
Upregulated	ENSMUSG00000028527	Ak4	protein_coding	adenylate kinase 4 [Source:MGI Symbol;Acc:MGI:87979]	2724.31	0.398298	0.103949	3.83168	0.000127273	0.00813075
Upregulated	ENSMUSG00000026748	Plxdc2	protein_coding	plexin domain containing 2 [Source:MGI Symbol;Acc:MGI:1914698]	3275.98	0.300858	0.0786886	3.8234	0.000131622	0.00831226
Upregulated	ENSMUSG00000054966	Lmntd1	protein_coding	lamin tail domain containing 1 [Source:MGI Symbol;Acc:MGI:1921321]	147.172	0.848412	0.222556	3.81212	0.000137779	0.00852955
Upregulated	ENSMUSG00000013846	St3gal1	protein_coding	ST3 beta-galactoside alpha-2,3-sialyltransferase 1 [Source:MGI Symbol;Acc:MGI:98304]	1641.01	0.486834	0.127859	3.80759	0.000140326	0.00863135
Upregulated	ENSMUSG00000038630	Zkscan16	protein_coding	zinc finger with KRAB and SCAN domains 16 [Source:MGI Symbol;Acc:MGI:3510405]	3707.15	0.335886	0.088331	3.80258	0.000143195	0.0087428
Upregulated	ENSMUSG00000000305	Cdh4	protein_coding	cadherin 4 [Source:MGI Symbol;Acc:MGI:99218]	3872.65	0.340936	0.0902361	3.77827	0.000157923	0.00950178
Upregulated	ENSMUSG00000013584	Aldh1a2	protein_coding	aldehyde dehydrogenase family 1, subfamily A2 [Source:MGI Symbol;Acc:MGI:107928]	396.936	0.649353	0.172675	3.76055	0.000169537	0.00990283
Upregulated	ENSMUSG00000027583	Zbtb46	protein_coding	zinc finger and BTB domain containing 46 [Source:MGI Symbol;Acc:MGI:1919397]	609.619	0.459155	0.122363	3.75239	0.000175157	0.00990283
Upregulated	ENSMUSG00000031189	Aff2	protein_coding	AF4/FMR2 family, member 2 [Source:MGI Symbol;Acc:MGI:1202294]	1257.95	0.399781	0.10653	3.75276	0.000174897	0.00990283
Upregulated	ENSMUSG00000028402	Mpdz	protein_coding	multiple PDZ domain crumbs cell polarity complex component [Source:MGI Symbol;Acc:MGI:1343489]	6708.41	0.386952	0.102884	3.76104	0.00016921	0.00990283
Upregulated	ENSMUSG00000050600	Zfp831	protein_coding	zinc finger protein 831 [Source:MGI Symbol;Acc:MGI:3641861]	3094.76	0.350452	0.0934004	3.75214	0.000175328	0.00990283
Upregulated	ENSMUSG00000042425	Frmpd3	protein_coding	FERM and PDZ domain containing 3 [Source:MGI Symbol;Acc:MGI:3646547]	2597.46	0.342302	0.0909761	3.76255	0.000168192	0.00990283
Upregulated	ENSMUSG00000029772	Ahcyl2	protein_coding	S-adenosylhomocysteine hydrolase-like 2 [Source:MGI Symbol;Acc:MGI:1921590]	6973.78	0.281218	0.0748406	3.75757	0.000171574	0.00990283
Upregulated	ENSMUSG00000032384	Csnk1g1	protein_coding	casein kinase 1, gamma 1 [Source:MGI Symbol;Acc:MGI:2660884]	2572.07	0.284939	0.0761497	3.74182	0.000182691	0.0102468
Upregulated	ENSMUSG00000047139	Cd24a	protein_coding	CD24a antigen [Source:MGI Symbol;Acc:MGI:88323]	449.358	0.626171	0.167436	3.73977	0.000184186	0.0102529
Upregulated	ENSMUSG00000024998	Plce1	protein_coding	phospholipase C, epsilon 1 [Source:MGI Symbol;Acc:MGI:1921305]	1455.84	0.408802	0.109526	3.73248	0.000189607	0.0103838
Upregulated	ENSMUSG00000033717	Adra2a	protein_coding	adrenergic receptor, alpha 2a [Source:MGI Symbol;Acc:MGI:87934]	1808.69	0.410814	0.110467	3.71889	0.000200102	0.0108199
Upregulated	ENSMUSG00000041710	Trpc5	protein_coding	transient receptor potential cation channel, subfamily C, member 5 [Source:MGI Symbol;Acc:MGI:109524]	1030.28	0.382756	0.103186	3.70937	0.000207775	0.0111982
Upregulated	ENSMUSG00000074934	Grem1	protein_coding	gremlin 1, DAN family BMP antagonist [Source:MGI Symbol;Acc:MGI:1344337]	115.632	0.932906	0.251834	3.70444	0.000211854	0.0112525
Upregulated	ENSMUSG00000036377	Cracd	protein_coding	capping protein inhibiting regulator of actin [Source:MGI Symbol;Acc:MGI:2444817]	4434.11	0.265464	0.0719047	3.69188	0.000222602	0.0116584
Upregulated	ENSMUSG00000031111	Igsf1	protein_coding	immunoglobulin superfamily, member 1 [Source:MGI Symbol;Acc:MGI:2147913]	824.913	0.472631	0.12847	3.67891	0.000234229	0.0121111
Upregulated	ENSMUSG00000062542	Syt9	protein_coding	synaptotagmin IX [Source:MGI Symbol;Acc:MGI:1926373]	1036.73	0.449926	0.122397	3.67595	0.000236967	0.0121389
Upregulated	ENSMUSG00000028341	Nr4a3	protein_coding	nuclear receptor subfamily 4, group A, member 3 [Source:MGI Symbol;Acc:MGI:1352457]	2024.4	0.408445	0.111212	3.67268	0.000240017	0.0122195
Upregulated	ENSMUSG00000034981	Parm1	protein_coding	prostate androgen-regulated mucin-like protein 1 [Source:MGI Symbol;Acc:MGI:2443349]	4197.95	0.345202	0.0941037	3.66832	0.000244154	0.012386
Upregulated	ENSMUSG00000074971	Fibin	protein_coding	fin bud initiation factor homolog (zebrafish) [Source:MGI Symbol;Acc:MGI:1914856]	319.881	0.598562	0.16331	3.66519	0.000247159	0.0124154
Upregulated	ENSMUSG00000048218	Amigo2	protein_coding	adhesion molecule with Ig like domain 2 [Source:MGI Symbol;Acc:MGI:2145995]	707.141	0.504996	0.137829	3.66394	0.000248367	0.0124154
Upregulated	ENSMUSG00000026193	Fn1	protein_coding	fibronectin 1 [Source:MGI Symbol;Acc:MGI:95566]	2842.27	0.341859	0.0932467	3.66618	0.000246199	0.0124154
Upregulated	ENSMUSG00000071226	Cecr2	protein_coding	CECR2, histone acetyl-lysine reader [Source:MGI Symbol;Acc:MGI:1923799]	240.558	0.649753	0.177647	3.65755	0.000254637	0.0125479
Upregulated	ENSMUSG00000020524	Gria1	protein_coding	glutamate receptor, ionotropic, AMPA1 (alpha 1) [Source:MGI Symbol;Acc:MGI:95808]	31897.2	0.276283	0.0755899	3.65502	0.000257158	0.0125886
Upregulated	ENSMUSG00000071719	Tmem28	protein_coding	transmembrane protein 28 [Source:MGI Symbol;Acc:MGI:3648377]	1839.71	0.429385	0.117922	3.64126	0.000271303	0.0130874
Upregulated	ENSMUSG00000043850	Clrn1	protein_coding	clarin 1 [Source:MGI Symbol;Acc:MGI:2388124]	100.788	1.14963	0.316679	3.63027	0.00028313	0.0133604
Upregulated	ENSMUSG00000033854	Kcnk10	protein_coding	potassium channel, subfamily K, member 10 [Source:MGI Symbol;Acc:MGI:1919508]	677.016	0.436575	0.120399	3.62607	0.000287766	0.0134463
Upregulated	ENSMUSG00000059248	Septin9	protein_coding	septin 9 [Source:MGI Symbol;Acc:MGI:1858222]	2564.9	0.38058	0.104976	3.62542	0.000288495	0.0134463
Upregulated	ENSMUSG00000108929	Cc2d2b	protein_coding	coiled-coil and C2 domain containing 2B [Source:MGI Symbol;Acc:MGI:3645359]	67.838	1.51696	0.421138	3.60206	0.000315711	0.0143383
Upregulated	ENSMUSG00000034413	Neurl1b	protein_coding	neuralized E3 ubiquitin protein ligase 1B [Source:MGI Symbol;Acc:MGI:3643092]	2726.51	0.313708	0.087293	3.59373	0.000325972	0.0146563
Upregulated	ENSMUSG00000024076	Vit	protein_coding	vitrin [Source:MGI Symbol;Acc:MGI:1921449]	167.452	0.968003	0.269665	3.58965	0.000331126	0.0148076
Upregulated	ENSMUSG00000025790	Slco3a1	protein_coding	solute carrier organic anion transporter family, member 3a1 [Source:MGI Symbol;Acc:MGI:1351867]	2608.05	0.358424	0.100107	3.58041	0.000343054	0.0152176
Upregulated	ENSMUSG00000033209	Ttc28	protein_coding	tetratricopeptide repeat domain 28 [Source:MGI Symbol;Acc:MGI:2140873]	1467.16	0.347539	0.097226	3.57454	0.000350838	0.0155213
Upregulated	ENSMUSG00000018581	Dnah11	protein_coding	dynein, axonemal, heavy chain 11 [Source:MGI Symbol;Acc:MGI:1100864]	66.9128	1.16462	0.326192	3.57035	0.000356499	0.0156879
Upregulated	ENSMUSG00000042942	Greb1l	protein_coding	growth regulation by estrogen in breast cancer-like [Source:MGI Symbol;Acc:MGI:3576497]	709.13	0.43301	0.121727	3.55722	0.0003748	0.0163626
Upregulated	ENSMUSG00000027520	Zdbf2	protein_coding	zinc finger, DBF-type containing 2 [Source:MGI Symbol;Acc:MGI:1921134]	4212.07	0.296561	0.0834088	3.55551	0.000377241	0.0164259
Upregulated	ENSMUSG00000021390	Ogn	protein_coding	osteoglycin [Source:MGI Symbol;Acc:MGI:109278]	743.292	0.515972	0.145628	3.54308	0.00039548	0.0170406
Upregulated	ENSMUSG00000025876	Unc5a	protein_coding	unc-5 netrin receptor A [Source:MGI Symbol;Acc:MGI:894682]	5220.86	0.365502	0.103233	3.54054	0.000399316	0.0171168
Upregulated	ENSMUSG00000066129	Kndc1	protein_coding	kinase non-catalytic C-lobe domain (KIND) containing 1 [Source:MGI Symbol;Acc:MGI:1923734]	5312.43	0.309748	0.087887	3.52439	0.000424465	0.0179349
Upregulated	ENSMUSG00000030970	Ctbp2	protein_coding	C-terminal binding protein 2 [Source:MGI Symbol;Acc:MGI:1201686]	926.464	0.494726	0.140946	3.51004	0.000448041	0.0187678
Upregulated	ENSMUSG00000020096	Tbata	protein_coding	thymus, brain and testes associated [Source:MGI Symbol;Acc:MGI:1923820]	127.34	0.793708	0.227715	3.48553	0.000491168	0.0200389
Upregulated	ENSMUSG00000051497	Kcnj16	protein_coding	potassium inwardly-rectifying channel, subfamily J, member 16 [Source:MGI Symbol;Acc:MGI:1314842]	1920.57	0.324805	0.0932761	3.48219	0.000497338	0.0202186
Upregulated	ENSMUSG00000098557	Kctd12	protein_coding	potassium channel tetramerisation domain containing 12 [Source:MGI Symbol;Acc:MGI:2145823]	7064.99	0.301529	0.0867395	3.47626	0.000508455	0.0204694
Upregulated	ENSMUSG00000026313	Hdac4	protein_coding	histone deacetylase 4 [Source:MGI Symbol;Acc:MGI:3036234]	2363.85	0.295663	0.0850686	3.47558	0.000509754	0.0204718
Upregulated	ENSMUSG00000037681	Esyt3	protein_coding	extended synaptotagmin-like protein 3 [Source:MGI Symbol;Acc:MGI:1098699]	574.017	0.491795	0.141645	3.47204	0.000516528	0.0204958
Upregulated	ENSMUSG00000020460	Rps27a	protein_coding	ribosomal protein S27A [Source:MGI Symbol;Acc:MGI:1925544]	3364.86	0.264567	0.0763025	3.46735	0.000525617	0.0207562
Upregulated	ENSMUSG00000096188	Cmtm4	protein_coding	CKLF-like MARVEL transmembrane domain containing 4 [Source:MGI Symbol;Acc:MGI:2142888]	10583.3	0.310308	0.0895735	3.46428	0.000531649	0.0209112
Upregulated	ENSMUSG00000040612	Ildr2	protein_coding	immunoglobulin-like domain containing receptor 2 [Source:MGI Symbol;Acc:MGI:1196370]	11399.1	0.308012	0.0890257	3.45981	0.000540561	0.0211445
Upregulated	ENSMUSG00000000184	Ccnd2	protein_coding	cyclin D2 [Source:MGI Symbol;Acc:MGI:88314]	4502.8	0.280182	0.0812871	3.44682	0.000567235	0.02198
Upregulated	ENSMUSG00000027823	Gmps	protein_coding	guanine monophosphate synthetase [Source:MGI Symbol;Acc:MGI:2448526]	5233.96	0.268656	0.0781816	3.43631	0.000589687	0.0226606
Upregulated	ENSMUSG00000037257	Aagab	protein_coding	alpha- and gamma-adaptin binding protein [Source:MGI Symbol;Acc:MGI:1914189]	2857.44	0.288612	0.0841046	3.43158	0.000600077	0.0229304
Upregulated	ENSMUSG00000044072	Eml6	protein_coding	echinoderm microtubule associated protein like 6 [Source:MGI Symbol;Acc:MGI:2442895]	2873.44	0.295336	0.0862071	3.42589	0.000612797	0.0233088
Upregulated	ENSMUSG00000054976	Nyap2	protein_coding	neuronal tyrosine-phophorylated phosphoinositide 3-kinase adaptor 2 [Source:MGI Symbol;Acc:MGI:2443135]	2882.26	0.28872	0.0843981	3.42093	0.000624084	0.0236295
Upregulated	ENSMUSG00000026514	Cnih3	protein_coding	cornichon family AMPA receptor auxiliary protein 3 [Source:MGI Symbol;Acc:MGI:1920228]	3354.5	0.387721	0.113816	3.40656	0.000657878	0.0246272
Upregulated	ENSMUSG00000046449	Nexmif	protein_coding	neurite extension and migration factor [Source:MGI Symbol;Acc:MGI:2148050]	6956.52	0.319234	0.0938814	3.4004	0.000672872	0.0249627
Upregulated	ENSMUSG00000042453	Reln	protein_coding	reelin [Source:MGI Symbol;Acc:MGI:103022]	8446.21	0.272982	0.0803989	3.39534	0.000685424	0.0252881
Upregulated	ENSMUSG00000021032	Ngb	protein_coding	neuroglobin [Source:MGI Symbol;Acc:MGI:2151886]	396.494	0.60622	0.178594	3.3944	0.000687803	0.0252897
Upregulated	ENSMUSG00000050822	Slc29a4	protein_coding	solute carrier family 29 (nucleoside transporters), member 4 [Source:MGI Symbol;Acc:MGI:2385330]	983.659	0.495291	0.145985	3.39275	0.000691957	0.0253861
Upregulated	ENSMUSG00000006930	Hap1	protein_coding	huntingtin-associated protein 1 [Source:MGI Symbol;Acc:MGI:1261831]	19035.8	0.290068	0.085667	3.38599	0.00070922	0.0258475
Upregulated	ENSMUSG00000006154	Eps8l1	protein_coding	EPS8-like 1 [Source:MGI Symbol;Acc:MGI:1914675]	706.287	0.482639	0.142618	3.38414	0.000714009	0.0259141
Upregulated	ENSMUSG00000048490	Nrip1	protein_coding	nuclear receptor interacting protein 1 [Source:MGI Symbol;Acc:MGI:1315213]	2871.95	0.338329	0.100034	3.38215	0.000719198	0.0260391
Upregulated	ENSMUSG00000026994	Galnt3	protein_coding	polypeptide N-acetylgalactosaminyltransferase 3 [Source:MGI Symbol;Acc:MGI:894695]	120.161	0.883246	0.261215	3.38129	0.000721454	0.0260637
Downregulated	ENSMUSG00000025582	Nptx1	protein_coding	neuronal pentraxin 1 [Source:MGI Symbol;Acc:MGI:107811]	19359.3	0.333314	0.0986537	3.37863	0.000728482	0.0262032
Downregulated	ENSMUSG00000048424	Ranbp3l	protein_coding	RAN binding protein 3-like [Source:MGI Symbol;Acc:MGI:2444654]	461.64	0.481828	0.143027	3.36878	0.000755026	0.026982
Downregulated	ENSMUSG00000020473	Aebp1	protein_coding	AE binding protein 1 [Source:MGI Symbol;Acc:MGI:1197012]	823.498	0.491101	0.146059	3.36234	0.000772863	0.0273243
Downregulated	ENSMUSG00000020014	Cfap54	protein_coding	cilia and flagella associated protein 54 [Source:MGI Symbol;Acc:MGI:1922208]	797.321	0.392247	0.116765	3.3593	0.000781408	0.0275675
Downregulated	ENSMUSG00000003934	Efnb3	protein_coding	ephrin B3 [Source:MGI Symbol;Acc:MGI:109196]	5266.99	0.304902	0.0908529	3.35599	0.000790802	0.0277216
Downregulated	ENSMUSG00000050074	Spink8	protein_coding	serine peptidase inhibitor, Kazal type 8 [Source:MGI Symbol;Acc:MGI:1925959]	149.274	0.86979	0.259484	3.35201	0.000802284	0.0279178
Downregulated	ENSMUSG00000037664	Cdkn1c	protein_coding	cyclin-dependent kinase inhibitor 1C (P57) [Source:MGI Symbol;Acc:MGI:104564]	301.854	0.641106	0.191311	3.35113	0.000804834	0.0279178
Downregulated	ENSMUSG00000026235	Epha4	protein_coding	Eph receptor A4 [Source:MGI Symbol;Acc:MGI:98277]	7450.01	0.343481	0.10253	3.35006	0.000807939	0.0279669
Downregulated	ENSMUSG00000038764	Ptpn3	protein_coding	protein tyrosine phosphatase, non-receptor type 3 [Source:MGI Symbol;Acc:MGI:105307]	2914.81	0.33109	0.0988698	3.34875	0.000811763	0.0280277
Downregulated	ENSMUSG00000030109	Slc6a12	protein_coding	solute carrier family 6 (neurotransmitter transporter, betaine/GABA), member 12 [Source:MGI Symbol;Acc:MGI:95628]	80.2094	0.962633	0.289202	3.32859	0.000872879	0.0294748
Downregulated	ENSMUSG00000069072	Slc7a14	protein_coding	solute carrier family 7 (cationic amino acid transporter, y+ system), member 14 [Source:MGI Symbol;Acc:MGI:3040688]	14305.9	0.334664	0.100576	3.32747	0.000876399	0.0295334
Downregulated	ENSMUSG00000029304	Spp1	protein_coding	secreted phosphoprotein 1 [Source:MGI Symbol;Acc:MGI:98389]	480.358	0.557768	0.167853	3.32295	0.000890709	0.0298938
Downregulated	ENSMUSG00000059327	Eda	protein_coding	ectodysplasin-A [Source:MGI Symbol;Acc:MGI:1195272]	434.625	0.499538	0.151731	3.29226	0.000993864	0.0326462
Downregulated	ENSMUSG00000069171	Nr2f1	protein_coding	nuclear receptor subfamily 2, group F, member 1 [Source:MGI Symbol;Acc:MGI:1352451]	3898.66	0.333525	0.101501	3.28594	0.00101641	0.0330403
Downregulated	ENSMUSG00000074785	Plxnc1	protein_coding	plexin C1 [Source:MGI Symbol;Acc:MGI:1890127]	6724.42	0.332274	0.10136	3.27815	0.00104489	0.033767
Downregulated	ENSMUSG00000036030	Prtg	protein_coding	protogenin [Source:MGI Symbol;Acc:MGI:2444710]	309.591	0.525089	0.160503	3.27152	0.00106972	0.0342077
Downregulated	ENSMUSG00000044674	Fzd1	protein_coding	frizzled class receptor 1 [Source:MGI Symbol;Acc:MGI:1196625]	860.292	0.416449	0.127308	3.2712	0.00107093	0.0342077
Downregulated	ENSMUSG00000025810	Nrp1	protein_coding	neuropilin 1 [Source:MGI Symbol;Acc:MGI:106206]	1044.5	0.343325	0.104937	3.27171	0.00106898	0.0342077
Downregulated	ENSMUSG00000035456	Prdm8	protein_coding	PR domain containing 8 [Source:MGI Symbol;Acc:MGI:1924880]	848.385	0.48531	0.148538	3.26725	0.00108599	0.0343586
Downregulated	ENSMUSG00000040423	Rc3h1	protein_coding	RING CCCH (C3H) domains 1 [Source:MGI Symbol;Acc:MGI:2685397]	2651.9	0.271272	0.0832897	3.25697	0.00112609	0.0353555
Downregulated	ENSMUSG00000032373	Car12	protein_coding	carbonic anhydrase 12 [Source:MGI Symbol;Acc:MGI:1923709]	1728.22	0.914964	0.281058	3.25542	0.00113224	0.035414
Downregulated	ENSMUSG00000027840	Wnt2b	protein_coding	wingless-type MMTV integration site family, member 2B [Source:MGI Symbol;Acc:MGI:1261834]	262.068	0.5275	0.162121	3.25375	0.00113894	0.0354603
Downregulated	ENSMUSG00000042793	Lgr6	protein_coding	leucine-rich repeat-containing G protein-coupled receptor 6 [Source:MGI Symbol;Acc:MGI:2441805]	88.5256	0.945612	0.290959	3.24998	0.00115412	0.0355147
Downregulated	ENSMUSG00000062980	Cped1	protein_coding	cadherin-like and PC-esterase domain containing 1 [Source:MGI Symbol;Acc:MGI:2444814]	296.763	0.530488	0.163655	3.24151	0.00118899	0.0358998
Downregulated	ENSMUSG00000003119	Cdk12	protein_coding	cyclin-dependent kinase 12 [Source:MGI Symbol;Acc:MGI:1098802]	1835.5	0.274615	0.0847026	3.24211	0.0011865	0.0358998
Downregulated	ENSMUSG00000036469	Marchf1	protein_coding	membrane associated ring-CH-type finger 1 [Source:MGI Symbol;Acc:MGI:1920175]	2507	0.286828	0.0886424	3.23579	0.00121307	0.0364936
Downregulated	ENSMUSG00000021130	Galnt16	protein_coding	polypeptide N-acetylgalactosaminyltransferase 16 [Source:MGI Symbol;Acc:MGI:1917754]	8784.84	0.265341	0.0820692	3.23313	0.0012244	0.0367675
Downregulated	ENSMUSG00000020427	Igfbp3	protein_coding	insulin-like growth factor binding protein 3 [Source:MGI Symbol;Acc:MGI:96438]	735.172	0.448389	0.138868	3.22889	0.0012427	0.037115
Downregulated	ENSMUSG00000006494	Pdk1	protein_coding	pyruvate dehydrogenase kinase, isoenzyme 1 [Source:MGI Symbol;Acc:MGI:1926119]	3781.4	0.306621	0.095059	3.22559	0.00125715	0.0374788
Downregulated	ENSMUSG00000024987	Cyp26a1	protein_coding	cytochrome P450, family 26, subfamily a, polypeptide 1 [Source:MGI Symbol;Acc:MGI:1096359]	39.2733	1.404	0.43584	3.22137	0.00127578	0.037966
Downregulated	ENSMUSG00000017692	Rhbdl3	protein_coding	rhomboid like 3 [Source:MGI Symbol;Acc:MGI:2179276]	1535.48	0.293608	0.0913171	3.21525	0.00130329	0.0385764
Downregulated	ENSMUSG00000032289	Thsd4	protein_coding	thrombospondin, type I, domain containing 4 [Source:MGI Symbol;Acc:MGI:2672033]	652.386	0.392874	0.122238	3.214	0.001309	0.0386074
Downregulated	ENSMUSG00000041482	Piezo2	protein_coding	piezo-type mechanosensitive ion channel component 2 [Source:MGI Symbol;Acc:MGI:1918781]	118.53	0.858488	0.267182	3.21312	0.00131299	0.0386562
Downregulated	ENSMUSG00000038257	Glra3	protein_coding	glycine receptor, alpha 3 subunit [Source:MGI Symbol;Acc:MGI:95749]	3194	0.278555	0.0868104	3.20878	0.00133301	0.0390372
Downregulated	ENSMUSG00000047161	Chst9	protein_coding	carbohydrate (N-acetylgalactosamine 4-0) sulfotransferase 9 [Source:MGI Symbol;Acc:MGI:1918617]	141.256	0.924959	0.288429	3.20689	0.0013418	0.0391246
Downregulated	ENSMUSG00000063796	Slc22a8	protein_coding	solute carrier family 22 (organic anion transporter), member 8 [Source:MGI Symbol;Acc:MGI:1336187]	738.37	0.393691	0.122775	3.20661	0.00134309	0.0391246
Downregulated	ENSMUSG00000017466	Timp2	protein_coding	tissue inhibitor of metalloproteinase 2 [Source:MGI Symbol;Acc:MGI:98753]	22285.4	0.282209	0.0881566	3.20122	0.00136845	0.0397235
Downregulated	ENSMUSG00000054263	Lifr	protein_coding	LIF receptor alpha [Source:MGI Symbol;Acc:MGI:96788]	2317.98	0.30174	0.094297	3.19989	0.00137482	0.0397538
Downregulated	ENSMUSG00000066406	Akap13	protein_coding	A kinase (PRKA) anchor protein 13 [Source:MGI Symbol;Acc:MGI:2676556]	2478.47	0.287287	0.0897859	3.19969	0.00137577	0.0397538
Downregulated	ENSMUSG00000021782	Dlg5	protein_coding	discs large MAGUK scaffold protein 5 [Source:MGI Symbol;Acc:MGI:1918478]	2641.85	0.260428	0.0815914	3.19186	0.0014136	0.0405362
Downregulated	ENSMUSG00000040055	Gjb6	protein_coding	gap junction protein, beta 6 [Source:MGI Symbol;Acc:MGI:107588]	1972.8	0.267166	0.0837848	3.18872	0.00142904	0.0408375
Downregulated	ENSMUSG00000055435	Maf	protein_coding	avian musculoaponeurotic fibrosarcoma oncogene homolog [Source:MGI Symbol;Acc:MGI:96909]	1380.4	0.334104	0.105429	3.169	0.00152965	0.0431904
Downregulated	ENSMUSG00000027674	Pex5l	protein_coding	peroxisomal biogenesis factor 5-like [Source:MGI Symbol;Acc:MGI:1916672]	6001.89	0.265797	0.0840778	3.16132	0.00157057	0.0438224
Downregulated	ENSMUSG00000022836	Mylk	protein_coding	myosin, light polypeptide kinase [Source:MGI Symbol;Acc:MGI:894806]	1247.8	0.399726	0.126516	3.15948	0.00158051	0.0438778
Downregulated	ENSMUSG00000041911	Dlx1	protein_coding	distal-less homeobox 1 [Source:MGI Symbol;Acc:MGI:94901]	1510.34	0.314065	0.0993829	3.16015	0.00157686	0.0438778
Downregulated	ENSMUSG00000071856	Mcc	protein_coding	mutated in colorectal cancers [Source:MGI Symbol;Acc:MGI:96930]	653.645	0.383798	0.121652	3.15488	0.00160566	0.0443526
Downregulated	ENSMUSG00000058806	Col13a1	protein_coding	collagen, type XIII, alpha 1 [Source:MGI Symbol;Acc:MGI:1277201]	106.758	0.84278	0.267447	3.1512	0.00162599	0.0446915
Downregulated	ENSMUSG00000070306	Ccdc153	protein_coding	coiled-coil domain containing 153 [Source:MGI Symbol;Acc:MGI:2448587]	77.8847	1.18532	0.376694	3.14663	0.00165161	0.0452443
Downregulated	ENSMUSG00000031837	Necab2	protein_coding	N-terminal EF-hand calcium binding protein 2 [Source:MGI Symbol;Acc:MGI:2152211]	3645.07	0.275963	0.0877507	3.14485	0.00166172	0.045446
Downregulated	ENSMUSG00000068037	Mas1	protein_coding	MAS1 oncogene [Source:MGI Symbol;Acc:MGI:96918]	1207	0.425713	0.135523	3.14126	0.00168221	0.0458547
Downregulated	ENSMUSG00000032372	Plscr2	protein_coding	phospholipid scramblase 2 [Source:MGI Symbol;Acc:MGI:1270860]	64.135	1.0126	0.322792	3.13702	0.00170676	0.0461575
Downregulated	ENSMUSG00000033880	Lgals3bp	protein_coding	lectin, galactoside-binding, soluble, 3 binding protein [Source:MGI Symbol;Acc:MGI:99554]	581.302	0.414287	0.132727	3.12134	0.0018003	0.0482002
Downregulated	ENSMUSG00000029661	Col1a2	protein_coding	collagen, type I, alpha 2 [Source:MGI Symbol;Acc:MGI:88468]	697.866	0.434245	0.139203	3.1195	0.00181157	0.0484236
Downregulated	ENSMUSG00000024883	Rin1	protein_coding	Ras and Rab interactor 1 [Source:MGI Symbol;Acc:MGI:2385695]	3460.71	0.341949	0.109649	3.11858	0.00181723	0.0484804
Downregulated	ENSMUSG00000019966	Kitl	protein_coding	kit ligand [Source:MGI Symbol;Acc:MGI:96974]	3740.08	0.334335	0.10729	3.11617	0.00183219	0.0485823
Downregulated	ENSMUSG00000047412	Zbtb44	protein_coding	zinc finger and BTB domain containing 44 [Source:MGI Symbol;Acc:MGI:1925123]	1838.29	0.308383	0.0989473	3.11664	0.00182927	0.0485823
Downregulated	ENSMUSG00000070473	Cldn3	protein_coding	claudin 3 [Source:MGI Symbol;Acc:MGI:1329044]	36.7797	1.52775	0.490934	3.11193	0.00185871	0.0490498
Downregulated	ENSMUSG00000022773	Ypel1	protein_coding	yippee like 1 [Source:MGI Symbol;Acc:MGI:1913303]	1373.16	0.367181	0.118083	3.10951	0.00187397	0.049217
Downregulated	ENSMUSG00000063632	Sox11	protein_coding	SRY (sex determining region Y)-box 11 [Source:MGI Symbol;Acc:MGI:98359]	1857.36	0.327989	0.105638	3.10483	0.00190388	0.0496089
Downregulated	ENSMUSG00000019970	Sgk1	protein_coding	serum/glucocorticoid regulated kinase 1 [Source:MGI Symbol;Acc:MGI:1340062]	1926.84	-0.723181	0.0995473	-7.2647	3.7387e-13	3.09303e-09
Downregulated	ENSMUSG00000042258	Isl1	protein_coding	ISL1 transcription factor, LIM/homeodomain [Source:MGI Symbol;Acc:MGI:101791]	61.1882	-3.43151	0.517802	-6.62708	3.42391e-11	1.4163e-07
Downregulated	ENSMUSG00000021919	Chat	protein_coding	choline acetyltransferase [Source:MGI Symbol;Acc:MGI:88392]	46.3504	-3.63382	0.568293	-6.39427	1.61311e-10	5.3381e-07
Downregulated	ENSMUSG00000023274	Cd4	protein_coding	CD4 antigen [Source:MGI Symbol;Acc:MGI:88335]	158.853	-4.11643	0.678998	-6.0625	1.34019e-09	2.93592e-06
Downregulated	ENSMUSG00000020178	Adora2a	protein_coding	adenosine A2a receptor [Source:MGI Symbol;Acc:MGI:99402]	756.87	-4.50227	0.743777	-6.05325	1.41952e-09	2.93592e-06
Downregulated	ENSMUSG00000022176	Rem2	protein_coding	rad and gem related GTP binding protein 2 [Source:MGI Symbol;Acc:MGI:2155260]	202.935	-1.60902	0.268001	-6.00379	1.92767e-09	3.54392e-06
Downregulated	ENSMUSG00000032854	Ugt8a	protein_coding	UDP galactosyltransferase 8A [Source:MGI Symbol;Acc:MGI:109522]	1350.14	-0.79088	0.132387	-5.97402	2.31476e-09	3.83e-06
Downregulated	ENSMUSG00000046182	Gsg1l	protein_coding	GSG1-like [Source:MGI Symbol;Acc:MGI:2685483]	3173.18	-0.626455	0.106251	-5.896	3.72413e-09	5.60177e-06
Downregulated	ENSMUSG00000016262	Sertad4	protein_coding	SERTA domain containing 4 [Source:MGI Symbol;Acc:MGI:2443496]	600.618	-0.947382	0.16306	-5.81001	6.24686e-09	7.95081e-06
Downregulated	ENSMUSG00000019890	Nts	protein_coding	neurotensin [Source:MGI Symbol;Acc:MGI:1328351]	537.395	-0.967682	0.170137	-5.68767	1.28781e-08	1.33176e-05
Downregulated	ENSMUSG00000019935	Slc17a8	protein_coding	solute carrier family 17 (sodium-dependent inorganic phosphate cotransporter), member 8 [Source:MGI Symbol;Acc:MGI:3039629]	123.092	-1.6821	0.295654	-5.68943	1.27466e-08	1.33176e-05
Downregulated	ENSMUSG00000032537	Ephb1	protein_coding	Eph receptor B1 [Source:MGI Symbol;Acc:MGI:1096337]	967.261	-0.811095	0.143614	-5.64773	1.62576e-08	1.58234e-05
Downregulated	ENSMUSG00000004894	Hapln2	protein_coding	hyaluronan and proteoglycan link protein 2 [Source:MGI Symbol;Acc:MGI:2137300]	257.876	-1.30705	0.23184	-5.63774	1.723e-08	1.58382e-05
Downregulated	ENSMUSG00000096225	Lhx8	protein_coding	LIM homeobox protein 8 [Source:MGI Symbol;Acc:MGI:1096343]	39.2615	-3.21112	0.5781	-5.5546	2.78246e-08	2.42308e-05
Downregulated	ENSMUSG00000040998	Npnt	protein_coding	nephronectin [Source:MGI Symbol;Acc:MGI:2148811]	292.21	-1.23581	0.225044	-5.49139	3.98787e-08	3.14207e-05
Downregulated	ENSMUSG00000046480	Scn4b	protein_coding	sodium channel, type IV, beta [Source:MGI Symbol;Acc:MGI:2687406]	2681.09	-4.28528	0.785886	-5.45281	4.95806e-08	3.56679e-05
Downregulated	ENSMUSG00000026765	Lypd6b	protein_coding	LY6/PLAUR domain containing 6B [Source:MGI Symbol;Acc:MGI:1919147]	369.675	-0.880275	0.161895	-5.4373	5.40937e-08	3.72931e-05
Downregulated	ENSMUSG00000044254	Pcsk9	protein_coding	proprotein convertase subtilisin/kexin type 9 [Source:MGI Symbol;Acc:MGI:2140260]	177.836	-1.3715	0.255167	-5.3749	7.66244e-08	5.07131e-05
Downregulated	ENSMUSG00000042589	Cux2	protein_coding	cut-like homeobox 2 [Source:MGI Symbol;Acc:MGI:107321]	2643.08	-0.498714	0.0941809	-5.29528	1.18834e-07	6.55409e-05
Downregulated	ENSMUSG00000007656	Arpp19	protein_coding	cAMP-regulated phosphoprotein 19 [Source:MGI Symbol;Acc:MGI:1891691]	10790.5	-0.523301	0.0987186	-5.30093	1.15211e-07	6.55409e-05
Downregulated	ENSMUSG00000032060	Cryab	protein_coding	crystallin, alpha B [Source:MGI Symbol;Acc:MGI:88516]	1702.16	-0.669855	0.126211	-5.30742	1.11189e-07	6.55409e-05
Downregulated	ENSMUSG00000050473	Slc35d3	protein_coding	solute carrier family 35, member D3 [Source:MGI Symbol;Acc:MGI:1923407]	267.413	-1.22531	0.231106	-5.30193	1.14582e-07	6.55409e-05
Downregulated	ENSMUSG00000021709	Erbin	protein_coding	Erbb2 interacting protein [Source:MGI Symbol;Acc:MGI:1890169]	4884.8	-0.488597	0.0924591	-5.28446	1.26073e-07	6.72904e-05
Downregulated	ENSMUSG00000110086	Gm45623	protein_coding	predicted gene 45623 [Source:MGI Symbol;Acc:MGI:5791459]	98.9358	-1.86943	0.356711	-5.24074	1.59934e-07	8.25967e-05
Downregulated	ENSMUSG00000032259	Drd2	protein_coding	dopamine receptor D2 [Source:MGI Symbol;Acc:MGI:94924]	702.275	-3.35295	0.640452	-5.23528	1.64734e-07	8.25967e-05
Downregulated	ENSMUSG00000035314	Gdpd5	protein_coding	glycerophosphodiester phosphodiesterase domain containing 5 [Source:MGI Symbol;Acc:MGI:2686926]	758.98	-0.833651	0.160278	-5.20128	1.97921e-07	9.63176e-05
Downregulated	ENSMUSG00000039252	Lgi2	protein_coding	leucine-rich repeat LGI family, member 2 [Source:MGI Symbol;Acc:MGI:2180196]	4502	-0.556111	0.107084	-5.19323	2.0668e-07	9.77064e-05
Downregulated	ENSMUSG00000024008	Cpne5	protein_coding	copine V [Source:MGI Symbol;Acc:MGI:2385908]	3754.96	-0.585426	0.114015	-5.13466	2.82661e-07	0.000129914
Downregulated	ENSMUSG00000051067	Lingo3	protein_coding	leucine rich repeat and Ig domain containing 3 [Source:MGI Symbol;Acc:MGI:3609246]	1137.73	-0.614264	0.120077	-5.11558	3.12779e-07	0.000139871
Downregulated	ENSMUSG00000027016	Zfp385b	protein_coding	zinc finger protein 385B [Source:MGI Symbol;Acc:MGI:2444734]	1012.37	-0.567705	0.111854	-5.0754	3.86677e-07	0.000168367
Downregulated	ENSMUSG00000016918	Sulf1	protein_coding	sulfatase 1 [Source:MGI Symbol;Acc:MGI:2138563]	1144.72	-0.615155	0.121925	-5.04534	4.52718e-07	0.000182699
Downregulated	ENSMUSG00000059824	Dbp	protein_coding	D site albumin promoter binding protein [Source:MGI Symbol;Acc:MGI:94866]	1175.71	-0.534097	0.10665	-5.00793	5.50178e-07	0.000216744
Downregulated	ENSMUSG00000027199	Gatm	protein_coding	glycine amidinotransferase (L-arginine:glycine amidinotransferase) [Source:MGI Symbol;Acc:MGI:1914342]	2301.65	-0.506922	0.101321	-5.00312	5.64112e-07	0.000217065
Downregulated	ENSMUSG00000021108	Prkch	protein_coding	protein kinase C, eta [Source:MGI Symbol;Acc:MGI:97600]	253.67	-1.10303	0.222132	-4.96564	6.84736e-07	0.000257492
Downregulated	ENSMUSG00000041112	Elmo1	protein_coding	engulfment and cell motility 1 [Source:MGI Symbol;Acc:MGI:2153044]	4411.08	-0.460155	0.0935639	-4.91809	8.7393e-07	0.000321334
Downregulated	ENSMUSG00000037280	Galnt6	protein_coding	polypeptide N-acetylgalactosaminyltransferase 6 [Source:MGI Symbol;Acc:MGI:1891640]	162.854	-1.24694	0.254363	-4.90223	9.47552e-07	0.00034083
Downregulated	ENSMUSG00000045349	Sh2d5	protein_coding	SH2 domain containing 5 [Source:MGI Symbol;Acc:MGI:2446215]	2651.19	-0.50351	0.104274	-4.82869	1.37431e-06	0.000438202
Downregulated	ENSMUSG00000029219	Slc10a4	protein_coding	solute carrier family 10 (sodium/bile acid cotransporter family), member 4 [Source:MGI Symbol;Acc:MGI:3606480]	60.0817	-2.26956	0.470056	-4.82828	1.37716e-06	0.000438202
Downregulated	ENSMUSG00000009216	Fam163b	protein_coding	family with sequence similarity 163, member B [Source:MGI Symbol;Acc:MGI:1926106]	4338.4	-0.48939	0.101615	-4.81614	1.46365e-06	0.000455686
Downregulated	ENSMUSG00000091712	Sec14l5	protein_coding	SEC14-like lipid binding 5 [Source:MGI Symbol;Acc:MGI:3616084]	404.398	-0.930898	0.193415	-4.81295	1.48719e-06	0.000455686
Downregulated	ENSMUSG00000039474	Wfs1	protein_coding	wolframin ER transmembrane glycoprotein [Source:MGI Symbol;Acc:MGI:1328355]	7545.98	-0.431987	0.0909884	-4.74771	2.05732e-06	0.000607864
Downregulated	ENSMUSG00000027168	Pax6	protein_coding	paired box 6 [Source:MGI Symbol;Acc:MGI:97490]	646.889	-0.688363	0.145143	-4.74267	2.10925e-06	0.000612273
Downregulated	ENSMUSG00000097960	A330074K22Rik	lncRNA	RIKEN cDNA A330074K22 gene [Source:MGI Symbol;Acc:MGI:3045392]	227.145	-0.850478	0.179514	-4.73768	2.16178e-06	0.000616703
Downregulated	ENSMUSG00000031551	Ido1	protein_coding	indoleamine 2,3-dioxygenase 1 [Source:MGI Symbol;Acc:MGI:96416]	37.781	-2.75011	0.581965	-4.72556	2.29478e-06	0.000643549
Downregulated	ENSMUSG00000042671	Rgs8	protein_coding	regulator of G-protein signaling 8 [Source:MGI Symbol;Acc:MGI:108408]	4233.49	-0.504289	0.107263	-4.70143	2.58352e-06	0.000700768
Downregulated	ENSMUSG00000028876	Epha10	protein_coding	Eph receptor A10 [Source:MGI Symbol;Acc:MGI:3586824]	2210.51	-0.522547	0.111124	-4.70238	2.57142e-06	0.000700768
Downregulated	ENSMUSG00000052374	Actn2	protein_coding	actinin alpha 2 [Source:MGI Symbol;Acc:MGI:109192]	917.039	-0.630843	0.134711	-4.68293	2.82799e-06	0.000754708
Downregulated	ENSMUSG00000027298	Tyro3	protein_coding	TYRO3 protein tyrosine kinase 3 [Source:MGI Symbol;Acc:MGI:104294]	5892.28	-0.371628	0.0794324	-4.67855	2.88914e-06	0.000758788
Downregulated	ENSMUSG00000037010	Apln	protein_coding	apelin [Source:MGI Symbol;Acc:MGI:1353624]	786.45	-0.61943	0.132782	-4.66503	3.08574e-06	0.000780599
Downregulated	ENSMUSG00000000214	Th	protein_coding	tyrosine hydroxylase [Source:MGI Symbol;Acc:MGI:98735]	49.8068	-2.2231	0.477329	-4.65738	3.20262e-06	0.000790905
Downregulated	ENSMUSG00000052889	Prkcb	protein_coding	protein kinase C, beta [Source:MGI Symbol;Acc:MGI:97596]	21374.8	-0.394115	0.0847065	-4.65271	3.27601e-06	0.00079713
Downregulated	ENSMUSG00000042734	Ttc9	protein_coding	tetratricopeptide repeat domain 9 [Source:MGI Symbol;Acc:MGI:1916730]	1958.62	-0.435294	0.0937623	-4.64253	3.44169e-06	0.000825306
Downregulated	ENSMUSG00000029999	Tgfa	protein_coding	transforming growth factor alpha [Source:MGI Symbol;Acc:MGI:98724]	1082.45	-0.672713	0.145145	-4.63475	3.57366e-06	0.000844711
Downregulated	ENSMUSG00000027270	Lamp5	protein_coding	lysosomal-associated membrane protein family, member 5 [Source:MGI Symbol;Acc:MGI:1923411]	2861	-0.400725	0.0871009	-4.6007	4.21076e-06	0.000881915
Downregulated	ENSMUSG00000054728	Phactr1	protein_coding	phosphatase and actin regulator 1 [Source:MGI Symbol;Acc:MGI:2659021]	20274.8	-0.404306	0.087801	-4.6048	4.1286e-06	0.000881915
Downregulated	ENSMUSG00000001270	Ckb	protein_coding	creatine kinase, brain [Source:MGI Symbol;Acc:MGI:88407]	21876.2	-0.432574	0.0936446	-4.61931	3.85012e-06	0.000881915
Downregulated	ENSMUSG00000027978	Prss12	protein_coding	protease, serine 12 neurotrypsin (motopsin) [Source:MGI Symbol;Acc:MGI:1100881]	639.391	-0.53959	0.117254	-4.6019	4.18661e-06	0.000881915
Downregulated	ENSMUSG00000038400	Pmepa1	protein_coding	prostate transmembrane protein, androgen induced 1 [Source:MGI Symbol;Acc:MGI:1929600]	1199.68	-0.558566	0.1212	-4.60865	4.05297e-06	0.000881915
Downregulated	ENSMUSG00000055945	Prr18	protein_coding	proline rich 18 [Source:MGI Symbol;Acc:MGI:2443403]	1009.15	-0.64828	0.140861	-4.60225	4.17953e-06	0.000881915
Downregulated	ENSMUSG00000003134	Tbc1d8	protein_coding	TBC1 domain family, member 8 [Source:MGI Symbol;Acc:MGI:1927225]	980.588	-0.665834	0.144055	-4.62207	3.79925e-06	0.000881915
Downregulated	ENSMUSG00000022949	Clic6	protein_coding	chloride intracellular channel 6 [Source:MGI Symbol;Acc:MGI:2146607]	230.612	-1.07286	0.233019	-4.60417	4.14109e-06	0.000881915
Downregulated	ENSMUSG00000042429	Adora1	protein_coding	adenosine A1 receptor [Source:MGI Symbol;Acc:MGI:99401]	3748.85	-0.444563	0.0970411	-4.58119	4.62345e-06	0.000956245
Downregulated	ENSMUSG00000062151	Unc13c	protein_coding	unc-13 homolog C [Source:MGI Symbol;Acc:MGI:2149021]	6436.64	-0.467985	0.102391	-4.57055	4.86444e-06	0.000958178
Downregulated	ENSMUSG00000020774	Aspa	protein_coding	aspartoacylase [Source:MGI Symbol;Acc:MGI:87914]	360.648	-0.842284	0.184173	-4.57333	4.80041e-06	0.000958178
Downregulated	ENSMUSG00000068859	Sp9	protein_coding	trans-acting transcription factor 9 [Source:MGI Symbol;Acc:MGI:3574660]	316.992	-0.896255	0.196081	-4.57084	4.85784e-06	0.000958178
Downregulated	ENSMUSG00000043441	Gpr149	protein_coding	G protein-coupled receptor 149 [Source:MGI Symbol;Acc:MGI:2443628]	144.901	-1.21358	0.265752	-4.5666	4.95689e-06	0.000964903
Downregulated	ENSMUSG00000015806	Qdpr	protein_coding	quinoid dihydropteridine reductase [Source:MGI Symbol;Acc:MGI:97836]	1555.17	-0.57745	0.126581	-4.5619	5.0692e-06	0.00097529
Downregulated	ENSMUSG00000034936	Arl4d	protein_coding	ADP-ribosylation factor-like 4D [Source:MGI Symbol;Acc:MGI:1933155]	382.219	-0.685992	0.150732	-4.55106	5.33766e-06	0.00101514
Downregulated	ENSMUSG00000040373	Cacng5	protein_coding	calcium channel, voltage-dependent, gamma subunit 5 [Source:MGI Symbol;Acc:MGI:2157946]	967.041	-0.660974	0.14563	-4.53872	5.65976e-06	0.00106416
Downregulated	ENSMUSG00000031654	Cbln1	protein_coding	cerebellin 1 precursor protein [Source:MGI Symbol;Acc:MGI:88281]	213.115	-0.829976	0.1832	-4.53044	5.88613e-06	0.00109429
Downregulated	ENSMUSG00000034684	Sema3f	protein_coding	sema domain, immunoglobulin domain (Ig), short basic domain, secreted, (semaphorin) 3F [Source:MGI Symbol;Acc:MGI:1096347]	240.618	-1.09668	0.243372	-4.5062	6.59976e-06	0.0012
Downregulated	ENSMUSG00000055782	Abcd2	protein_coding	ATP-binding cassette, sub-family D (ALD), member 2 [Source:MGI Symbol;Acc:MGI:1349467]	1568.41	-0.44827	0.099681	-4.49705	6.89039e-06	0.00123922
Downregulated	ENSMUSG00000027188	Pamr1	protein_coding	peptidase domain containing associated with muscle regeneration 1 [Source:MGI Symbol;Acc:MGI:2445082]	569.152	-0.620998	0.138256	-4.49166	7.06686e-06	0.00125729
Downregulated	ENSMUSG00000008393	Carhsp1	protein_coding	calcium regulated heat stable protein 1 [Source:MGI Symbol;Acc:MGI:1196368]	882.197	-0.596269	0.132908	-4.48634	7.24575e-06	0.00127541
Downregulated	ENSMUSG00000025089	Gfra1	protein_coding	glial cell line derived neurotrophic factor family receptor alpha 1 [Source:MGI Symbol;Acc:MGI:1100842]	1498.78	-0.497703	0.111816	-4.45109	8.54374e-06	0.00147255
Downregulated	ENSMUSG00000030092	Cntn6	protein_coding	contactin 6 [Source:MGI Symbol;Acc:MGI:1858223]	1056.87	-0.509565	0.114653	-4.44441	8.81354e-06	0.00150339
Downregulated	ENSMUSG00000045534	Kcna5	protein_coding	potassium voltage-gated channel, shaker-related subfamily, member 5 [Source:MGI Symbol;Acc:MGI:96662]	427.516	-0.737258	0.166338	-4.43228	9.32437e-06	0.00154281
Downregulated	ENSMUSG00000027864	Ptgfrn	protein_coding	prostaglandin F2 receptor negative regulator [Source:MGI Symbol;Acc:MGI:1277114]	1194.05	-0.473412	0.107102	-4.42018	9.8617e-06	0.00161556
Downregulated	ENSMUSG00000031932	Gpr83	protein_coding	G protein-coupled receptor 83 [Source:MGI Symbol;Acc:MGI:95712]	1838.1	-0.535917	0.121382	-4.41513	1.00948e-05	0.00163753
Downregulated	ENSMUSG00000069806	Cacng7	protein_coding	calcium channel, voltage-dependent, gamma subunit 7 [Source:MGI Symbol;Acc:MGI:1932374]	5167.69	-0.408841	0.0927711	-4.40699	1.04819e-05	0.00165175
Downregulated	ENSMUSG00000049225	Pdp1	protein_coding	pyruvate dehyrogenase phosphatase catalytic subunit 1 [Source:MGI Symbol;Acc:MGI:2685870]	6018.45	-0.432373	0.0980754	-4.40858	1.04049e-05	0.00165175
Downregulated	ENSMUSG00000058248	Kcnh1	protein_coding	potassium voltage-gated channel, subfamily H (eag-related), member 1 [Source:MGI Symbol;Acc:MGI:1341721]	3087.42	-0.470043	0.106753	-4.40308	1.06725e-05	0.00165784
Downregulated	ENSMUSG00000054871	Tmem158	protein_coding	transmembrane protein 158 [Source:MGI Symbol;Acc:MGI:1919559]	1844.75	-0.516532	0.11741	-4.39937	1.08565e-05	0.00165784
Downregulated	ENSMUSG00000073779	Lrp8os2	lncRNA	low density lipoprotein receptor-related protein 8, apolipoprotein e receptor, opposite strand 2 [Source:MGI Symbol;Acc:MGI:3588233]	143.513	-1.06641	0.242334	-4.40056	1.07971e-05	0.00165784
Downregulated	ENSMUSG00000056665	Them6	protein_coding	thioesterase superfamily member 6 [Source:MGI Symbol;Acc:MGI:1925301]	554.188	-0.685788	0.156062	-4.39433	1.11113e-05	0.00167134
Downregulated	ENSMUSG00000078958	Atp6ap1l	protein_coding	ATPase, H+ transporting, lysosomal accessory protein 1-like [Source:MGI Symbol;Acc:MGI:3648665]	377.364	-0.709209	0.161728	-4.38519	1.15884e-05	0.00171198
Downregulated	ENSMUSG00000027489	Necab3	protein_coding	N-terminal EF-hand calcium binding protein 3 [Source:MGI Symbol;Acc:MGI:1861721]	1058.69	-0.496083	0.113439	-4.37312	1.22483e-05	0.00176853
Downregulated	ENSMUSG00000039904	Gpr37	protein_coding	G protein-coupled receptor 37 [Source:MGI Symbol;Acc:MGI:1313297]	1296.64	-0.570514	0.130924	-4.3576	1.31494e-05	0.0018756
Downregulated	ENSMUSG00000071234	Syndig1l	protein_coding	synapse differentiation inducing 1 like [Source:MGI Symbol;Acc:MGI:2685107]	684.547	-2.35402	0.542945	-4.33564	1.45335e-05	0.00205531
Downregulated	ENSMUSG00000015217	Hmgb3	protein_coding	high mobility group box 3 [Source:MGI Symbol;Acc:MGI:1098219]	845.233	-0.521979	0.12072	-4.32388	1.53308e-05	0.00214968
Downregulated	ENSMUSG00000063239	Grm4	protein_coding	glutamate receptor, metabotropic 4 [Source:MGI Symbol;Acc:MGI:1351341]	663.826	-0.723061	0.167444	-4.31823	1.57283e-05	0.00218689
Downregulated	ENSMUSG00000028661	Epha8	protein_coding	Eph receptor A8 [Source:MGI Symbol;Acc:MGI:109378]	110.301	-1.13073	0.262252	-4.31162	1.62064e-05	0.00223459
Downregulated	ENSMUSG00000057440	Mpp7	protein_coding	membrane protein, palmitoylated 7 (MAGUK p55 subfamily member 7) [Source:MGI Symbol;Acc:MGI:1922989]	189.253	-1.10546	0.256944	-4.30233	1.69014e-05	0.00231117
Downregulated	ENSMUSG00000027200	Sema6d	protein_coding	sema domain, transmembrane domain (TM), and cytoplasmic domain, (semaphorin) 6D [Source:MGI Symbol;Acc:MGI:2387661]	4853.39	-0.438501	0.102147	-4.29284	1.76405e-05	0.00236027
Downregulated	ENSMUSG00000024186	Rgs11	protein_coding	regulator of G-protein signaling 11 [Source:MGI Symbol;Acc:MGI:1354739]	512.46	-0.66124	0.15401	-4.29349	1.75889e-05	0.00236027
Downregulated	ENSMUSG00000064325	Hhip	protein_coding	Hedgehog-interacting protein [Source:MGI Symbol;Acc:MGI:1341847]	442.87	-0.768682	0.179087	-4.29223	1.76884e-05	0.00236027
Downregulated	ENSMUSG00000027400	Pdyn	protein_coding	prodynorphin [Source:MGI Symbol;Acc:MGI:97535]	793.822	-2.06164	0.480931	-4.28677	1.81287e-05	0.00239966
Downregulated	ENSMUSG00000024642	Tle4	protein_coding	transducin-like enhancer of split 4 [Source:MGI Symbol;Acc:MGI:104633]	1928.69	-0.455662	0.106441	-4.28087	1.86162e-05	0.00244463
Downregulated	ENSMUSG00000100147	1700047M11Rik	lncRNA	RIKEN cDNA 1700047M11 gene [Source:MGI Symbol;Acc:MGI:1914580]	206.739	-0.964365	0.225679	-4.27317	1.92717e-05	0.00249116
Downregulated	ENSMUSG00000026519	Tmem63a	protein_coding	transmembrane protein 63a [Source:MGI Symbol;Acc:MGI:2384789]	390.327	-0.789625	0.184901	-4.27053	1.95006e-05	0.00250121
Downregulated	ENSMUSG00000044813	Shb	protein_coding	src homology 2 domain-containing transforming protein B [Source:MGI Symbol;Acc:MGI:98294]	225.332	-0.93313	0.219321	-4.25463	2.09392e-05	0.00261943
Downregulated	ENSMUSG00000003273	Car11	protein_coding	carbonic anhydrase 11 [Source:MGI Symbol;Acc:MGI:1336193]	4950.61	-0.373315	0.0878389	-4.25	2.13774e-05	0.00262007
Downregulated	ENSMUSG00000022594	Lynx1	protein_coding	Ly6/neurotoxin 1 [Source:MGI Symbol;Acc:MGI:1345180]	7380	-0.414766	0.0975708	-4.25092	2.12895e-05	0.00262007
Downregulated	ENSMUSG00000036225	Kctd1	protein_coding	potassium channel tetramerisation domain containing 1 [Source:MGI Symbol;Acc:MGI:1918269]	3520.24	-0.417768	0.0984753	-4.24236	2.2118e-05	0.00265191
Downregulated	ENSMUSG00000051354	Samd3	protein_coding	sterile alpha motif domain containing 3 [Source:MGI Symbol;Acc:MGI:2685469]	185.185	-0.884173	0.208918	-4.23215	2.31464e-05	0.00271617
Downregulated	ENSMUSG00000057719	Sh3rf2	protein_coding	SH3 domain containing ring finger 2 [Source:MGI Symbol;Acc:MGI:2444628]	247.22	-2.94594	0.69786	-4.22139	2.42804e-05	0.00282918
Downregulated	ENSMUSG00000051985	Igfn1	protein_coding	immunoglobulin-like and fibronectin type III domain containing 1 [Source:MGI Symbol;Acc:MGI:3045352]	1891.56	-0.999303	0.237572	-4.20632	2.59563e-05	0.00298245
Downregulated	ENSMUSG00000021223	Papln	protein_coding	papilin, proteoglycan-like sulfated glycoprotein [Source:MGI Symbol;Acc:MGI:2386139]	128.064	-1.09849	0.26126	-4.20456	2.61589e-05	0.002985
Downregulated	ENSMUSG00000027827	Kcnab1	protein_coding	potassium voltage-gated channel, shaker-related subfamily, beta member 1 [Source:MGI Symbol;Acc:MGI:109155]	4219.36	-0.382046	0.0911239	-4.19259	2.75783e-05	0.00310415
Downregulated	ENSMUSG00000025477	Inpp5a	protein_coding	inositol polyphosphate-5-phosphatase A [Source:MGI Symbol;Acc:MGI:2686961]	1661.84	-0.379011	0.0907888	-4.17465	2.98451e-05	0.00333288
Downregulated	ENSMUSG00000046321	Hs3st2	protein_coding	heparan sulfate (glucosamine) 3-O-sulfotransferase 2 [Source:MGI Symbol;Acc:MGI:1333802]	564.286	-0.709581	0.170026	-4.17337	3.00132e-05	0.00333288
Downregulated	ENSMUSG00000039081	Zfp503	protein_coding	zinc finger protein 503 [Source:MGI Symbol;Acc:MGI:1353644]	263.783	-0.9455	0.227003	-4.16514	3.11156e-05	0.00336496
Downregulated	ENSMUSG00000041571	Selenow	protein_coding	selenoprotein W [Source:MGI Symbol;Acc:MGI:1100878]	11779.5	-0.275382	0.0662782	-4.15493	3.2538e-05	0.00345112
Downregulated	ENSMUSG00000042115	Klhdc8a	protein_coding	kelch domain containing 8A [Source:MGI Symbol;Acc:MGI:2442630]	738.422	-0.555072	0.133819	-4.14793	3.35493e-05	0.00353397
Downregulated	ENSMUSG00000052504	Epha3	protein_coding	Eph receptor A3 [Source:MGI Symbol;Acc:MGI:99612]	651.79	-0.634474	0.153064	-4.14514	3.396e-05	0.00353397
Downregulated	ENSMUSG00000097806	Gm6556	lncRNA	predicted gene 6556 [Source:MGI Symbol;Acc:MGI:3647197]	93.547	-1.38909	0.335007	-4.14646	3.37656e-05	0.00353397
Downregulated	ENSMUSG00000030616	Sytl2	protein_coding	synaptotagmin-like 2 [Source:MGI Symbol;Acc:MGI:1933366]	1243.48	-0.419808	0.101395	-4.14032	3.46825e-05	0.00355493
Downregulated	ENSMUSG00000037166	Ppp1r14a	protein_coding	protein phosphatase 1, regulatory inhibitor subunit 14A [Source:MGI Symbol;Acc:MGI:1931139]	159.444	-0.949008	0.229107	-4.14221	3.43974e-05	0.00355493
Downregulated	ENSMUSG00000022468	Endou	protein_coding	endonuclease, polyU-specific [Source:MGI Symbol;Acc:MGI:97746]	107.054	-1.16769	0.282084	-4.1395	3.48059e-05	0.00355493
Downregulated	ENSMUSG00000028801	Stpg1	protein_coding	sperm tail PG rich repeat containing 1 [Source:MGI Symbol;Acc:MGI:1926056]	113.684	-1.12623	0.272329	-4.13556	3.54092e-05	0.00359436
Downregulated	ENSMUSG00000046922	Gpr6	protein_coding	G protein-coupled receptor 6 [Source:MGI Symbol;Acc:MGI:2155249]	234.407	-2.18655	0.529103	-4.13256	3.58745e-05	0.00361938
Downregulated	ENSMUSG00000039349	C130074G19Rik	protein_coding	RIKEN cDNA C130074G19 gene [Source:MGI Symbol;Acc:MGI:2444831]	1116.57	-0.481634	0.116969	-4.11763	3.82782e-05	0.00374764
Downregulated	ENSMUSG00000085067	Gm15631	lncRNA	predicted gene 15631 [Source:MGI Symbol;Acc:MGI:3783075]	372.22	-0.657508	0.159631	-4.11894	3.80625e-05	0.00374764
Downregulated	ENSMUSG00000026826	Nr4a2	protein_coding	nuclear receptor subfamily 4, group A, member 2 [Source:MGI Symbol;Acc:MGI:1352456]	1838.88	-0.489852	0.119044	-4.11489	3.87372e-05	0.00377027
Downregulated	ENSMUSG00000041351	Rap1gap	protein_coding	Rap1 GTPase-activating protein [Source:MGI Symbol;Acc:MGI:109338]	6723.63	-0.41528	0.101385	-4.09605	4.2025e-05	0.00405091
Downregulated	ENSMUSG00000050447	Lypd6	protein_coding	LY6/PLAUR domain containing 6 [Source:MGI Symbol;Acc:MGI:2443848]	935.201	-0.520768	0.127154	-4.09559	4.21103e-05	0.00405091
Downregulated	ENSMUSG00000046159	Chrm3	protein_coding	cholinergic receptor, muscarinic 3, cardiac [Source:MGI Symbol;Acc:MGI:88398]	1825.28	-0.401005	0.0979634	-4.09341	4.25068e-05	0.00406542
Downregulated	ENSMUSG00000029608	Rph3a	protein_coding	rabphilin 3A [Source:MGI Symbol;Acc:MGI:102788]	15671.1	-0.352402	0.0861918	-4.08858	4.34028e-05	0.00411177
Downregulated	ENSMUSG00000024810	Il33	protein_coding	interleukin 33 [Source:MGI Symbol;Acc:MGI:1924375]	1469.09	-0.464598	0.113647	-4.08809	4.34932e-05	0.00411177
Downregulated	ENSMUSG00000021098	4930447C04Rik	protein_coding	RIKEN cDNA 4930447C04 gene [Source:MGI Symbol;Acc:MGI:1923051]	396.663	-0.793492	0.19416	-4.0868	4.3737e-05	0.00411177
Downregulated	ENSMUSG00000015981	Stk32c	protein_coding	serine/threonine kinase 32C [Source:MGI Symbol;Acc:MGI:2385336]	5502.84	-0.312595	0.0766631	-4.07752	4.55196e-05	0.00423127
Downregulated	ENSMUSG00000047606	Ankrd34c	protein_coding	ankyrin repeat domain 34C [Source:MGI Symbol;Acc:MGI:2685617]	651.333	-0.577943	0.141716	-4.07818	4.53887e-05	0.00423127
Downregulated	ENSMUSG00000050121	Opalin	protein_coding	oligodendrocytic myelin paranodal and inner loop protein [Source:MGI Symbol;Acc:MGI:2657025]	271.274	-0.913046	0.224034	-4.07548	4.5919e-05	0.00424455
Downregulated	ENSMUSG00000021803	Cdhr1	protein_coding	cadherin-related family member 1 [Source:MGI Symbol;Acc:MGI:2157782]	630.493	-0.60677	0.149322	-4.06351	4.8341e-05	0.00444361
Downregulated	ENSMUSG00000045648	Vwc2l	protein_coding	von Willebrand factor C domain-containing protein 2-like [Source:MGI Symbol;Acc:MGI:2444069]	825.182	-0.503263	0.123991	-4.05886	4.9313e-05	0.00450791
Downregulated	ENSMUSG00000030246	Ldhb	protein_coding	lactate dehydrogenase B [Source:MGI Symbol;Acc:MGI:96763]	11271.9	-0.320956	0.079139	-4.0556	5.00068e-05	0.00454622
Downregulated	ENSMUSG00000033615	Cplx1	protein_coding	complexin 1 [Source:MGI Symbol;Acc:MGI:104727]	11922	-0.333033	0.0824075	-4.04129	5.31577e-05	0.00472875
Downregulated	ENSMUSG00000039103	Nexn	protein_coding	nexilin [Source:MGI Symbol;Acc:MGI:1916060]	256.408	-2.40466	0.595019	-4.04132	5.31516e-05	0.00472875
Downregulated	ENSMUSG00000027765	P2ry1	protein_coding	purinergic receptor P2Y, G-protein coupled 1 [Source:MGI Symbol;Acc:MGI:105049]	173.85	-0.96504	0.23971	-4.02587	5.67645e-05	0.00499588
Downregulated	ENSMUSG00000030302	Atp2b2	protein_coding	ATPase, Ca++ transporting, plasma membrane 2 [Source:MGI Symbol;Acc:MGI:105368]	21455.3	-0.393441	0.0979611	-4.01629	5.91203e-05	0.00514844
Downregulated	ENSMUSG00000048537	Phldb1	protein_coding	pleckstrin homology like domain, family B, member 1 [Source:MGI Symbol;Acc:MGI:2143230]	3400.01	-0.436207	0.108725	-4.01202	6.02027e-05	0.00518809
Downregulated	ENSMUSG00000000555	Itga5	protein_coding	integrin alpha 5 (fibronectin receptor alpha) [Source:MGI Symbol;Acc:MGI:96604]	122.785	-1.05908	0.26394	-4.01259	6.00571e-05	0.00518809
Downregulated	ENSMUSG00000020331	Hcn2	protein_coding	hyperpolarization-activated, cyclic nucleotide-gated K+ 2 [Source:MGI Symbol;Acc:MGI:1298210]	3607.44	-0.387494	0.0967017	-4.00711	6.14661e-05	0.00525443
Downregulated	ENSMUSG00000085667	Gm12992	lncRNA	predicted gene 12992 [Source:MGI Symbol;Acc:MGI:3702644]	48.3328	-1.58982	0.396803	-4.00657	6.16076e-05	0.00525443
Downregulated	ENSMUSG00000090071	Cdk5r2	protein_coding	cyclin-dependent kinase 5, regulatory subunit 2 (p39) [Source:MGI Symbol;Acc:MGI:1330828]	7725.35	-0.310707	0.0777502	-3.99622	6.43621e-05	0.00537846
Downregulated	ENSMUSG00000029544	Cabp1	protein_coding	calcium binding protein 1 [Source:MGI Symbol;Acc:MGI:1352750]	3698.66	-0.369213	0.0924638	-3.99305	6.52282e-05	0.00542345
Downregulated	ENSMUSG00000019194	Scn1b	protein_coding	sodium channel, voltage-gated, type I, beta [Source:MGI Symbol;Acc:MGI:98247]	6985.72	-0.288751	0.0724927	-3.98317	6.80027e-05	0.00560908
Downregulated	ENSMUSG00000026360	Rgs2	protein_coding	regulator of G-protein signaling 2 [Source:MGI Symbol;Acc:MGI:1098271]	2645.29	-0.315933	0.0793958	-3.97922	6.91416e-05	0.00560908
Downregulated	ENSMUSG00000040852	Plekhh2	protein_coding	pleckstrin homology domain containing, family H (with MyTH4 domain) member 2 [Source:MGI Symbol;Acc:MGI:2146813]	689.175	-0.598942	0.150502	-3.97963	6.9024e-05	0.00560908
Downregulated	ENSMUSG00000038173	Enpp6	protein_coding	ectonucleotide pyrophosphatase/phosphodiesterase 6 [Source:MGI Symbol;Acc:MGI:2445171]	284.415	-0.703314	0.176698	-3.98033	6.88203e-05	0.00560908
Downregulated	ENSMUSG00000044216	Kcnj4	protein_coding	potassium inwardly-rectifying channel, subfamily J, member 4 [Source:MGI Symbol;Acc:MGI:104743]	4160.05	-0.315019	0.0793063	-3.97218	7.12168e-05	0.00568824
Downregulated	ENSMUSG00000026932	Nacc2	protein_coding	nucleus accumbens associated 2, BEN and BTB (POZ) domain containing [Source:MGI Symbol;Acc:MGI:1915241]	5073.08	-0.389067	0.0979181	-3.97339	7.08565e-05	0.00568824
Downregulated	ENSMUSG00000078137	Ankrd63	protein_coding	ankyrin repeat domain 63 [Source:MGI Symbol;Acc:MGI:2686183]	2528.44	-0.423409	0.10665	-3.97007	7.18507e-05	0.00568824
Downregulated	ENSMUSG00000043635	Adamts3	protein_coding	a disintegrin-like and metallopeptidase (reprolysin type) with thrombospondin type 1 motif, 3 [Source:MGI Symbol;Acc:MGI:3045353]	853.235	-0.59341	0.149396	-3.97205	7.12582e-05	0.00568824
Downregulated	ENSMUSG00000038550	Ciart	protein_coding	circadian associated repressor of transcription [Source:MGI Symbol;Acc:MGI:2684975]	373.215	-0.588011	0.148437	-3.96136	7.45255e-05	0.00584407
Downregulated	ENSMUSG00000045573	Penk	protein_coding	preproenkephalin [Source:MGI Symbol;Acc:MGI:104629]	7824.86	-1.92308	0.485454	-3.96141	7.45092e-05	0.00584407
Downregulated	ENSMUSG00000046727	Cystm1	protein_coding	cysteine-rich transmembrane module containing 1 [Source:MGI Symbol;Acc:MGI:1913310]	829.47	-0.424197	0.107363	-3.95105	7.78092e-05	0.00604427
Downregulated	ENSMUSG00000090291	Lrrc10b	protein_coding	leucine rich repeat containing 10B [Source:MGI Symbol;Acc:MGI:2685551]	698.127	-2.47231	0.625652	-3.95157	7.76394e-05	0.00604427
Downregulated	ENSMUSG00000027375	Mal	protein_coding	myelin and lymphocyte protein, T cell differentiation protein [Source:MGI Symbol;Acc:MGI:892970]	4962.91	-1.03545	0.262551	-3.94381	8.01964e-05	0.00615378
Downregulated	ENSMUSG00000033595	Lgi3	protein_coding	leucine-rich repeat LGI family, member 3 [Source:MGI Symbol;Acc:MGI:2182619]	2581.75	-0.37344	0.0950404	-3.92927	8.52028e-05	0.00629359
Downregulated	ENSMUSG00000046719	Nxph3	protein_coding	neurexophilin 3 [Source:MGI Symbol;Acc:MGI:1336188]	480.905	-0.621908	0.158268	-3.92947	8.51349e-05	0.00629359
Downregulated	ENSMUSG00000033007	Asic4	protein_coding	acid-sensing (proton-gated) ion channel family member 4 [Source:MGI Symbol;Acc:MGI:2652846]	406.049	-0.681815	0.173443	-3.93106	8.45737e-05	0.00629359
Downregulated	ENSMUSG00000020160	Meis1	protein_coding	Meis homeobox 1 [Source:MGI Symbol;Acc:MGI:104717]	467.164	-0.715101	0.181931	-3.93062	8.47261e-05	0.00629359
Downregulated	ENSMUSG00000047797	Gjb1	protein_coding	gap junction protein, beta 1 [Source:MGI Symbol;Acc:MGI:95719]	136.162	-1.0887	0.276781	-3.93343	8.37409e-05	0.00629359
Downregulated	ENSMUSG00000033774	Npbwr1	protein_coding	neuropeptides B/W receptor 1 [Source:MGI Symbol;Acc:MGI:891989]	45.586	-1.62728	0.413569	-3.93472	8.32953e-05	0.00629359
Downregulated	ENSMUSG00000062591	Tubb4a	protein_coding	tubulin, beta 4A class IVA [Source:MGI Symbol;Acc:MGI:107848]	21376.8	-0.300741	0.076714	-3.92029	8.84427e-05	0.0064757
Downregulated	ENSMUSG00000047414	Flrt2	protein_coding	fibronectin leucine rich transmembrane protein 2 [Source:MGI Symbol;Acc:MGI:3603594]	4031.44	-0.337642	0.0862257	-3.91579	9.01075e-05	0.00653912
Downregulated	ENSMUSG00000038264	Sema7a	protein_coding	sema domain, immunoglobulin domain (Ig), and GPI membrane anchor, (semaphorin) 7A [Source:MGI Symbol;Acc:MGI:1306826]	2063.11	-0.427234	0.109166	-3.9136	9.09285e-05	0.00656988
Downregulated	ENSMUSG00000031385	Plxnb3	protein_coding	plexin B3 [Source:MGI Symbol;Acc:MGI:2154240]	642.281	-0.652664	0.166889	-3.91077	9.20029e-05	0.00661861
Downregulated	ENSMUSG00000035885	Cox8a	protein_coding	cytochrome c oxidase subunit 8A [Source:MGI Symbol;Acc:MGI:105959]	7343.31	-0.269246	0.0689126	-3.90706	9.34259e-05	0.00669188
Downregulated	ENSMUSG00000020486	Septin4	protein_coding	septin 4 [Source:MGI Symbol;Acc:MGI:1270156]	2443.67	-0.800263	0.205408	-3.89596	9.781e-05	0.00697571
Downregulated	ENSMUSG00000089809	Rasgef1b	protein_coding	RasGEF domain family, member 1B [Source:MGI Symbol;Acc:MGI:2443755]	1598.92	-0.39972	0.102752	-3.89012	0.000100193	0.00711502
Downregulated	ENSMUSG00000056854	Pou3f4	protein_coding	POU domain, class 3, transcription factor 4 [Source:MGI Symbol;Acc:MGI:101894]	210.536	-0.822083	0.211429	-3.88823	0.000100978	0.00711754
Downregulated	ENSMUSG00000115529	9630013A20Rik	lncRNA	RIKEN cDNA 9630013A20 gene [Source:MGI Symbol;Acc:MGI:2442953]	133.448	-0.905983	0.233023	-3.88796	0.000101089	0.00711754
Downregulated	ENSMUSG00000039385	Cdh6	protein_coding	cadherin 6 [Source:MGI Symbol;Acc:MGI:107435]	1102.3	-0.505982	0.130242	-3.88494	0.000102355	0.00717615
Downregulated	ENSMUSG00000074794	Arrdc3	protein_coding	arrestin domain containing 3 [Source:MGI Symbol;Acc:MGI:2145242]	1980.77	-0.354696	0.0913284	-3.88375	0.00010286	0.00718108
Downregulated	ENSMUSG00000027346	Gpcpd1	protein_coding	glycerophosphocholine phosphodiesterase 1 [Source:MGI Symbol;Acc:MGI:104898]	4474.99	-0.320589	0.0825775	-3.88228	0.000103481	0.00719408
Downregulated	ENSMUSG00000032503	Arpp21	protein_coding	cyclic AMP-regulated phosphoprotein, 21 [Source:MGI Symbol;Acc:MGI:107562]	23973.5	-0.319505	0.0823464	-3.88001	0.00010445	0.00721507
Downregulated	ENSMUSG00000027562	Car2	protein_coding	carbonic anhydrase 2 [Source:MGI Symbol;Acc:MGI:88269]	4907.68	-0.301862	0.0779024	-3.87487	0.00010668	0.0073161
Downregulated	ENSMUSG00000020604	Arsg	protein_coding	arylsulfatase G [Source:MGI Symbol;Acc:MGI:1921258]	348.633	-0.782783	0.202317	-3.8691	0.000109238	0.00743807
Downregulated	ENSMUSG00000029705	Cux1	protein_coding	cut-like homeobox 1 [Source:MGI Symbol;Acc:MGI:88568]	3195.9	-0.371917	0.0962577	-3.86376	0.000111653	0.00757135
Downregulated	ENSMUSG00000020684	Rasl10b	protein_coding	RAS-like, family 10, member B [Source:MGI Symbol;Acc:MGI:2685575]	9315.2	-0.36871	0.0954931	-3.86112	0.00011287	0.00759167
Downregulated	ENSMUSG00000021696	Elovl7	protein_coding	ELOVL family member 7, elongation of long chain fatty acids (yeast) [Source:MGI Symbol;Acc:MGI:1921809]	303.466	-0.630381	0.163369	-3.85862	0.000114027	0.00760763
Downregulated	ENSMUSG00000001552	Jup	protein_coding	junction plakoglobin [Source:MGI Symbol;Acc:MGI:96650]	1179.53	-0.44678	0.115905	-3.85471	0.000115868	0.00766864
Downregulated	ENSMUSG00000026421	Csrp1	protein_coding	cysteine and glycine-rich protein 1 [Source:MGI Symbol;Acc:MGI:88549]	4461.9	-0.403349	0.10475	-3.85059	0.000117833	0.00773679
Downregulated	ENSMUSG00000045991	Onecut2	protein_coding	one cut domain, family member 2 [Source:MGI Symbol;Acc:MGI:1891408]	182.678	-0.923669	0.239834	-3.85128	0.0001175	0.00773679
Downregulated	ENSMUSG00000026255	Efhd1	protein_coding	EF hand domain containing 1 [Source:MGI Symbol;Acc:MGI:1921607]	324.718	-0.725741	0.188627	-3.84748	0.000119339	0.00780465
Downregulated	ENSMUSG00000105891	A230001M10Rik	lncRNA	RIKEN cDNA A230001M10 gene [Source:MGI Symbol;Acc:MGI:2443043]	45.4418	-1.56004	0.406375	-3.83891	0.000123584	0.00801888
Downregulated	ENSMUSG00000026418	Tnni1	protein_coding	troponin I, skeletal, slow 1 [Source:MGI Symbol;Acc:MGI:105073]	42.8709	-1.59235	0.415353	-3.83372	0.00012622	0.00809469
Downregulated	ENSMUSG00000061718	Ppp1r1b	protein_coding	protein phosphatase 1, regulatory inhibitor subunit 1B [Source:MGI Symbol;Acc:MGI:94860]	3950.56	-1.88148	0.491701	-3.82647	0.000129996	0.00827272
Downregulated	ENSMUSG00000021991	Cacna2d3	protein_coding	calcium channel, voltage-dependent, alpha2/delta subunit 3 [Source:MGI Symbol;Acc:MGI:1338890]	3263	-0.384456	0.10054	-3.8239	0.000131356	0.00831226
Downregulated	ENSMUSG00000022425	Enpp2	protein_coding	ectonucleotide pyrophosphatase/phosphodiesterase 2 [Source:MGI Symbol;Acc:MGI:1321390]	4686.2	-0.361292	0.0946581	-3.81681	0.000135187	0.00850498
Downregulated	ENSMUSG00000044071	Tafa2	protein_coding	TAFA chemokine like family member 2 [Source:MGI Symbol;Acc:MGI:2143691]	4783.05	-0.326863	0.0856874	-3.8146	0.000136403	0.00851664
Downregulated	ENSMUSG00000055026	Gabrg3	protein_coding	gamma-aminobutyric acid (GABA) A receptor, subunit gamma 3 [Source:MGI Symbol;Acc:MGI:95624]	1767.32	-0.422589	0.110809	-3.81367	0.000136917	0.00851664
Downregulated	ENSMUSG00000110631	Gm42047	lncRNA	predicted gene, 42047 [Source:MGI Symbol;Acc:MGI:5624932]	84.405	-1.14586	0.300409	-3.81434	0.00013655	0.00851664
Downregulated	ENSMUSG00000049422	Chchd10	protein_coding	coiled-coil-helix-coiled-coil-helix domain containing 10 [Source:MGI Symbol;Acc:MGI:2143558]	1677.16	-0.461752	0.121149	-3.81145	0.000138155	0.00852955
Downregulated	ENSMUSG00000007944	Ttc9b	protein_coding	tetratricopeptide repeat domain 9B [Source:MGI Symbol;Acc:MGI:1920282]	2166.86	-0.338068	0.0888126	-3.80653	0.000140932	0.00863651
Downregulated	ENSMUSG00000023328	Ache	protein_coding	acetylcholinesterase [Source:MGI Symbol;Acc:MGI:87876]	2224.8	-0.39915	0.105153	-3.79589	0.000147115	0.00894911
Downregulated	ENSMUSG00000039943	Plcb4	protein_coding	phospholipase C, beta 4 [Source:MGI Symbol;Acc:MGI:107464]	2125.19	-0.376566	0.0996165	-3.78016	0.000156727	0.00946428
Downregulated	ENSMUSG00000041697	Cox6a1	protein_coding	cytochrome c oxidase subunit 6A1 [Source:MGI Symbol;Acc:MGI:103099]	5053.03	-0.292312	0.0774732	-3.77307	0.000161248	0.00966673
Downregulated	ENSMUSG00000020627	Klhl29	protein_coding	kelch-like 29 [Source:MGI Symbol;Acc:MGI:2683857]	2923.19	-0.351395	0.0932334	-3.76898	0.000163916	0.00979119
Downregulated	ENSMUSG00000050711	Scg2	protein_coding	secretogranin II [Source:MGI Symbol;Acc:MGI:103033]	13356.7	-0.375096	0.099555	-3.76773	0.00016474	0.00980498
Downregulated	ENSMUSG00000062380	Tubb3	protein_coding	tubulin, beta 3 class III [Source:MGI Symbol;Acc:MGI:107813]	9741.74	-0.288516	0.0767	-3.76161	0.000168822	0.00990283
Downregulated	ENSMUSG00000027669	Gnb4	protein_coding	guanine nucleotide binding protein (G protein), beta 4 [Source:MGI Symbol;Acc:MGI:104581]	2103.82	-0.305622	0.0813697	-3.75597	0.00017267	0.00990283
Downregulated	ENSMUSG00000032172	Olfm2	protein_coding	olfactomedin 2 [Source:MGI Symbol;Acc:MGI:3045350]	2264.16	-0.318592	0.0849103	-3.7521	0.000175361	0.00990283
Downregulated	ENSMUSG00000050379	Septin6	protein_coding	septin 6 [Source:MGI Symbol;Acc:MGI:1888939]	2568.75	-0.34079	0.0907957	-3.75337	0.000174471	0.00990283
Downregulated	ENSMUSG00000078771	Evi2a	protein_coding	ecotropic viral integration site 2a [Source:MGI Symbol;Acc:MGI:95458]	364.775	-0.626129	0.166563	-3.75912	0.000170511	0.00990283
Downregulated	ENSMUSG00000032517	Mobp	protein_coding	myelin-associated oligodendrocytic basic protein [Source:MGI Symbol;Acc:MGI:108511]	12881.2	-1.26021	0.335681	-3.75419	0.000173906	0.00990283
Downregulated	ENSMUSG00000078591	Hs3st4	protein_coding	heparan sulfate (glucosamine) 3-O-sulfotransferase 4 [Source:MGI Symbol;Acc:MGI:1333792]	2295.61	-0.387353	0.103462	-3.74392	0.00018117	0.0101961
Downregulated	ENSMUSG00000047842	Diras2	protein_coding	DIRAS family, GTP-binding RAS-like 2 [Source:MGI Symbol;Acc:MGI:1915453]	7766.21	-0.33917	0.0906874	-3.73999	0.000184025	0.0102529
Downregulated	ENSMUSG00000041607	Mbp	protein_coding	myelin basic protein [Source:MGI Symbol;Acc:MGI:96925]	37224	-1.01001	0.270118	-3.73913	0.000184658	0.0102529
Downregulated	ENSMUSG00000026479	Lamc2	protein_coding	laminin, gamma 2 [Source:MGI Symbol;Acc:MGI:99913]	642.43	-0.586289	0.156856	-3.73776	0.000185666	0.0102744
Downregulated	ENSMUSG00000041762	Gpr155	protein_coding	G protein-coupled receptor 155 [Source:MGI Symbol;Acc:MGI:1915776]	3294.31	-0.344955	0.0923979	-3.73337	0.000188935	0.0103838
Downregulated	ENSMUSG00000030849	Fgfr2	protein_coding	fibroblast growth factor receptor 2 [Source:MGI Symbol;Acc:MGI:95523]	1231.09	-0.407057	0.109079	-3.73175	0.000190154	0.0103838
Downregulated	ENSMUSG00000027447	Cst3	protein_coding	cystatin C [Source:MGI Symbol;Acc:MGI:102519]	19386.9	-0.278085	0.0747152	-3.72194	0.000197698	0.0107603
Downregulated	ENSMUSG00000030956	Fam53b	protein_coding	family with sequence similarity 53, member B [Source:MGI Symbol;Acc:MGI:1925188]	1000.47	-0.400201	0.107559	-3.72075	0.000198635	0.0107758
Downregulated	ENSMUSG00000041420	Meis3	protein_coding	Meis homeobox 3 [Source:MGI Symbol;Acc:MGI:108519]	704.409	-0.443689	0.119696	-3.7068	0.000209896	0.0112372
Downregulated	ENSMUSG00000039629	Strip2	protein_coding	striatin interacting protein 2 [Source:MGI Symbol;Acc:MGI:2444363]	1619.37	-1.62864	0.439458	-3.70603	0.000210537	0.0112372
Downregulated	ENSMUSG00000073680	Tmem88b	protein_coding	transmembrane protein 88B [Source:MGI Symbol;Acc:MGI:2444329]	1004.82	-1.08398	0.292647	-3.70405	0.000212182	0.0112525
Downregulated	ENSMUSG00000038602	Slc35f1	protein_coding	solute carrier family 35, member F1 [Source:MGI Symbol;Acc:MGI:2139810]	5035.02	-0.312232	0.0845263	-3.6939	0.000220837	0.0116535
Downregulated	ENSMUSG00000059713	Rcan3	protein_coding	regulator of calcineurin 3 [Source:MGI Symbol;Acc:MGI:1858220]	2085.34	-0.361624	0.0979072	-3.69354	0.000221153	0.0116535
Downregulated	ENSMUSG00000027544	Nfatc2	protein_coding	nuclear factor of activated T cells, cytoplasmic, calcineurin dependent 2 [Source:MGI Symbol;Acc:MGI:102463]	431.586	-0.713651	0.193306	-3.69182	0.000222655	0.0116584
Downregulated	ENSMUSG00000038481	Cdk19	protein_coding	cyclin-dependent kinase 19 [Source:MGI Symbol;Acc:MGI:1925584]	3144.54	-0.312061	0.0845535	-3.69069	0.000223646	0.0116734
Downregulated	ENSMUSG00000031425	Plp1	protein_coding	proteolipid protein (myelin) 1 [Source:MGI Symbol;Acc:MGI:97623]	27833.8	-0.971449	0.263421	-3.68781	0.000226188	0.0117689
Downregulated	ENSMUSG00000079523	Tmsb10	protein_coding	thymosin, beta 10 [Source:MGI Symbol;Acc:MGI:109146]	4436.37	-0.341437	0.0927167	-3.68258	0.000230883	0.0119755
Downregulated	ENSMUSG00000000378	Ccm2	protein_coding	cerebral cavernous malformation 2 [Source:MGI Symbol;Acc:MGI:2384924]	1470.1	-0.395483	0.107528	-3.67794	0.000235126	0.0121196
Downregulated	ENSMUSG00000029563	Foxp2	protein_coding	forkhead box P2 [Source:MGI Symbol;Acc:MGI:2148705]	1021.83	-1.71375	0.466102	-3.67677	0.000236206	0.0121375
Downregulated	ENSMUSG00000073982	Rhog	protein_coding	ras homolog family member G [Source:MGI Symbol;Acc:MGI:1928370]	353.974	-0.638925	0.173929	-3.67347	0.000239275	0.0122193
Downregulated	ENSMUSG00000006586	Runx1t1	protein_coding	RUNX1 translocation partner 1 [Source:MGI Symbol;Acc:MGI:104793]	1202.63	-0.483573	0.131848	-3.66766	0.000244785	0.012386
Downregulated	ENSMUSG00000042834	Nrep	protein_coding	neuronal regeneration related protein [Source:MGI Symbol;Acc:MGI:99444]	969.668	-0.501511	0.136874	-3.66404	0.00024827	0.0124154
Downregulated	ENSMUSG00000023150	Ivns1abp	protein_coding	influenza virus NS1A binding protein [Source:MGI Symbol;Acc:MGI:2152389]	7193.9	-0.305209	0.0833903	-3.66	0.000252213	0.0125474
Downregulated	ENSMUSG00000027716	Trpc3	protein_coding	transient receptor potential cation channel, subfamily C, member 3 [Source:MGI Symbol;Acc:MGI:109526]	397.394	-0.594816	0.162532	-3.65969	0.000252524	0.0125474
Downregulated	ENSMUSG00000021536	Adcy2	protein_coding	adenylate cyclase 2 [Source:MGI Symbol;Acc:MGI:99676]	5162.52	-0.322532	0.0881743	-3.65789	0.000254302	0.0125479
Downregulated	ENSMUSG00000022054	Nefm	protein_coding	neurofilament, medium polypeptide [Source:MGI Symbol;Acc:MGI:97314]	9721.18	-0.346934	0.0948784	-3.65661	0.000255568	0.0125479
Downregulated	ENSMUSG00000041552	Ptchd1	protein_coding	patched domain containing 1 [Source:MGI Symbol;Acc:MGI:2685233]	348.822	-0.748523	0.204687	-3.65692	0.000255261	0.0125479
Downregulated	ENSMUSG00000049577	Zfpm1	protein_coding	zinc finger protein, multitype 1 [Source:MGI Symbol;Acc:MGI:1095400]	790.527	-0.493777	0.135305	-3.64935	0.000262907	0.0128123
Downregulated	ENSMUSG00000021478	Drd1	protein_coding	dopamine receptor D1 [Source:MGI Symbol;Acc:MGI:99578]	1514.55	-1.53918	0.421896	-3.64823	0.000264052	0.0128123
Downregulated	ENSMUSG00000038805	Six3	protein_coding	sine oculis-related homeobox 3 [Source:MGI Symbol;Acc:MGI:102764]	400.265	-1.93398	0.53001	-3.64895	0.000263315	0.0128123
Downregulated	ENSMUSG00000076439	Mog	protein_coding	myelin oligodendrocyte glycoprotein [Source:MGI Symbol;Acc:MGI:97435]	806.028	-1.03445	0.283976	-3.64273	0.000269758	0.0130509
Downregulated	ENSMUSG00000073530	Pappa2	protein_coding	pappalysin 2 [Source:MGI Symbol;Acc:MGI:3051647]	1100.98	-0.445228	0.122339	-3.63928	0.000273398	0.0131172
Downregulated	ENSMUSG00000035355	Kcnh4	protein_coding	potassium voltage-gated channel, subfamily H (eag-related), member 4 [Source:MGI Symbol;Acc:MGI:2156184]	512.423	-0.528631	0.145261	-3.63918	0.000273507	0.0131172
Downregulated	ENSMUSG00000067724	Gbx1	protein_coding	gastrulation brain homeobox 1 [Source:MGI Symbol;Acc:MGI:95667]	39.8484	-2.02607	0.556948	-3.63781	0.00027497	0.0131493
Downregulated	ENSMUSG00000054162	Spock3	protein_coding	sparc/osteonectin, cwcv and kazal-like domains proteoglycan 3 [Source:MGI Symbol;Acc:MGI:1920152]	5361.18	-0.307539	0.0846034	-3.63507	0.000277908	0.0132515
Downregulated	ENSMUSG00000026970	Rbms1	protein_coding	RNA binding motif, single stranded interacting protein 1 [Source:MGI Symbol;Acc:MGI:1861774]	768.103	-0.542582	0.149372	-3.63241	0.000280785	0.0133502
Downregulated	ENSMUSG00000021948	Prkcd	protein_coding	protein kinase C, delta [Source:MGI Symbol;Acc:MGI:97598]	452.723	-0.53007	0.146052	-3.62932	0.000284173	0.0133604
Downregulated	ENSMUSG00000068696	Gpr88	protein_coding	G-protein coupled receptor 88 [Source:MGI Symbol;Acc:MGI:1927653]	6165.86	-1.78745	0.492459	-3.62965	0.000283807	0.0133604
Downregulated	ENSMUSG00000020599	Rgs9	protein_coding	regulator of G-protein signaling 9 [Source:MGI Symbol;Acc:MGI:1338824]	1900.7	-2.19041	0.603542	-3.62926	0.00028423	0.0133604
Downregulated	ENSMUSG00000038530	Rgs4	protein_coding	regulator of G-protein signaling 4 [Source:MGI Symbol;Acc:MGI:108409]	11707.6	-0.30805	0.0850393	-3.62244	0.00029184	0.0135474
Downregulated	ENSMUSG00000026278	Bok	protein_coding	BCL2-related ovarian killer [Source:MGI Symbol;Acc:MGI:1858494]	582.478	-0.531352	0.1467	-3.62203	0.000292301	0.0135474
Downregulated	ENSMUSG00000031112	Stk26	protein_coding	serine/threonine kinase 26 [Source:MGI Symbol;Acc:MGI:1917665]	420.849	-0.583887	0.161366	-3.61839	0.000296439	0.0137008
Downregulated	ENSMUSG00000025964	Adam23	protein_coding	a disintegrin and metallopeptidase domain 23 [Source:MGI Symbol;Acc:MGI:1345162]	6874.72	-0.313077	0.0865833	-3.6159	0.000299301	0.0137945
Downregulated	ENSMUSG00000030592	Ryr1	protein_coding	ryanodine receptor 1, skeletal muscle [Source:MGI Symbol;Acc:MGI:99659]	1150.16	-0.419617	0.116192	-3.61139	0.000304556	0.0139977
Downregulated	ENSMUSG00000045967	Gpr158	protein_coding	G protein-coupled receptor 158 [Source:MGI Symbol;Acc:MGI:2441697]	9950.64	-0.268433	0.0743658	-3.60963	0.000306636	0.0140409
Downregulated	ENSMUSG00000004347	Pde1c	protein_coding	phosphodiesterase 1C [Source:MGI Symbol;Acc:MGI:108413]	658.625	-0.570425	0.158059	-3.60894	0.000307452	0.0140409
Downregulated	ENSMUSG00000029755	Dlx5	protein_coding	distal-less homeobox 5 [Source:MGI Symbol;Acc:MGI:101926]	279.524	-0.751194	0.208574	-3.60157	0.000316299	0.0143383
Downregulated	ENSMUSG00000018417	Myo1b	protein_coding	myosin IB [Source:MGI Symbol;Acc:MGI:107752]	2249.87	-0.363391	0.101004	-3.59777	0.000320956	0.0145097
Downregulated	ENSMUSG00000032556	Bfsp2	protein_coding	beaded filament structural protein 2, phakinin [Source:MGI Symbol;Acc:MGI:1333828]	103.641	-1.01486	0.282355	-3.59429	0.000325278	0.0146563
Downregulated	ENSMUSG00000022358	Fbxo32	protein_coding	F-box protein 32 [Source:MGI Symbol;Acc:MGI:1914981]	545.681	-1.22209	0.340415	-3.58999	0.000330696	0.0148076
Downregulated	ENSMUSG00000023945	Slc5a7	protein_coding	solute carrier family 5 (choline transporter), member 7 [Source:MGI Symbol;Acc:MGI:1927126]	193.349	-1.96678	0.548526	-3.58557	0.000336343	0.0150004
Downregulated	ENSMUSG00000022377	Asap1	protein_coding	ArfGAP with SH3 domain, ankyrin repeat and PH domain1 [Source:MGI Symbol;Acc:MGI:1342335]	3849.94	-0.379539	0.105999	-3.58058	0.000342834	0.0152176
Downregulated	ENSMUSG00000018166	Erbb3	protein_coding	erb-b2 receptor tyrosine kinase 3 [Source:MGI Symbol;Acc:MGI:95411]	322.543	-0.662852	0.186071	-3.56237	0.00036752	0.0161299
Downregulated	ENSMUSG00000033998	Kcnk1	protein_coding	potassium channel, subfamily K, member 1 [Source:MGI Symbol;Acc:MGI:109322]	2679.03	-0.305527	0.0858238	-3.55993	0.000370948	0.0162373
Downregulated	ENSMUSG00000030337	Vamp1	protein_coding	vesicle-associated membrane protein 1 [Source:MGI Symbol;Acc:MGI:1313276]	2890	-0.357553	0.100861	-3.54502	0.000392582	0.0170043
Downregulated	ENSMUSG00000022096	Hr	protein_coding	lysine demethylase and nuclear receptor corepressor [Source:MGI Symbol;Acc:MGI:96223]	473.476	-0.649238	0.183215	-3.54359	0.000394722	0.0170406
Downregulated	ENSMUSG00000030270	Cpne9	protein_coding	copine family member IX [Source:MGI Symbol;Acc:MGI:2443052]	396.165	-0.686599	0.194116	-3.53706	0.00040461	0.0172989
Downregulated	ENSMUSG00000040964	Arhgef10l	protein_coding	Rho guanine nucleotide exchange factor (GEF) 10-like [Source:MGI Symbol;Acc:MGI:1920004]	860.683	-0.446441	0.126303	-3.53468	0.000408268	0.0174103
Downregulated	ENSMUSG00000041801	Phlda3	protein_coding	pleckstrin homology like domain, family A, member 3 [Source:MGI Symbol;Acc:MGI:1351485]	388.283	-0.587994	0.166423	-3.53313	0.000410668	0.0174676
Downregulated	ENSMUSG00000027394	Ttl	protein_coding	tubulin tyrosine ligase [Source:MGI Symbol;Acc:MGI:1916987]	2885.77	-0.311178	0.0881682	-3.52937	0.000416553	0.0176725
Downregulated	ENSMUSG00000097929	Tunar	protein_coding	Tcl1 upstream neural differentiation associated RNA [Source:MGI Symbol;Acc:MGI:1917202]	817.993	-0.432417	0.122702	-3.52411	0.000424905	0.0179349
Downregulated	ENSMUSG00000024640	Psat1	protein_coding	phosphoserine aminotransferase 1 [Source:MGI Symbol;Acc:MGI:2183441]	3201.71	-0.290733	0.0825605	-3.52145	0.000429186	0.0180695
Downregulated	ENSMUSG00000060882	Kcnd2	protein_coding	potassium voltage-gated channel, Shal-related family, member 2 [Source:MGI Symbol;Acc:MGI:102663]	5457.74	-0.351228	0.0999214	-3.51505	0.000439673	0.018464
Downregulated	ENSMUSG00000070880	Gad1	protein_coding	glutamate decarboxylase 1 [Source:MGI Symbol;Acc:MGI:95632]	13909.2	-0.298867	0.085229	-3.50663	0.000453818	0.0189618
Downregulated	ENSMUSG00000036634	Mag	protein_coding	myelin-associated glycoprotein [Source:MGI Symbol;Acc:MGI:96912]	2127.23	-1.12411	0.320639	-3.50586	0.000455141	0.0189692
Downregulated	ENSMUSG00000028197	Col24a1	protein_coding	collagen, type XXIV, alpha 1 [Source:MGI Symbol;Acc:MGI:1918605]	215.185	-0.751217	0.214439	-3.50317	0.000459752	0.0191132
Downregulated	ENSMUSG00000056596	Trnp1	protein_coding	TMF1-regulated nuclear protein 1 [Source:MGI Symbol;Acc:MGI:1916789]	2892.77	-0.329208	0.0940247	-3.50129	0.000463004	0.0192001
Downregulated	ENSMUSG00000027858	Tspan2	protein_coding	tetraspanin 2 [Source:MGI Symbol;Acc:MGI:1917997]	3472.59	-0.680623	0.194631	-3.49699	0.000470538	0.0194638
Downregulated	ENSMUSG00000033287	Kctd17	protein_coding	potassium channel tetramerisation domain containing 17 [Source:MGI Symbol;Acc:MGI:1920094]	3930.72	-0.371727	0.106329	-3.49601	0.000472273	0.0194869
Downregulated	ENSMUSG00000091475	Cerox1	lncRNA	cytoplasmic endogenous regulator of oxidative phosphorylation 1 [Source:MGI Symbol;Acc:MGI:1920084]	398.843	-0.488935	0.140026	-3.49176	0.000479852	0.0197503
Downregulated	ENSMUSG00000006782	Cnp	protein_coding	2',3'-cyclic nucleotide 3' phosphodiesterase [Source:MGI Symbol;Acc:MGI:88437]	4916.16	-0.892139	0.255977	-3.48523	0.000491707	0.0200389
Downregulated	ENSMUSG00000030098	Grip2	protein_coding	glutamate receptor interacting protein 2 [Source:MGI Symbol;Acc:MGI:2681173]	992.789	-0.488154	0.140257	-3.48042	0.000500627	0.0203024
Downregulated	ENSMUSG00000020758	Itgb4	protein_coding	integrin beta 4 [Source:MGI Symbol;Acc:MGI:96613]	231.021	-0.80982	0.232735	-3.47959	0.00050219	0.020316
Downregulated	ENSMUSG00000085944	1700003D09Rik	lncRNA	RIKEN cDNA 1700003D09 gene [Source:MGI Symbol;Acc:MGI:1916588]	38.1727	-1.71426	0.492759	-3.47889	0.000503487	0.0203188
Downregulated	ENSMUSG00000028525	Pde4b	protein_coding	phosphodiesterase 4B, cAMP specific [Source:MGI Symbol;Acc:MGI:99557]	5650.01	-0.285093	0.0820453	-3.47483	0.000511185	0.0204796
Downregulated	ENSMUSG00000013367	Iglon5	protein_coding	IgLON family member 5 [Source:MGI Symbol;Acc:MGI:2686277]	699.305	-0.443042	0.127524	-3.47417	0.000512431	0.0204799
Downregulated	ENSMUSG00000028149	Rap1gds1	protein_coding	RAP1, GTP-GDP dissociation stimulator 1 [Source:MGI Symbol;Acc:MGI:2385189]	11650.5	-0.279473	0.0804892	-3.47218	0.000516249	0.0204958
Downregulated	ENSMUSG00000032352	Lrrc1	protein_coding	leucine rich repeat containing 1 [Source:MGI Symbol;Acc:MGI:2442313]	346.061	-0.675691	0.194646	-3.47138	0.000517785	0.0204958
Downregulated	ENSMUSG00000087095	Emx2os	lncRNA	Emx2 opposite strand/antisense transcript (non-protein coding) [Source:MGI Symbol;Acc:MGI:3052329]	164.904	-0.76404	0.220058	-3.472	0.000516593	0.0204958
Downregulated	ENSMUSG00000047907	Tshz2	protein_coding	teashirt zinc finger family member 2 [Source:MGI Symbol;Acc:MGI:2153084]	2646.77	-0.338186	0.0976267	-3.46407	0.00053207	0.0209112
Downregulated	ENSMUSG00000035258	Abi3bp	protein_coding	ABI family member 3 binding protein [Source:MGI Symbol;Acc:MGI:2444583]	529.654	-1.41998	0.410397	-3.46002	0.000540133	0.0211445
Downregulated	ENSMUSG00000038718	Pbx3	protein_coding	pre B cell leukemia homeobox 3 [Source:MGI Symbol;Acc:MGI:97496]	1194.77	-0.874944	0.252965	-3.45876	0.000542673	0.0211478
Downregulated	ENSMUSG00000037625	Cldn11	protein_coding	claudin 11 [Source:MGI Symbol;Acc:MGI:106925]	2442.05	-1.02374	0.296008	-3.45849	0.000543203	0.0211478
Downregulated	ENSMUSG00000037754	Ppp1r16b	protein_coding	protein phosphatase 1, regulatory subunit 16B [Source:MGI Symbol;Acc:MGI:2151841]	5282.27	-0.370993	0.107293	-3.45777	0.000544661	0.0211548
Downregulated	ENSMUSG00000056708	Ier5	protein_coding	immediate early response 5 [Source:MGI Symbol;Acc:MGI:1337072]	1195.4	-0.412916	0.120091	-3.43835	0.00058526	0.0226255
Downregulated	ENSMUSG00000026688	Mgst3	protein_coding	microsomal glutathione S-transferase 3 [Source:MGI Symbol;Acc:MGI:1913697]	1645.41	-0.332099	0.0966309	-3.43677	0.000588685	0.0226606
Downregulated	ENSMUSG00000011148	Adssl1	protein_coding	adenylosuccinate synthetase like 1 [Source:MGI Symbol;Acc:MGI:87947]	250.602	-0.726199	0.211348	-3.43604	0.000590276	0.0226606
Downregulated	ENSMUSG00000097684	Gm26645	lncRNA	predicted gene, 26645 [Source:MGI Symbol;Acc:MGI:5477139]	69.0958	-1.26321	0.368465	-3.4283	0.00060737	0.0231556
Downregulated	ENSMUSG00000062373	Tmem65	protein_coding	transmembrane protein 65 [Source:MGI Symbol;Acc:MGI:1922118]	4023.91	-0.357679	0.104659	-3.41755	0.000631882	0.0238701
Downregulated	ENSMUSG00000026883	Dab2ip	protein_coding	disabled 2 interacting protein [Source:MGI Symbol;Acc:MGI:1916851]	3934.27	-0.319152	0.0934908	-3.41372	0.000640816	0.0240976
Downregulated	ENSMUSG00000024887	Asah2	protein_coding	N-acylsphingosine amidohydrolase 2 [Source:MGI Symbol;Acc:MGI:1859310]	562.696	-0.429918	0.125928	-3.414	0.000640172	0.0240976
Downregulated	ENSMUSG00000040794	C1qtnf4	protein_coding	C1q and tumor necrosis factor related protein 4 [Source:MGI Symbol;Acc:MGI:1914695]	2948.01	-0.288966	0.0849308	-3.40237	0.000668048	0.0248953
Downregulated	ENSMUSG00000022090	Pdlim2	protein_coding	PDZ and LIM domain 2 [Source:MGI Symbol;Acc:MGI:2384850]	160.001	-0.844535	0.24834	-3.40073	0.00067207	0.0249627
Downregulated	ENSMUSG00000043448	Gjc2	protein_coding	gap junction protein, gamma 2 [Source:MGI Symbol;Acc:MGI:2153060]	209.304	-0.757151	0.222852	-3.39756	0.000679907	0.0251672
Downregulated	ENSMUSG00000061702	Tmem91	protein_coding	transmembrane protein 91 [Source:MGI Symbol;Acc:MGI:2443589]	598.018	-0.511752	0.150736	-3.39502	0.000686231	0.0252881
Downregulated	ENSMUSG00000038370	Pcp4l1	protein_coding	Purkinje cell protein 4-like 1 [Source:MGI Symbol;Acc:MGI:1913675]	2308.38	-1.17296	0.346259	-3.38753	0.000705248	0.0257879
Downregulated	ENSMUSG00000029754	Dlx6	protein_coding	distal-less homeobox 6 [Source:MGI Symbol;Acc:MGI:101927]	307.785	-1.25238	0.369735	-3.38723	0.000706027	0.0257879
Downregulated	ENSMUSG00000031561	Tenm3	protein_coding	teneurin transmembrane protein 3 [Source:MGI Symbol;Acc:MGI:1345183]	4476.38	-0.300216	0.0887142	-3.38408	0.000714179	0.0259141
Downregulated	ENSMUSG00000047976	Kcna1	protein_coding	potassium voltage-gated channel, shaker-related subfamily, member 1 [Source:MGI Symbol;Acc:MGI:96654]	3362.78	-0.347038	0.10266	-3.38046	0.000723643	0.0260858
Downregulated	ENSMUSG00000032554	Trf	protein_coding	transferrin [Source:MGI Symbol;Acc:MGI:98821]	3683.12	-0.979354	0.290202	-3.37473	0.000738887	0.0265198
Downregulated	ENSMUSG00000027210	Meis2	protein_coding	Meis homeobox 2 [Source:MGI Symbol;Acc:MGI:108564]	7946.2	-0.625022	0.185448	-3.37034	0.000750756	0.0268875
Downregulated	ENSMUSG00000017491	Rarb	protein_coding	retinoic acid receptor, beta [Source:MGI Symbol;Acc:MGI:97857]	215.406	-0.766576	0.227645	-3.36742	0.00075874	0.0270563
Downregulated	ENSMUSG00000020435	Osbp2	protein_coding	oxysterol binding protein 2 [Source:MGI Symbol;Acc:MGI:1921559]	2869.32	-0.28672	0.0851914	-3.3656	0.000763782	0.0271775
Downregulated	ENSMUSG00000038349	Plcl1	protein_coding	phospholipase C-like 1 [Source:MGI Symbol;Acc:MGI:3036262]	2041.56	-0.308152	0.0916152	-3.36355	0.000769472	0.0272627
Downregulated	ENSMUSG00000052921	Arhgef15	protein_coding	Rho guanine nucleotide exchange factor (GEF) 15 [Source:MGI Symbol;Acc:MGI:3045246]	470.373	-0.469177	0.139795	-3.35617	0.000790297	0.0277216
Downregulated	ENSMUSG00000022076	Klhl1	protein_coding	kelch-like 1 [Source:MGI Symbol;Acc:MGI:2136335]	222.83	-0.755531	0.225123	-3.35608	0.000790561	0.0277216
Downregulated	ENSMUSG00000061462	Obscn	protein_coding	obscurin, cytoskeletal calmodulin and titin-interacting RhoGEF [Source:MGI Symbol;Acc:MGI:2681862]	233.123	-0.675985	0.201554	-3.35387	0.000796895	0.0278173
Downregulated	ENSMUSG00000030064	Frmd4b	protein_coding	FERM domain containing 4B [Source:MGI Symbol;Acc:MGI:2141794]	746.064	-0.405768	0.121072	-3.35146	0.000803866	0.0279178
Downregulated	ENSMUSG00000059361	Nrsn2	protein_coding	neurensin 2 [Source:MGI Symbol;Acc:MGI:2684969]	2494.24	-0.297708	0.0889284	-3.34773	0.000814778	0.0280277
Downregulated	ENSMUSG00000026259	Ngef	protein_coding	neuronal guanine nucleotide exchange factor [Source:MGI Symbol;Acc:MGI:1858414]	7511.99	-0.587396	0.175436	-3.3482	0.000813389	0.0280277
Downregulated	ENSMUSG00000064293	Cntn4	protein_coding	contactin 4 [Source:MGI Symbol;Acc:MGI:1095737]	2810.08	-0.303005	0.0906821	-3.34139	0.000833589	0.0285292
Downregulated	ENSMUSG00000021684	Pde8b	protein_coding	phosphodiesterase 8B [Source:MGI Symbol;Acc:MGI:2443999]	3449.33	-0.349634	0.10463	-3.34161	0.000832949	0.0285292
Downregulated	ENSMUSG00000013523	Bcas1	protein_coding	breast carcinoma amplified sequence 1 [Source:MGI Symbol;Acc:MGI:1924210]	2770.38	-0.832255	0.249097	-3.34108	0.00083453	0.0285292
Downregulated	ENSMUSG00000024077	Strn	protein_coding	striatin, calmodulin binding protein [Source:MGI Symbol;Acc:MGI:1333757]	6289.52	-0.289774	0.0869132	-3.33406	0.000855869	0.0291984
Downregulated	ENSMUSG00000045515	Pou3f3	protein_coding	POU domain, class 3, transcription factor 3 [Source:MGI Symbol;Acc:MGI:102564]	3033.34	-0.322637	0.0968762	-3.33041	0.000867186	0.0294629
Downregulated	ENSMUSG00000033863	Klf9	protein_coding	Kruppel-like factor 9 [Source:MGI Symbol;Acc:MGI:1333856]	9548.2	-0.299071	0.0898316	-3.32924	0.000870837	0.029466
Downregulated	ENSMUSG00000064356	mt-Atp8	protein_coding	mitochondrially encoded ATP synthase 8 [Source:MGI Symbol;Acc:MGI:99926]	231.419	-0.7989	0.239942	-3.32956	0.000869835	0.029466
Downregulated	ENSMUSG00000027257	Pacsin3	protein_coding	protein kinase C and casein kinase substrate in neurons 3 [Source:MGI Symbol;Acc:MGI:1891410]	703.196	-0.454702	0.136675	-3.32687	0.000878267	0.0295362
Downregulated	ENSMUSG00000039637	Coro7	protein_coding	coronin 7 [Source:MGI Symbol;Acc:MGI:1926135]	2143.19	-0.395309	0.119027	-3.32117	0.000896402	0.030024
Downregulated	ENSMUSG00000021194	Chga	protein_coding	chromogranin A [Source:MGI Symbol;Acc:MGI:88394]	5399.87	-0.288879	0.0870869	-3.31713	0.000909471	0.0304002
Downregulated	ENSMUSG00000096146	Kcnj11	protein_coding	potassium inwardly rectifying channel, subfamily J, member 11 [Source:MGI Symbol;Acc:MGI:107501]	879.187	-0.449713	0.13568	-3.31451	0.000918041	0.0306248
Downregulated	ENSMUSG00000028412	Slc44a1	protein_coding	solute carrier family 44, member 1 [Source:MGI Symbol;Acc:MGI:2140592]	2485.27	-0.29732	0.089906	-3.30701	0.000942977	0.0313934
Downregulated	ENSMUSG00000027495	Fam210b	protein_coding	family with sequence similarity 210, member B [Source:MGI Symbol;Acc:MGI:1914267]	779.542	-0.388608	0.117571	-3.30531	0.000948712	0.0315209
Downregulated	ENSMUSG00000027004	Frzb	protein_coding	frizzled-related protein [Source:MGI Symbol;Acc:MGI:892032]	917.134	-0.382834	0.115888	-3.30348	0.000954928	0.0316638
Downregulated	ENSMUSG00000032846	Zswim6	protein_coding	zinc finger SWIM-type containing 6 [Source:MGI Symbol;Acc:MGI:1914513]	1440.16	-0.370169	0.112279	-3.29688	0.000977661	0.0322882
Downregulated	ENSMUSG00000023034	Nr4a1	protein_coding	nuclear receptor subfamily 4, group A, member 1 [Source:MGI Symbol;Acc:MGI:1352454]	1824.2	-0.413482	0.125415	-3.2969	0.000977589	0.0322882
Downregulated	ENSMUSG00000041608	Entpd3	protein_coding	ectonucleoside triphosphate diphosphohydrolase 3 [Source:MGI Symbol;Acc:MGI:1321386]	342.246	-0.544906	0.165408	-3.29431	0.000986647	0.0325201
Downregulated	ENSMUSG00000042489	Clspn	protein_coding	claspin [Source:MGI Symbol;Acc:MGI:2445153]	57.9379	-1.43112	0.434762	-3.29174	0.000995695	0.0326462
Downregulated	ENSMUSG00000038007	Acer2	protein_coding	alkaline ceramidase 2 [Source:MGI Symbol;Acc:MGI:1920932]	344.622	-0.549539	0.167023	-3.29019	0.0010012	0.0326743
Downregulated	ENSMUSG00000026442	Nfasc	protein_coding	neurofascin [Source:MGI Symbol;Acc:MGI:104753]	11876.2	-0.275349	0.0837784	-3.28663	0.00101393	0.0330245
Downregulated	ENSMUSG00000095139	Pou3f2	protein_coding	POU domain, class 3, transcription factor 2 [Source:MGI Symbol;Acc:MGI:101895]	816.189	-0.407474	0.12435	-3.27683	0.00104981	0.0338599
Downregulated	ENSMUSG00000052133	Sema5b	protein_coding	sema domain, seven thrombospondin repeats (type 1 and type 1-like), transmembrane domain (TM) and short cytoplasmic domain, (semaphorin) 5B [Source:MGI Symbol;Acc:MGI:107555]	629.874	-1.13738	0.347219	-3.27569	0.00105402	0.0339297
Downregulated	ENSMUSG00000036158	Prickle1	protein_coding	prickle planar cell polarity protein 1 [Source:MGI Symbol;Acc:MGI:1916034]	2604.55	-0.273618	0.0835486	-3.27496	0.00105678	0.0339524
Downregulated	ENSMUSG00000022246	Rai14	protein_coding	retinoic acid induced 14 [Source:MGI Symbol;Acc:MGI:1922896]	551.287	-0.450155	0.137638	-3.27057	0.00107332	0.0342181
Downregulated	ENSMUSG00000004056	Akt2	protein_coding	thymoma viral proto-oncogene 2 [Source:MGI Symbol;Acc:MGI:104874]	2428.11	-0.31381	0.0959863	-3.26932	0.00107804	0.0343025
Downregulated	ENSMUSG00000021366	Hivep1	protein_coding	human immunodeficiency virus type I enhancer binding protein 1 [Source:MGI Symbol;Acc:MGI:96100]	2761.37	-0.285224	0.0874835	-3.26032	0.00111286	0.035073
Downregulated	ENSMUSG00000016624	Phf21b	protein_coding	PHD finger protein 21B [Source:MGI Symbol;Acc:MGI:2443812]	329.918	-0.530123	0.162576	-3.26076	0.00111112	0.035073
Downregulated	ENSMUSG00000040424	Hipk4	protein_coding	homeodomain interacting protein kinase 4 [Source:MGI Symbol;Acc:MGI:2685008]	2687.35	-0.305411	0.0937377	-3.25815	0.00112142	0.0352758
Downregulated	ENSMUSG00000023868	Pde10a	protein_coding	phosphodiesterase 10A [Source:MGI Symbol;Acc:MGI:1345143]	9789.5	-1.3415	0.412023	-3.25589	0.00113036	0.035414
Downregulated	ENSMUSG00000036533	Cdc42ep3	protein_coding	CDC42 effector protein (Rho GTPase binding) 3 [Source:MGI Symbol;Acc:MGI:2384718]	439.985	-0.442804	0.13605	-3.25472	0.00113505	0.035435
Downregulated	ENSMUSG00000022197	Pdzd2	protein_coding	PDZ domain containing 2 [Source:MGI Symbol;Acc:MGI:1922394]	4260.56	-0.30415	0.093501	-3.25291	0.00114229	0.0354603
Downregulated	ENSMUSG00000060260	Pwwp2b	protein_coding	PWWP domain containing 2B [Source:MGI Symbol;Acc:MGI:2142008]	427.281	-0.519844	0.159789	-3.25331	0.0011407	0.0354603
Downregulated	ENSMUSG00000059895	Ptp4a3	protein_coding	protein tyrosine phosphatase 4a3 [Source:MGI Symbol;Acc:MGI:1277098]	1227.86	-0.309716	0.0952764	-3.25072	0.00115115	0.0355147
Downregulated	ENSMUSG00000029860	Zyx	protein_coding	zyxin [Source:MGI Symbol;Acc:MGI:103072]	997.814	-0.357077	0.109868	-3.25006	0.0011538	0.0355147
Downregulated	ENSMUSG00000005124	Ccn4	protein_coding	cellular communication network factor 4 [Source:MGI Symbol;Acc:MGI:1197008]	99.0354	-0.88521	0.272387	-3.24982	0.00115477	0.0355147
Downregulated	ENSMUSG00000026778	Prkcq	protein_coding	protein kinase C, theta [Source:MGI Symbol;Acc:MGI:97601]	614.215	-0.465027	0.143145	-3.24864	0.00115958	0.0355305
Downregulated	ENSMUSG00000032135	Mcam	protein_coding	melanoma cell adhesion molecule [Source:MGI Symbol;Acc:MGI:1933966]	322.446	-0.673029	0.207171	-3.24867	0.00115945	0.0355305
Downregulated	ENSMUSG00000033022	Cdo1	protein_coding	cysteine dioxygenase 1, cytosolic [Source:MGI Symbol;Acc:MGI:105925]	1644.48	-0.285497	0.0878973	-3.24808	0.00116188	0.0355349
Downregulated	ENSMUSG00000039714	Cplx3	protein_coding	complexin 3 [Source:MGI Symbol;Acc:MGI:2384571]	307.817	-0.571218	0.176001	-3.24554	0.0011723	0.0357507
Downregulated	ENSMUSG00000010797	Wnt2	protein_coding	wingless-type MMTV integration site family, member 2 [Source:MGI Symbol;Acc:MGI:98954]	90.7102	-1.08533	0.334431	-3.2453	0.00117325	0.0357507
Downregulated	ENSMUSG00000022419	Deptor	protein_coding	DEP domain containing MTOR-interacting protein [Source:MGI Symbol;Acc:MGI:2146322]	1316.36	-0.921892	0.284325	-3.24239	0.00118533	0.0358998
Downregulated	ENSMUSG00000040258	Nxph4	protein_coding	neurexophilin 4 [Source:MGI Symbol;Acc:MGI:1336197]	340.538	-0.618971	0.191026	-3.24025	0.00119426	0.0359933
Downregulated	ENSMUSG00000076441	Ass1	protein_coding	argininosuccinate synthetase 1 [Source:MGI Symbol;Acc:MGI:88090]	667.008	-0.450549	0.139449	-3.23092	0.00123392	0.0369863
Downregulated	ENSMUSG00000022665	Ccdc80	protein_coding	coiled-coil domain containing 80 [Source:MGI Symbol;Acc:MGI:1915146]	278.972	-0.549174	0.170007	-3.23031	0.00123658	0.0369989
Downregulated	ENSMUSG00000033006	Sox10	protein_coding	SRY (sex determining region Y)-box 10 [Source:MGI Symbol;Acc:MGI:98358]	990.736	-0.352627	0.109646	-3.21604	0.00129973	0.0385399
Downregulated	ENSMUSG00000048782	Insc	protein_coding	INSC spindle orientation adaptor protein [Source:MGI Symbol;Acc:MGI:1917942]	68.7207	-1.16786	0.363284	-3.21473	0.00130569	0.0385785
Downregulated	ENSMUSG00000118401	Gpr52	protein_coding	G protein-coupled receptor 52 [Source:MGI Symbol;Acc:MGI:3643278]	742.392	-0.433273	0.134946	-3.2107	0.0013241	0.0389135
Downregulated	ENSMUSG00000027570	Col9a3	protein_coding	collagen, type IX, alpha 3 [Source:MGI Symbol;Acc:MGI:894686]	291.224	-0.583878	0.181882	-3.2102	0.00132644	0.0389135
Downregulated	ENSMUSG00000023089	Ndufa5	protein_coding	NADH:ubiquinone oxidoreductase subunit A5 [Source:MGI Symbol;Acc:MGI:1915452]	2251.75	-0.304614	0.0952071	-3.19949	0.0013767	0.0397538
Downregulated	ENSMUSG00000028328	Tmod1	protein_coding	tropomodulin 1 [Source:MGI Symbol;Acc:MGI:98775]	1060.74	-0.385066	0.120494	-3.19573	0.00139478	0.0402058
Downregulated	ENSMUSG00000022500	Litaf	protein_coding	LPS-induced TN factor [Source:MGI Symbol;Acc:MGI:1929512]	250.85	-0.657162	0.205791	-3.19334	0.00140636	0.0404691
Downregulated	ENSMUSG00000041930	Fam222a	protein_coding	family with sequence similarity 222, member A [Source:MGI Symbol;Acc:MGI:3605543]	392.895	-0.555144	0.174773	-3.17637	0.00149133	0.0424708
Downregulated	ENSMUSG00000022525	Plaat1	protein_coding	phospholipase A and acyltransferase 1 [Source:MGI Symbol;Acc:MGI:1351473]	985.971	-0.356995	0.112512	-3.17296	0.00150894	0.0428984
Downregulated	ENSMUSG00000002459	Rgs20	protein_coding	regulator of G-protein signaling 20 [Source:MGI Symbol;Acc:MGI:1929866]	1326.99	-0.334545	0.105486	-3.17146	0.00151673	0.042899
Downregulated	ENSMUSG00000016386	Mpped2	protein_coding	metallophosphoesterase domain containing 2 [Source:MGI Symbol;Acc:MGI:1924265]	1010.68	-0.386311	0.121807	-3.1715	0.00151656	0.042899
Downregulated	ENSMUSG00000081225	Cyp2j12	protein_coding	cytochrome P450, family 2, subfamily j, polypeptide 12 [Source:MGI Symbol;Acc:MGI:3717097]	35.4668	-1.60351	0.505495	-3.17215	0.00151313	0.042899
Downregulated	ENSMUSG00000022489	Pde1b	protein_coding	phosphodiesterase 1B, Ca2+-calmodulin dependent [Source:MGI Symbol;Acc:MGI:97523]	8303.76	-0.665084	0.209919	-3.16828	0.00153341	0.0432229
Downregulated	ENSMUSG00000029054	Gabrd	protein_coding	gamma-aminobutyric acid (GABA) A receptor, subunit delta [Source:MGI Symbol;Acc:MGI:95622]	1295.29	-0.349422	0.110371	-3.16588	0.00154613	0.0434335
Downregulated	ENSMUSG00000090125	Pou3f1	protein_coding	POU domain, class 3, transcription factor 1 [Source:MGI Symbol;Acc:MGI:101896]	421.213	-1.10087	0.347961	-3.16377	0.00155737	0.043675
Downregulated	ENSMUSG00000041669	Prima1	protein_coding	proline rich membrane anchor 1 [Source:MGI Symbol;Acc:MGI:1926097]	58.5343	-1.30009	0.411184	-3.16182	0.00156786	0.0438205
Downregulated	ENSMUSG00000022270	Retreg1	protein_coding	reticulophagy regulator 1 [Source:MGI Symbol;Acc:MGI:1913520]	1731.32	-0.317882	0.100606	-3.15966	0.00157952	0.0438778
Downregulated	ENSMUSG00000024835	Coro1b	protein_coding	coronin, actin binding protein 1B [Source:MGI Symbol;Acc:MGI:1345963]	1257.33	-0.291167	0.0922161	-3.15744	0.00159162	0.0441121
Downregulated	ENSMUSG00000032523	Hhatl	protein_coding	hedgehog acyltransferase-like [Source:MGI Symbol;Acc:MGI:1922020]	181.611	-0.65901	0.208856	-3.15533	0.00160319	0.0443526
Downregulated	ENSMUSG00000055523	Gucy2g	protein_coding	guanylate cyclase 2g [Source:MGI Symbol;Acc:MGI:106025]	321.146	-0.496868	0.157541	-3.15391	0.00161101	0.0444262
Downregulated	ENSMUSG00000036737	Oxsr1	protein_coding	oxidative-stress responsive 1 [Source:MGI Symbol;Acc:MGI:1917378]	2073.45	-0.276572	0.0877672	-3.1512	0.00162603	0.0446915
Downregulated	ENSMUSG00000021596	Mctp1	protein_coding	multiple C2 domains, transmembrane 1 [Source:MGI Symbol;Acc:MGI:1926021]	3474.39	-0.314129	0.0997977	-3.14766	0.00164585	0.0451612
Downregulated	ENSMUSG00000035441	Myo1d	protein_coding	myosin ID [Source:MGI Symbol;Acc:MGI:107728]	362.062	-0.510871	0.162491	-3.144	0.00166655	0.0455029
Downregulated	ENSMUSG00000049493	Pls1	protein_coding	plastin 1 (I-isoform) [Source:MGI Symbol;Acc:MGI:104809]	355.932	-0.530127	0.168808	-3.14042	0.00168707	0.0459117
Downregulated	ENSMUSG00000057963	Itpk1	protein_coding	inositol 1,3,4-triphosphate 5/6 kinase [Source:MGI Symbol;Acc:MGI:2446159]	1768.2	-0.285365	0.0909477	-3.13768	0.00170292	0.0461575
Downregulated	ENSMUSG00000039501	Znfx1	protein_coding	zinc finger, NFX1-type containing 1 [Source:MGI Symbol;Acc:MGI:2138982]	2862.44	-0.314354	0.100211	-3.13693	0.00170726	0.0461575
Downregulated	ENSMUSG00000019913	Sim1	protein_coding	single-minded family bHLH transcription factor 1 [Source:MGI Symbol;Acc:MGI:98306]	164.487	-2.1999	0.701225	-3.13722	0.00170557	0.0461575
Downregulated	ENSMUSG00000038518	Jarid2	protein_coding	jumonji, AT rich interactive domain 2 [Source:MGI Symbol;Acc:MGI:104813]	1712.54	-0.297767	0.0949721	-3.1353	0.00171676	0.0463385
Downregulated	ENSMUSG00000000861	Bcl11a	protein_coding	B cell CLL/lymphoma 11A (zinc finger protein) [Source:MGI Symbol;Acc:MGI:106190]	2595.66	-0.727705	0.232154	-3.13458	0.00172099	0.0463771
Downregulated	ENSMUSG00000045087	S1pr5	protein_coding	sphingosine-1-phosphate receptor 5 [Source:MGI Symbol;Acc:MGI:2150641]	235.491	-0.61495	0.196608	-3.12779	0.00176126	0.0473851
Downregulated	ENSMUSG00000026452	Syt2	protein_coding	synaptotagmin II [Source:MGI Symbol;Acc:MGI:99666]	696.427	-1.44351	0.462451	-3.12143	0.00179976	0.0482002
Downregulated	ENSMUSG00000039601	Rcan2	protein_coding	regulator of calcineurin 2 [Source:MGI Symbol;Acc:MGI:1858219]	6385.81	-0.635722	0.203874	-3.11821	0.00181955	0.0484804
Downregulated	ENSMUSG00000024593	Megf10	protein_coding	multiple EGF-like-domains 10 [Source:MGI Symbol;Acc:MGI:2685177]	1178.87	-0.392222	0.125828	-3.11714	0.00182613	0.0485773
Downregulated	ENSMUSG00000042524	Sun2	protein_coding	Sad1 and UNC84 domain containing 2 [Source:MGI Symbol;Acc:MGI:2443011]	1550.46	-0.347514	0.111608	-3.11371	0.00184753	0.0488326
Downregulated	ENSMUSG00000038677	Scube3	protein_coding	signal peptide, CUB domain, EGF-like 3 [Source:MGI Symbol;Acc:MGI:3045253]	487.827	-0.532052	0.170858	-3.114	0.0018457	0.0488326
Downregulated	ENSMUSG00000027966	Col11a1	protein_coding	collagen, type XI, alpha 1 [Source:MGI Symbol;Acc:MGI:88446]	545.438	-1.05415	0.338839	-3.11106	0.00186417	0.0491155
Downregulated	ENSMUSG00000060284	Sp7	protein_coding	Sp7 transcription factor 7 [Source:MGI Symbol;Acc:MGI:2153568]	60.7283	-1.1969	0.385219	-3.10706	0.00188958	0.0494699
Downregulated	ENSMUSG00000053253	Ndfip2	protein_coding	Nedd4 family interacting protein 2 [Source:MGI Symbol;Acc:MGI:1923523]	3427.89	-0.289723	0.0932802	-3.10595	0.00189671	0.0495395
Downregulated	ENSMUSG00000037624	Kcnk2	protein_coding	potassium channel, subfamily K, member 2 [Source:MGI Symbol;Acc:MGI:109366]	2267.57	-0.693841	0.223408	-3.10571	0.00189823	0.0495395
