# Supplementary material for: Sex-specific transcriptomic and epitranscriptomic signatures of PTSD-like fear acquisition
Source: iScience. 2022 Aug 2;25(9):104861. doi: 10.1016/j.isci.2022.104861 (PMC9418440; doi:10.1016/j.isci.2022.104861)
Supplement: Table S6. Enrichment analysis of differentially expressed genes in male mice, related to Figure 1 [file mmc5.xlsx]

## Sheet: Sheet1
Table S6. Enrichment analysis of differentially expressed genes in male mice, Related to Figure 1.
Term	Overlap	P.value	Adjusted.P.value	Old.P.value	Old.Adjusted.P.value	Odds.Ratio	Combined.Score	Genes
nervous system development (GO:0007399)	46/447	1.85093e-13	4.85128e-10	0	0	4.00086	117.297	HDAC4;ACHE;CHRM3;NRSN2;DLX5;DLX6;PCSK9;CELSR1;HAPLN2;RELN;EFNB3;MOBP;ERBB3;CDH1;ADAM23;ADORA1;MBP;DRD1;NPTX1;JARID2;DRD2;EPHB1;WNT2;TRPC5;MOG;CNTN6;ZBTB16;FN1;CRIM1;PAX6;GFRA1;POU3F1;ARHGAP26;SOX10;IGFN1;POU3F2;POU3F3;NFASC;GJB1;ADORA2A;ALDH1A2;TYRO3;MAL;HAP1;CNTN4;CBLN1
axon guidance (GO:0007411)	28/203	1.20252e-11	1.5759e-08	0	0	5.46615	137.441	NRP1;SEMA5B;SEMA7A;EPHA10;NEXN;IRS2;LAMC2;SEMA3F;RAP1GAP;RELN;EFNB3;TUBB3;PLXNC1;EPHB1;SCN1B;EPHA4;UNC5A;EPHA8;CNTN6;SEMA6D;RHOG;GFRA1;UNC5D;PLXNB3;PRKCQ;CNTN4;LGR6;EPHA3
axonogenesis (GO:0007409)	28/240	6.4301e-10	5.61776e-07	0	0	4.50347	95.3153	NRP1;SEMA5B;SEMA7A;EPHA10;NEXN;IRS2;SEMA3F;RAP1GAP;RELN;EFNB3;TUBB3;DRD2;EPHB1;SCN1B;EPHA4;UNC5A;AUTS2;EPHA8;CNTN6;SEMA6D;GFRA1;UNC5D;ISL1;PRKCQ;CNTN4;LGR6;EPHA3;FGFR2
central nervous system development (GO:0007417)	28/268	7.78329e-09	5.1e-06	0	0	3.97226	74.1672	VIT;AMIGO2;CELSR1;AFF2;HAPLN2;RELN;ADAM23;SIX3;MBP;NPTX1;JARID2;MOG;CNTN6;ZBTB16;PBX3;SOX11;PAX6;MEIS3;SOX10;GRIN2B;MEIS2;POU3F3;NR4A2;MEIS1;ADORA2A;MAL;HAP1;CNTN4
chemical synaptic transmission (GO:0007268)	29/306	3.7424e-08	1.96177e-05	0	0	3.56404	60.9484	GRIA1;CHRM3;GABRB1;CNP;KCNA1;KCNC4;CHAT;CPLX1;GLRA3;GRM4;PTCHD1;NPBWR1;PENK;MBP;SLC17A8;NPTX1;DRD2;GABRD;UNC13C;KCND2;GAD1;PDYN;GABRG3;GRIN2B;SLC5A7;TH;PLP1;HAP1;CBLN1
anterograde trans-synaptic signaling (GO:0098916)	24/244	2.8348e-07	0.000123834	0	0	3.69197	55.6606	GRIA1;UNC13C;CHRM3;GABRB1;KCND2;CNP;KCNA1;GAD1;KCNC4;PDYN;GABRG3;GRIN2B;CPLX1;GLRA3;GRM4;PTCHD1;NPBWR1;PENK;PLP1;MBP;HAP1;NPTX1;GABRD;CBLN1
regulation of kinase activity (GO:0043549)	14/94	6.57524e-07	0.000246196	0	0	5.86235	83.4493	CDKN1C;EPHA4;EPHA10;EPHA8;NTRK3;IRS2;IGF1R;CD4;ERBB3;TYRO3;PLCE1;EPHB1;EPHA3;FGFR2
regulation of cell migration (GO:0030334)	31/408	1.72193e-06	0.000564147	0	0	2.79458	37.0899	SEMA5B;SEMA7A;MCTP1;NEXN;LAMC2;SEMA3F;MYLK;IGF1R;CDH1;AKT2;ENPP2;PHACTR1;PLXNC1;DRD1;DRD2;TMSB10;EPHA4;SUN2;SEMA6D;NTRK3;SULF1;ADRA2A;COL1A1;SH3RF2;CLDN3;STK26;DLG5;PLXNB3;CDH13;LGR6;SGK1
potassium ion transport (GO:0006813)	15/122	3.19458e-06	0.000930331	0	0	4.69772	59.4452	KCNJ4;KCNG2;KCNH4;KCNK10;KCND2;KCNJ11;KCNA1;KCNC4;KCNJ16;KCNAB1;KCNA5;KCNK1;KCNK2;HCN2;KCNH1
regulation of neurotransmitter receptor activity (GO:0099601)	10/58	6.84157e-06	0.00179317	0	0	6.94241	82.5626	GRIA1;CACNG7;LYNX1;RELN;ACTN2;GSG1L;NPTX1;GRIN2B;CNIH3;CACNG5
regulation of cell population proliferation (GO:0042127)	45/764	9.3467e-06	0.00204764	0	0	2.1424	24.81	HDAC4;CTBP2;TGFA;IRS2;LAMC2;IGF1R;CCND2;ERBB3;FRZB;AKT2;NACC2;SIX3;DRD2;IER5;WNT2;KCNH1;BOK;KLF10;JUP;IGFBP3;NTRK3;FN1;DAB2IP;RHOG;TBC1D8;SOX11;LIFR;MEIS3;POU3F2;MEIS2;ADRA2A;POU3F3;SSTR4;ACER2;GREM1;MEIS1;CLDN3;NR4A3;DLG5;ALDH1A2;TRNP1;CDH13;STRN;SGK1;FGFR2
homophilic cell adhesion via plasma membrane adhesion molecules (GO:0007156)	10/60	9.37493e-06	0.00204764	0	0	6.66403	77.1526	CDH4;TENM3;CDH1;CNTN6;AMIGO2;PLXNB3;CDH13;NEXN;CNTN4;IGFN1
neuropeptide signaling pathway (GO:0007218)	10/63	1.46779e-05	0.00295929	0	0	6.28584	69.9562	GPR37;GLRA3;NXPH3;NXPH4;NPBWR1;PENK;GPR149;PDYN;NTS;SSTR4
potassium ion transmembrane transport (GO:0071805)	15/139	1.59746e-05	0.00299067	0	0	4.05011	44.7315	KCNJ4;KCNG2;KCNH4;KCNK10;KCND2;KCNJ11;KCNA1;KCNC4;KCNJ16;KCNAB1;KCNA5;KCNK1;KCNK2;HCN2;KCNH1
positive regulation of cell migration (GO:0030335)	22/269	1.77615e-05	0.00310352	0	0	2.99954	32.8104	NRP1;SEMA5B;SUN2;SEMA7A;SEMA6D;NTRK3;FN1;DAB2IP;LAMC2;SEMA3F;ADRA2A;MYLK;IGF1R;COL1A1;SH3RF2;CLDN3;AKT2;ENPP2;CCN4;CDH13;DRD1;LGR6
inorganic cation transmembrane transport (GO:0098662)	22/274	2.3607e-05	0.00386712	0	0	2.93926	31.3147	KCNJ4;KCNG2;KCNH4;TRPC5;KCNK10;KCND2;TRPC3;KCNJ11;KCNA1;KCNC4;ATP2B4;SLC6A12;KCNJ16;KCNA5;KCNAB1;ASIC4;KCNK1;SCN4B;KCNK2;SCN1B;HCN2;KCNH1
regulation of potassium ion transport (GO:0043266)	7/31	2.69203e-05	0.00415048	0	0	9.68144	101.874	ACTN2;KCNA5;KCNAB1;DRD1;NOS1;DRD2;ADRA2A
positive regulation of transferase activity (GO:0051347)	15/148	3.37048e-05	0.00490246	0	0	3.77428	38.867	EPHA4;PARM1;EPHA10;EPHA8;NTRK3;ARRDC3;IGF1R;GREM1;CD4;ERBB3;TYRO3;PRKCQ;EPHB1;EPHA3;FGFR2
neurotransmitter biosynthetic process (GO:0042136)	5/14	3.55386e-05	0.00490246	0	0	18.3921	188.425	ACHE;MOXD1;SLC5A7;CHAT;NOS1
phosphatidylinositol-mediated signaling (GO:0048015)	10/71	4.29127e-05	0.00562371	0	0	5.45921	54.8997	PLCB4;ERBB3;PLCL1;TYRO3;PLCE1;IRS2;NYAP2;IGF1R;KCNH1;PIK3R5
neural crest cell migration (GO:0001755)	7/37	9.03859e-05	0.011281	0	0	7.74275	72.096	NRP1;SEMA5B;SEMA7A;SEMA6D;FN1;SEMA3F;SOX10
positive regulation of ion transport (GO:0043270)	8/50	9.96041e-05	0.0118665	0	0	6.32753	58.3038	ACTN2;WFS1;DRD1;DRD2;SCN4B;SCN1B;ADRA2A;MYLK
positive regulation of kinase activity (GO:0033674)	12/114	0.000141058	0.0160745	0	0	3.92299	34.7826	EPHA4;CD4;RELN;EPHA10;ERBB3;EPHA8;NTRK3;TYRO3;EPHB1;EPHA3;FGFR2;IGF1R
cell-cell adhesion via plasma-membrane adhesion molecules (GO:0098742)	15/170	0.000163967	0.0179066	0	0	3.23488	28.1947	TENM3;CNTN6;AMIGO2;NEXN;UNC5D;IGFN1;CDH6;CLDN11;CDH4;MAG;CDH1;PLXNB3;CDH13;CNTN4;CBLN1
transmembrane receptor protein tyrosine kinase signaling pathway (GO:0007169)	26/404	0.000187003	0.0194473	0	0	2.31683	19.8886	NRP1;EPHA10;IRS2;SHB;IGF1R;SOCS2;EFNB3;FLRT2;ERBB3;AKT2;EPHB1;EPHA4;GALNT3;EPHA8;NTRK3;SULF1;GRIN2B;COL1A1;CD4;NR4A3;TYRO3;ELMO1;HAP1;NGEF;EPHA3;FGFR2
positive regulation of cell population proliferation (GO:0008284)	29/474	0.000193381	0.0194473	0	0	2.19903	18.8036	HDAC4;MEGF10;TGFA;IRS2;LAMC2;IGF1R;CCND2;ERBB3;AKT2;CCN4;WNT2;PRKCH;NTRK3;FN1;RHOG;TBC1D8;SOX11;LIFR;MEIS3;POU3F2;MEIS2;ADRA2A;POU3F3;ACER2;GREM1;MEIS1;NR4A3;CDH13;FGFR2
positive regulation of phosphorylation (GO:0042327)	19/253	0.000200334	0.0194473	0	0	2.72193	23.1787	EPHA4;NRP1;EPHA10;EPHA8;NTRK3;ZBTB20;KNDC1;IGF1R;CD4;CLDN3;CCND2;SLCO3A1;ERBB3;AKT2;P2RY1;TYRO3;EPHB1;EPHA3;FGFR2
cation transport (GO:0006812)	15/174	0.000211802	0.0198261	0	0	3.15284	26.6726	KCNJ4;KCNG2;KCNH4;NDFIP2;KCNA1;KCNC4;KCNJ16;KCNAB1;KCNA5;PIEZO2;SLC29A4;SGK1;KCNK1;SCN4B;KCNH1
extracellular structure organization (GO:0043062)	17/216	0.000246887	0.0218053	0	0	2.85898	23.7484	VIT;COL13A1;COL24A1;ITGB4;COL11A1;PAPLN;FN1;LAMC2;NPNT;THSD4;COL1A1;COL1A2;ADAMTS3;CDH1;SPP1;COL9A3;ITGA5
extracellular matrix organization (GO:0030198)	21/300	0.000249583	0.0218053	0	0	2.52613	20.956	VIT;COL13A1;COL24A1;ITGB4;COL11A1;PAPLN;FN1;LAMC2;NPNT;THSD4;COL1A1;GREM1;SCUBE3;COL1A2;ADAMTS3;FLRT2;CDH1;TIMP2;SPP1;COL9A3;ITGA5
external encapsulating structure organization (GO:0045229)	17/217	0.000260708	0.0220424	0	0	2.84454	23.4734	VIT;COL13A1;COL24A1;ITGB4;COL11A1;PAPLN;FN1;LAMC2;NPNT;THSD4;COL1A1;COL1A2;ADAMTS3;CDH1;SPP1;COL9A3;ITGA5
regulation of hydrolase activity (GO:0051336)	9/73	0.000291265	0.022512	0	0	4.67421	38.054	EPHA4;DAB2IP;PLXNB3;NOS1;PLXNC1;PRKG1;EPHA3;NGEF;RAP1GAP
regulation of cation channel activity (GO:2001257)	10/89	0.000293989	0.022512	0	0	4.21142	34.2471	GRIA1;CACNG7;RELN;ACTN2;GSG1L;KCNAB1;NOS1;GRIN2B;CNIH3;CACNG5
collagen fibril organization (GO:0030199)	10/89	0.000293989	0.022512	0	0	4.21142	34.2471	GREM1;COL1A1;ADAMTS3;COL1A2;COL13A1;COL24A1;ITGB4;COL11A1;LAMC2;COL9A3
ganglion development (GO:0061548)	4/12	0.000309207	0.022512	0	0	16.5256	133.551	NRP1;FZD3;TUBB3;SEMA3F
positive regulation of fatty acid oxidation (GO:0046321)	4/12	0.000309207	0.022512	0	0	16.5256	133.551	ABCD2;NR4A3;AKT2;IRS2
positive regulation of cell motility (GO:2000147)	17/221	0.000322934	0.0228759	0	0	2.78818	22.4116	SEMA5B;SUN2;SEMA7A;SEMA6D;NTRK3;LAMC2;SEMA3F;ADRA2A;MYLK;IGF1R;COL1A1;SH3RF2;CLDN3;AKT2;CDH13;DRD1;LGR6
generation of neurons (GO:0048699)	16/202	0.000346494	0.0236682	0	0	2.87581	22.9134	FZD1;NRP1;FZD3;WNT2B;AUTS2;PCSK9;SOX11;ATP2B2;CELSR1;POU3F2;NR4A2;RELN;SIX3;WNT2;LHX9;LHX8
negative regulation of cell migration (GO:0030336)	13/144	0.000352178	0.0236682	0	0	3.30983	26.3177	EPHA4;MCTP1;NEXMIF;IGFBP3;DAB2IP;MCC;SULF1;CLDN3;CDH1;DLG5;STK26;PLXNB3;DRD2
protein phosphorylation (GO:0006468)	29/496	0.000409184	0.0268118	0	0	2.09301	16.3283	DYRK2;IGF1R;RELN;AKT2;CLSPN;EPHB1;STK32C;PRKG1;PDK1;HIPK4;EPHA4;CDK19;PRKCH;PRKCB;EPHA8;IGFBP3;PRKCD;DAB2IP;OXSR1;TAOK1;STK26;TYRO3;NEK10;PRKCQ;CDK12;SGK1;EPHA3;FGFR2;CSNK1G1
regulation of MAPK cascade (GO:0043408)	14/166	0.000425974	0.0272226	0	0	3.07395	23.8574	GPR37;EPHA8;NTRK3;FN1;DAB2IP;ADRA2A;IGF1R;GREM1;CD4;GRM4;TAOK1;NEK10;EPHB1;FGFR2
semaphorin-plexin signaling pathway involved in neuron projection guidance (GO:1902285)	4/13	0.000436227	0.0272226	0	0	14.6886	113.651	NRP1;PLXNB3;SEMA3F;PLXNC1
myelination (GO:0042552)	7/48	0.000488211	0.0297582	0	0	5.66221	43.173	ABCD2;NFASC;PLP1;MAL;MBP;SOX10;BCAS1
semaphorin-plexin signaling pathway (GO:0071526)	6/35	0.000507482	0.0302298	0	0	6.85411	51.9956	NRP1;SEMA5B;SEMA7A;SEMA6D;PLXNB3;SEMA3F
regulation of ion transport (GO:0043269)	9/79	0.000528061	0.0307566	0	0	4.27224	32.2396	KCNJ4;SYT2;KCNJ11;KCNJ16;KCNA5;NOS1;DRD1;DRD2;SYT9
regulation of axon extension involved in axon guidance (GO:0048841)	5/24	0.000590631	0.0336531	0	0	8.70756	64.7348	NRP1;SEMA5B;SEMA7A;SEMA6D;SEMA3F
neuron differentiation (GO:0030182)	14/174	0.000682262	0.038047	0	0	2.91904	21.2801	FZD1;FZD3;TENM3;WNT2B;PBX3;PCSK9;SOX11;PAX6;ATP2B2;POU3F2;NR4A2;WNT2;LHX9;LHX8
positive regulation of cell projection organization (GO:0031346)	11/117	0.000700504	0.0382504	0	0	3.45369	25.0866	FZD1;TENM3;CUX2;RELN;CUX1;NTRK3;PLXNB3;DAB2IP;PLXNC1;SCN1B;EPHA3
regulation of AMPA receptor activity (GO:2000311)	5/25	0.000720501	0.0385394	0	0	8.27176	59.8508	CACNG7;RELN;GSG1L;CNIH3;CACNG5
skin morphogenesis (GO:0043589)	3/7	0.000822118	0.0430954	0	0	24.7513	175.824	COL1A1;COL1A2;ITGB4
skeletal system development (GO:0001501)	13/158	0.0008517	0.0437707	0	0	2.98809	21.1207	COL13A1;DLX5;HHIP;DLX6;ZBTB16;SOX11;SULF1;HAPLN2;COL1A1;AKAP13;COL1A2;FRZB;FGFR2
endothelial cell migration (GO:0043542)	6/39	0.000923065	0.0460853	0	0	6.02207	42.0811	NRP1;NR4A1;PTP4A3;CDH13;SCG2;CORO1B
enzyme linked receptor protein signaling pathway (GO:0007167)	12/140	0.000931904	0.0460853	0	0	3.12192	21.7857	EPHA4;CD4;EPHA10;ERBB3;EPHA8;NTRK3;TYRO3;LIFR;EPHB1;EPHA3;FGFR2;IGF1R
cell chemotaxis (GO:0060326)	8/69	0.000949846	0.0461027	0	0	4.35239	30.2892	NRP1;NR4A1;PRKCD;RHOG;PLXNB3;PRKCQ;EPHB1;CORO1B
sympathetic nervous system development (GO:0048485)	4/16	0.00103473	0.0487076	0	0	11.0148	75.7113	NRP1;FZD3;SOX11;SEMA3F
negative regulation of signal transduction (GO:0009968)	18/267	0.00104068	0.0487076	0	0	2.41721	16.6011	ASAH2;PRKCB;HHIP;IGFBP3;PRKCD;DAB2IP;SULF1;APLN;NR4A2;CYP26A1;RGS2;ERBB3;FRZB;TYRO3;PRKCQ;DRD2;SMPDL3B;CBLN1
positive regulation of neuron projection development (GO:0010976)	9/88	0.00116003	0.0533409	0	0	3.78377	25.5757	FZD1;TENM3;CUX2;RELN;NTRK3;DAB2IP;PLXNB3;SCN1B;EPHA3
visual system development (GO:0150063)	6/41	0.00121024	0.0546903	0	0	5.67736	38.1345	MEIS1;SIX3;PBX3;PAX6;MEIS3;MEIS2
regulation of sodium ion transmembrane transport (GO:1902305)	5/28	0.00123889	0.0548213	0	0	7.19172	48.1381	ATP2B4;NOS1;SCN4B;SCN1B;PTPN3
Rho protein signal transduction (GO:0007266)	7/56	0.00125497	0.0548213	0	0	4.73581	31.6383	COL1A2;CDC42EP3;RHOG;CDH13;EPS8L1;CELSR1;ADRA2A
adenylate cyclase-activating adrenergic receptor signaling pathway (GO:0071880)	4/17	0.00132171	0.0549873	0	0	10.167	67.395	AKAP13;DRD1;DRD2;ADRA2A
response to purine-containing compound (GO:0014074)	4/17	0.00132171	0.0549873	0	0	10.167	67.395	RYR1;KCNJ11;TRPC3;P2RY1
stabilization of membrane potential (GO:0030322)	4/17	0.00132171	0.0549873	0	0	10.167	67.395	KCNK10;CHCHD10;KCNK1;KCNK2
positive regulation of MAPK cascade (GO:0043410)	18/274	0.00139308	0.057051	0	0	2.35025	15.4558	NECAB2;NRP1;SEMA7A;GPR37;EPHA8;NTRK3;DIRAS2;DAB2IP;NPNT;ADRA2A;PIK3R5;IGF1R;CD4;GRM4;TAOK1;P2RY1;NEK10;FGFR2
regulation of calcium ion transport (GO:0051924)	7/58	0.00154663	0.0621982	0	0	4.54962	29.4437	CASR;CD4;WFS1;PACSIN3;NOS1;ADRA2A;MYLK
peptidyl-serine modification (GO:0018209)	13/169	0.00157656	0.0621982	0	0	2.77581	17.9109	HIPK4;PRKCH;DYRK2;GALNT16;GALNT3;PRKCB;PRKCD;AKT2;PRKCQ;CLSPN;SGK1;STK32C;CSNK1G1
Wnt signaling pathway (GO:0016055)	9/92	0.00158996	0.0621982	0	0	3.60067	23.2029	FZD1;NR4A2;FZD3;WNT2B;FRZB;STRN;RPS27A;WNT2;CSNK1G1
integrin-mediated signaling pathway (GO:0007229)	8/75	0.00164275	0.063054	0	0	3.96139	25.398	NRP1;SEMA7A;ITGB4;ERBIN;FN1;ZYX;CCM2;ITGA5
positive regulation of synaptic transmission, glutamatergic (GO:0051968)	4/18	0.00165995	0.063054	0	0	9.44025	60.4268	CACNG7;RELN;DRD1;CACNG5
cellular response to organic cyclic compound (GO:0071407)	12/150	0.00169137	0.0633197	0	0	2.8942	18.4714	FAM210B;GABRB1;NR4A3;JUP;CDH1;TIPARP;NRIP1;P2RY1;SPP1;ADCY2;DRD1;HCN2
regulation of heart contraction (GO:0008016)	9/93	0.00171526	0.0633197	0	0	3.55762	22.6556	RYR1;KCNG2;TMEM65;KCNJ11;TH;ATP2B4;ATP2B2;NOS1;APLN
positive regulation of intracellular signal transduction (GO:1902533)	29/546	0.0018128	0.0642831	0	0	1.8856	11.9036	TGFA;IRS2;LITAF;PIK3R5;IGF1R;C1QTNF4;AKAP13;RELN;GRM4;ERBB3;AKT2;BOK;NDFIP2;GPR37;PRKCB;EPHA8;NTRK3;FN1;DAB2IP;RHOG;SOX11;SEPTIN4;ADRA2A;PTP4A3;CD4;DLG5;CDH13;STRN;FGFR2
supramolecular fiber organization (GO:0097435)	21/351	0.00186838	0.0642831	0	0	2.13003	13.3823	TMOD1;COL13A1;COL24A1;ITGB4;COL11A1;RHOG;LAMC2;CORO1B;COL1A1;CST3;GREM1;MYO1D;BFSP2;MYO1B;COL1A2;ADAMTS3;ELMO1;COL9A3;CORO7;RPS27A;CLRN1
endothelial cell chemotaxis (GO:0035767)	3/9	0.00188759	0.0642831	0	0	16.4991	103.49	NR4A1;NRP1;CORO1B
sympathetic ganglion development (GO:0061549)	3/9	0.00188759	0.0642831	0	0	16.4991	103.49	NRP1;FZD3;SEMA3F
positive regulation of fatty acid beta-oxidation (GO:0032000)	3/9	0.00188759	0.0642831	0	0	16.4991	103.49	ABCD2;AKT2;IRS2
adenylate cyclase-inhibiting G protein-coupled receptor signaling pathway (GO:0007193)	7/60	0.00188851	0.0642831	0	0	4.37749	27.4554	AKAP12;CHRM3;GRM4;GPR37;ADCY2;DRD2;ADRA2A
neural crest cell development (GO:0014032)	6/45	0.00198456	0.0660658	0	0	5.09402	31.6968	SEMA5B;SEMA7A;SEMA6D;SOX11;SEMA3F;SOX10
negative regulation of axon extension (GO:0030517)	5/31	0.0019913	0.0660658	0	0	6.36092	39.5584	SEMA5B;SEMA7A;MAG;SEMA6D;SEMA3F
negative regulation of cell motility (GO:2000146)	10/114	0.00204312	0.0664606	0	0	3.19492	19.787	EPHA4;CLDN3;MCTP1;CDH1;DLG5;STK26;SPOCK3;PLXNB3;DRD2;SULF1
dopamine metabolic process (GO:0042417)	4/19	0.00205391	0.0664606	0	0	8.81045	54.5191	MOXD1;TH;DRD1;DRD2
regulation of synaptic transmission, glutamatergic (GO:0051966)	6/46	0.00222623	0.071158	0	0	4.96641	30.3321	CACNG7;GRM4;RELN;DRD1;DRD2;CACNG5
negative regulation of chemotaxis (GO:0050922)	5/32	0.0023035	0.0718747	0	0	6.12502	37.1992	SEMA5B;SEMA7A;SEMA6D;SEMA3F;CORO1B
positive regulation of lamellipodium organization (GO:1902745)	5/32	0.0023035	0.0718747	0	0	6.12502	37.1992	AUTS2;ENPP2;PLCE1;CORO1B;CLRN1
negative regulation of cellular response to growth factor stimulus (GO:0090288)	8/80	0.00248303	0.0755572	0	0	3.68534	22.1057	GREM1;DLX1;VWC2L;ATP2B4;CRIM1;DAB2IP;SULF1;APLN
adrenergic receptor signaling pathway (GO:0071875)	4/20	0.002508	0.0755572	0	0	8.25937	49.4593	AKAP13;DRD1;DRD2;ADRA2A
negative regulation of axon extension involved in axon guidance (GO:0048843)	4/20	0.002508	0.0755572	0	0	8.25937	49.4593	SEMA5B;SEMA7A;SEMA6D;SEMA3F
apical protein localization (GO:0045176)	3/10	0.00263763	0.0776766	0	0	14.1414	83.9699	INSC;MAL;CELSR1
negative regulation of transmembrane transport (GO:0034763)	3/10	0.00263763	0.0776766	0	0	14.1414	83.9699	PRKCB;AKT2;IRS2
ephrin receptor signaling pathway (GO:0048013)	8/82	0.00290066	0.0844737	0	0	3.58537	20.9487	EPHA4;EFNB3;EPHA10;EPHA8;EPHB1;GRIN2B;EPHA3;NGEF
autonomic nervous system development (GO:0048483)	4/21	0.00302653	0.0854606	0	0	7.77312	45.0867	NRP1;FN1;SOX11;SOX10
central nervous system neuron differentiation (GO:0021953)	5/34	0.00303237	0.0854606	0	0	5.70201	33.0626	NR4A2;KNDC1;WNT2;ISL1;CBLN1
phosphatidylinositol 3-kinase signaling (GO:0014065)	5/34	0.00303237	0.0854606	0	0	5.70201	33.0626	ERBB3;TYRO3;NYAP2;IGF1R;PIK3R5
regulation of synapse maturation (GO:0090128)	3/11	0.00354759	0.0966482	0	0	12.3731	69.8026	RELN;ARHGEF15;DAB2IP
midbrain dopaminergic neuron differentiation (GO:1904948)	3/11	0.00354759	0.0966482	0	0	12.3731	69.8026	FZD1;NR4A2;WNT2
positive regulation of epithelial cell proliferation (GO:0050679)	10/123	0.00356134	0.0966482	0	0	2.93909	16.5695	PPP1R16B;NR4A1;NRP1;NR4A3;PLXNB3;TGFA;CDH13;SOX11;SCG2;FGFR2
regulation of membrane protein ectodomain proteolysis (GO:0051043)	4/22	0.00361371	0.0966482	0	0	7.3409	41.2781	TIMP2;PACSIN3;ADRA2A;PTPN3
positive regulation of lipid catabolic process (GO:0050996)	4/22	0.00361371	0.0966482	0	0	7.3409	41.2781	ABCD2;AKT2;PRKCD;IRS2
inositol lipid-mediated signaling (GO:0048017)	6/51	0.00378111	0.0991028	0	0	4.41345	24.6171	PLCB4;PLCL1;PLCE1;IRS2;IGF1R;KCNH1
negative regulation of transport (GO:0051051)	6/51	0.00378111	0.0991028	0	0	4.41345	24.6171	NDFIP2;MCTP1;ERBB3;PACSIN3;CRYAB;EPHA3
regulation of myeloid cell differentiation (GO:0045637)	7/68	0.00387339	0.100516	0	0	3.80182	21.1139	MEIS1;NR4A3;PRKCB;ZBTB16;PRKCQ;ZFPM1;MEIS2
regulation of sodium ion transport (GO:0002028)	5/36	0.00391435	0.100584	0	0	5.33359	29.5647	ATP2B4;NOS1;DRD2;SCN4B;SCN1B
regulation of phosphatidylinositol 3-kinase signaling (GO:0014066)	9/106	0.00418421	0.105935	0	0	3.07875	16.8606	PPP1R16B;ERBB3;NTRK3;FN1;DAB2IP;IRS2;PIP5K1B;IGF1R;PIK3R5
synapse assembly (GO:0007416)	7/69	0.00420346	0.105935	0	0	3.74031	20.4664	FZD1;ACHE;CDH1;LGI2;DRD1;DRD2;IGFN1
positive regulation of signaling receptor activity (GO:2000273)	5/37	0.00441794	0.11028	0	0	5.16665	28.014	GREM1;NRP1;RELN;TGFA;ADRA2A
positive regulation of cell-substrate adhesion (GO:0010811)	7/70	0.00455439	0.112292	0	0	3.68075	19.8453	VIT;NRP1;JUP;FN1;CDH13;NPNT;OLFM4
axonal fasciculation (GO:0007413)	3/12	0.00462706	0.112292	0	0	10.9977	59.122	EPHA4;CNTN4;EPHA3
calcium ion-regulated exocytosis of neurotransmitter (GO:0048791)	3/12	0.00462706	0.112292	0	0	10.9977	59.122	UNC13C;SYT2;DOC2B
positive regulation of potassium ion transport (GO:0043268)	5/38	0.00496599	0.118085	0	0	5.00983	26.5778	KCNJ4;ACTN2;KCNJ16;DRD1;ADRA2A
axon extension (GO:0048675)	4/24	0.00501022	0.118085	0	0	6.60613	34.9879	NRP1;SEMA5B;AUTS2;SEMA3F
cellular response to catecholamine stimulus (GO:0071870)	4/24	0.00501022	0.118085	0	0	6.60613	34.9879	NR4A3;ATP2B4;PDE4B;DRD1
brain development (GO:0007420)	11/150	0.00504598	0.118085	0	0	2.62925	13.9065	MEIS1;RELN;SIX3;AMIGO2;PBX3;CNTN4;HAP1;MEIS3;GRIN2B;MEIS2;AFF2
negative regulation of epithelial cell proliferation (GO:0050680)	7/72	0.005322	0.122359	0	0	3.56712	18.6771	CDKN1C;KLF9;DAB2IP;MCC;SULF1;SCG2;FGFR2
positive regulation of neurogenesis (GO:0050769)	7/72	0.005322	0.122359	0	0	3.56712	18.6771	FZD3;CUX2;CUX1;PLXNB3;SOX11;PLXNC1;DRD2
regulation of cardiac conduction (GO:1903779)	6/55	0.00551312	0.12564	0	0	4.05233	21.0746	RYR1;TMEM65;KCNJ11;ATP2B4;ATP2B2;NOS1
regulation of heart rate by cardiac conduction (GO:0086091)	5/39	0.00556054	0.12564	0	0	4.86223	25.245	JUP;KCNA5;ISL1;SCN4B;SCN1B
negative regulation of cell adhesion (GO:0007162)	7/73	0.00574032	0.126416	0	0	3.51289	18.1274	ACER2;ERBB3;CDH1;NEXMIF;PLXNB3;CDH13;PLXNC1
neurotransmitter transport (GO:0006836)	7/73	0.00574032	0.126416	0	0	3.51289	18.1274	SLC5A7;GRM4;GAD1;CHAT;SLC29A4;SLC17A8;CPLX1
negative regulation of ion transport (GO:0043271)	4/25	0.00582731	0.126416	0	0	6.29123	32.3696	ACTN2;PACSIN3;NOS1;ADRA2A
negative regulation of signaling (GO:0023057)	4/25	0.00582731	0.126416	0	0	6.29123	32.3696	ERBB3;HHIP;IGFBP3;PCSK9
spinal cord development (GO:0021510)	3/13	0.00588431	0.126416	0	0	9.89745	50.828	VIT;RELN;SOX11
positive regulation of sodium ion transport (GO:0010765)	3/13	0.00588431	0.126416	0	0	9.89745	50.828	NOS1;SCN4B;SCN1B
sensory organ development (GO:0007423)	6/56	0.0060241	0.128367	0	0	3.97108	20.3001	MEIS1;SIX3;PBX3;PAX6;MEIS3;MEIS2
regulation of signal transduction (GO:0009966)	13/198	0.00614472	0.129881	0	0	2.33716	11.9012	HHIP;IGFBP3;LIFR;SULF1;RGS4;SOCS2;RGS2;ERBB3;PLCE1;RGS20;RGS11;RGS8;FGFR2
synaptic vesicle exocytosis (GO:0016079)	5/40	0.00620359	0.130077	0	0	4.72306	24.0056	UNC13C;SYT2;DOC2B;CPLX1;CPLX3
positive regulation of cellular process (GO:0048522)	30/625	0.00657517	0.136774	0	0	1.69092	8.49594	HDAC4;DLX1;TGFA;IRS2;LAMC2;IGF1R;CCND2;ERBB3;AKT2;IER5;WNT2;EPHA4;TRPC3;NTRK3;PRKCD;FN1;RHOG;TBC1D8;SOX11;LIFR;MEIS3;ISL1;POU3F2;MEIS2;ADRA2A;POU3F3;ACER2;GREM1;MEIS1;FGFR2
peptidyl-serine phosphorylation (GO:0018105)	11/156	0.00673883	0.139075	0	0	2.51967	12.598	HIPK4;PRKCH;DYRK2;PRKCB;AKT2;PRKCD;PRKCQ;CLSPN;SGK1;STK32C;CSNK1G1
sensory perception of light stimulus (GO:0050953)	8/95	0.00710038	0.141111	0	0	3.04757	15.0782	COL1A1;TH;WFS1;COL11A1;SIX3;PAX6;CABP1;CLRN1
eye development (GO:0001654)	6/58	0.00714819	0.141111	0	0	3.81795	18.8641	MEIS1;SIX3;PBX3;PAX6;MEIS3;MEIS2
cell junction maintenance (GO:0034331)	3/14	0.00732645	0.141111	0	0	8.99722	44.2327	CLDN3;CHCHD10;CBLN1
regulation of fatty acid beta-oxidation (GO:0031998)	3/14	0.00732645	0.141111	0	0	8.99722	44.2327	ABCD2;AKT2;IRS2
negative regulation of smooth muscle cell migration (GO:0014912)	3/14	0.00732645	0.141111	0	0	8.99722	44.2327	IGFBP3;CORO1B;PRKG1
neuron fate commitment (GO:0048663)	3/14	0.00732645	0.141111	0	0	8.99722	44.2327	PAX6;ISL1;POU3F2
positive regulation of glucose metabolic process (GO:0010907)	3/14	0.00732645	0.141111	0	0	8.99722	44.2327	AKT2;IRS2;ARPP19
positive regulation of glycogen biosynthetic process (GO:0045725)	3/14	0.00732645	0.141111	0	0	8.99722	44.2327	DYRK2;AKT2;IRS2
regulation of vesicle-mediated transport (GO:0060627)	8/96	0.0075514	0.141111	0	0	3.01279	14.7205	NRP1;LGI3;CDH13;PACSIN3;HAP1;SEPTIN4;OLFM4;CPLX1
positive regulation of protein tyrosine kinase activity (GO:0061098)	5/42	0.00764305	0.141111	0	0	4.4673	21.7734	EPHA4;RELN;ERBB3;TGFA;ADRA2A
positive regulation of endothelial cell proliferation (GO:0001938)	7/77	0.00766288	0.141111	0	0	3.31147	16.1314	PPP1R16B;NRP1;NR4A1;PLXNB3;CDH13;SCG2;APLN
regulation of secretion by cell (GO:1903530)	6/59	0.00776373	0.141111	0	0	3.74572	18.1978	MCTP1;LGI3;HAP1;SEPTIN4;CPLX1;CPLX3
regulation of MAP kinase activity (GO:0043405)	8/97	0.00802363	0.141111	0	0	2.97878	14.3737	RGS2;PRKCD;DIRAS2;DAB2IP;NEK10;CDK12;ADRA2A;PIK3R5
regulation of catecholamine uptake involved in synaptic transmission (GO:0051940)	2/5	0.0082153	0.141111	0	0	21.9649	105.47	DRD1;DRD2
cellular response to indole-3-methanol (GO:0071681)	2/5	0.0082153	0.141111	0	0	21.9649	105.47	JUP;CDH1
cerebellar granule cell differentiation (GO:0021707)	2/5	0.0082153	0.141111	0	0	21.9649	105.47	KNDC1;CBLN1
forebrain regionalization (GO:0021871)	2/5	0.0082153	0.141111	0	0	21.9649	105.47	WNT2B;SIX3
response to denervation involved in regulation of muscle adaptation (GO:0014894)	2/5	0.0082153	0.141111	0	0	21.9649	105.47	HDAC4;FBXO32
response to indole-3-methanol (GO:0071680)	2/5	0.0082153	0.141111	0	0	21.9649	105.47	JUP;CDH1
negative regulation of cGMP-mediated signaling (GO:0010754)	2/5	0.0082153	0.141111	0	0	21.9649	105.47	PDE11A;PDE10A
positive regulation of cardiac muscle contraction (GO:0060452)	2/5	0.0082153	0.141111	0	0	21.9649	105.47	CHGA;RGS2
positive regulation of hippo signaling (GO:0035332)	2/5	0.0082153	0.141111	0	0	21.9649	105.47	DLG5;SOX11
positive regulation of metallopeptidase activity (GO:1905050)	2/5	0.0082153	0.141111	0	0	21.9649	105.47	CLDN3;MBP
positive regulation of myoblast proliferation (GO:2000288)	2/5	0.0082153	0.141111	0	0	21.9649	105.47	MEGF10;MEIS2
positive regulation of non-motile cilium assembly (GO:1902857)	2/5	0.0082153	0.141111	0	0	21.9649	105.47	HAP1;SEPTIN9
positive regulation of signal transduction (GO:0009967)	15/252	0.0082373	0.141111	0	0	2.10663	10.1099	NECAB2;NRP1;CTBP2;PRKCB;NTRK3;DAB2IP;SULF1;CUX2;RELN;ADAMTS3;DLG5;HAP1;ITGA5;LGR6;FGFR2
substantia nigra development (GO:0021762)	5/43	0.0084433	0.142197	0	0	4.34951	20.7662	CNP;GNB4;PLP1;MBP;CKB
positive regulation of peptide hormone secretion (GO:0090277)	5/43	0.0084433	0.142197	0	0	4.34951	20.7662	RASL10B;IRS2;DOC2B;DRD2;ISL1
regulation of neuron apoptotic process (GO:0043523)	8/98	0.00851769	0.142197	0	0	2.94553	14.0373	MAG;GRM4;ERBB3;WFS1;TYRO3;PCSK9;ISL1;RETREG1
negative regulation of neuron death (GO:1901215)	8/98	0.00851769	0.142197	0	0	2.94553	14.0373	CHGA;MAG;INPP5A;ERBB3;WFS1;TYRO3;ISL1;RETREG1
catecholamine metabolic process (GO:0006584)	3/15	0.00895944	0.144066	0	0	8.24702	38.8851	TH;DRD1;DRD2
detection of mechanical stimulus involved in sensory perception (GO:0050974)	3/15	0.00895944	0.144066	0	0	8.24702	38.8851	COL11A1;KCNA1;PIEZO2
response to ethanol (GO:0045471)	3/15	0.00895944	0.144066	0	0	8.24702	38.8851	GRIN3A;TH;GRIN2B
myoblast fusion (GO:0007520)	3/15	0.00895944	0.144066	0	0	8.24702	38.8851	NOS1;PTGFRN;KCNH1
negative regulation of blood pressure (GO:0045776)	3/15	0.00895944	0.144066	0	0	8.24702	38.8851	NOS1;DRD2;APLN
positive regulation of glycogen metabolic process (GO:0070875)	3/15	0.00895944	0.144066	0	0	8.24702	38.8851	DYRK2;AKT2;IRS2
negative regulation of response to stimulus (GO:0048585)	6/61	0.00910779	0.145558	0	0	3.60914	16.958	MCTP1;ERBB3;WFS1;HHIP;IGFBP3;ADRA2A
heart development (GO:0007507)	11/164	0.00965245	0.153328	0	0	2.38693	11.0766	AKAP13;PDLIM2;FLRT2;TH;ERBB3;NTRK3;FN1;PLCE1;ISL1;ZFPM1;APLN
glial cell differentiation (GO:0010001)	4/29	0.00997091	0.157432	0	0	5.28354	24.347	RELN;ERBB3;SOX11;SOX10
regulation of neuron projection development (GO:0010975)	11/165	0.0100759	0.158137	0	0	2.37131	10.9023	FZD1;EPHA4;MAG;TENM3;RELN;NTRK3;PLXNB3;DAB2IP;KNDC1;SCN1B;EPHA3
positive regulation of protein localization to membrane (GO:1905477)	8/101	0.0101368	0.158146	0	0	2.85007	13.0863	NECAB2;PRKCH;AKT2;RHOG;ATP2B4;SLC5A3;EPHA3;PLS1
positive regulation of transcription, DNA-templated (GO:0045893)	49/1183	0.010765	0.161577	0	0	1.45694	6.60205	CDKN1C;ONECUT2;LITAF;DBP;CDH1;NOS1;IER5;KLF10;RHOG;SOX11;PAX6;POU3F1;SOX10;ISL1;POU3F2;POU3F3;GREM1;RARB;CDH13;ZFPM1;HDAC4;DLX1;CTBP2;DLX5;PLAGL1;NRIP1;SPP1;HIVEP1;RPS27A;WNT2;FZD1;IL33;JUP;AUTS2;ZBTB16;NR2F1;DAB2IP;NFATC2;CHCHD10;MEIS3;MEIS2;COL1A1;NR4A2;NR4A1;MEIS1;CD4;NR4A3;SP7;FGFR2
dendrite self-avoidance (GO:0070593)	3/16	0.0107882	0.161577	0	0	7.61224	34.4781	CNTN6;NEXN;CNTN4
regulation of neurotransmitter transport (GO:0051588)	3/16	0.0107882	0.161577	0	0	7.61224	34.4781	MCTP1;CPLX1;CPLX3
sphingolipid catabolic process (GO:0030149)	3/16	0.0107882	0.161577	0	0	7.61224	34.4781	ACER2;ASAH2;ENPP2
motor neuron axon guidance (GO:0008045)	3/16	0.0107882	0.161577	0	0	7.61224	34.4781	EPHA4;RHOG;LAMC2
negative regulation of platelet activation (GO:0010544)	3/16	0.0107882	0.161577	0	0	7.61224	34.4781	THBD;PRKCD;PRKG1
oligodendrocyte development (GO:0014003)	3/16	0.0107882	0.161577	0	0	7.61224	34.4781	PRDM8;PLP1;SOX10
regulation of catecholamine secretion (GO:0050433)	4/30	0.0112416	0.163242	0	0	5.08007	22.8	CHGA;SYT2;DRD2;SYT9
regulation of osteoblast differentiation (GO:0045667)	7/83	0.0113848	0.163242	0	0	3.04909	13.6461	GREM1;RANBP3L;CRIM1;CCN4;SOX11;NPNT;FGFR2
positive regulation of plasma membrane bounded cell projection assembly (GO:0120034)	7/83	0.0113848	0.163242	0	0	3.04909	13.6461	NRP1;AUTS2;CDC42EP3;PLCE1;EPS8L1;KCTD17;CLRN1
regulation of insulin secretion (GO:0050796)	8/104	0.0119737	0.163242	0	0	2.76058	12.2157	CHGA;KCNG2;KCNJ11;IRS2;KCNA5;DOC2B;ISL1;ADRA2A
aspartate metabolic process (GO:0006531)	2/6	0.0120828	0.163242	0	0	16.4728	72.7436	ASPA;ASS1
regulation of cardiac muscle hypertrophy in response to stress (GO:1903242)	2/6	0.0120828	0.163242	0	0	16.4728	72.7436	TRPC3;ATP2B4
cellular response to granulocyte macrophage colony-stimulating factor stimulus (GO:0097011)	2/6	0.0120828	0.163242	0	0	16.4728	72.7436	CD4;PDE1B
choline transport (GO:0015871)	2/6	0.0120828	0.163242	0	0	16.4728	72.7436	SLC5A7;SLC44A1
regulation of long-chain fatty acid import across plasma membrane (GO:0010746)	2/6	0.0120828	0.163242	0	0	16.4728	72.7436	AKT2;IRS2
regulation of non-motile cilium assembly (GO:1902855)	2/6	0.0120828	0.163242	0	0	16.4728	72.7436	HAP1;SEPTIN9
embryonic camera-type eye morphogenesis (GO:0048596)	2/6	0.0120828	0.163242	0	0	16.4728	72.7436	TH;SIX3
epithelial tube branching involved in lung morphogenesis (GO:0060441)	2/6	0.0120828	0.163242	0	0	16.4728	72.7436	CELSR1;FGFR2
regulation of relaxation of cardiac muscle (GO:1901897)	2/6	0.0120828	0.163242	0	0	16.4728	72.7436	CHGA;PDE4B
regulation of type B pancreatic cell proliferation (GO:0061469)	2/6	0.0120828	0.163242	0	0	16.4728	72.7436	NR4A1;NR4A3
response to catecholamine (GO:0071869)	2/6	0.0120828	0.163242	0	0	16.4728	72.7436	NR4A3;DRD1
response to granulocyte macrophage colony-stimulating factor (GO:0097012)	2/6	0.0120828	0.163242	0	0	16.4728	72.7436	CD4;PDE1B
retinal ganglion cell axon guidance (GO:0031290)	2/6	0.0120828	0.163242	0	0	16.4728	72.7436	NRP1;EPHB1
norepinephrine biosynthetic process (GO:0042421)	2/6	0.0120828	0.163242	0	0	16.4728	72.7436	MOXD1;TH
prepulse inhibition (GO:0060134)	2/6	0.0120828	0.163242	0	0	16.4728	72.7436	DRD1;DRD2
polyol metabolic process (GO:0019751)	5/47	0.0122238	0.164301	0	0	3.93446	17.3288	INPP5A;PLCB4;ITPK1;PLCE1;SLC5A3
circulatory system development (GO:0072359)	9/126	0.0125496	0.16467	0	0	2.54983	11.1633	AKAP13;PDLIM2;TH;ERBB3;NTRK3;FN1;PLCE1;ISL1;ZFPM1
regulation of calcium ion-dependent exocytosis (GO:0017158)	4/31	0.0126121	0.16467	0	0	4.89167	21.3917	SYT2;DOC2B;SYT9;ADRA2A
regulation of neuroblast proliferation (GO:1902692)	3/17	0.0128168	0.16467	0	0	7.06815	30.7959	FZD3;SIX3;DRD2
diol biosynthetic process (GO:0034312)	3/17	0.0128168	0.16467	0	0	7.06815	30.7959	ACER2;QDPR;ASAH2
membrane depolarization during cardiac muscle cell action potential (GO:0086012)	3/17	0.0128168	0.16467	0	0	7.06815	30.7959	SCN4B;HCN2;SCN1B
negative regulation of insulin secretion (GO:0046676)	3/17	0.0128168	0.16467	0	0	7.06815	30.7959	CHGA;KCNJ11;ADRA2A
positive regulation of dendrite extension (GO:1903861)	3/17	0.0128168	0.16467	0	0	7.06815	30.7959	CPNE9;SYT2;CPNE5
positive regulation of positive chemotaxis (GO:0050927)	3/17	0.0128168	0.16467	0	0	7.06815	30.7959	NTRK3;CDH13;SCG2
positive regulation of smooth muscle cell migration (GO:0014911)	3/17	0.0128168	0.16467	0	0	7.06815	30.7959	NRP1;NR4A3;CCN4
cellular response to peptide hormone stimulus (GO:0071375)	8/106	0.0133272	0.170393	0	0	2.70396	11.6756	NR4A2;NR4A1;NR4A3;AKT2;PRKCD;PCSK9;IRS2;ADCY2
response to calcium ion (GO:0051592)	8/107	0.0140444	0.173206	0	0	2.67651	11.4167	CPNE9;RYR1;CASR;SYT2;CPNE5;TRPC3;SYT9;KCNH1
regulation of dendritic spine morphogenesis (GO:0061001)	4/32	0.0140847	0.173206	0	0	4.71672	20.1058	EPHA4;CUX2;RELN;NGEF
regulation of NMDA receptor activity (GO:2000310)	4/32	0.0140847	0.173206	0	0	4.71672	20.1058	GRIA1;RELN;ACTN2;GRIN2B
positive regulation of glucose transmembrane transport (GO:0010828)	4/32	0.0140847	0.173206	0	0	4.71672	20.1058	NR4A3;AKT2;IRS2;ARPP19
peptidyl-threonine modification (GO:0018210)	6/67	0.0141274	0.173206	0	0	3.25313	13.8572	HIPK4;DYRK2;GALNT16;GALNT3;PRKCD;OXSR1
adherens junction organization (GO:0034332)	5/49	0.0144858	0.173206	0	0	3.75524	15.9019	CDH6;CDH4;JUP;CDH1;CDH13
regulation of smooth muscle cell proliferation (GO:0048660)	5/49	0.0144858	0.173206	0	0	3.75524	15.9019	NR4A3;IGFBP3;OGN;CCN4;CDH13
regulation of stress-activated MAPK cascade (GO:0032872)	5/49	0.0144858	0.173206	0	0	3.75524	15.9019	GREM1;TAOK1;DAB2IP;EPHB1;IGF1R
cell migration involved in sprouting angiogenesis (GO:0002042)	3/18	0.0150481	0.173206	0	0	6.5966	27.6826	GREM1;NRP1;NR4A1
regulation of dendrite extension (GO:1903859)	3/18	0.0150481	0.173206	0	0	6.5966	27.6826	CPNE9;SYT2;CPNE5
cellular response to glucocorticoid stimulus (GO:0071385)	3/18	0.0150481	0.173206	0	0	6.5966	27.6826	KLF9;ISL1;SSTR4
regulation of platelet aggregation (GO:0090330)	3/18	0.0150481	0.173206	0	0	6.5966	27.6826	PRKCD;PRKCQ;PRKG1
negative regulation of peptide hormone secretion (GO:0090278)	3/18	0.0150481	0.173206	0	0	6.5966	27.6826	CHGA;KCNJ11;ADRA2A
positive chemotaxis (GO:0050918)	3/18	0.0150481	0.173206	0	0	6.5966	27.6826	NRP1;PLXNB3;SCG2
canonical Wnt signaling pathway (GO:0060070)	6/68	0.0151198	0.173206	0	0	3.2005	13.4157	FZD1;NR4A2;FZD3;WNT2B;FRZB;WNT2
sensory perception of mechanical stimulus (GO:0050954)	7/88	0.0153655	0.173206	0	0	2.86014	11.9429	COL1A1;WFS1;COL11A1;PIEZO2;ATP2B2;POU3F4;CLRN1
metal ion transport (GO:0030001)	7/88	0.0153655	0.173206	0	0	2.86014	11.9429	RYR1;CACNG7;TRPC5;NDFIP2;GRIN3A;TRPC3;ATP2B2
modulation of chemical synaptic transmission (GO:0050804)	8/109	0.0155624	0.173206	0	0	2.62324	10.9203	MCTP1;GRM4;RELN;NPTX1;DRD2;CPLX1;CPLX3;CACNG5
negative chemotaxis (GO:0050919)	4/33	0.015662	0.173206	0	0	4.55384	18.9281	SEMA7A;SEMA6D;SEMA3F;LGR6
negative regulation of smooth muscle cell proliferation (GO:0048662)	4/33	0.015662	0.173206	0	0	4.55384	18.9281	IGFBP3;OGN;PRKG1;APLN
neuron projection extension (GO:1990138)	4/33	0.015662	0.173206	0	0	4.55384	18.9281	NRP1;SEMA5B;AUTS2;SEMA3F
neuron migration (GO:0001764)	5/50	0.0157154	0.173206	0	0	3.6716	15.2486	NR4A2;NRP1;RELN;AUTS2;CELSR1
cellular response to calcium ion (GO:0071277)	6/69	0.0161594	0.173206	0	0	3.14953	12.9926	CPNE9;RYR1;SYT2;CPNE5;SYT9;KCNH1
second-messenger-mediated signaling (GO:0019932)	7/89	0.0162669	0.173206	0	0	2.82511	11.6356	CHRM3;MCTP1;INPP5A;RCAN2;RCAN3;PLCE1;NOS1
axon ensheathment in central nervous system (GO:0032291)	2/7	0.0165871	0.173206	0	0	13.1776	54.0167	PLP1;SOX10
regulation of cGMP-mediated signaling (GO:0010752)	2/7	0.0165871	0.173206	0	0	13.1776	54.0167	PDE11A;PDE10A
regulation of glial cell apoptotic process (GO:0034350)	2/7	0.0165871	0.173206	0	0	13.1776	54.0167	PRKCH;PRKCD
regulation of glial cell differentiation (GO:0045685)	2/7	0.0165871	0.173206	0	0	13.1776	54.0167	EPHA4;OPALIN
cellular response to monoamine stimulus (GO:0071868)	2/7	0.0165871	0.173206	0	0	13.1776	54.0167	NR4A3;DRD1
creatine metabolic process (GO:0006600)	2/7	0.0165871	0.173206	0	0	13.1776	54.0167	GATM;CKB
regulation of metallopeptidase activity (GO:1905048)	2/7	0.0165871	0.173206	0	0	13.1776	54.0167	CLDN3;TIMP2
dendrite arborization (GO:0140059)	2/7	0.0165871	0.173206	0	0	13.1776	54.0167	NRP1;PHACTR1
detection of stimulus involved in sensory perception of pain (GO:0062149)	2/7	0.0165871	0.173206	0	0	13.1776	54.0167	KCNA1;EPHB1
regulation of smooth muscle cell differentiation (GO:0051150)	2/7	0.0165871	0.173206	0	0	13.1776	54.0167	OLFM2;FGFR2
gap junction assembly (GO:0016264)	2/7	0.0165871	0.173206	0	0	13.1776	54.0167	GJB1;GJB6
response to alkaloid (GO:0043279)	2/7	0.0165871	0.173206	0	0	13.1776	54.0167	RYR1;DRD2
maintenance of synapse structure (GO:0099558)	2/7	0.0165871	0.173206	0	0	13.1776	54.0167	CHCHD10;CBLN1
negative regulation of catecholamine secretion (GO:0033604)	2/7	0.0165871	0.173206	0	0	13.1776	54.0167	CHGA;ADRA2A
negative regulation of dendritic spine development (GO:0061000)	2/7	0.0165871	0.173206	0	0	13.1776	54.0167	GRIN3A;NGEF
negative regulation of membrane protein ectodomain proteolysis (GO:0051045)	2/7	0.0165871	0.173206	0	0	13.1776	54.0167	TIMP2;PTPN3
norepinephrine metabolic process (GO:0042415)	2/7	0.0165871	0.173206	0	0	13.1776	54.0167	MOXD1;TH
phospholipase C-activating dopamine receptor signaling pathway (GO:0060158)	2/7	0.0165871	0.173206	0	0	13.1776	54.0167	DRD1;DRD2
positive regulation of B cell receptor signaling pathway (GO:0050861)	2/7	0.0165871	0.173206	0	0	13.1776	54.0167	PRKCH;PRKCB
positive regulation of lamellipodium morphogenesis (GO:2000394)	2/7	0.0165871	0.173206	0	0	13.1776	54.0167	ENPP2;CORO1B
positive regulation of striated muscle contraction (GO:0045989)	2/7	0.0165871	0.173206	0	0	13.1776	54.0167	CHGA;RGS2
positive regulation of vesicle fusion (GO:0031340)	2/7	0.0165871	0.173206	0	0	13.1776	54.0167	AKT2;DOC2B
regulation of axonogenesis (GO:0050770)	5/51	0.0170126	0.174912	0	0	3.59159	14.6314	EPHA4;MAG;EFNB3;PLXNB3;PLXNC1
sensory perception (GO:0007600)	5/51	0.0170126	0.174912	0	0	3.59159	14.6314	ADORA2A;PENK;PDYN;RETREG1;CLRN1
sodium ion transport (GO:0006814)	7/90	0.0172051	0.174912	0	0	2.79093	11.3383	ASIC4;SLC6A12;SGK1;KCNK1;SCN4B;SCN1B;HCN2
regulation of cell motility (GO:2000145)	9/133	0.0173423	0.174912	0	0	2.40501	9.75138	ERBB3;AKT2;SPOCK3;ENPP2;PLXNB3;NEXN;PLXNC1;SGK1;TMSB10
cell-substrate junction assembly (GO:0007044)	4/34	0.0173459	0.174912	0	0	4.40182	17.8467	ITGB4;ACTN2;FN1;LAMC2
regulation of lamellipodium assembly (GO:0010591)	4/34	0.0173459	0.174912	0	0	4.40182	17.8467	AUTS2;PLXNB3;PLCE1;CLRN1
regulation of transmembrane transport (GO:0034762)	4/34	0.0173459	0.174912	0	0	4.40182	17.8467	KCNJ4;KCNJ11;PRKCB;KCNJ16
Rac protein signal transduction (GO:0016601)	3/19	0.0174846	0.174912	0	0	6.18399	25.0231	RHOG;ELMO1;CDH13
response to ATP (GO:0033198)	3/19	0.0174846	0.174912	0	0	6.18399	25.0231	KCNJ11;TRPC3;P2RY1
negative regulation of calcium ion transport (GO:0051926)	3/19	0.0174846	0.174912	0	0	6.18399	25.0231	PACSIN3;NOS1;ADRA2A
positive regulation of cilium assembly (GO:0045724)	3/19	0.0174846	0.174912	0	0	6.18399	25.0231	HAP1;SEPTIN9;KCTD17
ameboidal-type cell migration (GO:0001667)	5/52	0.0183788	0.181151	0	0	3.515	14.0479	SEMA5B;SEMA7A;SEMA6D;SEMA3F;SOX10
positive regulation of protein localization to cell periphery (GO:1904377)	5/52	0.0183788	0.181151	0	0	3.515	14.0479	PRKCH;RHOG;ATP2B4;EPHA3;PLS1
positive regulation of protein localization to plasma membrane (GO:1903078)	5/52	0.0183788	0.181151	0	0	3.515	14.0479	PRKCH;RHOG;ATP2B4;EPHA3;PLS1
negative regulation of neuron apoptotic process (GO:0043524)	6/71	0.0183847	0.181151	0	0	3.05231	12.1977	MAG;ERBB3;WFS1;TYRO3;ISL1;RETREG1
regulation of ion transmembrane transport (GO:0034765)	4/35	0.0191385	0.185154	0	0	4.2596	16.8512	KCNJ4;CHRM3;KCNJ11;KCNJ16
regulation of endothelial cell proliferation (GO:0001936)	7/92	0.0191947	0.185154	0	0	2.72498	10.7722	PPP1R16B;NRP1;NR4A1;PLXNB3;CDH13;SULF1;SCG2
cellular calcium ion homeostasis (GO:0006874)	9/136	0.0197597	0.185154	0	0	2.34784	9.21317	RYR1;CALB2;CASR;TRPC5;TRPC3;WFS1;ATP2B4;ATP2B2;KCTD17
protein autophosphorylation (GO:0046777)	10/159	0.0199335	0.185154	0	0	2.22481	8.71094	EPHA4;EPHA8;STK26;TAOK1;TYRO3;CDK12;OXSR1;EPHB1;FGFR2;IGF1R
positive regulation of transcription by RNA polymerase II (GO:0045944)	38/908	0.0199914	0.185154	0	0	1.46428	5.72894	HDAC4;DLX1;CTBP2;ONECUT2;DLX5;LITAF;DBP;PLAGL1;NRIP1;HIVEP1;NOS1;RPS27A;IER5;WNT2;KLF10;IL33;JUP;AUTS2;NR2F1;DAB2IP;SOX11;PAX6;MEIS3;ISL1;POU3F2;MEIS2;APLN;NR4A2;GREM1;NR4A1;MEIS1;NR4A3;RARB;CDH13;CDK12;SP7;ZFPM1;FGFR2
embryonic digestive tract development (GO:0048566)	3/20	0.0201275	0.185154	0	0	5.81993	22.7307	RARB;SOX11;FGFR2
endoplasmic reticulum calcium ion homeostasis (GO:0032469)	3/20	0.0201275	0.185154	0	0	5.81993	22.7307	WFS1;RAP1GDS1;KCTD17
regulation of smooth muscle cell migration (GO:0014910)	3/20	0.0201275	0.185154	0	0	5.81993	22.7307	NRP1;IGFBP3;CCN4
inositol phosphate-mediated signaling (GO:0048016)	3/20	0.0201275	0.185154	0	0	5.81993	22.7307	INPP5A;NFATC2;PLCE1
negative regulation of dephosphorylation (GO:0035305)	3/20	0.0201275	0.185154	0	0	5.81993	22.7307	PPP1R16B;SH3RF2;ARPP19
organic cation transport (GO:0015695)	3/20	0.0201275	0.185154	0	0	5.81993	22.7307	SLC5A7;SLC44A1;SLC29A4
positive regulation of dendrite morphogenesis (GO:0050775)	3/20	0.0201275	0.185154	0	0	5.81993	22.7307	CUX2;RELN;CUX1
positive regulation of heart contraction (GO:0045823)	3/20	0.0201275	0.185154	0	0	5.81993	22.7307	CHGA;RGS2;APLN
positive regulation of hormone secretion (GO:0046887)	3/20	0.0201275	0.185154	0	0	5.81993	22.7307	RASL10B;SPP1;SOX11
regulation of epithelial cell proliferation (GO:0050678)	7/93	0.0202476	0.185154	0	0	2.69315	10.5026	CDKN1C;NR4A1;NR4A3;DAB2IP;TGFA;MCC;FGFR2
visual perception (GO:0007601)	7/93	0.0202476	0.185154	0	0	2.69315	10.5026	COL1A1;TH;WFS1;COL11A1;SIX3;PAX6;CABP1
regulation of protein kinase B signaling (GO:0051896)	12/207	0.0204785	0.185154	0	0	2.04214	7.94062	ERBB3;AKT2;NTRK3;RHOG;TGFA;STRN;IRS2;DRD2;FGFR2;PIK3R5;IGF1R;PHLDA3
positive regulation of synaptic transmission (GO:0050806)	6/73	0.0208109	0.185154	0	0	2.96089	11.4654	CACNG7;RELN;HAP1;DRD1;GRIN2B;CACNG5
calcium ion transport (GO:0006816)	8/115	0.0208264	0.185154	0	0	2.47537	9.58347	RYR1;CACNG7;CASR;TRPC5;GRIN3A;TRPC3;ATP2B4;ATP2B2
regulation of cardiac muscle contraction (GO:0055117)	4/36	0.0210415	0.185154	0	0	4.12628	15.9326	CHGA;RGS2;PDE4B;NOS1
regulation of protein import into nucleus (GO:0042306)	4/36	0.0210415	0.185154	0	0	4.12628	15.9326	JUP;CDH1;PRKCD;CABP1
regulation of acetyl-CoA biosynthetic process from pyruvate (GO:0010510)	2/8	0.0216873	0.185154	0	0	10.9808	42.0676	PDP1;PDK1
regulation of acyl-CoA biosynthetic process (GO:0050812)	2/8	0.0216873	0.185154	0	0	10.9808	42.0676	PDP1;PDK1
axon extension involved in axon guidance (GO:0048846)	2/8	0.0216873	0.185154	0	0	10.9808	42.0676	NRP1;SEMA3F
regulation of dopamine receptor signaling pathway (GO:0060159)	2/8	0.0216873	0.185154	0	0	10.9808	42.0676	DRD2;RGS8
regulation of dopamine uptake involved in synaptic transmission (GO:0051584)	2/8	0.0216873	0.185154	0	0	10.9808	42.0676	DRD1;DRD2
cellular response to epinephrine stimulus (GO:0071872)	2/8	0.0216873	0.185154	0	0	10.9808	42.0676	ATP2B4;PDE4B
regulation of positive chemotaxis (GO:0050926)	2/8	0.0216873	0.185154	0	0	10.9808	42.0676	NTRK3;CDH13
forebrain neuron development (GO:0021884)	2/8	0.0216873	0.185154	0	0	10.9808	42.0676	FGFR2;LHX8
forebrain neuron differentiation (GO:0021879)	2/8	0.0216873	0.185154	0	0	10.9808	42.0676	ZSWIM6;LHX8
response to epinephrine (GO:0071871)	2/8	0.0216873	0.185154	0	0	10.9808	42.0676	ATP2B4;PDE4B
lens fiber cell differentiation (GO:0070306)	2/8	0.0216873	0.185154	0	0	10.9808	42.0676	MAF;SIX3
mast cell activation involved in immune response (GO:0002279)	2/8	0.0216873	0.185154	0	0	10.9808	42.0676	CHGA;NR4A3
mast cell degranulation (GO:0043303)	2/8	0.0216873	0.185154	0	0	10.9808	42.0676	CHGA;NR4A3
negative regulation of glial cell apoptotic process (GO:0034351)	2/8	0.0216873	0.185154	0	0	10.9808	42.0676	PRKCH;PRKCD
negative regulation of keratinocyte proliferation (GO:0010839)	2/8	0.0216873	0.185154	0	0	10.9808	42.0676	KLF9;FGFR2
negative regulation of potassium ion transmembrane transporter activity (GO:1901017)	2/8	0.0216873	0.185154	0	0	10.9808	42.0676	ACTN2;KCNAB1
neuron fate specification (GO:0048665)	2/8	0.0216873	0.185154	0	0	10.9808	42.0676	ISL1;POU3F2
neuron projection extension involved in neuron projection guidance (GO:1902284)	2/8	0.0216873	0.185154	0	0	10.9808	42.0676	NRP1;SEMA3F
neurotransmitter receptor diffusion trapping (GO:0099628)	2/8	0.0216873	0.185154	0	0	10.9808	42.0676	CACNG7;CACNG5
postsynaptic neurotransmitter receptor diffusion trapping (GO:0098970)	2/8	0.0216873	0.185154	0	0	10.9808	42.0676	CACNG7;CACNG5
actin filament-based transport (GO:0099515)	3/21	0.0229777	0.194272	0	0	5.49632	20.7389	MYO1D;SUN2;MYO1B
negative regulation of cell communication (GO:0010648)	3/21	0.0229777	0.194272	0	0	5.49632	20.7389	ERBB3;HHIP;IGFBP3
negative regulation of ion transmembrane transporter activity (GO:0032413)	3/21	0.0229777	0.194272	0	0	5.49632	20.7389	ACTN2;PCSK9;ADRA2A
neuron projection morphogenesis (GO:0048812)	9/140	0.0233497	0.196783	0	0	2.27567	8.5501	TAOK1;DAB2IP;CNTN4;NYAP2;DRD2;SGK1;EPHB1;ISL1;FGFR2
adenylate cyclase-activating G protein-coupled receptor signaling pathway (GO:0007189)	8/118	0.0238841	0.200001	0	0	2.40748	8.99085	ADORA2A;GPR161;ADCY2;DRD1;DRD2;S1PR5;GPR6;ADRA2A
negative regulation of response to external stimulus (GO:0032102)	8/118	0.0238841	0.200001	0	0	2.40748	8.99085	EPHA4;CLDN3;PRKCD;TYRO3;DRD1;DRD2;SMPDL3B;ISL1
peptidyl-tyrosine modification (GO:0018212)	5/56	0.0245598	0.205004	0	0	3.23864	12.0045	EPHA4;RELN;TTL;EPHA3;FGFR2
actomyosin structure organization (GO:0031032)	6/76	0.0248425	0.206051	0	0	2.83355	10.4705	TMOD1;OBSCN;CSRP1;ACTN2;ZYX;PHACTR1
regulation of BMP signaling pathway (GO:0030510)	6/76	0.0248425	0.206051	0	0	2.83355	10.4705	GREM1;DLX1;VWC2L;CRIM1;SOX11;SULF1
regulation of apoptotic signaling pathway (GO:2001233)	4/38	0.0251848	0.208232	0	0	3.88315	14.2959	NR4A2;ASAH2;DEPTOR;DAB2IP
Ras protein signal transduction (GO:0007265)	9/142	0.0253093	0.208603	0	0	2.24122	8.24004	COL1A2;CDC42EP3;ELMO1;RHOG;PLCE1;CDH13;EPS8L1;CELSR1;ADRA2A
regulation of cardiac muscle cell membrane repolarization (GO:0099623)	3/22	0.0260351	0.210198	0	0	5.20677	18.9959	KCNA5;SCN4B;SCN1B
negative regulation of myeloid cell differentiation (GO:0045638)	3/22	0.0260351	0.210198	0	0	5.20677	18.9959	MEIS1;ZBTB16;MEIS2
negative regulation of protein dephosphorylation (GO:0035308)	3/22	0.0260351	0.210198	0	0	5.20677	18.9959	PPP1R16B;PPP1R1B;ARPP19
positive regulation of dendritic spine development (GO:0060999)	3/22	0.0260351	0.210198	0	0	5.20677	18.9959	CUX2;RELN;DLG5
positive regulation of cell junction assembly (GO:1901890)	5/57	0.0262897	0.210198	0	0	3.17619	11.5568	NRP1;CLDN3;CUX2;DLG5;EPHB1
negative regulation of developmental process (GO:0051093)	6/77	0.0262943	0.210198	0	0	2.7935	10.1639	GREM1;CST3;GRIN3A;ARHGEF15;BCL11A;RC3H1
positive regulation of phosphatidylinositol 3-kinase signaling (GO:0014068)	6/77	0.0262943	0.210198	0	0	2.7935	10.1639	ERBB3;NTRK3;FN1;IRS2;IGF1R;PIK3R5
negative regulation of cell differentiation (GO:0045596)	11/191	0.0269086	0.210198	0	0	2.02604	7.32478	GREM1;RANBP3L;MEIS1;ZBTB16;SIX3;CRIM1;DAB2IP;CNTN4;ZFPM1;MEIS2;RUNX1T1
protein O-linked glycosylation via threonine (GO:0018243)	2/9	0.0273444	0.210198	0	0	9.41159	33.8746	GALNT16;GALNT3
regulation of glial cell proliferation (GO:0060251)	2/9	0.0273444	0.210198	0	0	9.41159	33.8746	PRKCH;SOX11
embryonic digestive tract morphogenesis (GO:0048557)	2/9	0.0273444	0.210198	0	0	9.41159	33.8746	SOX11;FGFR2
endochondral ossification (GO:0001958)	2/9	0.0273444	0.210198	0	0	9.41159	33.8746	COL13A1;DLX5
epithelial cell apoptotic process (GO:1904019)	2/9	0.0273444	0.210198	0	0	9.41159	33.8746	SIX3;DAB2IP
glomerular filtration (GO:0003094)	2/9	0.0273444	0.210198	0	0	9.41159	33.8746	MCAM;SULF1
regulation of vesicle fusion (GO:0031338)	2/9	0.0273444	0.210198	0	0	9.41159	33.8746	AKT2;DOC2B
inositol metabolic process (GO:0006020)	2/9	0.0273444	0.210198	0	0	9.41159	33.8746	ITPK1;SLC5A3
semaphorin-plexin signaling pathway involved in axon guidance (GO:1902287)	2/9	0.0273444	0.210198	0	0	9.41159	33.8746	PLXNB3;PLXNC1
mast cell mediated immunity (GO:0002448)	2/9	0.0273444	0.210198	0	0	9.41159	33.8746	CHGA;NR4A3
negative regulation of leukocyte proliferation (GO:0070664)	2/9	0.0273444	0.210198	0	0	9.41159	33.8746	GREM1;IL33
negative regulation of pathway-restricted SMAD protein phosphorylation (GO:0060394)	2/9	0.0273444	0.210198	0	0	9.41159	33.8746	GREM1;PMEPA1
negative regulation of platelet aggregation (GO:0090331)	2/9	0.0273444	0.210198	0	0	9.41159	33.8746	PRKCD;PRKG1
positive regulation of synapse maturation (GO:0090129)	2/9	0.0273444	0.210198	0	0	9.41159	33.8746	RELN;DAB2IP
regulation of ion transmembrane transporter activity (GO:0032412)	4/39	0.0274276	0.210198	0	0	3.77201	13.5649	CHRM3;SCN4B;SCN1B;PTPN3
negative regulation of protein secretion (GO:0050709)	4/39	0.0274276	0.210198	0	0	3.77201	13.5649	CHGA;KCNJ11;DRD2;ADRA2A
chordate embryonic development (GO:0043009)	5/58	0.0280955	0.212827	0	0	3.11611	11.1312	COL1A1;ALDH1A2;SULF1;ISL1;FGFR2
fat cell differentiation (GO:0045444)	5/58	0.0280955	0.212827	0	0	3.11611	11.1312	NR4A2;NR4A1;NR4A3;CTBP2;AKT2
negative regulation of hydrolase activity (GO:0051346)	5/58	0.0280955	0.212827	0	0	3.11611	11.1312	CST3;SH3RF2;DAB2IP;PLXNB3;NOS1
negative regulation of neuron projection development (GO:0010977)	5/58	0.0280955	0.212827	0	0	3.11611	11.1312	EPHA4;MAG;EFNB3;BCL11A;NGEF
blood vessel endothelial cell migration (GO:0043534)	3/23	0.0292994	0.220527	0	0	4.94617	17.4609	GREM1;NRP1;NR4A1
positive regulation of receptor internalization (GO:0002092)	3/23	0.0292994	0.220527	0	0	4.94617	17.4609	GREM1;PCSK9;APLN
axon development (GO:0061564)	6/79	0.0293643	0.220527	0	0	2.71668	9.58439	PLP1;NREP;CNTN4;DRD2;ISL1;FGFR2
bone development (GO:0060348)	4/40	0.0297858	0.222418	0	0	3.66705	12.885	AKAP13;RANBP3L;SULF1;FGFR2
regulation of sodium ion transmembrane transporter activity (GO:2000649)	4/40	0.0297858	0.222418	0	0	3.66705	12.885	PCSK9;SCN4B;SCN1B;PTPN3
neuron projection development (GO:0031175)	10/171	0.0309647	0.226036	0	0	2.05771	7.15034	EPHA4;UNC5A;EPHA8;TAOK1;DAB2IP;PLP1;CNTN4;NYAP2;SGK1;EPHB1
negative regulation of cellular component organization (GO:0051129)	6/80	0.0309839	0.226036	0	0	2.67983	9.31051	MCTP1;CRACD;PACSIN3;ISL1;CRYAB;EPHA3
cell junction assembly (GO:0034329)	7/102	0.0315799	0.226036	0	0	2.43688	8.41998	CDH6;ACHE;CDH1;FN1;DRD1;DRD2;IGFN1
negative regulation of apoptotic process (GO:0043066)	22/485	0.0317555	0.226036	0	0	1.58215	5.45792	FZD3;PRKCH;ASAH2;WFS1;PRKCD;ISL1;POU3F3;IGF1R;POU3F4;SOCS2;NR4A2;GREM1;SH3RF2;MAG;CCND2;ERBB3;AKT2;TYRO3;ITGA5;RPS27A;CRYAB;RETREG1
regulation of cytosolic calcium ion concentration (GO:0051480)	9/148	0.0318831	0.226036	0	0	2.14381	7.38689	RYR1;CALB2;TRPC5;TRPC3;P2RY1;ATP2B4;PLCE1;ATP2B2;DRD2
epithelial cell migration (GO:0010631)	4/41	0.0322603	0.226036	0	0	3.56775	12.2514	NRP1;PTP4A3;CDH13;SCG2
negative regulation of cell-cell adhesion (GO:0022408)	4/41	0.0322603	0.226036	0	0	3.56775	12.2514	CDH1;NEXMIF;MBP;ASS1
positive regulation of cation transmembrane transport (GO:1904064)	4/41	0.0322603	0.226036	0	0	3.56775	12.2514	KCNJ4;ACTN2;KCNJ16;NOS1
negative regulation of protein modification process (GO:0031400)	6/81	0.0326607	0.226036	0	0	2.64397	9.04655	PPP1R16B;IGFBP3;NTRK3;ATP2B4;DAB2IP;ARPP19
phospholipase C-activating G protein-coupled receptor signaling pathway (GO:0007200)	6/81	0.0326607	0.226036	0	0	2.64397	9.04655	ACTN2;P2RY1;PLCE1;DRD1;DRD2;ADRA2A
regulation of cellular response to transforming growth factor beta stimulus (GO:1903844)	3/24	0.0327692	0.226036	0	0	4.7104	16.1014	DLX1;SOX11;NREP
regulation of vascular endothelial growth factor receptor signaling pathway (GO:0030947)	3/24	0.0327692	0.226036	0	0	4.7104	16.1014	PRKCB;DAB2IP;ITGA5
negative regulation of neuron differentiation (GO:0045665)	3/24	0.0327692	0.226036	0	0	4.7104	16.1014	DLX1;SIX3;CNTN4
negative regulation of synaptic transmission (GO:0050805)	3/24	0.0327692	0.226036	0	0	4.7104	16.1014	ACHE;DRD2;CBLN1
phospholipid catabolic process (GO:0009395)	3/24	0.0327692	0.226036	0	0	4.7104	16.1014	ENPP2;GPCPD1;ENPP6
positive regulation of lamellipodium assembly (GO:0010592)	3/24	0.0327692	0.226036	0	0	4.7104	16.1014	AUTS2;PLCE1;CLRN1
negative regulation of cell population proliferation (GO:0008285)	18/379	0.0335163	0.226036	0	0	1.65752	5.6285	CDKN1C;KLF10;CTBP2;IGFBP3;DAB2IP;SOX11;MCC;SSTR4;GREM1;CLDN3;FRZB;NACC2;DLG5;ALDH1A2;OGN;CDH13;STRN;DRD2
protein O-linked glycosylation via serine (GO:0018242)	2/10	0.0335211	0.226036	0	0	8.23472	27.9617	GALNT16;GALNT3
arginine metabolic process (GO:0006525)	2/10	0.0335211	0.226036	0	0	8.23472	27.9617	NOS1;ASS1
regulation of axon guidance (GO:1902667)	2/10	0.0335211	0.226036	0	0	8.23472	27.9617	NRP1;ZSWIM6
cellular response to acetylcholine (GO:1905145)	2/10	0.0335211	0.226036	0	0	8.23472	27.9617	CHRM3;ATP2B4
regulation of glycoprotein biosynthetic process (GO:0010559)	2/10	0.0335211	0.226036	0	0	8.23472	27.9617	NECAB2;NECAB3
cellular response to purine-containing compound (GO:0071415)	2/10	0.0335211	0.226036	0	0	8.23472	27.9617	RYR1;P2RY1
regulation of hydrogen peroxide-induced cell death (GO:1903205)	2/10	0.0335211	0.226036	0	0	8.23472	27.9617	GPR37;STK26
regulation of neutrophil migration (GO:1902622)	2/10	0.0335211	0.226036	0	0	8.23472	27.9617	RHOG;OLFM4
regulation of postsynaptic neurotransmitter receptor activity (GO:0098962)	2/10	0.0335211	0.226036	0	0	8.23472	27.9617	NPTX1;CACNG5
renal filtration (GO:0097205)	2/10	0.0335211	0.226036	0	0	8.23472	27.9617	MCAM;SULF1
response to histamine (GO:0034776)	2/10	0.0335211	0.226036	0	0	8.23472	27.9617	GABRB1;DRD2
membrane lipid catabolic process (GO:0046466)	2/10	0.0335211	0.226036	0	0	8.23472	27.9617	ENPP2;SMPDL3B
Wnt signaling pathway involved in midbrain dopaminergic neuron differentiation (GO:1904953)	2/10	0.0335211	0.226036	0	0	8.23472	27.9617	FZD1;WNT2
negative regulation of cell adhesion mediated by integrin (GO:0033629)	2/10	0.0335211	0.226036	0	0	8.23472	27.9617	ACER2;NEXMIF
negative regulation of cellular protein catabolic process (GO:1903363)	2/10	0.0335211	0.226036	0	0	8.23472	27.9617	EPHA4;DAB2IP
negative regulation of lymphocyte apoptotic process (GO:0070229)	2/10	0.0335211	0.226036	0	0	8.23472	27.9617	IRS2;PRKCQ
neuron projection fasciculation (GO:0106030)	2/10	0.0335211	0.226036	0	0	8.23472	27.9617	EPHA4;CNTN4
positive regulation of dendritic spine morphogenesis (GO:0061003)	2/10	0.0335211	0.226036	0	0	8.23472	27.9617	CUX2;RELN
positive regulation of vascular endothelial growth factor receptor signaling pathway (GO:0030949)	2/10	0.0335211	0.226036	0	0	8.23472	27.9617	PRKCB;ITGA5
negative regulation of transcription by RNA polymerase II (GO:0000122)	29/684	0.0335338	0.226036	0	0	1.47746	5.01626	HDAC4;DLX1;CTBP2;AEBP1;CUX2;CUX1;NACC2;NRIP1;HIVEP1;RPS27A;KLF10;IL33;WFS1;BCL11A;ZBTB16;NR2F1;DAB2IP;KCTD1;SOX11;PAX6;SOX10;ISL1;MEIS2;FOXP2;NR4A2;NR4A3;RARB;ZFPM1;FGFR2
synapse organization (GO:0050808)	8/126	0.0335475	0.226036	0	0	2.24334	7.61566	UNC13C;ACHE;CDH1;CHCHD10;DRD1;DRD2;IGFN1;CBLN1
calcium ion transmembrane import into cytosol (GO:0097553)	4/42	0.0348516	0.233026	0	0	3.47368	11.66	RYR1;ATP2B4;DRD2;GRIN2B
negative regulation of protein catabolic process (GO:0042177)	4/42	0.0348516	0.233026	0	0	3.47368	11.66	CST3;TIMP2;DAB2IP;PTPN3
potassium ion import across plasma membrane (GO:1990573)	4/42	0.0348516	0.233026	0	0	3.47368	11.66	KCNJ4;KCNJ11;KCNJ16;HCN2
negative regulation of transcription, DNA-templated (GO:0045892)	38/948	0.0355064	0.2368	0	0	1.3969	4.66291	CDKN1C;HDAC4;DLX1;CTBP2;AEBP1;PRICKLE1;CIART;CUX2;CUX1;NACC2;SIX3;NRIP1;HIVEP1;JARID2;RPS27A;RUNX1T1;KLF10;IL33;WFS1;BCL11A;ZBTB16;NR2F1;DAB2IP;KCTD1;SOX11;PAX6;SOX10;ISL1;MEIS2;FOXP2;POU3F3;NR4A2;NR4A3;RARB;CRYAB;ZFPM1;LHX9;FGFR2
regulation of dopamine secretion (GO:0014059)	3/25	0.0364431	0.24005	0	0	4.49606	14.891	SYT2;DRD2;SYT9
negative regulation of endocytosis (GO:0045806)	3/25	0.0364431	0.24005	0	0	4.49606	14.891	MCTP1;PACSIN3;EPHA3
outflow tract septum morphogenesis (GO:0003148)	3/25	0.0364431	0.24005	0	0	4.49606	14.891	NRP1;ISL1;FGFR2
peripheral nervous system development (GO:0007422)	3/25	0.0364431	0.24005	0	0	4.49606	14.891	NFASC;ERBB3;SOX10
MAPK cascade (GO:0000165)	15/303	0.0364517	0.24005	0	0	1.72897	5.72594	ACTN2;DAB2IP;TGFA;GFRA1;IRS2;GRIN2B;ERBB3;TAOK1;PRKCQ;MBP;CCM2;RPS27A;SCG2;FGFR2;PTPN3
actin filament organization (GO:0007015)	9/152	0.0368727	0.242214	0	0	2.08341	6.87585	TMOD1;MYO1D;MYO1B;ELMO1;RHOG;CORO7;CORO1B;PLS1;CLRN1
signal release from synapse (GO:0099643)	4/43	0.0375601	0.244888	0	0	3.38444	11.1071	GRM4;GAD1;CPLX1;CPLX3
myofibril assembly (GO:0030239)	4/43	0.0375601	0.244888	0	0	3.38444	11.1071	TMOD1;OBSCN;CSRP1;ACTN2
negative regulation of proteolysis (GO:0045861)	4/43	0.0375601	0.244888	0	0	3.38444	11.1071	CST3;EPHA4;TIMP2;PTPN3
positive regulation of protein serine/threonine kinase activity (GO:0071902)	7/106	0.0377579	0.245567	0	0	2.33793	7.66038	CCND2;DIRAS2;ATP2B4;DAB2IP;NEK10;ADRA2A;PIK3R5
vascular transport (GO:0010232)	6/84	0.0380403	0.246791	0	0	2.54188	8.30968	SLC44A1;SLCO3A1;ATP2B4;SLC29A4;SLC22A8;SLC5A3
regulation of canonical Wnt signaling pathway (GO:0060828)	13/253	0.0383745	0.248345	0	0	1.7964	5.85692	TLE4;JUP;DAB2IP;PRICKLE1;MCC;LYPD6;COL1A1;GREM1;FRZB;FAM53B;LGR6;FGFR2;CSNK1G1
positive regulation of protein kinase activity (GO:0045860)	9/154	0.0395574	0.249064	0	0	2.05446	6.63591	EPHA4;CD4;RELN;ERBB3;TAOK1;PRKCD;DAB2IP;CLSPN;ADRA2A
regulation of amyloid precursor protein biosynthetic process (GO:0042984)	2/11	0.0401818	0.249064	0	0	7.31937	23.527	NECAB2;NECAB3
atrial septum morphogenesis (GO:0060413)	2/11	0.0401818	0.249064	0	0	7.31937	23.527	ISL1;ZFPM1
camera-type eye morphogenesis (GO:0048593)	2/11	0.0401818	0.249064	0	0	7.31937	23.527	TENM3;TH
central nervous system myelination (GO:0022010)	2/11	0.0401818	0.249064	0	0	7.31937	23.527	PLP1;SOX10
regulation of lamellipodium morphogenesis (GO:2000392)	2/11	0.0401818	0.249064	0	0	7.31937	23.527	ENPP2;CORO1B
regulation of phospholipase activity (GO:0010517)	2/11	0.0401818	0.249064	0	0	7.31937	23.527	RGS2;FGFR2
regulation of T cell apoptotic process (GO:0070232)	2/11	0.0401818	0.249064	0	0	7.31937	23.527	PRKCQ;IDO1
negative regulation of homotypic cell-cell adhesion (GO:0034111)	2/11	0.0401818	0.249064	0	0	7.31937	23.527	PRKCD;PRKG1
positive regulation of epidermal growth factor-activated receptor activity (GO:0045741)	2/11	0.0401818	0.249064	0	0	7.31937	23.527	TGFA;ADRA2A
positive regulation of neuroblast proliferation (GO:0002052)	2/11	0.0401818	0.249064	0	0	7.31937	23.527	FZD3;DRD2
proteoglycan metabolic process (GO:0006029)	3/26	0.040319	0.249064	0	0	4.30035	13.8082	CHST9;SULF1;HS3ST4
regulation of glycogen biosynthetic process (GO:0005979)	3/26	0.040319	0.249064	0	0	4.30035	13.8082	DYRK2;AKT2;IRS2
glial cell development (GO:0021782)	3/26	0.040319	0.249064	0	0	4.30035	13.8082	PRDM8;SOX11;SOX10
membrane depolarization during action potential (GO:0086010)	3/26	0.040319	0.249064	0	0	4.30035	13.8082	SCN4B;SCN1B;HCN2
positive regulation of glucose import (GO:0046326)	3/26	0.040319	0.249064	0	0	4.30035	13.8082	AKT2;IRS2;ARPP19
cardiac ventricle morphogenesis (GO:0003208)	4/44	0.0403862	0.249064	0	0	3.29966	10.5895	NPY2R;SOX11;ISL1;FGFR2
homotypic cell-cell adhesion (GO:0034109)	4/44	0.0403862	0.249064	0	0	3.29966	10.5895	MEGF10;CSRP1;FN1;TYRO3
neurogenesis (GO:0022008)	4/44	0.0403862	0.249064	0	0	3.29966	10.5895	PCSK9;HAP1;EPHB1;WNT2
neurotransmitter secretion (GO:0007269)	4/44	0.0403862	0.249064	0	0	3.29966	10.5895	GRM4;GAD1;CPLX1;CPLX3
cellular response to metal ion (GO:0071248)	8/131	0.040776	0.250878	0	0	2.15158	6.88434	CPNE9;RYR1;SYT2;CPNE5;CDH1;KCNA1;SYT9;KCNH1
negative regulation of transmembrane receptor protein serine/threonine kinase signaling pathway (GO:0090101)	7/108	0.0411248	0.252431	0	0	2.2914	7.31219	GREM1;DLX1;IGSF1;CRIM1;VWC2L;PMEPA1;RPS27A
regulation of neuron death (GO:1901214)	6/86	0.0419227	0.254941	0	0	2.47808	7.86028	CHGA;GRM4;INPP5A;PCSK9;EPHB1;GRIN2B
regulation of Ras protein signal transduction (GO:0046578)	6/86	0.0419227	0.254941	0	0	2.47808	7.86028	AKAP13;DAB2IP;ERBIN;PLCE1;EPS8L1;IRS2
transport across blood-brain barrier (GO:0150104)	6/86	0.0419227	0.254941	0	0	2.47808	7.86028	SLC44A1;SLCO3A1;ATP2B4;SLC29A4;SLC22A8;SLC5A3
negative regulation of phosphorylation (GO:0042326)	6/86	0.0419227	0.254941	0	0	2.47808	7.86028	CDKN1C;HDAC4;IGFBP3;NTRK3;DAB2IP;IRS2
regulation of cell differentiation (GO:0045595)	9/156	0.0423718	0.257075	0	0	2.0263	6.40568	GREM1;DLX1;PHLDB1;MEGF10;PRKCB;NREP;ISL1;EPHA3;FGFR2
regulation of cell-matrix adhesion (GO:0001952)	5/65	0.042925	0.25983	0	0	2.75156	8.66275	ACER2;JUP;NEXMIF;CDH13;EPHA3
positive regulation of nervous system development (GO:0051962)	4/45	0.0433298	0.261676	0	0	3.21901	10.1042	CUX2;DLG5;SOX11;EPHB1
sodium ion transmembrane transport (GO:0035725)	6/87	0.043954	0.264835	0	0	2.44736	7.64704	ASIC4;SLC6A12;KCNK1;SCN4B;SCN1B;HCN2
calcium-ion regulated exocytosis (GO:0017156)	3/27	0.0443942	0.26505	0	0	4.12096	12.8353	SYT2;DOC2B;SYT9
modulation of excitatory postsynaptic potential (GO:0098815)	3/27	0.0443942	0.26505	0	0	4.12096	12.8353	CUX2;RELN;CBLN1
negative regulation of insulin receptor signaling pathway (GO:0046627)	3/27	0.0443942	0.26505	0	0	4.12096	12.8353	PRKCB;PRKCD;PRKCQ
negative regulation of plasma membrane bounded cell projection assembly (GO:0120033)	3/27	0.0443942	0.26505	0	0	4.12096	12.8353	PRKCD;PLXNB3;RAP1GAP
cellular response to growth factor stimulus (GO:0071363)	9/158	0.0453179	0.268996	0	0	1.99889	6.18468	DLX1;NR4A1;NRP1;DLX5;NTRK3;DAB2IP;NOS1;WNT2;CORO1B
cell-cell junction assembly (GO:0007043)	5/66	0.045363	0.268996	0	0	2.70632	8.3708	CDH6;CLDN11;GJB1;JUP;GJB6
embryonic organ development (GO:0048568)	5/66	0.045363	0.268996	0	0	2.70632	8.3708	COL13A1;PBX3;RARB;ZFPM1;FGFR2
establishment of protein localization to extracellular region (GO:0035592)	4/46	0.0463909	0.273027	0	0	3.14221	9.64863	ARL4D;OLFM2;NECAB3;SCG2
catecholamine biosynthetic process (GO:0042423)	2/12	0.0472928	0.273027	0	0	6.5871	20.0998	MOXD1;TH
cell differentiation in hindbrain (GO:0021533)	2/12	0.0472928	0.273027	0	0	6.5871	20.0998	KNDC1;CBLN1
regulation of vascular associated smooth muscle cell migration (GO:1904752)	2/12	0.0472928	0.273027	0	0	6.5871	20.0998	NR4A3;PRKG1
hemidesmosome assembly (GO:0031581)	2/12	0.0472928	0.273027	0	0	6.5871	20.0998	ITGB4;LAMC2
intrinsic apoptotic signaling pathway in response to oxidative stress (GO:0008631)	2/12	0.0472928	0.273027	0	0	6.5871	20.0998	PRKCD;PDK1
negative regulation of calcineurin-mediated signaling (GO:0106057)	2/12	0.0472928	0.273027	0	0	6.5871	20.0998	DYRK2;ATP2B4
negative regulation of calcineurin-NFAT signaling cascade (GO:0070885)	2/12	0.0472928	0.273027	0	0	6.5871	20.0998	DYRK2;ATP2B4
negative regulation of cardiac muscle hypertrophy (GO:0010614)	2/12	0.0472928	0.273027	0	0	6.5871	20.0998	RGS2;ATP2B4
negative regulation of cellular response to vascular endothelial growth factor stimulus (GO:1902548)	2/12	0.0472928	0.273027	0	0	6.5871	20.0998	ATP2B4;DAB2IP
positive regulation of actin filament depolymerization (GO:0030836)	2/12	0.0472928	0.273027	0	0	6.5871	20.0998	ACTN2;CRACD
positive regulation of endoplasmic reticulum unfolded protein response (GO:1900103)	2/12	0.0472928	0.273027	0	0	6.5871	20.0998	DAB2IP;BOK
regulation of epidermal growth factor receptor signaling pathway (GO:0042058)	5/67	0.047882	0.274308	0	0	2.66253	8.09147	DAB2IP;CDH13;TGFA;HAP1;PTPN3
vascular endothelial growth factor receptor signaling pathway (GO:0048010)	5/67	0.047882	0.274308	0	0	2.66253	8.09147	NRP1;ELMO1;DAB2IP;SHB;SULF1
regulation of cytoskeleton organization (GO:0051493)	7/112	0.0484293	0.274308	0	0	2.20365	6.67189	PHLDB1;TAOK1;PRKCD;RHOG;NEXN;CELSR1;EPHA3
regulation of muscle contraction (GO:0006937)	3/28	0.0486658	0.274308	0	0	3.95592	11.9579	KCNA1;TNNI1;PLCE1
regulation of neuron migration (GO:2001222)	3/28	0.0486658	0.274308	0	0	3.95592	11.9579	NEXMIF;DAB2IP;PHACTR1
glycerophospholipid catabolic process (GO:0046475)	3/28	0.0486658	0.274308	0	0	3.95592	11.9579	ENPP2;ENPP6;GPCPD1
sarcomere organization (GO:0045214)	3/28	0.0486658	0.274308	0	0	3.95592	11.9579	OBSCN;CSRP1;ACTN2
negative regulation of cellular response to insulin stimulus (GO:1900077)	3/28	0.0486658	0.274308	0	0	3.95592	11.9579	PRKCB;PRKCD;PRKCQ
positive regulation of protein import into nucleus (GO:0042307)	3/28	0.0486658	0.274308	0	0	3.95592	11.9579	JUP;CDH1;PRKCD
positive regulation of response to wounding (GO:1903036)	3/28	0.0486658	0.274308	0	0	3.95592	11.9579	CLDN3;ADRA2A;MYLK
positive regulation of synapse assembly (GO:0051965)	3/28	0.0486658	0.274308	0	0	3.95592	11.9579	CUX2;DLG5;EPHB1
positive regulation of protein kinase B signaling (GO:0051897)	9/161	0.0499883	0.281157	0	0	1.95914	5.86951	ERBB3;AKT2;RHOG;TGFA;IRS2;STRN;FGFR2;IGF1R;PIK3R5
regulation of ERK1 and ERK2 cascade (GO:0070372)	12/238	0.0510601	0.286571	0	0	1.75918	5.23313	NECAB2;NRP1;SEMA7A;CD4;NTRK3;P2RY1;FN1;DAB2IP;NEK10;NPNT;EPHB1;FGFR2
sensory perception of sound (GO:0007605)	6/91	0.0526875	0.294803	0	0	2.3317	6.86308	COL1A1;WFS1;COL11A1;ATP2B2;POU3F4;CLRN1
cellular response to alcohol (GO:0097306)	4/48	0.0528644	0.294803	0	0	2.99907	8.81734	JUP;CDH1;KLF9;ADCY2
inositol phosphate metabolic process (GO:0043647)	4/48	0.0528644	0.294803	0	0	2.99907	8.81734	INPP5A;PLCB4;ITPK1;PLCE1
peptidyl-tyrosine phosphorylation (GO:0018108)	5/69	0.0531636	0.295216	0	0	2.57906	7.56794	EPHA4;RELN;EPHA3;FGFR2;IGF1R
positive regulation of MAP kinase activity (GO:0043406)	5/69	0.0531636	0.295216	0	0	2.57906	7.56794	DIRAS2;DAB2IP;NEK10;ADRA2A;PIK3R5
positive regulation of protein modification process (GO:0031401)	11/214	0.0537177	0.295653	0	0	1.79434	5.24668	PPP1R16B;CD4;CLDN3;CCND2;SLCO3A1;AKT2;TAOK1;NTRK3;PRKCD;P2RY1;KNDC1
regulation of cellular component organization (GO:0051128)	8/139	0.0543686	0.295653	0	0	2.01935	5.88029	SOCS2;DAB2IP;PLCE1;PACSIN3;CDH13;PRKCQ;SGK1;PAPPA2
regulation of GTPase activity (GO:0043087)	10/189	0.0546446	0.295653	0	0	1.84906	5.37503	EPHA4;RAP1GDS1;PLXNB3;DAB2IP;PLXNC1;RGS8;EPHA3;NGEF;RAP1GAP;PRKG1
cellular component maintenance (GO:0043954)	2/13	0.0548216	0.295653	0	0	5.98796	17.3871	CLDN3;IGF1R
central nervous system projection neuron axonogenesis (GO:0021952)	2/13	0.0548216	0.295653	0	0	5.98796	17.3871	EPHA4;EPHB1
cranial nerve development (GO:0021545)	2/13	0.0548216	0.295653	0	0	5.98796	17.3871	ERBB3;ISL1
endochondral bone morphogenesis (GO:0060350)	2/13	0.0548216	0.295653	0	0	5.98796	17.3871	COL13A1;DLX5
entry into host (GO:0044409)	2/13	0.0548216	0.295653	0	0	5.98796	17.3871	CD4;CDH1
relaxation of cardiac muscle (GO:0055119)	2/13	0.0548216	0.295653	0	0	5.98796	17.3871	CHGA;RGS2
sphingoid biosynthetic process (GO:0046520)	2/13	0.0548216	0.295653	0	0	5.98796	17.3871	ACER2;ASAH2
sphingosine biosynthetic process (GO:0046512)	2/13	0.0548216	0.295653	0	0	5.98796	17.3871	ACER2;ASAH2
negative regulation of hydrogen peroxide-induced cell death (GO:1903206)	2/13	0.0548216	0.295653	0	0	5.98796	17.3871	GPR37;NR4A3
negative regulation of potassium ion transport (GO:0043267)	2/13	0.0548216	0.295653	0	0	5.98796	17.3871	ACTN2;NOS1
positive regulation of cellular carbohydrate metabolic process (GO:0010676)	2/13	0.0548216	0.295653	0	0	5.98796	17.3871	AKT2;IRS2
kidney development (GO:0001822)	5/70	0.0559264	0.300992	0	0	2.53925	7.32248	WFS1;ZBTB16;GREB1L;PCSK9;SULF1
adenylate cyclase-modulating G protein-coupled receptor signaling pathway (GO:0007188)	9/165	0.0566931	0.304493	0	0	1.90851	5.47761	AKAP12;GPR37;ADORA2A;GPR161;ADCY2;DRD1;S1PR5;GPR6;ADRA2A
cardiac muscle cell action potential (GO:0086001)	3/30	0.057785	0.305352	0	0	3.66251	10.4419	SCN4B;SCN1B;HCN2
regulation of long-term synaptic potentiation (GO:1900271)	3/30	0.057785	0.305352	0	0	3.66251	10.4419	CALB2;EPHA4;RELN
response to alcohol (GO:0097305)	3/30	0.057785	0.305352	0	0	3.66251	10.4419	GRIN3A;TH;GRIN2B
synaptic vesicle cycle (GO:0099504)	3/30	0.057785	0.305352	0	0	3.66251	10.4419	SLC17A8;CPLX1;CPLX3
maintenance of blood-brain barrier (GO:0035633)	3/30	0.057785	0.305352	0	0	3.66251	10.4419	CLDN3;GJB6;MBP
positive regulation of endopeptidase activity (GO:0010950)	3/30	0.057785	0.305352	0	0	3.66251	10.4419	EPHA4;MBP;GRIN2B
positive regulation of protein import (GO:1904591)	3/30	0.057785	0.305352	0	0	3.66251	10.4419	JUP;CDH1;PRKCD
positive regulation of small GTPase mediated signal transduction (GO:0051057)	3/30	0.057785	0.305352	0	0	3.66251	10.4419	RELN;ERBIN;IRS2
positive regulation of cellular catabolic process (GO:0031331)	8/141	0.0581693	0.306764	0	0	1.98878	5.65688	ABCD2;AKT2;PRKCD;ZBTB20;RC3H1;PACSIN3;IRS2;ADRA2A
chloride transmembrane transport (GO:1902476)	4/50	0.0598028	0.313906	0	0	2.86838	8.07937	GABRB1;GLRA3;GABRG3;GABRD
positive regulation of cell morphogenesis involved in differentiation (GO:0010770)	4/50	0.0598028	0.313906	0	0	2.86838	8.07937	NRP1;CUX2;CUX1;OLFM4
negative regulation of cell death (GO:0060548)	6/94	0.0598828	0.313906	0	0	2.25186	6.33982	CHGA;INPP5A;WFS1;AMIGO2;CCN4;SOX11
cell morphogenesis involved in differentiation (GO:0000904)	5/72	0.0616958	0.321162	0	0	2.4632	6.86133	NRP1;CLDN3;RELN;TYRO3;FN1
negative regulation of supramolecular fiber organization (GO:1902904)	5/72	0.0616958	0.321162	0	0	2.4632	6.86133	PLEKHH2;TAOK1;PRKCD;CRYAB;TUBB4A
cardiac muscle cell action potential involved in contraction (GO:0086002)	3/31	0.0626249	0.321162	0	0	3.53152	9.78441	KCNA5;SCN4B;SCN1B
cellular nitrogen compound biosynthetic process (GO:0044271)	3/31	0.0626249	0.321162	0	0	3.53152	9.78441	ACER2;ASAH2;NOS1
negative regulation of osteoblast differentiation (GO:0045668)	3/31	0.0626249	0.321162	0	0	3.53152	9.78441	GREM1;RANBP3L;CRIM1
atrial septum development (GO:0003283)	2/14	0.0627375	0.321162	0	0	5.48868	15.197	ISL1;ZFPM1
dicarboxylic acid catabolic process (GO:0043649)	2/14	0.0627375	0.321162	0	0	5.48868	15.197	GAD1;ASPA
regulation of retinoic acid receptor signaling pathway (GO:0048385)	2/14	0.0627375	0.321162	0	0	5.48868	15.197	CYP26A1;CTBP2
renal absorption (GO:0070293)	2/14	0.0627375	0.321162	0	0	5.48868	15.197	KLHL3;SGK1
substrate-dependent cell migration (GO:0006929)	2/14	0.0627375	0.321162	0	0	5.48868	15.197	NRP1;EPHA8
manganese ion transport (GO:0006828)	2/14	0.0627375	0.321162	0	0	5.48868	15.197	TRPC5;TRPC3
negative regulation of fibroblast growth factor receptor signaling pathway (GO:0040037)	2/14	0.0627375	0.321162	0	0	5.48868	15.197	SULF1;APLN
mesenchymal cell differentiation (GO:0048762)	4/51	0.0634445	0.324148	0	0	2.80721	7.74112	RANBP3L;DLG5;ISL1;FGFR2
regulation of actin filament-based process (GO:0032970)	5/73	0.064702	0.32993	0	0	2.42685	6.64462	TAOK1;PRKCD;RHOG;CELSR1;EPHA3
regulation of exocytosis (GO:0017157)	4/52	0.0672	0.339367	0	0	2.74858	7.42139	LGI3;HAP1;SEPTIN4;CPLX1
sprouting angiogenesis (GO:0002040)	4/52	0.0672	0.339367	0	0	2.74858	7.42139	GREM1;NRP1;NR4A1;CDH13
negative regulation of BMP signaling pathway (GO:0030514)	4/52	0.0672	0.339367	0	0	2.74858	7.42139	GREM1;DLX1;VWC2L;CRIM1
plasma membrane bounded cell projection morphogenesis (GO:0120039)	4/52	0.0672	0.339367	0	0	2.74858	7.42139	TAOK1;DAB2IP;SGK1;NYAP2
positive regulation of developmental growth (GO:0048639)	4/52	0.0672	0.339367	0	0	2.74858	7.42139	CPNE9;SEMA7A;SYT2;CPNE5
cardiac muscle tissue morphogenesis (GO:0055008)	3/32	0.0676463	0.339657	0	0	3.40957	9.18355	ISL1;ZFPM1;FGFR2
regulation of dendrite morphogenesis (GO:0048814)	3/32	0.0676463	0.339657	0	0	3.40957	9.18355	CUX2;CUX1;KNDC1
endodermal cell differentiation (GO:0035987)	3/32	0.0676463	0.339657	0	0	3.40957	9.18355	COL11A1;FN1;ITGA5
regulation of peptide hormone secretion (GO:0090276)	5/74	0.067789	0.339723	0	0	2.39155	6.43652	KCNG2;KCNJ11;RASL10B;KCNA5;ADRA2A
contractile actin filament bundle assembly (GO:0030038)	2/15	0.0710111	0.349474	0	0	5.06621	13.3997	ZYX;PHACTR1
engulfment of apoptotic cell (GO:0043652)	2/15	0.0710111	0.349474	0	0	5.06621	13.3997	MEGF10;RHOG
regulation of secretion (GO:0051046)	2/15	0.0710111	0.349474	0	0	5.06621	13.3997	ERBB3;SGK1
regulation of synaptic transmission, GABAergic (GO:0032228)	2/15	0.0710111	0.349474	0	0	5.06621	13.3997	HAP1;DRD2
stress fiber assembly (GO:0043149)	2/15	0.0710111	0.349474	0	0	5.06621	13.3997	ZYX;PHACTR1
mammary gland epithelium development (GO:0061180)	2/15	0.0710111	0.349474	0	0	5.06621	13.3997	AKT2;WNT2
photoreceptor cell development (GO:0042461)	2/15	0.0710111	0.349474	0	0	5.06621	13.3997	TH;CDHR1
positive regulation of membrane protein ectodomain proteolysis (GO:0051044)	2/15	0.0710111	0.349474	0	0	5.06621	13.3997	PACSIN3;ADRA2A
bicellular tight junction assembly (GO:0070830)	4/53	0.0710682	0.349474	0	0	2.69235	7.11888	CLDN11;CLDN3;STRN;MPP7
heart morphogenesis (GO:0003007)	4/53	0.0710682	0.349474	0	0	2.69235	7.11888	FLRT2;TH;ISL1;ZFPM1
actin filament bundle assembly (GO:0051017)	3/33	0.0728448	0.354223	0	0	3.29575	8.63296	MYO1B;CORO1B;PLS1
actin filament bundle organization (GO:0061572)	3/33	0.0728448	0.354223	0	0	3.29575	8.63296	MYO1B;CORO1B;PLS1
apoptotic cell clearance (GO:0043277)	3/33	0.0728448	0.354223	0	0	3.29575	8.63296	MEGF10;RHOG;TYRO3
regulation of neurotransmitter secretion (GO:0046928)	3/33	0.0728448	0.354223	0	0	3.29575	8.63296	MCTP1;CPLX1;CPLX3
signal transduction by p53 class mediator (GO:0072331)	3/33	0.0728448	0.354223	0	0	3.29575	8.63296	ACER2;GREM1;BOK
phosphatidylcholine biosynthetic process (GO:0006656)	3/33	0.0728448	0.354223	0	0	3.29575	8.63296	ACHE;SLC44A1;CHAT
cell morphogenesis involved in neuron differentiation (GO:0048667)	5/76	0.0742039	0.358835	0	0	2.32394	6.04444	CDHR1;CNTN4;DRD2;ISL1;FGFR2
regulation of epithelial to mesenchymal transition (GO:0010717)	5/76	0.0742039	0.358835	0	0	2.32394	6.04444	GREM1;COL1A1;PHLDB1;DAB2IP;EPHA3
chloride transport (GO:0006821)	5/76	0.0742039	0.358835	0	0	2.32394	6.04444	GABRB1;GLRA3;SLC26A7;GABRG3;GABRD
striated muscle contraction (GO:0006941)	4/54	0.0750477	0.362247	0	0	2.63836	6.83239	TNNI1;NOS1;SCN4B;SCN1B
cell-matrix adhesion (GO:0007160)	6/100	0.0759422	0.365891	0	0	2.10747	5.43261	COL13A1;ACTN2;ITGB4;FN1;ZYX;NPNT
inorganic cation import across plasma membrane (GO:0098659)	5/77	0.0775309	0.368023	0	0	2.29155	5.85967	KCNJ4;KCNJ11;ATP2B4;KCNJ16;HCN2
phosphatidylcholine metabolic process (GO:0046470)	5/77	0.0775309	0.368023	0	0	2.29155	5.85967	ACHE;SLC44A1;CHAT;ENPP2;PLAAT1
positive regulation of protein modification by small protein conjugation or removal (GO:1903322)	5/77	0.0775309	0.368023	0	0	2.29155	5.85967	HDAC4;NDFIP2;WFS1;PRICKLE1;SEPTIN4
negative regulation of cellular process (GO:0048523)	23/566	0.0777548	0.368023	0	0	1.40689	3.59347	KLF10;CTBP2;WFS1;IGFBP3;DAB2IP;SOX11;SSTR4;NR4A1;CLDN3;ERBB3;FRZB;NACC2;DLG5;ALDH1A2;PLXNB3;CCN4;CDH13;STRN;GMNC;PLXNC1;NOS1;DRD2;CRYAB
regulation of cell adhesion mediated by integrin (GO:0033628)	3/34	0.0782156	0.368023	0	0	3.18927	8.12717	ACER2;EPHA8;NEXMIF
cardiac muscle contraction (GO:0060048)	3/34	0.0782156	0.368023	0	0	3.18927	8.12717	TNNI1;SCN4B;SCN1B
regulation of glucose metabolic process (GO:0010906)	3/34	0.0782156	0.368023	0	0	3.18927	8.12717	AKT2;IRS2;PDK1
cellular response to vascular endothelial growth factor stimulus (GO:0035924)	3/34	0.0782156	0.368023	0	0	3.18927	8.12717	NRP1;NR4A1;DAB2IP
positive regulation of epidermal growth factor receptor signaling pathway (GO:0045742)	3/34	0.0782156	0.368023	0	0	3.18927	8.12717	TGFA;HAP1;ADRA2A
positive regulation of telomerase activity (GO:0051973)	3/34	0.0782156	0.368023	0	0	3.18927	8.12717	GREM1;PARM1;PRKCQ
aromatic amino acid family catabolic process (GO:0009074)	2/16	0.0796143	0.368023	0	0	4.7041	11.904	QDPR;IDO1
cellular response to corticosteroid stimulus (GO:0071384)	2/16	0.0796143	0.368023	0	0	4.7041	11.904	ISL1;SSTR4
ceramide catabolic process (GO:0046514)	2/16	0.0796143	0.368023	0	0	4.7041	11.904	ACER2;ASAH2
digestive tract morphogenesis (GO:0048546)	2/16	0.0796143	0.368023	0	0	4.7041	11.904	SOX11;FGFR2
glutamine family amino acid catabolic process (GO:0009065)	2/16	0.0796143	0.368023	0	0	4.7041	11.904	GAD1;NOS1
response to organophosphorus (GO:0046683)	2/16	0.0796143	0.368023	0	0	4.7041	11.904	KCNJ11;TRPC3
mesenchyme development (GO:0060485)	2/16	0.0796143	0.368023	0	0	4.7041	11.904	ISL1;FGFR2
neural tube development (GO:0021915)	2/16	0.0796143	0.368023	0	0	4.7041	11.904	ALDH1A2;SOX11
neuron projection organization (GO:0106027)	2/16	0.0796143	0.368023	0	0	4.7041	11.904	ABCD2;PLS1
nucleoside diphosphate metabolic process (GO:0009132)	2/16	0.0796143	0.368023	0	0	4.7041	11.904	ENTPD3;AK4
platelet-derived growth factor receptor signaling pathway (GO:0048008)	2/16	0.0796143	0.368023	0	0	4.7041	11.904	NRP1;NR4A3
positive regulation of myeloid leukocyte cytokine production involved in immune response (GO:0061081)	2/16	0.0796143	0.368023	0	0	4.7041	11.904	SEMA7A;NR4A3
positive regulation of small molecule metabolic process (GO:0062013)	2/16	0.0796143	0.368023	0	0	4.7041	11.904	AKT2;IRS2
positive regulation of developmental process (GO:0051094)	9/177	0.0801728	0.369952	0	0	1.77108	4.46944	DLX1;PHLDB1;RELN;ZBTB16;DLG5;ENPP2;DAB2IP;ISL1;CORO1B
regulation of cell death (GO:0010941)	6/102	0.0817878	0.376741	0	0	2.06335	5.16587	ACER2;CCN4;SOX11;OLFM4;EPHB1;CRYAB
positive regulation of cell differentiation (GO:0045597)	12/258	0.0822203	0.377793	0	0	1.61447	4.03353	COL1A1;DLX1;RANBP3L;PRKCH;FRZB;IGFBP3;ZBTB16;CCN4;SOX11;SP7;NPNT;ISL1
apoptotic process (GO:0006915)	11/231	0.0823044	0.377793	0	0	1.65422	4.13114	TRPC5;ADORA2A;ERBB3;PDE1B;PLAGL1;ZBTB16;PRKCD;ELMO1;MAL;SEPTIN4;BOK
tight junction assembly (GO:0120192)	4/56	0.0833356	0.381773	0	0	2.53663	6.30321	CLDN11;CLDN3;STRN;MPP7
regulation of postsynaptic membrane potential (GO:0060078)	3/35	0.0837541	0.381773	0	0	3.08945	7.66142	DRD2;GABRG3;GRIN2B
embryonic skeletal system development (GO:0048706)	3/35	0.0837541	0.381773	0	0	3.08945	7.66142	COL1A1;SOX11;SULF1
negative regulation of neurogenesis (GO:0050768)	3/35	0.0837541	0.381773	0	0	3.08945	7.66142	MAG;EFNB3;PAX6
positive regulation of Wnt signaling pathway (GO:0030177)	8/153	0.0844436	0.384248	0	0	1.82306	4.50599	COL1A1;JUP;FAM53B;SULF1;LGR6;LYPD6;FGFR2;CSNK1G1
renal system development (GO:0072001)	4/57	0.087641	0.395926	0	0	2.48864	6.0586	WFS1;GREB1L;PCSK9;SULF1
regulation of protein localization to plasma membrane (GO:1903076)	5/80	0.0879842	0.395926	0	0	2.19954	5.34621	PRKCH;RHOG;ATP2B4;EPHA3;PLS1
muscle contraction (GO:0006936)	7/129	0.0882459	0.395926	0	0	1.89492	4.60015	TMOD1;RYR1;ACTN2;TNNI1;NOS1;CRYAB;MYLK
cellular biogenic amine biosynthetic process (GO:0042401)	2/17	0.0885207	0.395926	0	0	4.39027	10.6443	MOXD1;TH
regulation of metal ion transport (GO:0010959)	2/17	0.0885207	0.395926	0	0	4.39027	10.6443	CASR;CD4
regulation of osteoblast proliferation (GO:0033688)	2/17	0.0885207	0.395926	0	0	4.39027	10.6443	GREM1;FGFR2
mesonephric tubule development (GO:0072164)	2/17	0.0885207	0.395926	0	0	4.39027	10.6443	NPNT;FGFR2
mitochondrial electron transport, cytochrome c to oxygen (GO:0006123)	2/17	0.0885207	0.395926	0	0	4.39027	10.6443	COX8A;COX6A1
muscle tissue morphogenesis (GO:0060415)	2/17	0.0885207	0.395926	0	0	4.39027	10.6443	ZFPM1;MYLK
negative regulation of vascular associated smooth muscle cell proliferation (GO:1904706)	2/17	0.0885207	0.395926	0	0	4.39027	10.6443	PRKG1;APLN
regulation of microtubule-based process (GO:0032886)	3/36	0.0894553	0.396721	0	0	2.99567	7.2316	PHLDB1;TAOK1;EPHA3
endoderm formation (GO:0001706)	3/36	0.0894553	0.396721	0	0	2.99567	7.2316	COL11A1;FN1;ITGA5
intrinsic apoptotic signaling pathway by p53 class mediator (GO:0072332)	3/36	0.0894553	0.396721	0	0	2.99567	7.2316	DYRK2;BOK;PHLDA3
negative regulation of toll-like receptor signaling pathway (GO:0034122)	3/36	0.0894553	0.396721	0	0	2.99567	7.2316	DAB2IP;TYRO3;SMPDL3B
platelet aggregation (GO:0070527)	3/36	0.0894553	0.396721	0	0	2.99567	7.2316	CSRP1;FN1;TYRO3
activation of GTPase activity (GO:0090630)	6/105	0.0910124	0.402361	0	0	2.00052	4.79476	ARHGEF15;NTRK3;RHOG;TBC1D8;NGEF;RAP1GAP
positive regulation of canonical Wnt signaling pathway (GO:0090263)	7/130	0.091034	0.402361	0	0	1.87941	4.50406	COL1A1;JUP;FAM53B;LGR6;LYPD6;FGFR2;CSNK1G1
regulation of glucose import (GO:0046324)	3/37	0.095314	0.415094	0	0	2.90741	6.8341	AKT2;IRS2;ARPP19
regulation of microtubule cytoskeleton organization (GO:0070507)	3/37	0.095314	0.415094	0	0	2.90741	6.8341	PHLDB1;TAOK1;EPHA3
regulation of vascular associated smooth muscle cell proliferation (GO:1904705)	3/37	0.095314	0.415094	0	0	2.90741	6.8341	NR4A3;PRKG1;APLN
glutamate receptor signaling pathway (GO:0007215)	3/37	0.095314	0.415094	0	0	2.90741	6.8341	GRM4;GRIN3A;GRIN2B
phagocytosis, engulfment (GO:0006911)	3/37	0.095314	0.415094	0	0	2.90741	6.8341	MEGF10;RHOG;ELMO1
positive regulation of calcium ion transport (GO:0051928)	3/37	0.095314	0.415094	0	0	2.90741	6.8341	TRPC3;WFS1;MYLK
cell-cell junction organization (GO:0045216)	5/82	0.0953401	0.415094	0	0	2.14219	5.03481	CDH6;CDH4;JUP;CDH1;CDH13
regulation of G protein-coupled receptor signaling pathway (GO:0008277)	5/82	0.0953401	0.415094	0	0	2.14219	5.03481	RGS4;RGS2;PLCE1;RGS20;RGS11
positive regulation of protein ubiquitination (GO:0031398)	5/82	0.0953401	0.415094	0	0	2.14219	5.03481	NDFIP2;WFS1;ARRDC3;PRICKLE1;SEPTIN4
organonitrogen compound biosynthetic process (GO:1901566)	8/158	0.0971545	0.418438	0	0	1.76183	4.10762	ACER2;ACHE;SLC44A1;MGST3;CHAT;ELOVL7;CDO1;ASS1
regulation of protein phosphorylation (GO:0001932)	12/266	0.0974427	0.418438	0	0	1.56297	3.63937	CD4;CLDN3;CCND2;SLCO3A1;AKT2;IGFBP3;NTRK3;P2RY1;FN1;DAB2IP;PLCE1;KNDC1
regulation of membrane depolarization (GO:0003254)	2/18	0.0977048	0.418438	0	0	4.11566	9.57223	SCN1B;PTPN3
regulation of mitochondrial outer membrane permeabilization involved in apoptotic signaling pathway (GO:1901028)	2/18	0.0977048	0.418438	0	0	4.11566	9.57223	CHCHD10;BOK
G protein-coupled acetylcholine receptor signaling pathway (GO:0007213)	2/18	0.0977048	0.418438	0	0	4.11566	9.57223	CHRM3;RGS8
regulation of ventricular cardiac muscle cell membrane repolarization (GO:0060307)	2/18	0.0977048	0.418438	0	0	4.11566	9.57223	SCN4B;SCN1B
synaptic transmission, glutamatergic (GO:0035249)	2/18	0.0977048	0.418438	0	0	4.11566	9.57223	UNC13C;SLC17A8
positive regulation of cardiac muscle hypertrophy (GO:0010613)	2/18	0.0977048	0.418438	0	0	4.11566	9.57223	NR4A3;TRPC3
positive regulation of excitatory postsynaptic potential (GO:2000463)	2/18	0.0977048	0.418438	0	0	4.11566	9.57223	CUX2;RELN
positive regulation of myoblast differentiation (GO:0045663)	2/18	0.0977048	0.418438	0	0	4.11566	9.57223	RANBP3L;IGFBP3
apical junction assembly (GO:0043297)	4/60	0.101183	0.428343	0	0	2.35495	5.39479	CLDN11;CLDN3;STRN;MPP7
response to organic cyclic compound (GO:0014070)	4/60	0.101183	0.428343	0	0	2.35495	5.39479	SOCS2;TIPARP;SPP1;DRD2
peptidyl-threonine phosphorylation (GO:0018107)	4/60	0.101183	0.428343	0	0	2.35495	5.39479	HIPK4;DYRK2;PRKCD;OXSR1
actin-myosin filament sliding (GO:0033275)	3/38	0.101325	0.428343	0	0	2.8242	6.46578	TMOD1;ACTN2;TNNI1
response to estradiol (GO:0032355)	3/38	0.101325	0.428343	0	0	2.8242	6.46578	SOCS2;FAM210B;NRIP1
muscle filament sliding (GO:0030049)	3/38	0.101325	0.428343	0	0	2.8242	6.46578	TMOD1;ACTN2;TNNI1
negative regulation of endothelial cell migration (GO:0010596)	3/38	0.101325	0.428343	0	0	2.8242	6.46578	JUP;ATP2B4;DAB2IP
positive regulation of insulin secretion (GO:0032024)	3/38	0.101325	0.428343	0	0	2.8242	6.46578	IRS2;DOC2B;ISL1
positive regulation of peptidyl-tyrosine phosphorylation (GO:0050731)	7/134	0.102674	0.433349	0	0	1.81984	4.14231	GREM1;EPHA4;NRP1;RELN;ERBB3;ENPP2;ITGA5
regulation of protein ubiquitination (GO:0031396)	6/109	0.104149	0.435415	0	0	1.92243	4.3484	IVNS1ABP;SH3RF2;NDFIP2;WFS1;PRICKLE1;SEPTIN4
regulation of endocytosis (GO:0030100)	4/61	0.105899	0.435415	0	0	2.31352	5.19448	MCTP1;CDH13;PACSIN3;EPHA3
aspartate family amino acid metabolic process (GO:0009066)	2/19	0.107142	0.435415	0	0	3.87336	8.65153	ASPA;ASS1
regulation of bicellular tight junction assembly (GO:2000810)	2/19	0.107142	0.435415	0	0	3.87336	8.65153	PRKCH;CLDN3
cardiac atrium morphogenesis (GO:0003209)	2/19	0.107142	0.435415	0	0	3.87336	8.65153	ISL1;ZFPM1
cardiac muscle cell contraction (GO:0086003)	2/19	0.107142	0.435415	0	0	3.87336	8.65153	SCN4B;SCN1B
cellular response to interleukin-7 (GO:0098761)	2/19	0.107142	0.435415	0	0	3.87336	8.65153	SOCS2;IRS2
regulation of glucose transmembrane transport (GO:0010827)	2/19	0.107142	0.435415	0	0	3.87336	8.65153	NR4A3;PRKCB
detection of mechanical stimulus (GO:0050982)	2/19	0.107142	0.435415	0	0	3.87336	8.65153	JUP;PIEZO2
regulation of nervous system process (GO:0031644)	2/19	0.107142	0.435415	0	0	3.87336	8.65153	NPTX1;CACNG5
excitatory postsynaptic potential (GO:0060079)	2/19	0.107142	0.435415	0	0	3.87336	8.65153	DRD2;GRIN2B
regulation of vascular endothelial growth factor signaling pathway (GO:1900746)	2/19	0.107142	0.435415	0	0	3.87336	8.65153	ADAMTS3;DAB2IP
glycerolipid catabolic process (GO:0046503)	2/19	0.107142	0.435415	0	0	3.87336	8.65153	GPCPD1;ENPP6
interleukin-7-mediated signaling pathway (GO:0038111)	2/19	0.107142	0.435415	0	0	3.87336	8.65153	SOCS2;IRS2
sphingosine metabolic process (GO:0006670)	2/19	0.107142	0.435415	0	0	3.87336	8.65153	ACER2;ASAH2
synaptic transmission, cholinergic (GO:0007271)	2/19	0.107142	0.435415	0	0	3.87336	8.65153	ACHE;SLC5A7
ureteric bud development (GO:0001657)	2/19	0.107142	0.435415	0	0	3.87336	8.65153	NPNT;FGFR2
vesicle transport along actin filament (GO:0030050)	2/19	0.107142	0.435415	0	0	3.87336	8.65153	MYO1D;MYO1B
positive regulation of actin cytoskeleton reorganization (GO:2000251)	2/19	0.107142	0.435415	0	0	3.87336	8.65153	NRP1;NTRK3
positive regulation of G protein-coupled receptor signaling pathway (GO:0045745)	2/19	0.107142	0.435415	0	0	3.87336	8.65153	CHGA;NECAB2
regulation of dendrite development (GO:0050773)	3/39	0.107483	0.435415	0	0	2.74561	6.12386	BCL11A;DAB2IP;KNDC1
cellular response to ketone (GO:1901655)	3/39	0.107483	0.435415	0	0	2.74561	6.12386	KLF9;SPP1;ADCY2
regulation of protein tyrosine kinase activity (GO:0061097)	3/39	0.107483	0.435415	0	0	2.74561	6.12386	EPHA4;RELN;ERBB3
vesicle cytoskeletal trafficking (GO:0099518)	3/39	0.107483	0.435415	0	0	2.74561	6.12386	MYO1D;MYO1B;HAP1
negative regulation of lymphocyte proliferation (GO:0050672)	3/39	0.107483	0.435415	0	0	2.74561	6.12386	DLG5;RC3H1;SOX11
odontogenesis (GO:0042476)	3/39	0.107483	0.435415	0	0	2.74561	6.12386	EDA;COL1A2;FGFR2
stem cell differentiation (GO:0048863)	3/40	0.113783	0.457401	0	0	2.67126	5.80589	SP7;JARID2;FGFR2
negative regulation of ERBB signaling pathway (GO:1901185)	3/40	0.113783	0.457401	0	0	2.67126	5.80589	DAB2IP;TGFA;PTPN3
positive regulation of cation channel activity (GO:2001259)	3/40	0.113783	0.457401	0	0	2.67126	5.80589	RELN;ACTN2;HAP1
positive regulation of intrinsic apoptotic signaling pathway (GO:2001244)	3/40	0.113783	0.457401	0	0	2.67126	5.80589	NACC2;SEPTIN4;BOK
positive regulation of wound healing (GO:0090303)	3/40	0.113783	0.457401	0	0	2.67126	5.80589	CLDN3;ADRA2A;MYLK
positive regulation of DNA-binding transcription factor activity (GO:0051091)	11/246	0.114139	0.458129	0	0	1.54742	3.35843	FZD1;HDAC4;PRKCH;RELN;EDA;JUP;SLCO3A1;PRKCB;PRKCQ;RPS27A;WNT2
actin cytoskeleton reorganization (GO:0031532)	4/63	0.115623	0.459202	0	0	2.23486	4.82154	NRP1;CLDN3;AUTS2;PHACTR1
positive regulation of Ras protein signal transduction (GO:0046579)	4/63	0.115623	0.459202	0	0	2.23486	4.82154	AKAP13;AUTS2;ERBIN;IRS2
purine ribonucleoside monophosphate metabolic process (GO:0009167)	2/20	0.116811	0.459202	0	0	3.65799	7.85443	GMPS;AK4
regulation of fibroblast growth factor receptor signaling pathway (GO:0040036)	2/20	0.116811	0.459202	0	0	3.65799	7.85443	SULF1;APLN
regulation of hippo signaling (GO:0035330)	2/20	0.116811	0.459202	0	0	3.65799	7.85443	DLG5;SOX11
dopaminergic neuron differentiation (GO:0071542)	2/20	0.116811	0.459202	0	0	3.65799	7.85443	NR4A2;WNT2
regulation of smooth muscle contraction (GO:0006940)	2/20	0.116811	0.459202	0	0	3.65799	7.85443	CHRM3;PLCE1
maintenance of protein location in nucleus (GO:0051457)	2/20	0.116811	0.459202	0	0	3.65799	7.85443	SUN2;CHCHD10
neuromuscular synaptic transmission (GO:0007274)	2/20	0.116811	0.459202	0	0	3.65799	7.85443	SLC5A7;CHAT
oligodendrocyte differentiation (GO:0048709)	2/20	0.116811	0.459202	0	0	3.65799	7.85443	PRDM8;SOX10
regulation of filopodium assembly (GO:0051489)	3/41	0.120219	0.459202	0	0	2.60083	5.50971	PPP1R16B;NRP1;PRKCD
regulation of protein dephosphorylation (GO:0035304)	3/41	0.120219	0.459202	0	0	2.60083	5.50971	PPP1R16B;PRKCD;ARPP19
heart contraction (GO:0060047)	3/41	0.120219	0.459202	0	0	2.60083	5.50971	TNNI1;SCN4B;SCN1B
protein secretion (GO:0009306)	4/64	0.120626	0.459202	0	0	2.1975	4.64784	ARL4D;OLFM2;NECAB3;SCG2
activation of protein kinase activity (GO:0032147)	6/114	0.121874	0.459202	0	0	1.83295	3.85794	NTRK3;TAOK1;PRKCD;ADCY2;CLSPN;ADRA2A
positive regulation of cellular component organization (GO:0051130)	6/114	0.121874	0.459202	0	0	1.83295	3.85794	CLDN3;RELN;DAB2IP;ASAP1;MPP7;IGF1R
regulation of programmed cell death (GO:0043067)	9/194	0.122179	0.459202	0	0	1.60691	3.37816	ACER2;ACTN2;WFS1;IGFBP3;STK26;AMIGO2;SEPTIN4;SGK1;OLFM4
regulation of small GTPase mediated signal transduction (GO:0051056)	7/141	0.12488	0.459202	0	0	1.72415	3.58692	AKAP13;OBSCN;RELN;RHOG;PLCE1;ARHGAP26;NGEF
inorganic anion transmembrane transport (GO:0098661)	4/65	0.125722	0.459202	0	0	2.16137	4.48199	GABRB1;GLRA3;GABRG3;GABRD
acetylcholine receptor signaling pathway (GO:0095500)	2/21	0.126688	0.459202	0	0	3.46528	7.15938	CHRM3;RGS8
calcium ion transport into cytosol (GO:0060402)	2/21	0.126688	0.459202	0	0	3.46528	7.15938	ATP2B4;GRIN2B
regulation of dendritic spine development (GO:0060998)	2/21	0.126688	0.459202	0	0	3.46528	7.15938	GRIN3A;DLG5
cellular response to estradiol stimulus (GO:0071392)	2/21	0.126688	0.459202	0	0	3.46528	7.15938	FAM210B;NRIP1
epithelial cell development (GO:0002064)	2/21	0.126688	0.459202	0	0	3.46528	7.15938	CLDN3;SIX3
extrinsic apoptotic signaling pathway in absence of ligand (GO:0097192)	2/21	0.126688	0.459202	0	0	3.46528	7.15938	ERBB3;BOK
heparan sulfate proteoglycan metabolic process (GO:0030201)	2/21	0.126688	0.459202	0	0	3.46528	7.15938	SULF1;HS3ST4
intrinsic apoptotic signaling pathway in response to DNA damage by p53 class mediator (GO:0042771)	2/21	0.126688	0.459202	0	0	3.46528	7.15938	DYRK2;PHLDA3
myotube differentiation (GO:0014902)	2/21	0.126688	0.459202	0	0	3.46528	7.15938	NOS1;KCNH1
negative regulation of response to wounding (GO:1903035)	2/21	0.126688	0.459202	0	0	3.46528	7.15938	EPHA4;CLDN3
neuron apoptotic process (GO:0051402)	2/21	0.126688	0.459202	0	0	3.46528	7.15938	TRPC5;ERBB3
positive regulation of antigen receptor-mediated signaling pathway (GO:0050857)	2/21	0.126688	0.459202	0	0	3.46528	7.15938	PRKCH;PRKCB
heterophilic cell-cell adhesion via plasma membrane cell adhesion molecules (GO:0007157)	3/42	0.126786	0.459202	0	0	2.53401	5.23339	TENM3;AMIGO2;CBLN1
skeletal system morphogenesis (GO:0048705)	3/42	0.126786	0.459202	0	0	2.53401	5.23339	HHIP;SOX11;FGFR2
cellular amino acid catabolic process (GO:0009063)	5/90	0.127714	0.459202	0	0	1.93977	3.99198	QDPR;GAD1;NOS1;ASPA;IDO1
ERBB signaling pathway (GO:0038127)	4/66	0.130906	0.459202	0	0	2.12639	4.32354	ERBB3;ERBIN;PLCE1;TGFA
positive regulation of cell cycle (GO:0045787)	4/66	0.130906	0.459202	0	0	2.12639	4.32354	CCND2;TTL;MEIS2;FGFR2
neuron development (GO:0048666)	7/143	0.13164	0.459202	0	0	1.69862	3.44426	TENM3;UNC5A;EPHA8;PBX3;PLP1;CNTN4;POU3F2
regulation of actin cytoskeleton organization (GO:0032956)	5/91	0.132076	0.459202	0	0	1.91712	3.88097	TAOK1;PRKCD;RHOG;CELSR1;EPHA3
positive regulation of transport (GO:0051050)	5/91	0.132076	0.459202	0	0	1.91712	3.88097	AKT2;CHCHD10;DOC2B;SGK1;BOK
regulation of cell-cell adhesion (GO:0022407)	3/43	0.133478	0.459202	0	0	2.47054	4.97522	TENM3;MEGF10;CDH1
positive regulation of axonogenesis (GO:0050772)	3/43	0.133478	0.459202	0	0	2.47054	4.97522	SEMA7A;PLXNB3;PLXNC1
regulation of peptidyl-tyrosine phosphorylation (GO:0050730)	5/92	0.136504	0.459202	0	0	1.89498	3.77367	NRP1;RELN;PRKCD;ENPP2;ITGA5
regulation of execution phase of apoptosis (GO:1900117)	2/22	0.136753	0.459202	0	0	3.29185	6.54939	FZD3;BOK
cellular response to osmotic stress (GO:0071470)	2/22	0.136753	0.459202	0	0	3.29185	6.54939	OXSR1;MYLK
regulation of platelet activation (GO:0010543)	2/22	0.136753	0.459202	0	0	3.29185	6.54939	THBD;PRKCQ
regulation of voltage-gated calcium channel activity (GO:1901385)	2/22	0.136753	0.459202	0	0	3.29185	6.54939	PDE4B;DRD2
positive regulation of axon extension (GO:0045773)	2/22	0.136753	0.459202	0	0	3.29185	6.54939	NRP1;SEMA7A
positive regulation of neural precursor cell proliferation (GO:2000179)	2/22	0.136753	0.459202	0	0	3.29185	6.54939	FZD3;DRD2
positive regulation of protein phosphorylation (GO:0001934)	15/371	0.13792	0.459202	0	0	1.39374	2.76112	NRP1;NTRK3;ATP2B4;KNDC1;CD4;CLDN3;RELN;CCND2;SLCO3A1;AKT2;P2RY1;NEK10;ENPP2;NOS1;ITGA5
positive regulation of ERK1 and ERK2 cascade (GO:0070374)	8/172	0.138111	0.459202	0	0	1.61026	3.18782	NECAB2;NRP1;SEMA7A;CD4;NTRK3;P2RY1;NPNT;FGFR2
protein sialylation (GO:1990743)	1/5	0.139285	0.459202	0	0	8.22246	16.2084	ST3GAL1
receptor transactivation (GO:0035624)	1/5	0.139285	0.459202	0	0	8.22246	16.2084	ADRA2A
reelin-mediated signaling pathway (GO:0038026)	1/5	0.139285	0.459202	0	0	8.22246	16.2084	RELN
atrial cardiac muscle cell membrane repolarization (GO:0099624)	1/5	0.139285	0.459202	0	0	8.22246	16.2084	KCNA5
auditory receptor cell morphogenesis (GO:0002093)	1/5	0.139285	0.459202	0	0	8.22246	16.2084	PLS1
auditory receptor cell stereocilium organization (GO:0060088)	1/5	0.139285	0.459202	0	0	8.22246	16.2084	PLS1
regulation of barbed-end actin filament capping (GO:2000812)	1/5	0.139285	0.459202	0	0	8.22246	16.2084	CRACD
regulation of basement membrane assembly involved in embryonic body morphogenesis (GO:1904259)	1/5	0.139285	0.459202	0	0	8.22246	16.2084	PHLDB1
bundle of His cell action potential (GO:0086043)	1/5	0.139285	0.459202	0	0	8.22246	16.2084	KCNA5
regulation of cellular response to osmotic stress (GO:0106049)	1/5	0.139285	0.459202	0	0	8.22246	16.2084	EFHD1
cardiac cell fate commitment (GO:0060911)	1/5	0.139285	0.459202	0	0	8.22246	16.2084	ISL1
regulation of cellular response to vascular endothelial growth factor stimulus (GO:1902547)	1/5	0.139285	0.459202	0	0	8.22246	16.2084	ATP2B4
catechol-containing compound biosynthetic process (GO:0009713)	1/5	0.139285	0.459202	0	0	8.22246	16.2084	TH
regulation of core promoter binding (GO:1904796)	1/5	0.139285	0.459202	0	0	8.22246	16.2084	PAX6
cell-cell adhesion mediated by integrin (GO:0033631)	1/5	0.139285	0.459202	0	0	8.22246	16.2084	NPNT
cellular response to cGMP (GO:0071321)	1/5	0.139285	0.459202	0	0	8.22246	16.2084	HCN2
regulation of germinal center formation (GO:0002634)	1/5	0.139285	0.459202	0	0	8.22246	16.2084	RC3H1
cellular response to macrophage colony-stimulating factor stimulus (GO:0036006)	1/5	0.139285	0.459202	0	0	8.22246	16.2084	PDE1B
regulation of granulocyte colony-stimulating factor production (GO:0071655)	1/5	0.139285	0.459202	0	0	8.22246	16.2084	ISL1
regulation of guanylate cyclase activity (GO:0031282)	1/5	0.139285	0.459202	0	0	8.22246	16.2084	NOS1
cellular response to testosterone stimulus (GO:0071394)	1/5	0.139285	0.459202	0	0	8.22246	16.2084	SPP1
regulation of histone H4-K16 acetylation (GO:2000618)	1/5	0.139285	0.459202	0	0	8.22246	16.2084	AUTS2
regulation of homophilic cell adhesion (GO:1903385)	1/5	0.139285	0.459202	0	0	8.22246	16.2084	TENM3
regulation of interleukin-1 alpha production (GO:0032650)	1/5	0.139285	0.459202	0	0	8.22246	16.2084	ISL1
chemokine (C-X-C motif) ligand 12 signaling pathway (GO:0038146)	1/5	0.139285	0.459202	0	0	8.22246	16.2084	OXSR1
ciliary neurotrophic factor-mediated signaling pathway (GO:0070120)	1/5	0.139285	0.459202	0	0	8.22246	16.2084	LIFR
regulation of low-density lipoprotein particle receptor catabolic process (GO:0032803)	1/5	0.139285	0.459202	0	0	8.22246	16.2084	PCSK9
regulation of metaphase plate congression (GO:0090235)	1/5	0.139285	0.459202	0	0	8.22246	16.2084	TTL
regulation of microvillus assembly (GO:0032534)	1/5	0.139285	0.459202	0	0	8.22246	16.2084	RAP1GAP
regulation of miRNA metabolic process (GO:2000628)	1/5	0.139285	0.459202	0	0	8.22246	16.2084	RC3H1
regulation of morphogenesis of a branching structure (GO:0060688)	1/5	0.139285	0.459202	0	0	8.22246	16.2084	FGFR2
determination of dorsal/ventral asymmetry (GO:0048262)	1/5	0.139285	0.459202	0	0	8.22246	16.2084	GREM1
regulation of myoblast proliferation (GO:2000291)	1/5	0.139285	0.459202	0	0	8.22246	16.2084	MEGF10
dopamine biosynthetic process (GO:0042416)	1/5	0.139285	0.459202	0	0	8.22246	16.2084	TH
dopamine catabolic process (GO:0042420)	1/5	0.139285	0.459202	0	0	8.22246	16.2084	MOXD1
endothelial cell apoptotic process (GO:0072577)	1/5	0.139285	0.459202	0	0	8.22246	16.2084	DAB2IP
erythrose 4-phosphate/phosphoenolpyruvate family amino acid catabolic process (GO:1902222)	1/5	0.139285	0.459202	0	0	8.22246	16.2084	QDPR
regulation of retinal ganglion cell axon guidance (GO:0090259)	1/5	0.139285	0.459202	0	0	8.22246	16.2084	NRP1
regulation of skeletal muscle tissue development (GO:0048641)	1/5	0.139285	0.459202	0	0	8.22246	16.2084	MEGF10
gamma-aminobutyric acid metabolic process (GO:0009448)	1/5	0.139285	0.459202	0	0	8.22246	16.2084	GAD1
gastro-intestinal system smooth muscle contraction (GO:0014831)	1/5	0.139285	0.459202	0	0	8.22246	16.2084	SULF1
glial cell-derived neurotrophic factor receptor signaling pathway (GO:0035860)	1/5	0.139285	0.459202	0	0	8.22246	16.2084	SULF1
regulation of type B pancreatic cell apoptotic process (GO:2000674)	1/5	0.139285	0.459202	0	0	8.22246	16.2084	WFS1
glutamate catabolic process (GO:0006538)	1/5	0.139285	0.459202	0	0	8.22246	16.2084	GAD1
regulation of vascular associated smooth muscle contraction (GO:0003056)	1/5	0.139285	0.459202	0	0	8.22246	16.2084	CHRM3
response to acetylcholine (GO:1905144)	1/5	0.139285	0.459202	0	0	8.22246	16.2084	ATP2B4
response to cGMP (GO:0070305)	1/5	0.139285	0.459202	0	0	8.22246	16.2084	HCN2
response to cocaine (GO:0042220)	1/5	0.139285	0.459202	0	0	8.22246	16.2084	DRD2
heart field specification (GO:0003128)	1/5	0.139285	0.459202	0	0	8.22246	16.2084	ISL1
response to macrophage colony-stimulating factor (GO:0036005)	1/5	0.139285	0.459202	0	0	8.22246	16.2084	PDE1B
response to morphine (GO:0043278)	1/5	0.139285	0.459202	0	0	8.22246	16.2084	DRD2
histone-threonine phosphorylation (GO:0035405)	1/5	0.139285	0.459202	0	0	8.22246	16.2084	PRKCB
salivary gland morphogenesis (GO:0007435)	1/5	0.139285	0.459202	0	0	8.22246	16.2084	FGFR2
Schwann cell differentiation (GO:0014037)	1/5	0.139285	0.459202	0	0	8.22246	16.2084	ERBB3
secondary heart field specification (GO:0003139)	1/5	0.139285	0.459202	0	0	8.22246	16.2084	ISL1
serotonin transport (GO:0006837)	1/5	0.139285	0.459202	0	0	8.22246	16.2084	SLC29A4
serotonin uptake (GO:0051610)	1/5	0.139285	0.459202	0	0	8.22246	16.2084	SLC29A4
short-term memory (GO:0007614)	1/5	0.139285	0.459202	0	0	8.22246	16.2084	CUX2
sinoatrial node cell differentiation (GO:0060921)	1/5	0.139285	0.459202	0	0	8.22246	16.2084	ISL1
L-phenylalanine catabolic process (GO:0006559)	1/5	0.139285	0.459202	0	0	8.22246	16.2084	QDPR
lung morphogenesis (GO:0060425)	1/5	0.139285	0.459202	0	0	8.22246	16.2084	SOX11
synaptic transmission, glycinergic (GO:0060012)	1/5	0.139285	0.459202	0	0	8.22246	16.2084	GLRA3
tight junction organization (GO:0120193)	1/5	0.139285	0.459202	0	0	8.22246	16.2084	CLDN11
tonic smooth muscle contraction (GO:0014820)	1/5	0.139285	0.459202	0	0	8.22246	16.2084	MYLK
membrane raft distribution (GO:0031580)	1/5	0.139285	0.459202	0	0	8.22246	16.2084	MAL
membrane repolarization during atrial cardiac muscle cell action potential (GO:0098914)	1/5	0.139285	0.459202	0	0	8.22246	16.2084	KCNA5
metanephric distal tubule development (GO:0072235)	1/5	0.139285	0.459202	0	0	8.22246	16.2084	POU3F3
tricuspid valve morphogenesis (GO:0003186)	1/5	0.139285	0.459202	0	0	8.22246	16.2084	ZFPM1
tryptophan catabolic process to kynurenine (GO:0019441)	1/5	0.139285	0.459202	0	0	8.22246	16.2084	IDO1
vascular endothelial growth factor receptor-2 signaling pathway (GO:0036324)	1/5	0.139285	0.459202	0	0	8.22246	16.2084	DAB2IP
negative regulation of calcium ion transport into cytosol (GO:0010523)	1/5	0.139285	0.459202	0	0	8.22246	16.2084	NOS1
negative regulation of calcium ion-dependent exocytosis (GO:0045955)	1/5	0.139285	0.459202	0	0	8.22246	16.2084	ADRA2A
negative regulation of CD4-positive, alpha-beta T cell differentiation (GO:0043371)	1/5	0.139285	0.459202	0	0	8.22246	16.2084	RC3H1
negative regulation of hydrogen peroxide-induced neuron death (GO:1903208)	1/5	0.139285	0.459202	0	0	8.22246	16.2084	NR4A3
negative regulation of metallopeptidase activity (GO:1905049)	1/5	0.139285	0.459202	0	0	8.22246	16.2084	TIMP2
negative regulation of skeletal muscle cell differentiation (GO:2001015)	1/5	0.139285	0.459202	0	0	8.22246	16.2084	EPHB1
negative regulation of synapse organization (GO:1905809)	1/5	0.139285	0.459202	0	0	8.22246	16.2084	ARHGEF15
peptidyl-cysteine S-nitrosylation (GO:0018119)	1/5	0.139285	0.459202	0	0	8.22246	16.2084	NOS1
peristalsis (GO:0030432)	1/5	0.139285	0.459202	0	0	8.22246	16.2084	DRD2
positive regulation of AMPA receptor activity (GO:2000969)	1/5	0.139285	0.459202	0	0	8.22246	16.2084	RELN
positive regulation of axon extension involved in axon guidance (GO:0048842)	1/5	0.139285	0.459202	0	0	8.22246	16.2084	NRP1
positive regulation of basement membrane assembly involved in embryonic body morphogenesis (GO:1904261)	1/5	0.139285	0.459202	0	0	8.22246	16.2084	PHLDB1
positive regulation of bicellular tight junction assembly (GO:1903348)	1/5	0.139285	0.459202	0	0	8.22246	16.2084	CLDN3
positive regulation of cAMP-dependent protein kinase activity (GO:2000481)	1/5	0.139285	0.459202	0	0	8.22246	16.2084	ATP2B4
positive regulation of deoxyribonuclease activity (GO:0032077)	1/5	0.139285	0.459202	0	0	8.22246	16.2084	PRKCD
positive regulation of feeding behavior (GO:2000253)	1/5	0.139285	0.459202	0	0	8.22246	16.2084	NR4A3
positive regulation of glial cell proliferation (GO:0060252)	1/5	0.139285	0.459202	0	0	8.22246	16.2084	PRKCH
positive regulation of long-term synaptic depression (GO:1900454)	1/5	0.139285	0.459202	0	0	8.22246	16.2084	CBLN1
positive regulation of smooth muscle cell differentiation (GO:0051152)	1/5	0.139285	0.459202	0	0	8.22246	16.2084	OLFM2
positive regulation of the force of heart contraction (GO:0098735)	1/5	0.139285	0.459202	0	0	8.22246	16.2084	NOS1
positive regulation of transcription from RNA polymerase II promoter involved in heart development (GO:1901228)	1/5	0.139285	0.459202	0	0	8.22246	16.2084	GREM1
prostaglandin transport (GO:0015732)	1/5	0.139285	0.459202	0	0	8.22246	16.2084	SLCO3A1
negative regulation of epidermal growth factor receptor signaling pathway (GO:0042059)	3/44	0.140289	0.459622	0	0	2.41015	4.73366	DAB2IP;TGFA;PTPN3
positive regulation of cell-matrix adhesion (GO:0001954)	3/44	0.140289	0.459622	0	0	2.41015	4.73366	NRP1;JUP;CDH13
positive regulation of osteoblast differentiation (GO:0045669)	3/44	0.140289	0.459622	0	0	2.41015	4.73366	CCN4;SOX11;NPNT
positive regulation of potassium ion transmembrane transport (GO:1901381)	3/44	0.140289	0.459622	0	0	2.41015	4.73366	KCNJ4;ACTN2;KCNJ16
positive regulation of stress fiber assembly (GO:0051496)	3/44	0.140289	0.459622	0	0	2.41015	4.73366	NRP1;ARHGEF15;ARHGEF10L
hemopoiesis (GO:0030097)	5/94	0.145555	0.475771	0	0	1.85221	3.56958	MEIS1;WNT2B;ZBTB16;ZFPM1;FGFR2
negative regulation of cellular catabolic process (GO:0031330)	4/69	0.146972	0.475771	0	0	2.02794	3.8886	CST3;TIMP2;DAB2IP;PTPN3
regulation of B cell receptor signaling pathway (GO:0050855)	2/23	0.146987	0.475771	0	0	3.13493	6.01096	PRKCH;PRKCB
regulation of interleukin-4 production (GO:0032673)	2/23	0.146987	0.475771	0	0	3.13493	6.01096	PRKCQ;ZFPM1
cilium-dependent cell motility (GO:0060285)	2/23	0.146987	0.475771	0	0	3.13493	6.01096	CFAP54;CFAP44
regulation of supramolecular fiber organization (GO:1902903)	2/23	0.146987	0.475771	0	0	3.13493	6.01096	AKAP13;AEBP1
negative regulation of GTPase activity (GO:0034260)	2/23	0.146987	0.475771	0	0	3.13493	6.01096	DAB2IP;PLXNB3
negative regulation of smoothened signaling pathway (GO:0045879)	2/23	0.146987	0.475771	0	0	3.13493	6.01096	HHIP;GPR161
positive regulation of protein autophosphorylation (GO:0031954)	2/23	0.146987	0.475771	0	0	3.13493	6.01096	GREM1;NEK10
regulation of insulin receptor signaling pathway (GO:0046626)	3/45	0.147215	0.475771	0	0	2.35265	4.50735	PRKCB;PRKCD;PRKCQ
positive regulation of chemotaxis (GO:0050921)	3/45	0.147215	0.475771	0	0	2.35265	4.50735	NRP1;NTRK3;CDH13
carbohydrate homeostasis (GO:0033500)	4/70	0.152489	0.479032	0	0	1.99711	3.75588	WFS1;PAX6;ADRA2A;IGF1R
regulation of B cell proliferation (GO:0030888)	3/46	0.154249	0.479032	0	0	2.29782	4.29505	NFATC2;RC3H1;IRS2
regulation of fibroblast proliferation (GO:0048145)	3/46	0.154249	0.479032	0	0	2.29782	4.29505	DAB2IP;FN1;WNT2
regulation of telomerase activity (GO:0051972)	3/46	0.154249	0.479032	0	0	2.29782	4.29505	GREM1;PARM1;PRKCQ
positive regulation of nucleocytoplasmic transport (GO:0046824)	3/46	0.154249	0.479032	0	0	2.29782	4.29505	JUP;CDH1;PRKCD
positive regulation of smooth muscle cell proliferation (GO:0048661)	3/46	0.154249	0.479032	0	0	2.29782	4.29505	NR4A3;CCN4;CDH13
regulation of apoptotic process (GO:0042981)	27/742	0.155918	0.479032	0	0	1.25164	2.32609	PCSK9;IGF1R;SOCS2;AKAP13;CCND2;GRM4;FRZB;AKT2;RPS27A;PHLDA3;BOK;STPG1;WFS1;ACTN2;IGFBP3;DAB2IP;SEPTIN4;OLFM4;POU3F3;ACER2;GREM1;SH3RF2;OBSCN;STK26;SGK1;CRYAB;NGEF
regulation of anatomical structure morphogenesis (GO:0022603)	6/123	0.157197	0.479032	0	0	1.69117	3.1291	EPHA4;PHLDB1;CLDN3;RC3H1;KNDC1;FGFR2
regulation of cardiac muscle hypertrophy (GO:0010611)	2/24	0.15737	0.479032	0	0	2.99228	5.53319	RGS2;NR4A3
regulation of keratinocyte proliferation (GO:0010837)	2/24	0.15737	0.479032	0	0	2.99228	5.53319	KLF9;FGFR2
dorsal/ventral pattern formation (GO:0009953)	2/24	0.15737	0.479032	0	0	2.99228	5.53319	GREM1;SIX3
inner ear morphogenesis (GO:0042472)	2/24	0.15737	0.479032	0	0	2.99228	5.53319	FGFR2;POU3F4
mammary gland development (GO:0030879)	2/24	0.15737	0.479032	0	0	2.99228	5.53319	WNT2;APLN
negative regulation of protein depolymerization (GO:1901880)	2/24	0.15737	0.479032	0	0	2.99228	5.53319	PLEKHH2;TAOK1
positive regulation of phospholipase activity (GO:0010518)	2/24	0.15737	0.479032	0	0	2.99228	5.53319	NTRK3;FGFR2
positive regulation of viral life cycle (GO:1903902)	2/24	0.15737	0.479032	0	0	2.99228	5.53319	CD4;TYRO3
epidermal growth factor receptor signaling pathway (GO:0007173)	3/47	0.161386	0.479032	0	0	2.24548	4.09565	ERBIN;TGFA;PLCE1
regulation of synapse assembly (GO:0051963)	3/47	0.161386	0.479032	0	0	2.24548	4.09565	CUX2;DLG5;EPHB1
regulation of wound healing (GO:0061041)	3/47	0.161386	0.479032	0	0	2.24548	4.09565	CLDN3;ADRA2A;MYLK
cytoskeleton-dependent cytokinesis (GO:0061640)	4/72	0.163755	0.479032	0	0	1.93817	3.5069	CECR2;SEPTIN6;SEPTIN4;SEPTIN9
positive regulation of protein secretion (GO:0050714)	4/72	0.163755	0.479032	0	0	1.93817	3.5069	ACHE;IRS2;DOC2B;ISL1
negative regulation of protein phosphorylation (GO:0001933)	7/152	0.164205	0.479032	0	0	1.59244	2.87697	GREM1;DEPTOR;IGFBP3;NTRK3;PRKCD;DAB2IP;PMEPA1
activation of cysteine-type endopeptidase activity involved in apoptotic process by cytochrome c (GO:0008635)	1/6	0.164725	0.479032	0	0	6.57763	11.8626	BOK
pteridine-containing compound biosynthetic process (GO:0042559)	1/6	0.164725	0.479032	0	0	6.57763	11.8626	QDPR
purine nucleobase biosynthetic process (GO:0009113)	1/6	0.164725	0.479032	0	0	6.57763	11.8626	GMPS
regulation of blood vessel remodeling (GO:0060312)	1/6	0.164725	0.479032	0	0	6.57763	11.8626	CST3
bundle of His cell-Purkinje myocyte adhesion involved in cell communication (GO:0086073)	1/6	0.164725	0.479032	0	0	6.57763	11.8626	JUP
cardiac ventricle formation (GO:0003211)	1/6	0.164725	0.479032	0	0	6.57763	11.8626	SOX11
regulation of collagen fibril organization (GO:1904026)	1/6	0.164725	0.479032	0	0	6.57763	11.8626	AEBP1
regulation of digestive system process (GO:0044058)	1/6	0.164725	0.479032	0	0	6.57763	11.8626	SGK1
regulation of epinephrine secretion (GO:0014060)	1/6	0.164725	0.479032	0	0	6.57763	11.8626	ADRA2A
regulation of glutamate receptor signaling pathway (GO:1900449)	1/6	0.164725	0.479032	0	0	6.57763	11.8626	NECAB2
cellular response to magnesium ion (GO:0071286)	1/6	0.164725	0.479032	0	0	6.57763	11.8626	KCNA1
cerebral cortex cell migration (GO:0021795)	1/6	0.164725	0.479032	0	0	6.57763	11.8626	RELN
choline catabolic process (GO:0042426)	1/6	0.164725	0.479032	0	0	6.57763	11.8626	SLC44A1
chondrocyte development (GO:0002063)	1/6	0.164725	0.479032	0	0	6.57763	11.8626	SULF1
regulation of macrophage proliferation (GO:0120040)	1/6	0.164725	0.479032	0	0	6.57763	11.8626	IL33
regulation of membrane tubulation (GO:1903525)	1/6	0.164725	0.479032	0	0	6.57763	11.8626	ASAP1
dendrite extension (GO:0097484)	1/6	0.164725	0.479032	0	0	6.57763	11.8626	AUTS2
regulation of neutrophil extravasation (GO:2000389)	1/6	0.164725	0.479032	0	0	6.57763	11.8626	OLFM4
regulation of nitric oxide mediated signal transduction (GO:0010749)	1/6	0.164725	0.479032	0	0	6.57763	11.8626	ATP2B4
regulation of nucleotide-binding oligomerization domain containing 2 signaling pathway (GO:0070432)	1/6	0.164725	0.479032	0	0	6.57763	11.8626	ERBIN
regulation of peptidyl-cysteine S-nitrosylation (GO:2000169)	1/6	0.164725	0.479032	0	0	6.57763	11.8626	ATP2B4
embryonic camera-type eye development (GO:0031076)	1/6	0.164725	0.479032	0	0	6.57763	11.8626	TH
epithelial tube formation (GO:0072175)	1/6	0.164725	0.479032	0	0	6.57763	11.8626	FGFR2
equilibrioception (GO:0050957)	1/6	0.164725	0.479032	0	0	6.57763	11.8626	CLRN1
erythrose 4-phosphate/phosphoenolpyruvate family amino acid metabolic process (GO:1902221)	1/6	0.164725	0.479032	0	0	6.57763	11.8626	QDPR
regulation of response to reactive oxygen species (GO:1901031)	1/6	0.164725	0.479032	0	0	6.57763	11.8626	STK26
regulation of resting membrane potential (GO:0060075)	1/6	0.164725	0.479032	0	0	6.57763	11.8626	KCNK1
establishment of planar polarity (GO:0001736)	1/6	0.164725	0.479032	0	0	6.57763	11.8626	CELSR1
regulation of sarcomere organization (GO:0060297)	1/6	0.164725	0.479032	0	0	6.57763	11.8626	AKAP13
regulation of T-helper cell differentiation (GO:0045622)	1/6	0.164725	0.479032	0	0	6.57763	11.8626	RC3H1
gamma-aminobutyric acid transport (GO:0015812)	1/6	0.164725	0.479032	0	0	6.57763	11.8626	SLC6A12
glandular epithelial cell differentiation (GO:0002067)	1/6	0.164725	0.479032	0	0	6.57763	11.8626	FGFR2
release of sequestered calcium ion into cytosol by sarcoplasmic reticulum (GO:0014808)	1/6	0.164725	0.479032	0	0	6.57763	11.8626	RYR1
response to angiotensin (GO:1990776)	1/6	0.164725	0.479032	0	0	6.57763	11.8626	PRKCD
histamine metabolic process (GO:0001692)	1/6	0.164725	0.479032	0	0	6.57763	11.8626	SLC29A4
response to testosterone (GO:0033574)	1/6	0.164725	0.479032	0	0	6.57763	11.8626	SPP1
sialylation (GO:0097503)	1/6	0.164725	0.479032	0	0	6.57763	11.8626	ST3GAL1
L-serine biosynthetic process (GO:0006564)	1/6	0.164725	0.479032	0	0	6.57763	11.8626	PSAT1
spinal cord motor neuron differentiation (GO:0021522)	1/6	0.164725	0.479032	0	0	6.57763	11.8626	ISL1
magnesium ion homeostasis (GO:0010960)	1/6	0.164725	0.479032	0	0	6.57763	11.8626	KCNA1
taurine metabolic process (GO:0019530)	1/6	0.164725	0.479032	0	0	6.57763	11.8626	CDO1
trigeminal nerve development (GO:0021559)	1/6	0.164725	0.479032	0	0	6.57763	11.8626	ISL1
morphogenesis of an endothelium (GO:0003159)	1/6	0.164725	0.479032	0	0	6.57763	11.8626	CCM2
negative regulation of actin filament depolymerization (GO:0030835)	1/6	0.164725	0.479032	0	0	6.57763	11.8626	PLEKHH2
negative regulation of Arp2/3 complex-mediated actin nucleation (GO:0034316)	1/6	0.164725	0.479032	0	0	6.57763	11.8626	CORO1B
negative regulation of cell size (GO:0045792)	1/6	0.164725	0.479032	0	0	6.57763	11.8626	DEPTOR
negative regulation of cytosolic calcium ion concentration (GO:0051481)	1/6	0.164725	0.479032	0	0	6.57763	11.8626	DRD2
negative regulation of endoplasmic reticulum calcium ion concentration (GO:0032471)	1/6	0.164725	0.479032	0	0	6.57763	11.8626	RAP1GDS1
negative regulation of excitatory postsynaptic potential (GO:0090394)	1/6	0.164725	0.479032	0	0	6.57763	11.8626	CBLN1
negative regulation of glial cell proliferation (GO:0060253)	1/6	0.164725	0.479032	0	0	6.57763	11.8626	SOX11
negative regulation of lamellipodium organization (GO:1902744)	1/6	0.164725	0.479032	0	0	6.57763	11.8626	PLXNB3
negative regulation of lipoprotein particle clearance (GO:0010985)	1/6	0.164725	0.479032	0	0	6.57763	11.8626	PCSK9
negative regulation of monocyte chemotaxis (GO:0090027)	1/6	0.164725	0.479032	0	0	6.57763	11.8626	GREM1
negative regulation of morphogenesis of an epithelium (GO:1905331)	1/6	0.164725	0.479032	0	0	6.57763	11.8626	SULF1
negative regulation of neuron migration (GO:2001223)	1/6	0.164725	0.479032	0	0	6.57763	11.8626	NEXMIF
negative regulation of relaxation of muscle (GO:1901078)	1/6	0.164725	0.479032	0	0	6.57763	11.8626	PDE4B
negative regulation of transporter activity (GO:0032410)	1/6	0.164725	0.479032	0	0	6.57763	11.8626	NDFIP2
neuroepithelial cell differentiation (GO:0060563)	1/6	0.164725	0.479032	0	0	6.57763	11.8626	SOX11
neurotransmitter loading into synaptic vesicle (GO:0098700)	1/6	0.164725	0.479032	0	0	6.57763	11.8626	SLC17A8
neurotransmitter receptor transport, endosome to postsynaptic membrane (GO:0098887)	1/6	0.164725	0.479032	0	0	6.57763	11.8626	GRIP2
norepinephrine transport (GO:0015874)	1/6	0.164725	0.479032	0	0	6.57763	11.8626	SLC29A4
peripheral nervous system neuron development (GO:0048935)	1/6	0.164725	0.479032	0	0	6.57763	11.8626	ISL1
photoreceptor cell outer segment organization (GO:0035845)	1/6	0.164725	0.479032	0	0	6.57763	11.8626	CDHR1
positive regulation of endoplasmic reticulum stress-induced intrinsic apoptotic signaling pathway (GO:1902237)	1/6	0.164725	0.479032	0	0	6.57763	11.8626	BOK
positive regulation of gluconeogenesis (GO:0045722)	1/6	0.164725	0.479032	0	0	6.57763	11.8626	ARPP19
positive regulation of growth hormone secretion (GO:0060124)	1/6	0.164725	0.479032	0	0	6.57763	11.8626	DRD2
positive regulation of receptor binding (GO:1900122)	1/6	0.164725	0.479032	0	0	6.57763	11.8626	NRP1
positive regulation of vascular endothelial growth factor signaling pathway (GO:1900748)	1/6	0.164725	0.479032	0	0	6.57763	11.8626	ADAMTS3
regulated exocytosis (GO:0045055)	8/180	0.164856	0.479032	0	0	1.53472	2.76662	LGALS3BP;ISLR;SYT2;ACTN2;FN1;SYT9;CPLX1;CPLX3
regulation of protein secretion (GO:0050708)	6/125	0.165598	0.480133	0	0	1.66257	2.98962	KCNG2;ACHE;KCNJ11;KCNA5;DRD2;ADRA2A
regulation of cAMP-mediated signaling (GO:0043949)	2/25	0.167886	0.480133	0	0	2.86204	5.10722	PDE11A;PEX5L
cellular response to hexose stimulus (GO:0071331)	2/25	0.167886	0.480133	0	0	2.86204	5.10722	ZBTB20;IGF1R
chemical synaptic transmission, postsynaptic (GO:0099565)	2/25	0.167886	0.480133	0	0	2.86204	5.10722	DRD2;GRIN2B
divalent inorganic cation homeostasis (GO:0072507)	2/25	0.167886	0.480133	0	0	2.86204	5.10722	WFS1;KCNA1
ventricular cardiac muscle tissue development (GO:0003229)	2/25	0.167886	0.480133	0	0	2.86204	5.10722	ISL1;FGFR2
negative regulation of actin filament polymerization (GO:0030837)	2/25	0.167886	0.480133	0	0	2.86204	5.10722	PRKCD;TMSB10
negative regulation of sequestering of calcium ion (GO:0051283)	2/25	0.167886	0.480133	0	0	2.86204	5.10722	RYR1;DRD2
positive regulation of vascular endothelial growth factor production (GO:0010575)	2/25	0.167886	0.480133	0	0	2.86204	5.10722	SULF1;ISL1
cognition (GO:0050890)	3/48	0.168621	0.480133	0	0	2.19546	3.90815	CUX2;PTCHD1;GPR155
substrate adhesion-dependent cell spreading (GO:0034446)	3/48	0.168621	0.480133	0	0	2.19546	3.90815	NRP1;FN1;TYRO3
negative regulation of MAP kinase activity (GO:0043407)	3/48	0.168621	0.480133	0	0	2.19546	3.90815	RGS2;PRKCD;DAB2IP
negative regulation of mitotic cell cycle (GO:0045930)	3/48	0.168621	0.480133	0	0	2.19546	3.90815	CDKN1C;FZD3;PTPN3
regulation of transforming growth factor beta receptor signaling pathway (GO:0017015)	5/100	0.17416	0.480133	0	0	1.73469	3.03186	CDKN1C;PMEPA1;SOX11;NREP;RPS27A
response to glucose (GO:0009749)	3/49	0.175948	0.480133	0	0	2.14763	3.73164	ZBTB20;IRS2;IGF1R
negative regulation of catabolic process (GO:0009895)	3/49	0.175948	0.480133	0	0	2.14763	3.73164	HDAC4;CST3;ADRA2A
negative regulation of cell projection organization (GO:0031345)	3/49	0.175948	0.480133	0	0	2.14763	3.73164	EPHA4;MAG;GRIN2B
regulation of chondrocyte differentiation (GO:0032330)	2/26	0.178516	0.480133	0	0	2.74264	4.72578	GREM1;ZBTB16
cellular response to drug (GO:0035690)	2/26	0.178516	0.480133	0	0	2.74264	4.72578	ACER2;PDE4B
regulation of potassium ion transmembrane transporter activity (GO:1901016)	2/26	0.178516	0.480133	0	0	2.74264	4.72578	ACTN2;KCNAB1
retinoic acid metabolic process (GO:0042573)	2/26	0.178516	0.480133	0	0	2.74264	4.72578	CYP26A1;ALDH1A2
negative regulation of protein transport (GO:0051224)	2/26	0.178516	0.480133	0	0	2.74264	4.72578	NDFIP2;DRD2
positive regulation of histone methylation (GO:0031062)	2/26	0.178516	0.480133	0	0	2.74264	4.72578	AUTS2;JARID2
positive regulation of interleukin-2 production (GO:0032743)	2/26	0.178516	0.480133	0	0	2.74264	4.72578	CD4;PDE4B
protein O-linked glycosylation (GO:0006493)	5/102	0.184142	0.480133	0	0	1.69874	2.87436	GALNT6;GALNT16;GALNT3;ST3GAL1;TMTC4
calcium-mediated signaling (GO:0019722)	5/102	0.184142	0.480133	0	0	1.69874	2.87436	CHRM3;MCTP1;RCAN2;RCAN3;PLCE1
cellular response to hormone stimulus (GO:0032870)	4/76	0.187131	0.480133	0	0	1.83012	3.06717	SOCS2;NR4A3;KLF9;ADRA2A
establishment of protein localization to organelle (GO:0072594)	4/76	0.187131	0.480133	0	0	1.83012	3.06717	LAMP5;NEURL1B;FAM53B;PRICKLE1
positive regulation of interleukin-6 production (GO:0032755)	4/76	0.187131	0.480133	0	0	1.83012	3.06717	C1QTNF4;IL33;MBP;ISL1
cellular response to organonitrogen compound (GO:0071417)	5/103	0.18921	0.480133	0	0	1.68132	2.79923	GABRB1;JUP;CDH1;P2RY1;HCN2
regulation of cardiac muscle cell contraction (GO:0086004)	2/27	0.189246	0.480133	0	0	2.6328	4.38284	JUP;PDE4B
regulation of cell junction assembly (GO:1901888)	2/27	0.189246	0.480133	0	0	2.6328	4.38284	PRKCH;CLDN3
cellular lipid catabolic process (GO:0044242)	2/27	0.189246	0.480133	0	0	2.6328	4.38284	ENPP2;SMPDL3B
regulation of epidermal growth factor-activated receptor activity (GO:0007176)	2/27	0.189246	0.480133	0	0	2.6328	4.38284	TGFA;ADRA2A
dendritic spine organization (GO:0097061)	2/27	0.189246	0.480133	0	0	2.6328	4.38284	EPHB1;IGF1R
regulation of toll-like receptor signaling pathway (GO:0034121)	2/27	0.189246	0.480133	0	0	2.6328	4.38284	TYRO3;SMPDL3B
regulation of vascular endothelial growth factor production (GO:0010574)	2/27	0.189246	0.480133	0	0	2.6328	4.38284	SULF1;ISL1
release of sequestered calcium ion into cytosol (GO:0051209)	2/27	0.189246	0.480133	0	0	2.6328	4.38284	RYR1;DRD2
response to glucocorticoid (GO:0051384)	2/27	0.189246	0.480133	0	0	2.6328	4.38284	ISL1;SSTR4
stress-activated protein kinase signaling cascade (GO:0031098)	2/27	0.189246	0.480133	0	0	2.6328	4.38284	CCM2;RPS27A
negative regulation of cation channel activity (GO:2001258)	2/27	0.189246	0.480133	0	0	2.6328	4.38284	KCNAB1;DRD2
negative regulation of protein polymerization (GO:0032272)	2/27	0.189246	0.480133	0	0	2.6328	4.38284	PRKCD;TUBB4A
positive regulation of BMP signaling pathway (GO:0030513)	2/27	0.189246	0.480133	0	0	2.6328	4.38284	SOX11;SULF1
positive regulation of mitotic cell cycle (GO:0045931)	2/27	0.189246	0.480133	0	0	2.6328	4.38284	TTL;MEIS2
adenylate cyclase-activating dopamine receptor signaling pathway (GO:0007191)	1/7	0.189415	0.480133	0	0	5.48107	9.11949	DRD1
angiotensin-activated signaling pathway (GO:0038166)	1/7	0.189415	0.480133	0	0	5.48107	9.11949	ACTN2
arginine catabolic process (GO:0006527)	1/7	0.189415	0.480133	0	0	5.48107	9.11949	NOS1
regulation of atrial cardiac muscle cell membrane depolarization (GO:0060371)	1/7	0.189415	0.480133	0	0	5.48107	9.11949	SCN1B
regulation of atrial cardiac muscle cell membrane repolarization (GO:0060372)	1/7	0.189415	0.480133	0	0	5.48107	9.11949	KCNA5
atrioventricular valve formation (GO:0003190)	1/7	0.189415	0.480133	0	0	5.48107	9.11949	ZFPM1
AV node cell action potential (GO:0086016)	1/7	0.189415	0.480133	0	0	5.48107	9.11949	SCN4B
regulation of bone remodeling (GO:0046850)	1/7	0.189415	0.480133	0	0	5.48107	9.11949	GREM1
bleb assembly (GO:0032060)	1/7	0.189415	0.480133	0	0	5.48107	9.11949	MYLK
calcium ion export (GO:1901660)	1/7	0.189415	0.480133	0	0	5.48107	9.11949	ATP2B4
cardiac muscle cell-cardiac muscle cell adhesion (GO:0086042)	1/7	0.189415	0.480133	0	0	5.48107	9.11949	JUP
cardiac pacemaker cell development (GO:0060926)	1/7	0.189415	0.480133	0	0	5.48107	9.11949	ISL1
regulation of cilium beat frequency (GO:0003356)	1/7	0.189415	0.480133	0	0	5.48107	9.11949	DNAH11
catecholamine catabolic process (GO:0042424)	1/7	0.189415	0.480133	0	0	5.48107	9.11949	MOXD1
catecholamine uptake (GO:0090493)	1/7	0.189415	0.480133	0	0	5.48107	9.11949	SLC29A4
cellular amino acid biosynthetic process (GO:0008652)	1/7	0.189415	0.480133	0	0	5.48107	9.11949	GAD1
cellular hypotonic response (GO:0071476)	1/7	0.189415	0.480133	0	0	5.48107	9.11949	MYLK
cellular response to caffeine (GO:0071313)	1/7	0.189415	0.480133	0	0	5.48107	9.11949	RYR1
cellular response to histamine (GO:0071420)	1/7	0.189415	0.480133	0	0	5.48107	9.11949	GABRB1
cellular response to laminar fluid shear stress (GO:0071499)	1/7	0.189415	0.480133	0	0	5.48107	9.11949	ASS1
regulation of growth hormone secretion (GO:0060123)	1/7	0.189415	0.480133	0	0	5.48107	9.11949	DRD2
cellular response to platelet-derived growth factor stimulus (GO:0036120)	1/7	0.189415	0.480133	0	0	5.48107	9.11949	CORO1B
citrulline metabolic process (GO:0000052)	1/7	0.189415	0.480133	0	0	5.48107	9.11949	ASS1
collagen-activated tyrosine kinase receptor signaling pathway (GO:0038063)	1/7	0.189415	0.480133	0	0	5.48107	9.11949	COL1A1
coronary vasculature development (GO:0060976)	1/7	0.189415	0.480133	0	0	5.48107	9.11949	APLN
regulation of mitochondrial membrane permeability involved in apoptotic process (GO:1902108)	1/7	0.189415	0.480133	0	0	5.48107	9.11949	STPG1
desmosome organization (GO:0002934)	1/7	0.189415	0.480133	0	0	5.48107	9.11949	JUP
regulation of necrotic cell death (GO:0010939)	1/7	0.189415	0.480133	0	0	5.48107	9.11949	OLFM4
regulation of neurotrophin TRK receptor signaling pathway (GO:0051386)	1/7	0.189415	0.480133	0	0	5.48107	9.11949	NTRK3
regulation of norepinephrine secretion (GO:0014061)	1/7	0.189415	0.480133	0	0	5.48107	9.11949	ADRA2A
dopamine transport (GO:0015872)	1/7	0.189415	0.480133	0	0	5.48107	9.11949	SLC29A4
excitatory chemical synaptic transmission (GO:0098976)	1/7	0.189415	0.480133	0	0	5.48107	9.11949	GRIN2B
exocrine system development (GO:0035272)	1/7	0.189415	0.480133	0	0	5.48107	9.11949	FGFR2
regulation of skeletal muscle satellite cell proliferation (GO:0014842)	1/7	0.189415	0.480133	0	0	5.48107	9.11949	EPHB1
fatty acid elongation, monounsaturated fatty acid (GO:0034625)	1/7	0.189415	0.480133	0	0	5.48107	9.11949	ELOVL7
fatty acid elongation, polyunsaturated fatty acid (GO:0034626)	1/7	0.189415	0.480133	0	0	5.48107	9.11949	ELOVL7
fatty acid elongation, saturated fatty acid (GO:0019367)	1/7	0.189415	0.480133	0	0	5.48107	9.11949	ELOVL7
fatty acid elongation, unsaturated fatty acid (GO:0019368)	1/7	0.189415	0.480133	0	0	5.48107	9.11949	ELOVL7
regulation of transcription from RNA polymerase II promoter involved in myocardial precursor cell differentiation (GO:0003256)	1/7	0.189415	0.480133	0	0	5.48107	9.11949	GREM1
gland morphogenesis (GO:0022612)	1/7	0.189415	0.480133	0	0	5.48107	9.11949	FGFR2
glandular epithelial cell development (GO:0002068)	1/7	0.189415	0.480133	0	0	5.48107	9.11949	PAX6
regulation of vascular associated smooth muscle cell differentiation (GO:1905063)	1/7	0.189415	0.480133	0	0	5.48107	9.11949	NFATC2
release of sequestered calcium ion into cytosol by endoplasmic reticulum (GO:1903514)	1/7	0.189415	0.480133	0	0	5.48107	9.11949	RYR1
response to caffeine (GO:0031000)	1/7	0.189415	0.480133	0	0	5.48107	9.11949	RYR1
response to host defenses (GO:0052200)	1/7	0.189415	0.480133	0	0	5.48107	9.11949	RPS27A
hypotonic response (GO:0006971)	1/7	0.189415	0.480133	0	0	5.48107	9.11949	MYLK
SA node cell action potential (GO:0086015)	1/7	0.189415	0.480133	0	0	5.48107	9.11949	KCNA5
intermediate filament bundle assembly (GO:0045110)	1/7	0.189415	0.480133	0	0	5.48107	9.11949	NEFM
sinoatrial node development (GO:0003163)	1/7	0.189415	0.480133	0	0	5.48107	9.11949	GJB6
keratinocyte proliferation (GO:0043616)	1/7	0.189415	0.480133	0	0	5.48107	9.11949	CDH13
substrate-dependent cell migration, cell extension (GO:0006930)	1/7	0.189415	0.480133	0	0	5.48107	9.11949	NRP1
synaptic transmission, dopaminergic (GO:0001963)	1/7	0.189415	0.480133	0	0	5.48107	9.11949	TH
synaptic vesicle docking (GO:0016081)	1/7	0.189415	0.480133	0	0	5.48107	9.11949	UNC13C
metanephric nephron tubule development (GO:0072234)	1/7	0.189415	0.480133	0	0	5.48107	9.11949	POU3F3
vascular wound healing (GO:0061042)	1/7	0.189415	0.480133	0	0	5.48107	9.11949	MCAM
very long-chain fatty acid catabolic process (GO:0042760)	1/7	0.189415	0.480133	0	0	5.48107	9.11949	ABCD2
modulation by symbiont of host defense response (GO:0052031)	1/7	0.189415	0.480133	0	0	5.48107	9.11949	RPS27A
vitamin A metabolic process (GO:0006776)	1/7	0.189415	0.480133	0	0	5.48107	9.11949	ALDH1A2
white fat cell differentiation (GO:0050872)	1/7	0.189415	0.480133	0	0	5.48107	9.11949	CTBP2
negative regulation of axon regeneration (GO:0048681)	1/7	0.189415	0.480133	0	0	5.48107	9.11949	EPHA4
negative regulation of intracellular transport (GO:0032387)	1/7	0.189415	0.480133	0	0	5.48107	9.11949	CRYAB
negative regulation of low-density lipoprotein receptor activity (GO:1905598)	1/7	0.189415	0.480133	0	0	5.48107	9.11949	PCSK9
negative regulation of protein import (GO:1904590)	1/7	0.189415	0.480133	0	0	5.48107	9.11949	CABP1
negative regulation of protein import into nucleus (GO:0042308)	1/7	0.189415	0.480133	0	0	5.48107	9.11949	CABP1
negative regulation of retinoic acid receptor signaling pathway (GO:0048387)	1/7	0.189415	0.480133	0	0	5.48107	9.11949	CYP26A1
negative regulation of T cell apoptotic process (GO:0070233)	1/7	0.189415	0.480133	0	0	5.48107	9.11949	PRKCQ
negative regulation of T-helper 17 type immune response (GO:2000317)	1/7	0.189415	0.480133	0	0	5.48107	9.11949	RC3H1
neuron projection arborization (GO:0140058)	1/7	0.189415	0.480133	0	0	5.48107	9.11949	PHACTR1
neurotransmitter receptor transport, endosome to plasma membrane (GO:0099639)	1/7	0.189415	0.480133	0	0	5.48107	9.11949	GRIP2
noradrenergic neuron differentiation (GO:0003357)	1/7	0.189415	0.480133	0	0	5.48107	9.11949	SOX11
nucleobase biosynthetic process (GO:0046112)	1/7	0.189415	0.480133	0	0	5.48107	9.11949	GMPS
oxygen transport (GO:0015671)	1/7	0.189415	0.480133	0	0	5.48107	9.11949	NGB
pituitary gland development (GO:0021983)	1/7	0.189415	0.480133	0	0	5.48107	9.11949	SIX3
positive regulation of aspartic-type endopeptidase activity involved in amyloid precursor protein catabolic process (GO:1902961)	1/7	0.189415	0.480133	0	0	5.48107	9.11949	EPHA4
positive regulation of blood circulation (GO:1903524)	1/7	0.189415	0.480133	0	0	5.48107	9.11949	APLN
positive regulation of cardiac muscle cell differentiation (GO:2000727)	1/7	0.189415	0.480133	0	0	5.48107	9.11949	GREM1
positive regulation of chemokine (C-X-C motif) ligand 2 production (GO:2000343)	1/7	0.189415	0.480133	0	0	5.48107	9.11949	MBP
positive regulation of gliogenesis (GO:0014015)	1/7	0.189415	0.480133	0	0	5.48107	9.11949	PRKCH
positive regulation of histone H3-K9 methylation (GO:0051574)	1/7	0.189415	0.480133	0	0	5.48107	9.11949	JARID2
positive regulation of histone H4 acetylation (GO:0090240)	1/7	0.189415	0.480133	0	0	5.48107	9.11949	AUTS2
positive regulation of IRE1-mediated unfolded protein response (GO:1903896)	1/7	0.189415	0.480133	0	0	5.48107	9.11949	DAB2IP
positive regulation of lymphocyte apoptotic process (GO:0070230)	1/7	0.189415	0.480133	0	0	5.48107	9.11949	IDO1
positive regulation of mast cell activation (GO:0033005)	1/7	0.189415	0.480133	0	0	5.48107	9.11949	NR4A3
positive regulation of mitochondrial membrane potential (GO:0010918)	1/7	0.189415	0.480133	0	0	5.48107	9.11949	AKT2
positive regulation of podosome assembly (GO:0071803)	1/7	0.189415	0.480133	0	0	5.48107	9.11949	ASAP1
positive regulation of receptor catabolic process (GO:2000646)	1/7	0.189415	0.480133	0	0	5.48107	9.11949	PCSK9
positive regulation of synaptic transmission, GABAergic (GO:0032230)	1/7	0.189415	0.480133	0	0	5.48107	9.11949	HAP1
positive regulation of unsaturated fatty acid biosynthetic process (GO:2001280)	1/7	0.189415	0.480133	0	0	5.48107	9.11949	ABCD2
regulation of epithelial cell migration (GO:0010632)	3/51	0.190856	0.481922	0	0	2.05793	3.40841	ENPP2;DAB2IP;MCC
regulation of smoothened signaling pathway (GO:0008589)	3/51	0.190856	0.481922	0	0	2.05793	3.40841	HHIP;DLG5;FGFR2
intrinsic apoptotic signaling pathway in response to DNA damage (GO:0008630)	3/51	0.190856	0.481922	0	0	2.05793	3.40841	DYRK2;BOK;PHLDA3
positive regulation of actin filament bundle assembly (GO:0032233)	3/51	0.190856	0.481922	0	0	2.05793	3.40841	NRP1;ARHGEF15;ARHGEF10L
cartilage development (GO:0051216)	3/52	0.198427	0.49805	0	0	2.01583	3.26026	WNT2B;ZBTB16;SULF1
negative regulation of protein-containing complex assembly (GO:0031333)	3/52	0.198427	0.49805	0	0	2.01583	3.26026	PMEPA1;ISL1;CRYAB
negative regulation of protein serine/threonine kinase activity (GO:0071901)	4/78	0.199201	0.49805	0	0	1.78047	2.87268	CDKN1C;RGS2;PRKCD;DAB2IP
regulation of JNK cascade (GO:0046328)	5/105	0.199494	0.49805	0	0	1.64753	2.65577	SH3RF2;TAOK1;DAB2IP;EPHB1;IGF1R
regulation of calcineurin-NFAT signaling cascade (GO:0070884)	2/28	0.20006	0.49805	0	0	2.53141	4.07339	DYRK2;ATP2B4
regulation of reactive oxygen species biosynthetic process (GO:1903426)	2/28	0.20006	0.49805	0	0	2.53141	4.07339	ABCD2;SLC5A3
keratan sulfate biosynthetic process (GO:0018146)	2/28	0.20006	0.49805	0	0	2.53141	4.07339	OGN;ST3GAL1
ventricular septum morphogenesis (GO:0060412)	2/28	0.20006	0.49805	0	0	2.53141	4.07339	SOX11;ZFPM1
negative regulation of axonogenesis (GO:0050771)	2/28	0.20006	0.49805	0	0	2.53141	4.07339	MAG;EFNB3
negative regulation of calcium ion transmembrane transporter activity (GO:1901020)	2/28	0.20006	0.49805	0	0	2.53141	4.07339	DRD2;ADRA2A
negative regulation of phosphatase activity (GO:0010923)	2/28	0.20006	0.49805	0	0	2.53141	4.07339	SH3RF2;PPP1R1B
positive regulation of cytosolic calcium ion concentration involved in phospholipase C-activating G protein-coupled signaling pathway (GO:0051482)	2/28	0.20006	0.49805	0	0	2.53141	4.07339	DRD1;DRD2
positive regulation of fibroblast proliferation (GO:0048146)	2/28	0.20006	0.49805	0	0	2.53141	4.07339	FN1;WNT2
regulation of cell adhesion (GO:0030155)	6/133	0.200989	0.49805	0	0	1.5572	2.49853	EPHA4;ERBB3;EPHA8;PLXNB3;CDH13;PLXNC1
protein processing (GO:0016485)	5/106	0.204706	0.49805	0	0	1.63113	2.58727	ADAMTS3;ECEL1;PCSK9;AEBP1;PRSS12
regulation of neuron differentiation (GO:0045664)	4/79	0.205323	0.49805	0	0	1.75664	2.78106	SIX3;SOX11;NREP;CNTN4
cardiac muscle tissue development (GO:0048738)	3/53	0.206069	0.49805	0	0	1.97541	3.12025	AKAP13;GJB6;ZFPM1
positive regulation of apoptotic process (GO:0043065)	12/310	0.208561	0.49805	0	0	1.32914	2.08345	STPG1;AKAP13;OBSCN;FRZB;IGFBP3;DAB2IP;PCSK9;SEPTIN4;RPS27A;NGEF;PHLDA3;BOK
regulation of calcium ion transmembrane transporter activity (GO:1901019)	2/29	0.210944	0.49805	0	0	2.43753	3.79319	NOS1;ADRA2A
regulation of neuronal synaptic plasticity (GO:0048168)	2/29	0.210944	0.49805	0	0	2.43753	3.79319	MCTP1;DRD2
establishment of endothelial barrier (GO:0061028)	2/29	0.210944	0.49805	0	0	2.43753	3.79319	PPP1R16B;CLDN3
negative regulation of transferase activity (GO:0051348)	2/29	0.210944	0.49805	0	0	2.43753	3.79319	CDKN1C;IRS2
negative regulation of wound healing (GO:0061045)	2/29	0.210944	0.49805	0	0	2.43753	3.79319	THBD;CLDN3
positive regulation of dephosphorylation (GO:0035306)	2/29	0.210944	0.49805	0	0	2.43753	3.79319	PPP1R16B;PRKCD
regulation of fat cell differentiation (GO:0045598)	4/80	0.211499	0.49805	0	0	1.73343	2.69295	FRZB;ZBTB16;ZFPM1;RUNX1T1
skin development (GO:0043588)	4/80	0.211499	0.49805	0	0	1.73343	2.69295	RYR1;COL1A1;COL1A2;ITGB4
negative regulation of cell cycle (GO:0045786)	4/80	0.211499	0.49805	0	0	1.73343	2.69295	CDKN1C;NR4A1;GMNC;PTPN3
positive regulation of cell adhesion (GO:0045785)	4/80	0.211499	0.49805	0	0	1.73343	2.69295	VIT;EPHA4;MEGF10;NPNT
adenylate cyclase-inhibiting G protein-coupled acetylcholine receptor signaling pathway (GO:0007197)	1/8	0.213376	0.49805	0	0	4.69782	7.25671	CHRM3
proximal/distal pattern formation (GO:0009954)	1/8	0.213376	0.49805	0	0	4.69782	7.25671	SIX3
aromatic compound biosynthetic process (GO:0019438)	1/8	0.213376	0.49805	0	0	4.69782	7.25671	PSAT1
atrial cardiac muscle cell to AV node cell signaling (GO:0086026)	1/8	0.213376	0.49805	0	0	4.69782	7.25671	KCNA5
regulation of Cdc42 protein signal transduction (GO:0032489)	1/8	0.213376	0.49805	0	0	4.69782	7.25671	NRP1
carbohydrate phosphorylation (GO:0046835)	1/8	0.213376	0.49805	0	0	4.69782	7.25671	ITPK1
cardiac muscle hypertrophy (GO:0003300)	1/8	0.213376	0.49805	0	0	4.69782	7.25671	HDAC4
regulation of dendritic spine maintenance (GO:1902950)	1/8	0.213376	0.49805	0	0	4.69782	7.25671	GRIN2B
regulation of endodeoxyribonuclease activity (GO:0032071)	1/8	0.213376	0.49805	0	0	4.69782	7.25671	PRKCD
cellular response to angiotensin (GO:1904385)	1/8	0.213376	0.49805	0	0	4.69782	7.25671	PRKCD
cellular response to hepatocyte growth factor stimulus (GO:0035729)	1/8	0.213376	0.49805	0	0	4.69782	7.25671	NRP1
commissural neuron axon guidance (GO:0071679)	1/8	0.213376	0.49805	0	0	4.69782	7.25671	NRP1
coronary vasculature morphogenesis (GO:0060977)	1/8	0.213376	0.49805	0	0	4.69782	7.25671	NRP1
cysteine metabolic process (GO:0006534)	1/8	0.213376	0.49805	0	0	4.69782	7.25671	CDO1
dendritic spine maintenance (GO:0097062)	1/8	0.213376	0.49805	0	0	4.69782	7.25671	IGF1R
diacylglycerol biosynthetic process (GO:0006651)	1/8	0.213376	0.49805	0	0	4.69782	7.25671	PLCE1
dopamine uptake (GO:0090494)	1/8	0.213376	0.49805	0	0	4.69782	7.25671	SLC29A4
entry of bacterium into host cell (GO:0035635)	1/8	0.213376	0.49805	0	0	4.69782	7.25671	CDH1
ER overload response (GO:0006983)	1/8	0.213376	0.49805	0	0	4.69782	7.25671	WFS1
regulation of striated muscle tissue development (GO:0016202)	1/8	0.213376	0.49805	0	0	4.69782	7.25671	MEGF10
fusion of virus membrane with host plasma membrane (GO:0019064)	1/8	0.213376	0.49805	0	0	4.69782	7.25671	CD4
response to hepatocyte growth factor (GO:0035728)	1/8	0.213376	0.49805	0	0	4.69782	7.25671	NRP1
response to hydroperoxide (GO:0033194)	1/8	0.213376	0.49805	0	0	4.69782	7.25671	PRKCD
integrin activation (GO:0033622)	1/8	0.213376	0.49805	0	0	4.69782	7.25671	FN1
sequestering of BMP from receptor via BMP binding (GO:0038098)	1/8	0.213376	0.49805	0	0	4.69782	7.25671	GREM1
SREBP signaling pathway (GO:0032933)	1/8	0.213376	0.49805	0	0	4.69782	7.25671	ARHGEF10L
sulfur amino acid biosynthetic process (GO:0000097)	1/8	0.213376	0.49805	0	0	4.69782	7.25671	CDO1
macromolecule modification (GO:0043412)	1/8	0.213376	0.49805	0	0	4.69782	7.25671	ST3GAL1
mammary gland epithelial cell differentiation (GO:0060644)	1/8	0.213376	0.49805	0	0	4.69782	7.25671	AKT2
T-helper cell lineage commitment (GO:0002295)	1/8	0.213376	0.49805	0	0	4.69782	7.25671	ZFPM1
membrane fusion involved in viral entry into host cell (GO:0039663)	1/8	0.213376	0.49805	0	0	4.69782	7.25671	CD4
monoamine transport (GO:0015844)	1/8	0.213376	0.49805	0	0	4.69782	7.25671	SLC29A4
wound healing, spreading of epidermal cells (GO:0035313)	1/8	0.213376	0.49805	0	0	4.69782	7.25671	ITGA5
myoblast migration (GO:0051451)	1/8	0.213376	0.49805	0	0	4.69782	7.25671	MEGF10
negative regulation of actin nucleation (GO:0051126)	1/8	0.213376	0.49805	0	0	4.69782	7.25671	CORO1B
negative regulation of B cell apoptotic process (GO:0002903)	1/8	0.213376	0.49805	0	0	4.69782	7.25671	IRS2
negative regulation of lipid kinase activity (GO:0090219)	1/8	0.213376	0.49805	0	0	4.69782	7.25671	DAB2IP
negative regulation of long-term synaptic potentiation (GO:1900272)	1/8	0.213376	0.49805	0	0	4.69782	7.25671	EPHA4
negative regulation of monooxygenase activity (GO:0032769)	1/8	0.213376	0.49805	0	0	4.69782	7.25671	ATP2B4
negative regulation of muscle hypertrophy (GO:0014741)	1/8	0.213376	0.49805	0	0	4.69782	7.25671	RGS2
negative regulation of neuron projection regeneration (GO:0070571)	1/8	0.213376	0.49805	0	0	4.69782	7.25671	EPHA4
negative regulation of osteoblast proliferation (GO:0033689)	1/8	0.213376	0.49805	0	0	4.69782	7.25671	GREM1
negative regulation of phospholipase activity (GO:0010519)	1/8	0.213376	0.49805	0	0	4.69782	7.25671	RGS2
negative regulation of regulated secretory pathway (GO:1903306)	1/8	0.213376	0.49805	0	0	4.69782	7.25671	ADRA2A
negative regulation of response to reactive oxygen species (GO:1901032)	1/8	0.213376	0.49805	0	0	4.69782	7.25671	GPR37
negative regulation of T-helper 17 cell differentiation (GO:2000320)	1/8	0.213376	0.49805	0	0	4.69782	7.25671	RC3H1
negative regulation of vascular associated smooth muscle cell differentiation (GO:1905064)	1/8	0.213376	0.49805	0	0	4.69782	7.25671	NFATC2
neurotransmitter reuptake (GO:0098810)	1/8	0.213376	0.49805	0	0	4.69782	7.25671	SLC29A4
osteoblast development (GO:0002076)	1/8	0.213376	0.49805	0	0	4.69782	7.25671	ACHE
peptidyl-lysine deacetylation (GO:0034983)	1/8	0.213376	0.49805	0	0	4.69782	7.25671	HDAC4
plasma membrane phospholipid scrambling (GO:0017121)	1/8	0.213376	0.49805	0	0	4.69782	7.25671	PLSCR2
positive regulation of aspartic-type peptidase activity (GO:1905247)	1/8	0.213376	0.49805	0	0	4.69782	7.25671	EPHA4
positive regulation of endocytic recycling (GO:2001137)	1/8	0.213376	0.49805	0	0	4.69782	7.25671	ACTN2
positive regulation of execution phase of apoptosis (GO:1900119)	1/8	0.213376	0.49805	0	0	4.69782	7.25671	BOK
positive regulation of peptide secretion (GO:0002793)	1/8	0.213376	0.49805	0	0	4.69782	7.25671	RASL10B
positive regulation of vascular associated smooth muscle cell migration (GO:1904754)	1/8	0.213376	0.49805	0	0	4.69782	7.25671	NR4A3
regulation of cyclin-dependent protein kinase activity (GO:1904029)	3/54	0.213776	0.49805	0	0	1.93657	2.9878	CDKN1C;CCND2;CDK5R2
regulation of megakaryocyte differentiation (GO:0045652)	3/54	0.213776	0.49805	0	0	1.93657	2.9878	NR4A3;PRKCQ;ZFPM1
regulation of potassium ion transmembrane transport (GO:1901379)	3/54	0.213776	0.49805	0	0	1.93657	2.9878	KCNJ4;KCNJ16;KCNAB1
negative regulation of nucleic acid-templated transcription (GO:1903507)	17/464	0.214477	0.499239	0	0	1.25636	1.93423	CDKN1C;HDAC4;KLF10;CTBP2;ZBTB16;DAB2IP;KCTD1;PRICKLE1;FOXP2;POU3F3;CIART;NACC2;SIX3;JARID2;CRYAB;LHX9;RUNX1T1
regulation of cation transmembrane transport (GO:1904062)	2/30	0.221884	0.512837	0	0	2.35035	3.53869	ATP2B4;KCNAB1
regulation of protein localization to membrane (GO:1905475)	2/30	0.221884	0.512837	0	0	2.35035	3.53869	NECAB2;SLC5A3
regulation of striated muscle contraction (GO:0006942)	2/30	0.221884	0.512837	0	0	2.35035	3.53869	TNNI1;NOS1
heterotypic cell-cell adhesion (GO:0034113)	2/30	0.221884	0.512837	0	0	2.35035	3.53869	JUP;ITGA5
morphogenesis of an epithelium (GO:0002009)	2/30	0.221884	0.512837	0	0	2.35035	3.53869	SOX10;FGFR2
negative regulation of cytoskeleton organization (GO:0051494)	2/30	0.221884	0.512837	0	0	2.35035	3.53869	PLEKHH2;PRKCD
positive regulation of B cell proliferation (GO:0030890)	2/30	0.221884	0.512837	0	0	2.35035	3.53869	NFATC2;IRS2
primary neural tube formation (GO:0014020)	2/30	0.221884	0.512837	0	0	2.35035	3.53869	PRICKLE1;CELSR1
post-translational protein modification (GO:0043687)	13/345	0.222976	0.514908	0	0	1.29237	1.93945	WFS1;IGFBP3;ZBTB16;FN1;PCSK9;KLHL3;FBXO32;CST3;SOCS2;GAN;PENK;SPP1;SCG2
positive regulation of cytoskeleton organization (GO:0051495)	4/82	0.224002	0.516822	0	0	1.68881	2.52663	NRP1;CRACD;NTRK3;CDC42EP3
positive regulation of programmed cell death (GO:0043068)	11/286	0.227459	0.519873	0	0	1.31959	1.95402	STPG1;AKAP13;OBSCN;FRZB;IGFBP3;DAB2IP;SEPTIN4;RPS27A;NGEF;PHLDA3;BOK
regulation of Wnt signaling pathway (GO:0030111)	5/111	0.231408	0.519873	0	0	1.55379	2.27408	FRZB;FAM53B;SULF1;LGR6;FGFR2
negative regulation of intracellular signal transduction (GO:1902532)	8/198	0.232628	0.519873	0	0	1.38803	2.02418	PDE11A;DEPTOR;PDE10A;DLG5;DAB2IP;ATP2B4;DRD2;PHLDA3
activation of protein kinase B activity (GO:0032148)	2/31	0.232867	0.519873	0	0	2.26919	3.30686	NTRK3;ADRA2A
embryonic skeletal system morphogenesis (GO:0048704)	2/31	0.232867	0.519873	0	0	2.26919	3.30686	SOX11;FGFR2
regulation of transmembrane receptor protein serine/threonine kinase signaling pathway (GO:0090092)	2/31	0.232867	0.519873	0	0	2.26919	3.30686	SOX11;NREP
renal water homeostasis (GO:0003091)	2/31	0.232867	0.519873	0	0	2.26919	3.30686	WFS1;ADCY2
tube closure (GO:0060606)	2/31	0.232867	0.519873	0	0	2.26919	3.30686	PRICKLE1;CELSR1
positive regulation of leukocyte cell-cell adhesion (GO:1903039)	2/31	0.232867	0.519873	0	0	2.26919	3.30686	NR4A3;PRKCQ
purine nucleobase metabolic process (GO:0006144)	1/9	0.23663	0.519873	0	0	4.11038	5.92411	GMPS
associative learning (GO:0008306)	1/9	0.23663	0.519873	0	0	4.11038	5.92411	DRD2
regulation of aspartic-type endopeptidase activity involved in amyloid precursor protein catabolic process (GO:1902959)	1/9	0.23663	0.519873	0	0	4.11038	5.92411	EPHA4
axon regeneration (GO:0031103)	1/9	0.23663	0.519873	0	0	4.11038	5.92411	NREP
bundle of His cell to Purkinje myocyte communication (GO:0086069)	1/9	0.23663	0.519873	0	0	4.11038	5.92411	JUP
regulation of cellular extravasation (GO:0002691)	1/9	0.23663	0.519873	0	0	4.11038	5.92411	OLFM4
CD40 signaling pathway (GO:0023035)	1/9	0.23663	0.519873	0	0	4.11038	5.92411	ITGA5
cellular response to forskolin (GO:1904322)	1/9	0.23663	0.519873	0	0	4.11038	5.92411	ADCY2
cellular response to leptin stimulus (GO:0044320)	1/9	0.23663	0.519873	0	0	4.11038	5.92411	NR4A3
cellular response to sterol depletion (GO:0071501)	1/9	0.23663	0.519873	0	0	4.11038	5.92411	ARHGEF10L
cilium movement involved in cell motility (GO:0060294)	1/9	0.23663	0.519873	0	0	4.11038	5.92411	CFAP54
collagen-activated signaling pathway (GO:0038065)	1/9	0.23663	0.519873	0	0	4.11038	5.92411	COL1A1
detection of mechanical stimulus involved in sensory perception of sound (GO:0050910)	1/9	0.23663	0.519873	0	0	4.11038	5.92411	COL11A1
development of primary female sexual characteristics (GO:0046545)	1/9	0.23663	0.519873	0	0	4.11038	5.92411	COL9A3
regulation of PERK-mediated unfolded protein response (GO:1903897)	1/9	0.23663	0.519873	0	0	4.11038	5.92411	BOK
regulation of transmembrane transporter activity (GO:0022898)	1/9	0.23663	0.519873	0	0	4.11038	5.92411	CHRM3
response to forskolin (GO:1904321)	1/9	0.23663	0.519873	0	0	4.11038	5.92411	ADCY2
response to leptin (GO:0044321)	1/9	0.23663	0.519873	0	0	4.11038	5.92411	NR4A3
response to magnesium ion (GO:0032026)	1/9	0.23663	0.519873	0	0	4.11038	5.92411	KCNA1
histone phosphorylation (GO:0016572)	1/9	0.23663	0.519873	0	0	4.11038	5.92411	PRKCD
response to vitamin (GO:0033273)	1/9	0.23663	0.519873	0	0	4.11038	5.92411	SPP1
response to vitamin D (GO:0033280)	1/9	0.23663	0.519873	0	0	4.11038	5.92411	SPP1
icosanoid transport (GO:0071715)	1/9	0.23663	0.519873	0	0	4.11038	5.92411	SLCO3A1
skeletal muscle fiber development (GO:0048741)	1/9	0.23663	0.519873	0	0	4.11038	5.92411	RYR1
kynurenine metabolic process (GO:0070189)	1/9	0.23663	0.519873	0	0	4.11038	5.92411	IDO1
L-phenylalanine metabolic process (GO:0006558)	1/9	0.23663	0.519873	0	0	4.11038	5.92411	QDPR
mesodermal cell differentiation (GO:0048333)	1/9	0.23663	0.519873	0	0	4.11038	5.92411	ITGB4
mitral valve morphogenesis (GO:0003183)	1/9	0.23663	0.519873	0	0	4.11038	5.92411	ZFPM1
N-acylphosphatidylethanolamine metabolic process (GO:0070292)	1/9	0.23663	0.519873	0	0	4.11038	5.92411	PLAAT1
negative regulation of fibrinolysis (GO:0051918)	1/9	0.23663	0.519873	0	0	4.11038	5.92411	THBD
negative regulation of lipase activity (GO:0060192)	1/9	0.23663	0.519873	0	0	4.11038	5.92411	RGS2
negative regulation of nitric oxide biosynthetic process (GO:0045019)	1/9	0.23663	0.519873	0	0	4.11038	5.92411	ATP2B4
negative regulation of nitric oxide metabolic process (GO:1904406)	1/9	0.23663	0.519873	0	0	4.11038	5.92411	ATP2B4
negative regulation of smooth muscle cell differentiation (GO:0051151)	1/9	0.23663	0.519873	0	0	4.11038	5.92411	NFATC2
neurotransmitter receptor transport to postsynaptic membrane (GO:0098969)	1/9	0.23663	0.519873	0	0	4.11038	5.92411	GRIP2
nucleoside diphosphate catabolic process (GO:0009134)	1/9	0.23663	0.519873	0	0	4.11038	5.92411	ENTPD3
nucleoside diphosphate phosphorylation (GO:0006165)	1/9	0.23663	0.519873	0	0	4.11038	5.92411	AK4
nucleoside triphosphate biosynthetic process (GO:0009142)	1/9	0.23663	0.519873	0	0	4.11038	5.92411	AK4
nucleotide phosphorylation (GO:0046939)	1/9	0.23663	0.519873	0	0	4.11038	5.92411	AK4
peptidyl-cysteine modification (GO:0018198)	1/9	0.23663	0.519873	0	0	4.11038	5.92411	NOS1
phenol-containing compound biosynthetic process (GO:0046189)	1/9	0.23663	0.519873	0	0	4.11038	5.92411	MOXD1
phosphorylation of RNA polymerase II C-terminal domain (GO:0070816)	1/9	0.23663	0.519873	0	0	4.11038	5.92411	CDK12
positive regulation of blood vessel endothelial cell proliferation involved in sprouting angiogenesis (GO:1903589)	1/9	0.23663	0.519873	0	0	4.11038	5.92411	PPP1R16B
positive regulation of extracellular matrix assembly (GO:1901203)	1/9	0.23663	0.519873	0	0	4.11038	5.92411	PHLDB1
positive regulation of macrophage cytokine production (GO:0060907)	1/9	0.23663	0.519873	0	0	4.11038	5.92411	SEMA7A
positive regulation of membrane potential (GO:0045838)	1/9	0.23663	0.519873	0	0	4.11038	5.92411	AKT2
positive regulation of mitochondrial calcium ion concentration (GO:0051561)	1/9	0.23663	0.519873	0	0	4.11038	5.92411	RAP1GDS1
positive regulation of mitochondrial membrane permeability involved in apoptotic process (GO:1902110)	1/9	0.23663	0.519873	0	0	4.11038	5.92411	STPG1
monocarboxylic acid transport (GO:0015718)	3/57	0.23724	0.52034	0	0	1.8287	2.63092	SLC10A4;SLCO3A1;SLC6A12
positive regulation of interferon-gamma production (GO:0032729)	3/57	0.23724	0.52034	0	0	1.8287	2.63092	PDE4B;ISL1;ZFPM1
sulfur compound biosynthetic process (GO:0044272)	5/113	0.242359	0.524196	0	0	1.52485	2.16123	CHST9;MGST3;OGN;CDO1;ST3GAL1
Wnt signaling pathway, planar cell polarity pathway (GO:0060071)	4/85	0.243099	0.524196	0	0	1.62601	2.29965	FZD1;FZD3;PRICKLE1;CELSR1
negative regulation of defense response (GO:0031348)	4/85	0.243099	0.524196	0	0	1.62601	2.29965	PRKCD;TYRO3;SMPDL3B;ISL1
positive regulation of protein catabolic process (GO:0045732)	4/85	0.243099	0.524196	0	0	1.62601	2.29965	TIPARP;DAB2IP;PACSIN3;ADRA2A
cellular response to glucose stimulus (GO:0071333)	2/32	0.243882	0.524196	0	0	2.19344	3.09509	ZBTB20;IGF1R
chondrocyte differentiation (GO:0002062)	2/32	0.243882	0.524196	0	0	2.19344	3.09509	WNT2B;SULF1
ERBB2 signaling pathway (GO:0038128)	2/32	0.243882	0.524196	0	0	2.19344	3.09509	ERBB3;ERBIN
metal ion export (GO:0070839)	2/32	0.243882	0.524196	0	0	2.19344	3.09509	ATP2B4;KCNA5
negative regulation of cell-matrix adhesion (GO:0001953)	2/32	0.243882	0.524196	0	0	2.19344	3.09509	ACER2;NEXMIF
negative regulation of microtubule polymerization or depolymerization (GO:0031111)	2/32	0.243882	0.524196	0	0	2.19344	3.09509	TAOK1;TUBB4A
cellular response to transforming growth factor beta stimulus (GO:0071560)	5/114	0.247886	0.524196	0	0	1.51079	2.10723	DLX1;COL1A2;ZYX;RPS27A;WNT2
response to lipid (GO:0033993)	5/114	0.247886	0.524196	0	0	1.51079	2.10723	SOCS2;ACER2;SPP1;ERBIN;NOS1
nitrogen compound transport (GO:0071705)	6/143	0.248642	0.524196	0	0	1.44278	2.00798	SLC5A7;SLC44A1;ARRDC3;SLC7A14;SLC6A12;SLC29A4
cellular response to oxygen-containing compound (GO:1901701)	12/323	0.249103	0.524196	0	0	1.27271	1.76893	FAM210B;NR4A3;PRKCD;NRIP1;P2RY1;DAB2IP;PDE4B;ATP2B4;DRD1;WNT2;EPHA3;HCN2
glucose homeostasis (GO:0042593)	4/86	0.249545	0.524196	0	0	1.6061	2.22945	WFS1;PAX6;ADRA2A;IGF1R
selective autophagy (GO:0061912)	3/59	0.25312	0.524196	0	0	1.76321	2.42246	KLHL3;RPS27A;RETREG1
positive regulation of apoptotic signaling pathway (GO:2001235)	3/59	0.25312	0.524196	0	0	1.76321	2.42246	DAB2IP;SEPTIN4;BOK
cellular protein metabolic process (GO:0044267)	15/417	0.253741	0.524196	0	0	1.23128	1.68862	CHRM3;WFS1;IGFBP3;FN1;DAB2IP;PCSK9;CST3;ADORA2A;AKT2;PENK;SPP1;RPS27A;ST3GAL1;SCG2;PAPPA2
regulation of sprouting angiogenesis (GO:1903670)	2/33	0.254916	0.524196	0	0	2.12257	2.90117	PPP1R16B;ITGA5
keratan sulfate metabolic process (GO:0042339)	2/33	0.254916	0.524196	0	0	2.12257	2.90117	OGN;ST3GAL1
mitotic G2 DNA damage checkpoint signaling (GO:0007095)	2/33	0.254916	0.524196	0	0	2.12257	2.90117	TAOK1;CLSPN
very long-chain fatty acid metabolic process (GO:0000038)	2/33	0.254916	0.524196	0	0	2.12257	2.90117	ABCD2;ELOVL7
positive regulation of organelle organization (GO:0010638)	2/33	0.254916	0.524196	0	0	2.12257	2.90117	AKT2;DOC2B
calcium ion transmembrane transport (GO:0070588)	4/87	0.256027	0.524196	0	0	1.58667	2.16179	TRPC5;TRPC3;ATP2B4;GRIN2B
sphingolipid metabolic process (GO:0006665)	5/116	0.259034	0.524196	0	0	1.48341	2.00379	ACER2;ASAH2;ENPP2;ESYT3;ELOVL7
amino sugar metabolic process (GO:0006040)	1/10	0.259198	0.524196	0	0	3.65348	4.9328	ST3GAL1
regulation of actin filament-based movement (GO:1903115)	1/10	0.259198	0.524196	0	0	3.65348	4.9328	PDE4B
arachidonate transport (GO:1903963)	1/10	0.259198	0.524196	0	0	3.65348	4.9328	DRD2
arachidonic acid secretion (GO:0050482)	1/10	0.259198	0.524196	0	0	3.65348	4.9328	DRD2
aromatic amino acid family metabolic process (GO:0009072)	1/10	0.259198	0.524196	0	0	3.65348	4.9328	QDPR
regulation of cell-cell adhesion involved in gastrulation (GO:0070587)	1/10	0.259198	0.524196	0	0	3.65348	4.9328	MBP
cAMP biosynthetic process (GO:0006171)	1/10	0.259198	0.524196	0	0	3.65348	4.9328	ADCY2
regulation of cilium movement (GO:0003352)	1/10	0.259198	0.524196	0	0	3.65348	4.9328	DNAH11
cell differentiation involved in metanephros development (GO:0072202)	1/10	0.259198	0.524196	0	0	3.65348	4.9328	POU3F3
cellular biogenic amine catabolic process (GO:0042402)	1/10	0.259198	0.524196	0	0	3.65348	4.9328	SLC44A1
regulation of epithelial cell apoptotic process (GO:1904035)	1/10	0.259198	0.524196	0	0	3.65348	4.9328	BOK
cellular response to dopamine (GO:1903351)	1/10	0.259198	0.524196	0	0	3.65348	4.9328	DRD1
regulation of high voltage-gated calcium channel activity (GO:1901841)	1/10	0.259198	0.524196	0	0	3.65348	4.9328	PDE4B
regulation of long-term synaptic depression (GO:1900452)	1/10	0.259198	0.524196	0	0	3.65348	4.9328	CBLN1
regulation of low-density lipoprotein particle clearance (GO:0010988)	1/10	0.259198	0.524196	0	0	3.65348	4.9328	PCSK9
regulation of podosome assembly (GO:0071801)	1/10	0.259198	0.524196	0	0	3.65348	4.9328	ASAP1
endothelial tube morphogenesis (GO:0061154)	1/10	0.259198	0.524196	0	0	3.65348	4.9328	CCM2
regulation of T-helper 17 cell differentiation (GO:2000319)	1/10	0.259198	0.524196	0	0	3.65348	4.9328	RC3H1
regulation of T-helper 17 type immune response (GO:2000316)	1/10	0.259198	0.524196	0	0	3.65348	4.9328	PRKCQ
granulocyte activation (GO:0036230)	1/10	0.259198	0.524196	0	0	3.65348	4.9328	PRKCD
response to dopamine (GO:1903350)	1/10	0.259198	0.524196	0	0	3.65348	4.9328	DRD1
hematopoietic stem cell differentiation (GO:0060218)	1/10	0.259198	0.524196	0	0	3.65348	4.9328	SP7
response to laminar fluid shear stress (GO:0034616)	1/10	0.259198	0.524196	0	0	3.65348	4.9328	ASS1
histone H4 deacetylation (GO:0070933)	1/10	0.259198	0.524196	0	0	3.65348	4.9328	HDAC4
retinoic acid receptor signaling pathway (GO:0048384)	1/10	0.259198	0.524196	0	0	3.65348	4.9328	RARB
I-kappaB phosphorylation (GO:0007252)	1/10	0.259198	0.524196	0	0	3.65348	4.9328	DAB2IP
indolalkylamine catabolic process (GO:0046218)	1/10	0.259198	0.524196	0	0	3.65348	4.9328	IDO1
inner ear receptor cell stereocilium organization (GO:0060122)	1/10	0.259198	0.524196	0	0	3.65348	4.9328	PLS1
sarcoplasmic reticulum calcium ion transport (GO:0070296)	1/10	0.259198	0.524196	0	0	3.65348	4.9328	RYR1
sequestering of actin monomers (GO:0042989)	1/10	0.259198	0.524196	0	0	3.65348	4.9328	TMSB10
ionotropic glutamate receptor signaling pathway (GO:0035235)	1/10	0.259198	0.524196	0	0	3.65348	4.9328	GRIN3A
smooth muscle tissue development (GO:0048745)	1/10	0.259198	0.524196	0	0	3.65348	4.9328	MYLK
SNARE complex assembly (GO:0035493)	1/10	0.259198	0.524196	0	0	3.65348	4.9328	VAMP1
L-serine metabolic process (GO:0006563)	1/10	0.259198	0.524196	0	0	3.65348	4.9328	PSAT1
lactation (GO:0007595)	1/10	0.259198	0.524196	0	0	3.65348	4.9328	APLN
lipoprotein transport (GO:0042953)	1/10	0.259198	0.524196	0	0	3.65348	4.9328	PRKCB
low-density lipoprotein particle receptor catabolic process (GO:0032802)	1/10	0.259198	0.524196	0	0	3.65348	4.9328	PCSK9
low-density lipoprotein receptor particle metabolic process (GO:0032799)	1/10	0.259198	0.524196	0	0	3.65348	4.9328	PCSK9
toxin transport (GO:1901998)	1/10	0.259198	0.524196	0	0	3.65348	4.9328	SLC29A4
urea cycle (GO:0000050)	1/10	0.259198	0.524196	0	0	3.65348	4.9328	ASS1
mitotic DNA replication checkpoint signaling (GO:0033314)	1/10	0.259198	0.524196	0	0	3.65348	4.9328	CLSPN
modification-dependent macromolecule catabolic process (GO:0043632)	1/10	0.259198	0.524196	0	0	3.65348	4.9328	RPS27A
modulation by symbiont of host process (GO:0044003)	1/10	0.259198	0.524196	0	0	3.65348	4.9328	RPS27A
morphogenesis of an epithelial sheet (GO:0002011)	1/10	0.259198	0.524196	0	0	3.65348	4.9328	SOX11
muscle cell migration (GO:0014812)	1/10	0.259198	0.524196	0	0	3.65348	4.9328	MEGF10
myelin maintenance (GO:0043217)	1/10	0.259198	0.524196	0	0	3.65348	4.9328	ABCD2
N-acetylneuraminate metabolic process (GO:0006054)	1/10	0.259198	0.524196	0	0	3.65348	4.9328	ST3GAL1
negative regulation of cAMP-mediated signaling (GO:0043951)	1/10	0.259198	0.524196	0	0	3.65348	4.9328	PDE11A
negative regulation of cell-cell adhesion mediated by cadherin (GO:2000048)	1/10	0.259198	0.524196	0	0	3.65348	4.9328	NEXMIF
negative regulation of delayed rectifier potassium channel activity (GO:1902260)	1/10	0.259198	0.524196	0	0	3.65348	4.9328	KCNAB1
negative regulation of establishment of protein localization (GO:1904950)	1/10	0.259198	0.524196	0	0	3.65348	4.9328	NDFIP2
negative regulation of extracellular matrix organization (GO:1903054)	1/10	0.259198	0.524196	0	0	3.65348	4.9328	CST3
negative regulation of glycolytic process (GO:0045820)	1/10	0.259198	0.524196	0	0	3.65348	4.9328	HDAC4
negative regulation of heterotypic cell-cell adhesion (GO:0034115)	1/10	0.259198	0.524196	0	0	3.65348	4.9328	MBP
negative regulation of phosphatidylinositol 3-kinase signaling (GO:0014067)	1/10	0.259198	0.524196	0	0	3.65348	4.9328	DAB2IP
negative regulation of purine nucleotide metabolic process (GO:1900543)	1/10	0.259198	0.524196	0	0	3.65348	4.9328	HDAC4
negative regulation of receptor binding (GO:1900121)	1/10	0.259198	0.524196	0	0	3.65348	4.9328	PCSK9
negative regulation of sodium ion transmembrane transport (GO:1902306)	1/10	0.259198	0.524196	0	0	3.65348	4.9328	PCSK9
negative regulation of sodium ion transmembrane transporter activity (GO:2000650)	1/10	0.259198	0.524196	0	0	3.65348	4.9328	PCSK9
negative regulation of toll-like receptor 4 signaling pathway (GO:0034144)	1/10	0.259198	0.524196	0	0	3.65348	4.9328	DAB2IP
negative regulation of transforming growth factor beta production (GO:0071635)	1/10	0.259198	0.524196	0	0	3.65348	4.9328	FN1
negative regulation of vascular endothelial growth factor signaling pathway (GO:1900747)	1/10	0.259198	0.524196	0	0	3.65348	4.9328	DAB2IP
negative regulation of voltage-gated calcium channel activity (GO:1901386)	1/10	0.259198	0.524196	0	0	3.65348	4.9328	DRD2
neuron projection maintenance (GO:1990535)	1/10	0.259198	0.524196	0	0	3.65348	4.9328	ABCD2
neuron projection regeneration (GO:0031102)	1/10	0.259198	0.524196	0	0	3.65348	4.9328	NREP
neuron remodeling (GO:0016322)	1/10	0.259198	0.524196	0	0	3.65348	4.9328	EPHA8
phosphatidylcholine catabolic process (GO:0034638)	1/10	0.259198	0.524196	0	0	3.65348	4.9328	ENPP2
positive regulation by symbiont of entry into host (GO:0075294)	1/10	0.259198	0.524196	0	0	3.65348	4.9328	CD4
positive regulation of behavior (GO:0048520)	1/10	0.259198	0.524196	0	0	3.65348	4.9328	NR4A3
positive regulation of lipase activity (GO:0060193)	1/10	0.259198	0.524196	0	0	3.65348	4.9328	FGFR2
positive regulation of mesenchymal cell proliferation (GO:0002053)	1/10	0.259198	0.524196	0	0	3.65348	4.9328	FGFR2
positive regulation of monocyte differentiation (GO:0045657)	1/10	0.259198	0.524196	0	0	3.65348	4.9328	CD4
positive regulation of protein sumoylation (GO:0033235)	1/10	0.259198	0.524196	0	0	3.65348	4.9328	HDAC4
positive regulation of T cell apoptotic process (GO:0070234)	1/10	0.259198	0.524196	0	0	3.65348	4.9328	IDO1
positive regulation of viral entry into host cell (GO:0046598)	1/10	0.259198	0.524196	0	0	3.65348	4.9328	CD4
protein localization to endosome (GO:0036010)	1/10	0.259198	0.524196	0	0	3.65348	4.9328	NRP1
regulation of establishment of planar polarity (GO:0090175)	4/88	0.262543	0.530551	0	0	1.5677	2.09654	FZD1;FZD3;PRICKLE1;CELSR1
regulation of activated T cell proliferation (GO:0046006)	2/34	0.26596	0.532937	0	0	2.05613	2.72316	RC3H1;IDO1
regulation of amyloid-beta formation (GO:1902003)	2/34	0.26596	0.532937	0	0	2.05613	2.72316	EPHA4;HAP1
B cell receptor signaling pathway (GO:0050853)	2/34	0.26596	0.532937	0	0	2.05613	2.72316	PRKCB;NFATC2
regulation of myoblast differentiation (GO:0045661)	2/34	0.26596	0.532937	0	0	2.05613	2.72316	RANBP3L;IGFBP3
ventricular cardiac muscle tissue morphogenesis (GO:0055010)	2/34	0.26596	0.532937	0	0	2.05613	2.72316	ISL1;FGFR2
negative regulation of blood vessel endothelial cell migration (GO:0043537)	2/34	0.26596	0.532937	0	0	2.05613	2.72316	JUP;ATP2B4
neural tube closure (GO:0001843)	2/34	0.26596	0.532937	0	0	2.05613	2.72316	PRICKLE1;CELSR1
positive regulation of calcium ion transport into cytosol (GO:0010524)	2/34	0.26596	0.532937	0	0	2.05613	2.72316	TRPC3;DRD1
positive regulation of mitochondrial outer membrane permeabilization involved in apoptotic signaling pathway (GO:1901030)	2/34	0.26596	0.532937	0	0	2.05613	2.72316	CHCHD10;BOK
positive regulation of protein dephosphorylation (GO:0035307)	2/34	0.26596	0.532937	0	0	2.05613	2.72316	PPP1R16B;PRKCD
positive regulation of release of sequestered calcium ion into cytosol (GO:0051281)	2/34	0.26596	0.532937	0	0	2.05613	2.72316	DRD1;HAP1
response to light stimulus (GO:0009416)	3/61	0.269145	0.535049	0	0	1.70223	2.23419	GPR88;GPR52;DRD2
O-glycan processing (GO:0016266)	3/61	0.269145	0.535049	0	0	1.70223	2.23419	GALNT6;GALNT3;ST3GAL1
positive regulation of DNA biosynthetic process (GO:2000573)	3/61	0.269145	0.535049	0	0	1.70223	2.23419	GREM1;PARM1;PRKCQ
regulation of blood circulation (GO:1903522)	2/35	0.277003	0.535049	0	0	1.99372	2.5594	KCNG2;TH
cellular response to amyloid-beta (GO:1904646)	2/35	0.277003	0.535049	0	0	1.99372	2.5594	EPHA4;IGF1R
regulation of muscle cell differentiation (GO:0051147)	2/35	0.277003	0.535049	0	0	1.99372	2.5594	MEGF10;FGFR2
regulation of phosphatidylinositol 3-kinase activity (GO:0043551)	2/35	0.277003	0.535049	0	0	1.99372	2.5594	EPHA8;DAB2IP
regulation of regulated secretory pathway (GO:1903305)	2/35	0.277003	0.535049	0	0	1.99372	2.5594	SYT2;SYT9
smoothened signaling pathway (GO:0007224)	2/35	0.277003	0.535049	0	0	1.99372	2.5594	DYRK2;PTCHD1
lung development (GO:0030324)	2/35	0.277003	0.535049	0	0	1.99372	2.5594	SOX11;FGFR2
negative regulation of epithelial cell migration (GO:0010633)	2/35	0.277003	0.535049	0	0	1.99372	2.5594	DAB2IP;MCC
negative regulation of T cell proliferation (GO:0042130)	2/35	0.277003	0.535049	0	0	1.99372	2.5594	DLG5;RC3H1
response to retinoic acid (GO:0032526)	3/62	0.277201	0.535049	0	0	1.6733	2.14686	ACER2;WNT2;EPHA3
negative regulation of kinase activity (GO:0033673)	3/62	0.277201	0.535049	0	0	1.6733	2.14686	CDKN1C;DEPTOR;IRS2
actin filament network formation (GO:0051639)	1/11	0.2811	0.535049	0	0	3.28797	4.17258	PLS1
aminoglycan metabolic process (GO:0006022)	1/11	0.2811	0.535049	0	0	3.28797	4.17258	CHST9
angiogenesis involved in wound healing (GO:0060055)	1/11	0.2811	0.535049	0	0	3.28797	4.17258	MCAM
axonal transport of mitochondrion (GO:0019896)	1/11	0.2811	0.535049	0	0	3.28797	4.17258	HAP1
regulation of calcium ion transmembrane transport via high voltage-gated calcium channel (GO:1902514)	1/11	0.2811	0.535049	0	0	3.28797	4.17258	NOS1
regulation of cardiac muscle cell differentiation (GO:2000725)	1/11	0.2811	0.535049	0	0	3.28797	4.17258	GREM1
calcineurin-NFAT signaling cascade (GO:0033173)	1/11	0.2811	0.535049	0	0	3.28797	4.17258	NFATC2
cell differentiation in spinal cord (GO:0021515)	1/11	0.2811	0.535049	0	0	3.28797	4.17258	ISL1
cell proliferation in forebrain (GO:0021846)	1/11	0.2811	0.535049	0	0	3.28797	4.17258	SIX3
regulation of endocytic recycling (GO:2001135)	1/11	0.2811	0.535049	0	0	3.28797	4.17258	ACTN2
regulation of long-term neuronal synaptic plasticity (GO:0048169)	1/11	0.2811	0.535049	0	0	3.28797	4.17258	DRD2
columnar/cuboidal epithelial cell differentiation (GO:0002065)	1/11	0.2811	0.535049	0	0	3.28797	4.17258	SOX11
regulation of mesenchymal cell proliferation (GO:0010464)	1/11	0.2811	0.535049	0	0	3.28797	4.17258	FGFR2
regulation of microtubule-based movement (GO:0060632)	1/11	0.2811	0.535049	0	0	3.28797	4.17258	HAP1
embryonic eye morphogenesis (GO:0048048)	1/11	0.2811	0.535049	0	0	3.28797	4.17258	TH
enteric nervous system development (GO:0048484)	1/11	0.2811	0.535049	0	0	3.28797	4.17258	SOX10
regulation of stress-activated protein kinase signaling cascade (GO:0070302)	1/11	0.2811	0.535049	0	0	3.28797	4.17258	GREM1
glutamine family amino acid biosynthetic process (GO:0009084)	1/11	0.2811	0.535049	0	0	3.28797	4.17258	ASS1
hematopoietic stem cell proliferation (GO:0071425)	1/11	0.2811	0.535049	0	0	3.28797	4.17258	WNT2B
hepatocyte growth factor receptor signaling pathway (GO:0048012)	1/11	0.2811	0.535049	0	0	3.28797	4.17258	NRP1
induction of positive chemotaxis (GO:0050930)	1/11	0.2811	0.535049	0	0	3.28797	4.17258	SCG2
inhibitory synapse assembly (GO:1904862)	1/11	0.2811	0.535049	0	0	3.28797	4.17258	LGI2
inositol phosphate dephosphorylation (GO:0046855)	1/11	0.2811	0.535049	0	0	3.28797	4.17258	INPP5A
insulin-like growth factor receptor signaling pathway (GO:0048009)	1/11	0.2811	0.535049	0	0	3.28797	4.17258	IGF1R
skeletal muscle cell differentiation (GO:0035914)	1/11	0.2811	0.535049	0	0	3.28797	4.17258	MEGF10
somite development (GO:0061053)	1/11	0.2811	0.535049	0	0	3.28797	4.17258	SOX11
lipoprotein localization (GO:0044872)	1/11	0.2811	0.535049	0	0	3.28797	4.17258	PRKCB
synaptic transmission, GABAergic (GO:0051932)	1/11	0.2811	0.535049	0	0	3.28797	4.17258	GABRG3
tetrahydrobiopterin metabolic process (GO:0046146)	1/11	0.2811	0.535049	0	0	3.28797	4.17258	QDPR
mesonephros development (GO:0001823)	1/11	0.2811	0.535049	0	0	3.28797	4.17258	ZBTB16
tryptophan catabolic process (GO:0006569)	1/11	0.2811	0.535049	0	0	3.28797	4.17258	IDO1
tryptophan metabolic process (GO:0006568)	1/11	0.2811	0.535049	0	0	3.28797	4.17258	IDO1
monocyte differentiation (GO:0030224)	1/11	0.2811	0.535049	0	0	3.28797	4.17258	PDE1B
myotube cell development (GO:0014904)	1/11	0.2811	0.535049	0	0	3.28797	4.17258	RYR1
negative regulation of activated T cell proliferation (GO:0046007)	1/11	0.2811	0.535049	0	0	3.28797	4.17258	RC3H1
negative regulation of activin receptor signaling pathway (GO:0032926)	1/11	0.2811	0.535049	0	0	3.28797	4.17258	IGSF1
negative regulation of bone remodeling (GO:0046851)	1/11	0.2811	0.535049	0	0	3.28797	4.17258	GREM1
negative regulation of calcium ion transmembrane transport (GO:1903170)	1/11	0.2811	0.535049	0	0	3.28797	4.17258	ADRA2A
negative regulation of intracellular estrogen receptor signaling pathway (GO:0033147)	1/11	0.2811	0.535049	0	0	3.28797	4.17258	ISL1
negative regulation of oxidative stress-induced neuron death (GO:1903204)	1/11	0.2811	0.535049	0	0	3.28797	4.17258	NR4A3
negative regulation of potassium ion transmembrane transport (GO:1901380)	1/11	0.2811	0.535049	0	0	3.28797	4.17258	ACTN2
negative regulation of protein localization to cell surface (GO:2000009)	1/11	0.2811	0.535049	0	0	3.28797	4.17258	ACTN2
negative regulation of T-helper cell differentiation (GO:0045623)	1/11	0.2811	0.535049	0	0	3.28797	4.17258	RC3H1
negative regulation of voltage-gated potassium channel activity (GO:1903817)	1/11	0.2811	0.535049	0	0	3.28797	4.17258	KCNAB1
nucleus localization (GO:0051647)	1/11	0.2811	0.535049	0	0	3.28797	4.17258	SUN2
organophosphate catabolic process (GO:0046434)	1/11	0.2811	0.535049	0	0	3.28797	4.17258	ENPP2
phosphorylated carbohydrate dephosphorylation (GO:0046838)	1/11	0.2811	0.535049	0	0	3.28797	4.17258	INPP5A
positive regulation of bone resorption (GO:0045780)	1/11	0.2811	0.535049	0	0	3.28797	4.17258	SPP1
positive regulation of ceramide biosynthetic process (GO:2000304)	1/11	0.2811	0.535049	0	0	3.28797	4.17258	PRKCD
positive regulation of chondrocyte differentiation (GO:0032332)	1/11	0.2811	0.535049	0	0	3.28797	4.17258	ZBTB16
positive regulation of dendrite development (GO:1900006)	1/11	0.2811	0.535049	0	0	3.28797	4.17258	DAB2IP
positive regulation of nitric-oxide synthase biosynthetic process (GO:0051770)	1/11	0.2811	0.535049	0	0	3.28797	4.17258	IL33
positive regulation of sphingolipid biosynthetic process (GO:0090154)	1/11	0.2811	0.535049	0	0	3.28797	4.17258	PRKCD
positive regulation of transcription elongation from RNA polymerase II promoter (GO:0032968)	1/11	0.2811	0.535049	0	0	3.28797	4.17258	CDK12
protein kinase C signaling (GO:0070528)	1/11	0.2811	0.535049	0	0	3.28797	4.17258	MAS1
cytoskeleton organization (GO:0007010)	5/120	0.281667	0.535739	0	0	1.43152	1.81378	CECR2;STRIP2;RHOG;PLCE1;PACSIN3
COPII vesicle coating (GO:0048208)	3/63	0.28528	0.540567	0	0	1.64532	2.0637	GRIA1;TGFA;CNIH3
vesicle coating (GO:0006901)	3/63	0.28528	0.540567	0	0	1.64532	2.0637	GRIA1;TGFA;CNIH3
vesicle targeting, rough ER to cis-Golgi (GO:0048207)	3/63	0.28528	0.540567	0	0	1.64532	2.0637	GRIA1;TGFA;CNIH3
negative regulation of peptidase activity (GO:0010466)	3/63	0.28528	0.540567	0	0	1.64532	2.0637	CST3;SPOCK3;TIMP2
activation of adenylate cyclase activity (GO:0007190)	2/36	0.288035	0.540567	0	0	1.93498	2.40842	ADCY2;DRD1
calcium-dependent cell-cell adhesion via plasma membrane cell adhesion molecules (GO:0016339)	2/36	0.288035	0.540567	0	0	1.93498	2.40842	CDH6;CDH13
dendrite morphogenesis (GO:0048813)	2/36	0.288035	0.540567	0	0	1.93498	2.40842	PHACTR1;EPHB1
regulation of ossification (GO:0030278)	2/36	0.288035	0.540567	0	0	1.93498	2.40842	ZBTB16;SOX11
regulation of receptor internalization (GO:0002090)	2/36	0.288035	0.540567	0	0	1.93498	2.40842	GREM1;PCSK9
transition metal ion transport (GO:0000041)	2/36	0.288035	0.540567	0	0	1.93498	2.40842	TRPC5;TRPC3
negative regulation of fat cell differentiation (GO:0045599)	2/36	0.288035	0.540567	0	0	1.93498	2.40842	ZFPM1;RUNX1T1
positive regulation of substrate adhesion-dependent cell spreading (GO:1900026)	2/36	0.288035	0.540567	0	0	1.93498	2.40842	NRP1;OLFM4
cellular response to fibroblast growth factor stimulus (GO:0044344)	4/92	0.288893	0.540567	0	0	1.49613	1.85774	NR4A1;FLRT2;GALNT3;FGFR2
positive regulation of cellular component biogenesis (GO:0044089)	4/92	0.288893	0.540567	0	0	1.49613	1.85774	CHGA;CLDN3;DAB2IP;MPP7
negative regulation of inflammatory response (GO:0050728)	8/212	0.290988	0.540567	0	0	1.29183	1.59473	ADORA2A;PRKCD;TYRO3;ADCY2;GPR83;DRD1;SMPDL3B;ISL1
epithelium development (GO:0060429)	5/122	0.293126	0.540567	0	0	1.4069	1.72648	ALDH1A2;SOX11;SOX10;WNT2;FGFR2
plasma membrane organization (GO:0007009)	3/64	0.293378	0.540567	0	0	1.61827	1.98447	ABCD2;PLSCR2;PACSIN3
phosphorylation (GO:0016310)	14/400	0.296459	0.540567	0	0	1.19576	1.45386	CDK19;PRKCH;DYRK2;PRKCB;IGFBP3;PRKCD;OXSR1;TAOK1;STK26;NEK10;CDK12;SGK1;PRKG1;PDK1
cellular response to organic substance (GO:0071310)	5/123	0.298886	0.540567	0	0	1.39491	1.68462	SOCS2;ASAH2;TIPARP;NOS1;ADRA2A
regulation of actin cytoskeleton reorganization (GO:2000249)	2/37	0.299048	0.540567	0	0	1.8796	2.26897	NRP1;NTRK3
regulation of erythrocyte differentiation (GO:0045646)	2/37	0.299048	0.540567	0	0	1.8796	2.26897	FAM210B;ZFPM1
regulation of transport (GO:0051049)	2/37	0.299048	0.540567	0	0	1.8796	2.26897	NRP1;CLDN3
lysosome localization (GO:0032418)	2/37	0.299048	0.540567	0	0	1.8796	2.26897	CHGA;NR4A3
negative regulation of endothelial cell proliferation (GO:0001937)	2/37	0.299048	0.540567	0	0	1.8796	2.26897	SULF1;SCG2
negative regulation of epithelial cell apoptotic process (GO:1904036)	2/37	0.299048	0.540567	0	0	1.8796	2.26897	WFS1;SCG2
positive regulation of GTPase activity (GO:0043547)	8/214	0.299618	0.540567	0	0	1.27916	1.5417	ARHGEF15;NTRK3;RAP1GDS1;RHOG;TBC1D8;RGS8;NGEF;RAP1GAP
chemical homeostasis (GO:0048878)	3/65	0.30149	0.540567	0	0	1.59208	1.90894	ZBTB20;IRS2;KLHL3
G protein-coupled receptor signaling pathway, coupled to cyclic nucleotide second messenger (GO:0007187)	3/65	0.30149	0.540567	0	0	1.59208	1.90894	CHRM3;DRD1;SSTR4
protein mono-ADP-ribosylation (GO:0140289)	1/12	0.302355	0.540567	0	0	2.98891	3.57519	TIPARP
purine nucleoside monophosphate biosynthetic process (GO:0009127)	1/12	0.302355	0.540567	0	0	2.98891	3.57519	GMPS
regulation of actin filament depolymerization (GO:0030834)	1/12	0.302355	0.540567	0	0	2.98891	3.57519	PLEKHH2
regulation of actin nucleation (GO:0051125)	1/12	0.302355	0.540567	0	0	2.98891	3.57519	CORO1B
regulation of astrocyte differentiation (GO:0048710)	1/12	0.302355	0.540567	0	0	2.98891	3.57519	EPHA4
regulation of axon regeneration (GO:0048679)	1/12	0.302355	0.540567	0	0	2.98891	3.57519	EPHA4
regulation of B cell apoptotic process (GO:0002902)	1/12	0.302355	0.540567	0	0	2.98891	3.57519	IRS2
C-terminal protein amino acid modification (GO:0018410)	1/12	0.302355	0.540567	0	0	2.98891	3.57519	TTL
calcineurin-mediated signaling (GO:0097720)	1/12	0.302355	0.540567	0	0	2.98891	3.57519	NFATC2
cardiocyte differentiation (GO:0035051)	1/12	0.302355	0.540567	0	0	2.98891	3.57519	AKAP13
cellular response to fluid shear stress (GO:0071498)	1/12	0.302355	0.540567	0	0	2.98891	3.57519	ASS1
cellular response to growth hormone stimulus (GO:0071378)	1/12	0.302355	0.540567	0	0	2.98891	3.57519	SOCS2
regulation of feeding behavior (GO:0060259)	1/12	0.302355	0.540567	0	0	2.98891	3.57519	NR4A3
regulation of hemopoiesis (GO:1903706)	1/12	0.302355	0.540567	0	0	2.98891	3.57519	PRKCB
regulation of histone H3-K9 methylation (GO:0051570)	1/12	0.302355	0.540567	0	0	2.98891	3.57519	JARID2
cellular response to thyroid hormone stimulus (GO:0097067)	1/12	0.302355	0.540567	0	0	2.98891	3.57519	KLF9
regulation of leukocyte cell-cell adhesion (GO:1903037)	1/12	0.302355	0.540567	0	0	2.98891	3.57519	ASS1
cochlea morphogenesis (GO:0090103)	1/12	0.302355	0.540567	0	0	2.98891	3.57519	POU3F4
regulation of muscle system process (GO:0090257)	1/12	0.302355	0.540567	0	0	2.98891	3.57519	KCNA1
digestive system development (GO:0055123)	1/12	0.302355	0.540567	0	0	2.98891	3.57519	FGFR2
regulation of oxidative stress-induced cell death (GO:1903201)	1/12	0.302355	0.540567	0	0	2.98891	3.57519	STK26
epithelial cell-cell adhesion (GO:0090136)	1/12	0.302355	0.540567	0	0	2.98891	3.57519	JUP
regulation of pseudopodium assembly (GO:0031272)	1/12	0.302355	0.540567	0	0	2.98891	3.57519	CDC42EP3
regulation of response to oxidative stress (GO:1902882)	1/12	0.302355	0.540567	0	0	2.98891	3.57519	MCTP1
eye photoreceptor cell differentiation (GO:0001754)	1/12	0.302355	0.540567	0	0	2.98891	3.57519	TH
fat-soluble vitamin catabolic process (GO:0042363)	1/12	0.302355	0.540567	0	0	2.98891	3.57519	CYP26A1
gas transport (GO:0015669)	1/12	0.302355	0.540567	0	0	2.98891	3.57519	NGB
regulation of ventricular cardiac muscle cell action potential (GO:0098911)	1/12	0.302355	0.540567	0	0	2.98891	3.57519	JUP
histone H3-K9 demethylation (GO:0033169)	1/12	0.302355	0.540567	0	0	2.98891	3.57519	HR
inorganic ion transmembrane transport (GO:0098660)	1/12	0.302355	0.540567	0	0	2.98891	3.57519	KCNJ11
inositol phosphate catabolic process (GO:0071545)	1/12	0.302355	0.540567	0	0	2.98891	3.57519	INPP5A
serine family amino acid biosynthetic process (GO:0009070)	1/12	0.302355	0.540567	0	0	2.98891	3.57519	PSAT1
keratan sulfate catabolic process (GO:0042340)	1/12	0.302355	0.540567	0	0	2.98891	3.57519	OGN
sphingoid metabolic process (GO:0046519)	1/12	0.302355	0.540567	0	0	2.98891	3.57519	ASAH2
megakaryocyte differentiation (GO:0030219)	1/12	0.302355	0.540567	0	0	2.98891	3.57519	ZFPM1
tricarboxylic acid metabolic process (GO:0072350)	1/12	0.302355	0.540567	0	0	2.98891	3.57519	ASS1
tyrosine metabolic process (GO:0006570)	1/12	0.302355	0.540567	0	0	2.98891	3.57519	TH
mitochondrion distribution (GO:0048311)	1/12	0.302355	0.540567	0	0	2.98891	3.57519	HAP1
mitotic nuclear membrane disassembly (GO:0007077)	1/12	0.302355	0.540567	0	0	2.98891	3.57519	PRKCB
morphogenesis of a polarized epithelium (GO:0001738)	1/12	0.302355	0.540567	0	0	2.98891	3.57519	CELSR1
negative regulation of amyloid fibril formation (GO:1905907)	1/12	0.302355	0.540567	0	0	2.98891	3.57519	CRYAB
negative regulation of B cell proliferation (GO:0030889)	1/12	0.302355	0.540567	0	0	2.98891	3.57519	RC3H1
negative regulation of glucose transmembrane transport (GO:0010829)	1/12	0.302355	0.540567	0	0	2.98891	3.57519	PRKCB
negative regulation of hemostasis (GO:1900047)	1/12	0.302355	0.540567	0	0	2.98891	3.57519	THBD
negative regulation of leukocyte chemotaxis (GO:0002689)	1/12	0.302355	0.540567	0	0	2.98891	3.57519	GREM1
negative regulation of microtubule polymerization (GO:0031115)	1/12	0.302355	0.540567	0	0	2.98891	3.57519	TUBB4A
negative regulation of receptor internalization (GO:0002091)	1/12	0.302355	0.540567	0	0	2.98891	3.57519	NECAB2
neurotransmitter uptake (GO:0001504)	1/12	0.302355	0.540567	0	0	2.98891	3.57519	SLC29A4
nuclear body organization (GO:0030575)	1/12	0.302355	0.540567	0	0	2.98891	3.57519	AFF2
P-body assembly (GO:0033962)	1/12	0.302355	0.540567	0	0	2.98891	3.57519	RC3H1
phasic smooth muscle contraction (GO:0014821)	1/12	0.302355	0.540567	0	0	2.98891	3.57519	DRD2
polyol transport (GO:0015791)	1/12	0.302355	0.540567	0	0	2.98891	3.57519	SLC5A3
positive regulation of cardiocyte differentiation (GO:1905209)	1/12	0.302355	0.540567	0	0	2.98891	3.57519	GREM1
positive regulation of neuroinflammatory response (GO:0150078)	1/12	0.302355	0.540567	0	0	2.98891	3.57519	IL33
positive regulation of pseudopodium assembly (GO:0031274)	1/12	0.302355	0.540567	0	0	2.98891	3.57519	CDC42EP3
positive regulation of sodium ion transmembrane transport (GO:1902307)	1/12	0.302355	0.540567	0	0	2.98891	3.57519	NOS1
positive regulation of T-helper 17 type immune response (GO:2000318)	1/12	0.302355	0.540567	0	0	2.98891	3.57519	PRKCQ
presynapse organization (GO:0099172)	1/12	0.302355	0.540567	0	0	2.98891	3.57519	FZD1
protein auto-ADP-ribosylation (GO:0070213)	1/12	0.302355	0.540567	0	0	2.98891	3.57519	TIPARP
protein import into peroxisome matrix (GO:0016558)	1/12	0.302355	0.540567	0	0	2.98891	3.57519	PEX5L
non-canonical Wnt signaling pathway (GO:0035567)	5/124	0.304663	0.544324	0	0	1.38311	1.6439	FZD1;FZD3;FRZB;PRICKLE1;CELSR1
antigen receptor-mediated signaling pathway (GO:0050851)	7/185	0.307055	0.548223	0	0	1.29499	1.52903	CD4;MOG;PRKCB;PDE4B;RC3H1;NFATC2;PRKCQ
positive regulation of NF-kappaB transcription factor activity (GO:0051092)	6/155	0.309422	0.55166	0	0	1.32576	1.55518	PRKCH;EDA;SLCO3A1;PRKCB;PRKCQ;RPS27A
cellular response to nutrient levels (GO:0031669)	3/66	0.309613	0.55166	0	0	1.56673	1.83689	KLF10;STK26;PCSK9
regulation of axon extension (GO:0030516)	2/38	0.310032	0.55166	0	0	1.8273	2.13991	SEMA7A;MAG
connective tissue development (GO:0061448)	2/38	0.310032	0.55166	0	0	1.8273	2.13991	ZBTB16;SULF1
ventricular septum development (GO:0003281)	2/38	0.310032	0.55166	0	0	1.8273	2.13991	SOX11;ZFPM1
regulation of intracellular transport (GO:0032386)	2/39	0.320981	0.553292	0	0	1.77782	2.02027	HAP1;CRYAB
negative regulation of secretion by cell (GO:1903531)	2/39	0.320981	0.553292	0	0	1.77782	2.02027	CHGA;DRD2
cellular response to lipid (GO:0071396)	8/219	0.321437	0.553292	0	0	1.24852	1.41701	FAM210B;NRIP1;SPP1;DAB2IP;PDE4B;ADCY2;WNT2;EPHA3
calcium ion homeostasis (GO:0055074)	4/97	0.322295	0.553292	0	0	1.41532	1.60255	CASR;WFS1;ATP2B4;ATP2B2
glycosaminoglycan biosynthetic process (GO:0006024)	4/97	0.322295	0.553292	0	0	1.41532	1.60255	CHST9;OGN;ST3GAL1;HS3ST2
pteridine-containing compound metabolic process (GO:0042558)	1/13	0.322983	0.553292	0	0	2.73969	3.09628	QDPR
purine ribonucleoside triphosphate metabolic process (GO:0009205)	1/13	0.322983	0.553292	0	0	2.73969	3.09628	AK4
AMP metabolic process (GO:0046033)	1/13	0.322983	0.553292	0	0	2.73969	3.09628	AK4
regulation of actomyosin structure organization (GO:0110020)	1/13	0.322983	0.553292	0	0	2.73969	3.09628	AKAP13
regulation of antigen receptor-mediated signaling pathway (GO:0050854)	1/13	0.322983	0.553292	0	0	2.73969	3.09628	RC3H1
atrial cardiac muscle cell action potential (GO:0086014)	1/13	0.322983	0.553292	0	0	2.73969	3.09628	KCNA5
regulation of chemokine (C-X-C motif) ligand 2 production (GO:2000341)	1/13	0.322983	0.553292	0	0	2.73969	3.09628	MBP
cardiac right ventricle morphogenesis (GO:0003215)	1/13	0.322983	0.553292	0	0	2.73969	3.09628	ISL1
cellular biogenic amine metabolic process (GO:0006576)	1/13	0.322983	0.553292	0	0	2.73969	3.09628	SLC29A4
regulation of fibrinolysis (GO:0051917)	1/13	0.322983	0.553292	0	0	2.73969	3.09628	THBD
cellular response to interleukin-15 (GO:0071350)	1/13	0.322983	0.553292	0	0	2.73969	3.09628	CD4
regulation of homotypic cell-cell adhesion (GO:0034110)	1/13	0.322983	0.553292	0	0	2.73969	3.09628	PRKCQ
central nervous system neuron axonogenesis (GO:0021955)	1/13	0.322983	0.553292	0	0	2.73969	3.09628	EPHB1
detection of calcium ion (GO:0005513)	1/13	0.322983	0.553292	0	0	2.73969	3.09628	CASR
embryonic hemopoiesis (GO:0035162)	1/13	0.322983	0.553292	0	0	2.73969	3.09628	ZFPM1
regulation of protein acetylation (GO:1901983)	1/13	0.322983	0.553292	0	0	2.73969	3.09628	TAOK1
fatty acid elongation (GO:0030497)	1/13	0.322983	0.553292	0	0	2.73969	3.09628	ELOVL7
response to muramyl dipeptide (GO:0032495)	1/13	0.322983	0.553292	0	0	2.73969	3.09628	ERBIN
response to thyroid hormone (GO:0097066)	1/13	0.322983	0.553292	0	0	2.73969	3.09628	KLF9
reticulophagy (GO:0061709)	1/13	0.322983	0.553292	0	0	2.73969	3.09628	RETREG1
icosanoid secretion (GO:0032309)	1/13	0.322983	0.553292	0	0	2.73969	3.09628	DRD2
interleukin-15-mediated signaling pathway (GO:0035723)	1/13	0.322983	0.553292	0	0	2.73969	3.09628	CD4
mitotic DNA integrity checkpoint signaling (GO:0044774)	1/13	0.322983	0.553292	0	0	2.73969	3.09628	CLSPN
very long-chain fatty acid biosynthetic process (GO:0042761)	1/13	0.322983	0.553292	0	0	2.73969	3.09628	ELOVL7
muscle tissue development (GO:0060537)	1/13	0.322983	0.553292	0	0	2.73969	3.09628	CSRP1
negative regulation of adenylate cyclase activity (GO:0007194)	1/13	0.322983	0.553292	0	0	2.73969	3.09628	DRD2
negative regulation of endoplasmic reticulum unfolded protein response (GO:1900102)	1/13	0.322983	0.553292	0	0	2.73969	3.09628	WFS1
negative regulation of hippo signaling (GO:0035331)	1/13	0.322983	0.553292	0	0	2.73969	3.09628	DLG5
negative regulation of histone methylation (GO:0031061)	1/13	0.322983	0.553292	0	0	2.73969	3.09628	JARID2
negative regulation of locomotion (GO:0040013)	1/13	0.322983	0.553292	0	0	2.73969	3.09628	SPOCK3
negative regulation of mononuclear cell migration (GO:0071676)	1/13	0.322983	0.553292	0	0	2.73969	3.09628	GREM1
negative regulation of myoblast differentiation (GO:0045662)	1/13	0.322983	0.553292	0	0	2.73969	3.09628	PRICKLE1
negative regulation of myotube differentiation (GO:0010832)	1/13	0.322983	0.553292	0	0	2.73969	3.09628	HDAC4
negative regulation of nucleocytoplasmic transport (GO:0046823)	1/13	0.322983	0.553292	0	0	2.73969	3.09628	CABP1
negative regulation of reactive oxygen species biosynthetic process (GO:1903427)	1/13	0.322983	0.553292	0	0	2.73969	3.09628	ABCD2
negative regulation of vascular endothelial growth factor receptor signaling pathway (GO:0030948)	1/13	0.322983	0.553292	0	0	2.73969	3.09628	DAB2IP
plasma membrane tubulation (GO:0097320)	1/13	0.322983	0.553292	0	0	2.73969	3.09628	PACSIN3
positive regulation of adaptive immune response based on somatic recombination of immune receptors built from immunoglobulin superfamily domains (GO:0002824)	1/13	0.322983	0.553292	0	0	2.73969	3.09628	PRKCQ
positive regulation of calcium ion-dependent exocytosis (GO:0045956)	1/13	0.322983	0.553292	0	0	2.73969	3.09628	DOC2B
positive regulation of calcium-mediated signaling (GO:0050850)	1/13	0.322983	0.553292	0	0	2.73969	3.09628	CDH13
positive regulation of CD4-positive, alpha-beta T cell activation (GO:2000516)	1/13	0.322983	0.553292	0	0	2.73969	3.09628	PRKCQ
positive regulation of fatty acid biosynthetic process (GO:0045723)	1/13	0.322983	0.553292	0	0	2.73969	3.09628	ABCD2
positive regulation of lipid transport (GO:0032370)	1/13	0.322983	0.553292	0	0	2.73969	3.09628	SPP1
positive regulation of mRNA metabolic process (GO:1903313)	1/13	0.322983	0.553292	0	0	2.73969	3.09628	RC3H1
positive regulation of neuron migration (GO:2001224)	1/13	0.322983	0.553292	0	0	2.73969	3.09628	DAB2IP
positive regulation of protein acetylation (GO:1901985)	1/13	0.322983	0.553292	0	0	2.73969	3.09628	TAOK1
positive regulation of purine nucleotide biosynthetic process (GO:1900373)	1/13	0.322983	0.553292	0	0	2.73969	3.09628	NOS1
positive regulation of reactive oxygen species biosynthetic process (GO:1903428)	1/13	0.322983	0.553292	0	0	2.73969	3.09628	SLC5A3
positive regulation of ruffle assembly (GO:1900029)	1/13	0.322983	0.553292	0	0	2.73969	3.09628	EPS8L1
positive regulation of transporter activity (GO:0032411)	1/13	0.322983	0.553292	0	0	2.73969	3.09628	SGK1
positive regulation of vascular endothelial cell proliferation (GO:1905564)	1/13	0.322983	0.553292	0	0	2.73969	3.09628	APLN
protein heterotetramerization (GO:0051290)	1/13	0.322983	0.553292	0	0	2.73969	3.09628	GRIN2B
regulation of transcription by RNA polymerase II (GO:0006357)	69/2206	0.324698	0.555868	0	0	1.06836	1.20175	ONECUT2;ZBTB20;HMGB3;HR;LITAF;DBP;SIX3;NOS1;IER5;KLF10;PRKCB;KCTD1;SOX11;PAX6;POU3F1;SOX10;ISL1;POU3F2;FOXP2;POU3F3;POU3F4;GREM1;MAF;RARB;CDH13;ZFPM1;HDAC4;DLX1;CTBP2;DLX5;ZBTB46;DLX6;TSHZ2;TGFA;AEBP1;CUX2;CUX1;GBX1;PLAGL1;NACC2;NRIP1;HIVEP1;RPS27A;WNT2;IL33;JUP;AUTS2;WFS1;BCL11A;ZBTB16;PBX3;NR2F1;DAB2IP;ATP2B4;NFATC2;MEIS3;MEIS2;NR4A2;NR4A1;MEIS1;NR4A3;KLF9;CDK12;SP7;SIM1;SP9;LHX9;FGFR2;LHX8
positive regulation of protein localization to nucleus (GO:1900182)	3/68	0.325876	0.557519	0	0	1.51837	1.70245	JUP;CDH1;PRKCD
plasma membrane bounded cell projection organization (GO:0120036)	5/128	0.327925	0.56066	0	0	1.33786	1.49167	UNC5A;EPHA8;PLP1;CNTN4;CORO1B
cellular protein modification process (GO:0006464)	33/1025	0.329757	0.561179	0	0	1.09796	1.21808	CHRM3;DYRK2;PCSK9;SOCS2;CST3;AKT2;PENK;SPP1;ST3GAL1;PRKG1;PDK1;CDK19;PRKCH;PRKCB;TIPARP;WFS1;IGFBP3;ZBTB16;GAD1;PRKCD;FN1;KLHL3;OXSR1;FBXO32;PDP1;GAN;TAOK1;STK26;NEK10;CDK12;SGK1;SCG2;PTPN3
regulation of transcription, DNA-templated (GO:0006355)	70/2244	0.331721	0.561179	0	0	1.06515	1.17535	CDKN1C;PRDM8;ONECUT2;ZBTB20;HMGB3;HR;LITAF;DBP;CDH1;SIX3;NOS1;JARID2;KLF10;PRKCB;RHOG;KCTD1;SOX11;PAX6;POU3F1;SOX10;ISL1;POU3F2;FOXP2;POU3F3;POU3F4;PTP4A3;MAF;PRKCQ;CRYAB;HDAC4;DLX1;CTBP2;DLX5;ZBTB46;DLX6;IGSF1;TSHZ2;TGFA;PRICKLE1;CIART;CUX2;CUX1;GBX1;PLAGL1;NACC2;SPP1;HIVEP1;RUNX1T1;FZD1;BCL11A;ZBTB16;PBX3;NR2F1;DAB2IP;ATP2B4;NFATC2;MEIS3;MEIS2;COL1A1;NR4A2;NR4A1;MEIS1;CD4;NR4A3;KLF9;SP7;SIM1;SP…
digestive tract development (GO:0048565)	2/40	0.331886	0.561179	0	0	1.73094	1.90917	RARB;FGFR2
regulation of nitric oxide biosynthetic process (GO:0045428)	2/40	0.331886	0.561179	0	0	1.73094	1.90917	ATP2B4;ASS1
response to organonitrogen compound (GO:0010243)	2/40	0.331886	0.561179	0	0	1.73094	1.90917	GLRA3;DRD2
negative regulation of cell-substrate adhesion (GO:0010812)	2/40	0.331886	0.561179	0	0	1.73094	1.90917	ACER2;NEXMIF
negative regulation of protein kinase B signaling (GO:0051898)	2/40	0.331886	0.561179	0	0	1.73094	1.90917	DRD2;PHLDA3
organic hydroxy compound transport (GO:0015850)	2/40	0.331886	0.561179	0	0	1.73094	1.90917	SLC10A4;SLC5A3
positive regulation of ossification (GO:0045778)	2/40	0.331886	0.561179	0	0	1.73094	1.90917	ZBTB16;SOX11
aerobic electron transport chain (GO:0019646)	3/70	0.342135	0.561179	0	0	1.47289	1.57975	COX8A;NDUFA5;COX6A1
cellular response to light stimulus (GO:0071482)	3/70	0.342135	0.561179	0	0	1.47289	1.57975	PRKCD;GPR88;GPR52
COPII-coated vesicle budding (GO:0090114)	3/70	0.342135	0.561179	0	0	1.47289	1.57975	GRIA1;TGFA;CNIH3
organic acid transport (GO:0015849)	4/100	0.342474	0.561179	0	0	1.37088	1.46898	SLC10A4;SLC7A14;SLC6A12;SLC26A7
hexose metabolic process (GO:0019318)	2/41	0.342741	0.561179	0	0	1.68647	1.80584	KCNJ11;IRS2
import into cell (GO:0098657)	2/41	0.342741	0.561179	0	0	1.68647	1.80584	NEURL1B;SLC5A3
atrioventricular valve development (GO:0003171)	1/14	0.343001	0.561179	0	0	2.52881	2.70588	ZFPM1
regulation of cAMP-dependent protein kinase activity (GO:2000479)	1/14	0.343001	0.561179	0	0	2.52881	2.70588	ATP2B4
bone morphogenesis (GO:0060349)	1/14	0.343001	0.561179	0	0	2.52881	2.70588	FGFR2
branching involved in blood vessel morphogenesis (GO:0001569)	1/14	0.343001	0.561179	0	0	2.52881	2.70588	NRP1
calcium ion import across plasma membrane (GO:0098703)	1/14	0.343001	0.561179	0	0	2.52881	2.70588	ATP2B4
cAMP metabolic process (GO:0046058)	1/14	0.343001	0.561179	0	0	2.52881	2.70588	ADCY2
cardiac left ventricle morphogenesis (GO:0003214)	1/14	0.343001	0.561179	0	0	2.52881	2.70588	NPY2R
regulation of gastrulation (GO:0010470)	1/14	0.343001	0.561179	0	0	2.52881	2.70588	PHLDB1
cellular response to low-density lipoprotein particle stimulus (GO:0071404)	1/14	0.343001	0.561179	0	0	2.52881	2.70588	CDH13
regulation of histone methylation (GO:0031060)	1/14	0.343001	0.561179	0	0	2.52881	2.70588	JARID2
regulation of IRE1-mediated unfolded protein response (GO:1903894)	1/14	0.343001	0.561179	0	0	2.52881	2.70588	DAB2IP
regulation of macrophage cytokine production (GO:0010935)	1/14	0.343001	0.561179	0	0	2.52881	2.70588	SEMA7A
regulation of nitric-oxide synthase biosynthetic process (GO:0051769)	1/14	0.343001	0.561179	0	0	2.52881	2.70588	IL33
regulation of response to endoplasmic reticulum stress (GO:1905897)	1/14	0.343001	0.561179	0	0	2.52881	2.70588	WFS1
relaxation of muscle (GO:0090075)	1/14	0.343001	0.561179	0	0	2.52881	2.70588	RGS2
respiratory electron transport chain (GO:0022904)	1/14	0.343001	0.561179	0	0	2.52881	2.70588	NDUFA5
response to chemokine (GO:1990868)	1/14	0.343001	0.561179	0	0	2.52881	2.70588	OXSR1
ribonucleoside monophosphate biosynthetic process (GO:0009156)	1/14	0.343001	0.561179	0	0	2.52881	2.70588	GMPS
intestinal absorption (GO:0050892)	1/14	0.343001	0.561179	0	0	2.52881	2.70588	ADRA2A
sequestering of extracellular ligand from receptor (GO:0035581)	1/14	0.343001	0.561179	0	0	2.52881	2.70588	GREM1
smooth muscle contraction (GO:0006939)	1/14	0.343001	0.561179	0	0	2.52881	2.70588	MYLK
sodium-independent organic anion transport (GO:0043252)	1/14	0.343001	0.561179	0	0	2.52881	2.70588	SLCO3A1
steroid catabolic process (GO:0006706)	1/14	0.343001	0.561179	0	0	2.52881	2.70588	SPP1
striated muscle cell development (GO:0055002)	1/14	0.343001	0.561179	0	0	2.52881	2.70588	TMOD1
sulfate transport (GO:0008272)	1/14	0.343001	0.561179	0	0	2.52881	2.70588	SLC26A7
T-helper cell differentiation (GO:0042093)	1/14	0.343001	0.561179	0	0	2.52881	2.70588	ZFPM1
microvillus organization (GO:0032528)	1/14	0.343001	0.561179	0	0	2.52881	2.70588	STK26
vascular endothelial growth factor signaling pathway (GO:0038084)	1/14	0.343001	0.561179	0	0	2.52881	2.70588	NRP1
vasodilation (GO:0042311)	1/14	0.343001	0.561179	0	0	2.52881	2.70588	NOS1
negative regulation of bone mineralization (GO:0030502)	1/14	0.343001	0.561179	0	0	2.52881	2.70588	GREM1
negative regulation of cartilage development (GO:0061037)	1/14	0.343001	0.561179	0	0	2.52881	2.70588	GREM1
negative regulation of cell activation (GO:0050866)	1/14	0.343001	0.561179	0	0	2.52881	2.70588	THBD
negative regulation of coagulation (GO:0050819)	1/14	0.343001	0.561179	0	0	2.52881	2.70588	THBD
negative regulation of cyclase activity (GO:0031280)	1/14	0.343001	0.561179	0	0	2.52881	2.70588	DRD2
negative regulation of secretion (GO:0051048)	1/14	0.343001	0.561179	0	0	2.52881	2.70588	ERBB3
neuromuscular process controlling balance (GO:0050885)	1/14	0.343001	0.561179	0	0	2.52881	2.70588	CLRN1
nuclear membrane disassembly (GO:0051081)	1/14	0.343001	0.561179	0	0	2.52881	2.70588	PRKCB
nuclear migration (GO:0007097)	1/14	0.343001	0.561179	0	0	2.52881	2.70588	SUN2
nucleoside phosphate biosynthetic process (GO:1901293)	1/14	0.343001	0.561179	0	0	2.52881	2.70588	AK4
nucleoside phosphate catabolic process (GO:1901292)	1/14	0.343001	0.561179	0	0	2.52881	2.70588	ENTPD3
nucleoside triphosphate metabolic process (GO:0009141)	1/14	0.343001	0.561179	0	0	2.52881	2.70588	AK4
pancreas development (GO:0031016)	1/14	0.343001	0.561179	0	0	2.52881	2.70588	ISL1
positive regulation of cardiac muscle cell proliferation (GO:0060045)	1/14	0.343001	0.561179	0	0	2.52881	2.70588	FGFR2
positive regulation of cyclase activity (GO:0031281)	1/14	0.343001	0.561179	0	0	2.52881	2.70588	NOS1
positive regulation of glycoprotein biosynthetic process (GO:0010560)	1/14	0.343001	0.561179	0	0	2.52881	2.70588	IL33
positive regulation of granulocyte macrophage colony-stimulating factor production (GO:0032725)	1/14	0.343001	0.561179	0	0	2.52881	2.70588	ISL1
positive regulation of long-term synaptic potentiation (GO:1900273)	1/14	0.343001	0.561179	0	0	2.52881	2.70588	RELN
positive regulation of potassium ion transmembrane transporter activity (GO:1901018)	1/14	0.343001	0.561179	0	0	2.52881	2.70588	ACTN2
positive regulation of protein-containing complex disassembly (GO:0043243)	1/14	0.343001	0.561179	0	0	2.52881	2.70588	IGF1R
positive regulation of superoxide anion generation (GO:0032930)	1/14	0.343001	0.561179	0	0	2.52881	2.70588	PRKCD
positive regulation of T cell chemotaxis (GO:0010820)	1/14	0.343001	0.561179	0	0	2.52881	2.70588	OXSR1
positive regulation of transmembrane transport (GO:0034764)	1/14	0.343001	0.561179	0	0	2.52881	2.70588	NR4A3
potassium ion export across plasma membrane (GO:0097623)	1/14	0.343001	0.561179	0	0	2.52881	2.70588	KCNA5
positive regulation of nucleic acid-templated transcription (GO:1903508)	17/511	0.343002	0.561179	0	0	1.13401	1.21341	FZD1;CDKN1C;HDAC4;DLX5;ZBTB16;RHOG;NFATC2;SOX11;PAX6;POU3F1;SOX10;POU3F3;COL1A1;CD4;CDH1;SPP1;NOS1
positive regulation of macromolecule metabolic process (GO:0010604)	13/384	0.347949	0.568918	0	0	1.15415	1.21844	IL33;WFS1;NTRK3;FN1;PCSK9;SOX11;PAX6;POU3F1;POU3F3;GREM1;CLDN3;CUX2;DRD1
epithelial cell differentiation (GO:0030855)	4/101	0.34921	0.570552	0	0	1.35668	1.42734	MAF;AKT2;SIX3;FGFR2
negative regulation of macromolecule metabolic process (GO:0010605)	7/194	0.349955	0.570552	0	0	1.23209	1.29363	NDFIP2;CLDN3;TIPARP;ATP2B4;PCSK9;SOX11;APLN
protein tetramerization (GO:0051262)	3/71	0.350255	0.570552	0	0	1.45116	1.5224	RYR1;ALDH1A2;GRIN2B
cellular response to BMP stimulus (GO:0071773)	3/71	0.350255	0.570552	0	0	1.45116	1.5224	DLX1;DLX5;HIVEP1
gland development (GO:0048732)	3/71	0.350255	0.570552	0	0	1.45116	1.5224	SIX3;PCSK9;FGFR2
mitochondrial ATP synthesis coupled electron transport (GO:0042775)	3/71	0.350255	0.570552	0	0	1.45116	1.5224	COX8A;NDUFA5;COX6A1
cellular respiration (GO:0045333)	2/42	0.353539	0.573974	0	0	1.64423	1.70961	NR4A3;NDUFA5
negative regulation of cellular macromolecule biosynthetic process (GO:2000113)	18/547	0.35367	0.573974	0	0	1.12115	1.16531	CDKN1C;HDAC4;KLF10;CTBP2;ZBTB16;DAB2IP;KCTD1;PRICKLE1;FOXP2;POU3F3;CIART;NACC2;SIX3;GMNC;JARID2;CRYAB;LHX9;RUNX1T1
intrinsic apoptotic signaling pathway (GO:0097193)	4/102	0.355948	0.573974	0	0	1.34277	1.38704	PRKCD;DAB2IP;PDK1;BOK
positive regulation of cell growth (GO:0030307)	4/102	0.355948	0.573974	0	0	1.34277	1.38704	CPNE9;SEMA7A;SYT2;CPNE5
transmembrane receptor protein serine/threonine kinase signaling pathway (GO:0007178)	5/133	0.357231	0.573974	0	0	1.28526	1.32301	COL1A2;DLX5;HIVEP1;ZYX;RPS27A
extrinsic apoptotic signaling pathway (GO:0097191)	3/72	0.358364	0.573974	0	0	1.43005	1.46753	ERBB3;DAB2IP;BOK
negative regulation of canonical Wnt signaling pathway (GO:0090090)	6/165	0.361791	0.573974	0	0	1.24174	1.26246	TLE4;GREM1;FRZB;DAB2IP;PRICKLE1;MCC
aflatoxin metabolic process (GO:0046222)	1/15	0.362429	0.573974	0	0	2.34806	2.38311	MGST3
androgen receptor signaling pathway (GO:0030521)	1/15	0.362429	0.573974	0	0	2.34806	2.38311	PMEPA1
regulation of aerobic respiration (GO:1903715)	1/15	0.362429	0.573974	0	0	2.34806	2.38311	AK4
regulation of amyloid fibril formation (GO:1905906)	1/15	0.362429	0.573974	0	0	2.34806	2.38311	CRYAB
calcium ion import into cytosol (GO:1902656)	1/15	0.362429	0.573974	0	0	2.34806	2.38311	ATP2B4
regulation of dephosphorylation (GO:0035303)	1/15	0.362429	0.573974	0	0	2.34806	2.38311	PPP1R16B
cellular response to ATP (GO:0071318)	1/15	0.362429	0.573974	0	0	2.34806	2.38311	P2RY1
regulation of establishment of protein localization (GO:0070201)	1/15	0.362429	0.573974	0	0	2.34806	2.38311	PTP4A3
regulation of extracellular matrix disassembly (GO:0010715)	1/15	0.362429	0.573974	0	0	2.34806	2.38311	CST3
regulation of extracellular matrix organization (GO:1903053)	1/15	0.362429	0.573974	0	0	2.34806	2.38311	AEBP1
central nervous system neuron development (GO:0021954)	1/15	0.362429	0.573974	0	0	2.34806	2.38311	LHX8
regulation of lymphocyte activation (GO:0051249)	1/15	0.362429	0.573974	0	0	2.34806	2.38311	CD4
regulation of phospholipase C activity (GO:1900274)	1/15	0.362429	0.573974	0	0	2.34806	2.38311	NTRK3
electron transport chain (GO:0022900)	1/15	0.362429	0.573974	0	0	2.34806	2.38311	NDUFA5
embryonic cranial skeleton morphogenesis (GO:0048701)	1/15	0.362429	0.573974	0	0	2.34806	2.38311	FGFR2
eye photoreceptor cell development (GO:0042462)	1/15	0.362429	0.573974	0	0	2.34806	2.38311	TH
regulation of superoxide anion generation (GO:0032928)	1/15	0.362429	0.573974	0	0	2.34806	2.38311	PRKCD
regulation of T cell chemotaxis (GO:0010819)	1/15	0.362429	0.573974	0	0	2.34806	2.38311	OXSR1
G protein-coupled glutamate receptor signaling pathway (GO:0007216)	1/15	0.362429	0.573974	0	0	2.34806	2.38311	GRM4
ganglioside biosynthetic process (GO:0001574)	1/15	0.362429	0.573974	0	0	2.34806	2.38311	ST3GAL1
GTP metabolic process (GO:0046039)	1/15	0.362429	0.573974	0	0	2.34806	2.38311	AK4
histone H3 deacetylation (GO:0070932)	1/15	0.362429	0.573974	0	0	2.34806	2.38311	HDAC4
icosanoid biosynthetic process (GO:0046456)	1/15	0.362429	0.573974	0	0	2.34806	2.38311	MGST3
macrophage differentiation (GO:0030225)	1/15	0.362429	0.573974	0	0	2.34806	2.38311	CD4
membrane repolarization during cardiac muscle cell action potential (GO:0086013)	1/15	0.362429	0.573974	0	0	2.34806	2.38311	KCNA5
microvillus assembly (GO:0030033)	1/15	0.362429	0.573974	0	0	2.34806	2.38311	STK26
mycotoxin metabolic process (GO:0043385)	1/15	0.362429	0.573974	0	0	2.34806	2.38311	MGST3
negative regulation of cellular component movement (GO:0051271)	1/15	0.362429	0.573974	0	0	2.34806	2.38311	SPOCK3
negative regulation of chondrocyte differentiation (GO:0032331)	1/15	0.362429	0.573974	0	0	2.34806	2.38311	GREM1
neurotrophin TRK receptor signaling pathway (GO:0048011)	1/15	0.362429	0.573974	0	0	2.34806	2.38311	HAP1
nitric oxide biosynthetic process (GO:0006809)	1/15	0.362429	0.573974	0	0	2.34806	2.38311	NOS1
nucleobase-containing small molecule catabolic process (GO:0034656)	1/15	0.362429	0.573974	0	0	2.34806	2.38311	ENTPD3
organic heteropentacyclic compound metabolic process (GO:1901376)	1/15	0.362429	0.573974	0	0	2.34806	2.38311	MGST3
peptidyl-tyrosine autophosphorylation (GO:0038083)	1/15	0.362429	0.573974	0	0	2.34806	2.38311	IGF1R
positive regulation of histone H3-K4 methylation (GO:0051571)	1/15	0.362429	0.573974	0	0	2.34806	2.38311	AUTS2
positive regulation of keratinocyte differentiation (GO:0045618)	1/15	0.362429	0.573974	0	0	2.34806	2.38311	PRKCH
positive regulation of lyase activity (GO:0051349)	1/15	0.362429	0.573974	0	0	2.34806	2.38311	NOS1
positive regulation of sprouting angiogenesis (GO:1903672)	1/15	0.362429	0.573974	0	0	2.34806	2.38311	ITGA5
protein localization to cell-cell junction (GO:0150105)	1/15	0.362429	0.573974	0	0	2.34806	2.38311	MPP7
anion transport (GO:0006820)	2/43	0.364273	0.574465	0	0	1.60404	1.61984	SLC26A7;SLC17A8
regulation of cell-substrate adhesion (GO:0010810)	2/43	0.364273	0.574465	0	0	1.60404	1.61984	VIT;NPNT
cellular glucose homeostasis (GO:0001678)	2/43	0.364273	0.574465	0	0	1.60404	1.61984	ZBTB20;IGF1R
cellular response to retinoic acid (GO:0071300)	2/43	0.364273	0.574465	0	0	1.60404	1.61984	WNT2;EPHA3
development of primary male sexual characteristics (GO:0046546)	2/43	0.364273	0.574465	0	0	1.60404	1.61984	WNT2B;COL9A3
male gonad development (GO:0008584)	2/43	0.364273	0.574465	0	0	1.60404	1.61984	WNT2B;COL9A3
positive regulation of neuron differentiation (GO:0045666)	2/43	0.364273	0.574465	0	0	1.60404	1.61984	DLX1;SOX11
regulation of actin filament polymerization (GO:0030833)	3/73	0.366458	0.576523	0	0	1.40955	1.415	CRACD;PRKCD;CDC42EP3
regulation of Rho protein signal transduction (GO:0035023)	3/73	0.366458	0.576523	0	0	1.40955	1.415	NRP1;AKAP13;EPS8L1
insulin receptor signaling pathway (GO:0008286)	3/73	0.366458	0.576523	0	0	1.40955	1.415	AKT2;IRS2;IGF1R
positive regulation of JNK cascade (GO:0046330)	3/73	0.366458	0.576523	0	0	1.40955	1.415	SH3RF2;TAOK1;DAB2IP
regulation of stress fiber assembly (GO:0051492)	3/74	0.374535	0.583048	0	0	1.38962	1.36471	NRP1;ARHGEF15;ARHGEF10L
Fc receptor mediated stimulatory signaling pathway (GO:0002431)	3/74	0.374535	0.583048	0	0	1.38962	1.36471	NR4A3;PRKCD;ELMO1
sphingolipid biosynthetic process (GO:0030148)	3/74	0.374535	0.583048	0	0	1.38962	1.36471	ACER2;ASAH2;ELOVL7
branching morphogenesis of an epithelial tube (GO:0048754)	2/44	0.374939	0.583048	0	0	1.56577	1.53601	NRP1;NPNT
cation transmembrane transport (GO:0098655)	2/44	0.374939	0.583048	0	0	1.56577	1.53601	KCNJ11;SLC29A4
embryonic organ morphogenesis (GO:0048562)	2/44	0.374939	0.583048	0	0	1.56577	1.53601	SOX11;FGFR2
response to amyloid-beta (GO:1904645)	2/44	0.374939	0.583048	0	0	1.56577	1.53601	EPHA4;IGF1R
metal ion homeostasis (GO:0055065)	2/44	0.374939	0.583048	0	0	1.56577	1.53601	WFS1;KCNA1
positive regulation of biosynthetic process (GO:0009891)	2/44	0.374939	0.583048	0	0	1.56577	1.53601	ZBTB20;SLC5A3
positive regulation of cell division (GO:0051781)	2/44	0.374939	0.583048	0	0	1.56577	1.53601	DRD2;FGFR2
positive regulation of receptor-mediated endocytosis (GO:0048260)	2/44	0.374939	0.583048	0	0	1.56577	1.53601	GREM1;PCSK9
3'-UTR-mediated mRNA destabilization (GO:0061158)	1/16	0.381284	0.583048	0	0	2.19141	2.11299	RC3H1
purine ribonucleoside monophosphate biosynthetic process (GO:0009168)	1/16	0.381284	0.583048	0	0	2.19141	2.11299	GMPS
regulation of activin receptor signaling pathway (GO:0032925)	1/16	0.381284	0.583048	0	0	2.19141	2.11299	IGSF1
apoptotic DNA fragmentation (GO:0006309)	1/16	0.381284	0.583048	0	0	2.19141	2.11299	CECR2
regulation of ATP biosynthetic process (GO:2001169)	1/16	0.381284	0.583048	0	0	2.19141	2.11299	AK4
regulation of blood vessel endothelial cell proliferation involved in sprouting angiogenesis (GO:1903587)	1/16	0.381284	0.583048	0	0	2.19141	2.11299	PPP1R16B
basement membrane organization (GO:0071711)	1/16	0.381284	0.583048	0	0	2.19141	2.11299	FLRT2
body fluid secretion (GO:0007589)	1/16	0.381284	0.583048	0	0	2.19141	2.11299	APLN
regulation of cellular carbohydrate metabolic process (GO:0010675)	1/16	0.381284	0.583048	0	0	2.19141	2.11299	PDK1
regulation of ceramide biosynthetic process (GO:2000303)	1/16	0.381284	0.583048	0	0	2.19141	2.11299	PRKCD
regulation of ERBB signaling pathway (GO:1901184)	1/16	0.381284	0.583048	0	0	2.19141	2.11299	CDH13
regulation of fatty acid oxidation (GO:0046320)	1/16	0.381284	0.583048	0	0	2.19141	2.11299	NR4A3
regulation of granulocyte macrophage colony-stimulating factor production (GO:0032645)	1/16	0.381284	0.583048	0	0	2.19141	2.11299	ISL1
regulation of hormone secretion (GO:0046883)	1/16	0.381284	0.583048	0	0	2.19141	2.11299	SOX11
regulation of intrinsic apoptotic signaling pathway in response to DNA damage (GO:1902229)	1/16	0.381284	0.583048	0	0	2.19141	2.11299	NACC2
dendritic spine morphogenesis (GO:0060997)	1/16	0.381284	0.583048	0	0	2.19141	2.11299	EPHB1
regulation of monocyte differentiation (GO:0045655)	1/16	0.381284	0.583048	0	0	2.19141	2.11299	CD4
regulation of oxidative phosphorylation (GO:0002082)	1/16	0.381284	0.583048	0	0	2.19141	2.11299	AK4
eosinophil chemotaxis (GO:0048245)	1/16	0.381284	0.583048	0	0	2.19141	2.11299	SCG2
eosinophil migration (GO:0072677)	1/16	0.381284	0.583048	0	0	2.19141	2.11299	SCG2
regulation of Rac protein signal transduction (GO:0035020)	1/16	0.381284	0.583048	0	0	2.19141	2.11299	AUTS2
regulation of systemic arterial blood pressure (GO:0003073)	1/16	0.381284	0.583048	0	0	2.19141	2.11299	DRD2
regulation of systemic arterial blood pressure by hormone (GO:0001990)	1/16	0.381284	0.583048	0	0	2.19141	2.11299	RASL10B
Golgi to endosome transport (GO:0006895)	1/16	0.381284	0.583048	0	0	2.19141	2.11299	CORO7
retrograde axonal transport (GO:0008090)	1/16	0.381284	0.583048	0	0	2.19141	2.11299	HAP1
serine family amino acid metabolic process (GO:0009069)	1/16	0.381284	0.583048	0	0	2.19141	2.11299	CDO1
necroptotic process (GO:0070266)	1/16	0.381284	0.583048	0	0	2.19141	2.11299	ITPK1
negative regulation of anoikis (GO:2000811)	1/16	0.381284	0.583048	0	0	2.19141	2.11299	ITGA5
negative regulation of DNA replication (GO:0008156)	1/16	0.381284	0.583048	0	0	2.19141	2.11299	GMNC
negative regulation of histone modification (GO:0031057)	1/16	0.381284	0.583048	0	0	2.19141	2.11299	JARID2
negative regulation of immune effector process (GO:0002698)	1/16	0.381284	0.583048	0	0	2.19141	2.11299	RC3H1
negative regulation of lyase activity (GO:0051350)	1/16	0.381284	0.583048	0	0	2.19141	2.11299	DRD2
negative regulation of transcription regulatory region DNA binding (GO:2000678)	1/16	0.381284	0.583048	0	0	2.19141	2.11299	SOX11
neuron cell-cell adhesion (GO:0007158)	1/16	0.381284	0.583048	0	0	2.19141	2.11299	CNTN4
neutrophil activation (GO:0042119)	1/16	0.381284	0.583048	0	0	2.19141	2.11299	PRKCD
nitric oxide metabolic process (GO:0046209)	1/16	0.381284	0.583048	0	0	2.19141	2.11299	NOS1
odontogenesis of dentin-containing tooth (GO:0042475)	1/16	0.381284	0.583048	0	0	2.19141	2.11299	EDA
fibroblast growth factor receptor signaling pathway (GO:0008543)	3/75	0.382591	0.584706	0	0	1.37025	1.31652	FLRT2;GALNT3;FGFR2
protein localization to nucleus (GO:0034504)	4/106	0.382872	0.584794	0	0	1.28984	1.23832	COL1A1;FAM53B;CHCHD10;PRICKLE1
action potential (GO:0001508)	2/45	0.385531	0.587828	0	0	1.52928	1.45761	KCND2;KCNA1
cellular response to radiation (GO:0071478)	2/45	0.385531	0.587828	0	0	1.52928	1.45761	GPR88;GPR52
mitotic G2/M transition checkpoint (GO:0044818)	2/45	0.385531	0.587828	0	0	1.52928	1.45761	TAOK1;CLSPN
regulation of angiogenesis (GO:0045765)	7/203	0.393437	0.596754	0	0	1.17496	1.09605	PPP1R16B;JUP;PRKCB;DAB2IP;ATP2B4;SULF1;ISL1
alpha-amino acid metabolic process (GO:1901605)	2/46	0.396044	0.596754	0	0	1.49444	1.3842	ASPA;ASS1
positive regulation of organelle assembly (GO:1902117)	2/46	0.396044	0.596754	0	0	1.49444	1.3842	ASAP1;KCTD17
positive regulation of response to stimulus (GO:0048584)	2/46	0.396044	0.596754	0	0	1.49444	1.3842	PRKCD;IER5
transcription initiation from RNA polymerase II promoter (GO:0006367)	5/140	0.39837	0.596754	0	0	1.21818	1.12118	NR4A2;NR4A1;NR4A3;NR2F1;RARB
positive regulation of tumor necrosis factor production (GO:0032760)	3/77	0.39863	0.596754	0	0	1.33308	1.22606	C1QTNF4;IL33;ISL1
activation of protein kinase A activity (GO:0034199)	1/17	0.399581	0.596754	0	0	2.05434	1.88453	ADCY2
aorta morphogenesis (GO:0035909)	1/17	0.399581	0.596754	0	0	2.05434	1.88453	MYLK
regulation of Arp2/3 complex-mediated actin nucleation (GO:0034315)	1/17	0.399581	0.596754	0	0	2.05434	1.88453	CORO1B
regulation of cellular response to growth factor stimulus (GO:0090287)	1/17	0.399581	0.596754	0	0	2.05434	1.88453	SULF1
cellular response to gamma radiation (GO:0071480)	1/17	0.399581	0.596754	0	0	2.05434	1.88453	CRYAB
regulation of leukocyte migration (GO:0002685)	1/17	0.399581	0.596754	0	0	2.05434	1.88453	RHOG
DNA replication checkpoint signaling (GO:0000076)	1/17	0.399581	0.596754	0	0	2.05434	1.88453	CLSPN
epithelial cell morphogenesis (GO:0003382)	1/17	0.399581	0.596754	0	0	2.05434	1.88453	CLDN3
regulation of receptor recycling (GO:0001919)	1/17	0.399581	0.596754	0	0	2.05434	1.88453	PCSK9
regulation of stem cell proliferation (GO:0072091)	1/17	0.399581	0.596754	0	0	2.05434	1.88453	SOX11
gliogenesis (GO:0042063)	1/17	0.399581	0.596754	0	0	2.05434	1.88453	RELN
ruffle organization (GO:0031529)	1/17	0.399581	0.596754	0	0	2.05434	1.88453	CORO1B
stem cell development (GO:0048864)	1/17	0.399581	0.596754	0	0	2.05434	1.88453	SOX11
mesenchyme morphogenesis (GO:0072132)	1/17	0.399581	0.596754	0	0	2.05434	1.88453	ISL1
monosaccharide transmembrane transport (GO:0015749)	1/17	0.399581	0.596754	0	0	2.05434	1.88453	SLC5A3
negative regulation of amyloid-beta formation (GO:1902430)	1/17	0.399581	0.596754	0	0	2.05434	1.88453	HAP1
negative regulation of ATP metabolic process (GO:1903579)	1/17	0.399581	0.596754	0	0	2.05434	1.88453	HDAC4
negative regulation of execution phase of apoptosis (GO:1900118)	1/17	0.399581	0.596754	0	0	2.05434	1.88453	FZD3
pharyngeal system development (GO:0060037)	1/17	0.399581	0.596754	0	0	2.05434	1.88453	ISL1
positive regulation of blood coagulation (GO:0030194)	1/17	0.399581	0.596754	0	0	2.05434	1.88453	THBD
positive regulation of cardiac muscle tissue growth (GO:0055023)	1/17	0.399581	0.596754	0	0	2.05434	1.88453	FGFR2
positive regulation of cyclin-dependent protein serine/threonine kinase activity (GO:0045737)	1/17	0.399581	0.596754	0	0	2.05434	1.88453	CCND2
positive regulation of macrophage activation (GO:0043032)	1/17	0.399581	0.596754	0	0	2.05434	1.88453	IL33
positive regulation of muscle hypertrophy (GO:0014742)	1/17	0.399581	0.596754	0	0	2.05434	1.88453	NR4A3
positive regulation of regulated secretory pathway (GO:1903307)	1/17	0.399581	0.596754	0	0	2.05434	1.88453	DOC2B
positive regulation of stem cell differentiation (GO:2000738)	1/17	0.399581	0.596754	0	0	2.05434	1.88453	SP7
positive regulation of stem cell proliferation (GO:2000648)	1/17	0.399581	0.596754	0	0	2.05434	1.88453	SOX11
positive regulation of telomere capping (GO:1904355)	1/17	0.399581	0.596754	0	0	2.05434	1.88453	PRKCQ
protein autoprocessing (GO:0016540)	1/17	0.399581	0.596754	0	0	2.05434	1.88453	PCSK9
protein heterooligomerization (GO:0051291)	1/17	0.399581	0.596754	0	0	2.05434	1.88453	GRIN2B
positive regulation of cytokine production (GO:0001819)	11/335	0.404013	0.603029	0	0	1.11715	1.01248	C1QTNF4;IL33;CD4;PDE4B;PRKCQ;MBP;SULF1;DRD2;ISL1;ZFPM1;ADRA2A
regulation of T cell activation (GO:0050863)	2/47	0.406473	0.604834	0	0	1.46116	1.31539	CD4;PRKCQ
negative regulation of cold-induced thermogenesis (GO:0120163)	2/47	0.406473	0.604834	0	0	1.46116	1.31539	PLCL1;ARRDC3
positive regulation of neuron death (GO:1901216)	2/47	0.406473	0.604834	0	0	1.46116	1.31539	PCSK9;GRIN2B
protein modification process (GO:0036211)	3/78	0.406607	0.604834	0	0	1.31524	1.18359	CHRM3;AKT2;ST3GAL1
negative regulation of apoptotic signaling pathway (GO:2001234)	3/78	0.406607	0.604834	0	0	1.31524	1.18359	NR4A2;ASAH2;SCG2
negative regulation of blood vessel morphogenesis (GO:2000181)	3/78	0.406607	0.604834	0	0	1.31524	1.18359	ATP2B4;DAB2IP;SULF1
regulation of inflammatory response (GO:0050727)	7/206	0.407963	0.606008	0	0	1.15707	1.0374	IL33;SEMA7A;PRKCD;TYRO3;CCN4;SMPDL3B;ISL1
regulation of interleukin-6 production (GO:0032675)	4/110	0.409663	0.606008	0	0	1.24091	1.10741	C1QTNF4;IL33;MBP;ISL1
regulation of protein kinase activity (GO:0045859)	4/110	0.409663	0.606008	0	0	1.24091	1.10741	CD4;DEPTOR;RELN;PLCE1
monocarboxylic acid metabolic process (GO:0032787)	5/143	0.415942	0.606008	0	0	1.19151	1.0452	LDHB;CYP26A1;GATM;ALDH1A2;CKB
regulation of protein serine/threonine kinase activity (GO:0071900)	4/111	0.416327	0.606008	0	0	1.22925	1.07717	CCND2;DAB2IP;CDK12;CDK5R2
purine ribonucleotide biosynthetic process (GO:0009152)	2/48	0.416815	0.606008	0	0	1.42932	1.25082	GMPS;ADCY2
regulation of interleukin-2 production (GO:0032663)	2/48	0.416815	0.606008	0	0	1.42932	1.25082	CD4;PDE4B
regulation of intracellular signal transduction (GO:1902531)	14/437	0.417128	0.606008	0	0	1.08904	0.952219	PPP1R16B;DYRK2;NTRK3;DAB2IP;RHOG;ARHGAP26;AKAP12;AKAP13;PEX5L;OBSCN;TAOK1;PIP5K1B;SGK1;NGEF
protein O-linked mannosylation (GO:0035269)	1/18	0.417339	0.606008	0	0	1.9334	1.68952	TMTC4
amyloid precursor protein metabolic process (GO:0042982)	1/18	0.417339	0.606008	0	0	1.9334	1.68952	ACHE
regulation of cartilage development (GO:0061035)	1/18	0.417339	0.606008	0	0	1.9334	1.68952	ZBTB16
regulation of cellular protein catabolic process (GO:1903362)	1/18	0.417339	0.606008	0	0	1.9334	1.68952	DAB2IP
regulation of delayed rectifier potassium channel activity (GO:1902259)	1/18	0.417339	0.606008	0	0	1.9334	1.68952	KCNAB1
cellular response to alkaloid (GO:0071312)	1/18	0.417339	0.606008	0	0	1.9334	1.68952	RYR1
DNA conformation change (GO:0071103)	1/18	0.417339	0.606008	0	0	1.9334	1.68952	HMGB3
regulation of protein sumoylation (GO:0033233)	1/18	0.417339	0.606008	0	0	1.9334	1.68952	HDAC4
regulation of protein-containing complex disassembly (GO:0043244)	1/18	0.417339	0.606008	0	0	1.9334	1.68952	IGF1R
epithelial structure maintenance (GO:0010669)	1/18	0.417339	0.606008	0	0	1.9334	1.68952	CRACD
regulation of transforming growth factor beta production (GO:0071634)	1/18	0.417339	0.606008	0	0	1.9334	1.68952	FN1
regulation of vascular endothelial cell proliferation (GO:1905562)	1/18	0.417339	0.606008	0	0	1.9334	1.68952	APLN
release of cytochrome c from mitochondria (GO:0001836)	1/18	0.417339	0.606008	0	0	1.9334	1.68952	BOK
response to axon injury (GO:0048678)	1/18	0.417339	0.606008	0	0	1.9334	1.68952	NREP
intermediate filament organization (GO:0045109)	1/18	0.417339	0.606008	0	0	1.9334	1.68952	BFSP2
sodium ion import across plasma membrane (GO:0098719)	1/18	0.417339	0.606008	0	0	1.9334	1.68952	HCN2
long-chain fatty-acyl-CoA biosynthetic process (GO:0035338)	1/18	0.417339	0.606008	0	0	1.9334	1.68952	ELOVL7
maintenance of gastrointestinal epithelium (GO:0030277)	1/18	0.417339	0.606008	0	0	1.9334	1.68952	CRACD
negative regulation of biosynthetic process (GO:0009890)	1/18	0.417339	0.606008	0	0	1.9334	1.68952	ABCD2
negative regulation of fibroblast proliferation (GO:0048147)	1/18	0.417339	0.606008	0	0	1.9334	1.68952	DAB2IP
negative regulation of leukocyte cell-cell adhesion (GO:1903038)	1/18	0.417339	0.606008	0	0	1.9334	1.68952	ASS1
negative regulation of lipid catabolic process (GO:0050995)	1/18	0.417339	0.606008	0	0	1.9334	1.68952	ADRA2A
neuron maturation (GO:0042551)	1/18	0.417339	0.606008	0	0	1.9334	1.68952	EPHA8
nitric oxide mediated signal transduction (GO:0007263)	1/18	0.417339	0.606008	0	0	1.9334	1.68952	NOS1
positive regulation of amyloid-beta formation (GO:1902004)	1/18	0.417339	0.606008	0	0	1.9334	1.68952	EPHA4
positive regulation of cartilage development (GO:0061036)	1/18	0.417339	0.606008	0	0	1.9334	1.68952	ZBTB16
positive regulation of CREB transcription factor activity (GO:0032793)	1/18	0.417339	0.606008	0	0	1.9334	1.68952	RELN
positive regulation of fatty acid metabolic process (GO:0045923)	1/18	0.417339	0.606008	0	0	1.9334	1.68952	NR4A3
positive regulation of interleukin-4 production (GO:0032753)	1/18	0.417339	0.606008	0	0	1.9334	1.68952	PRKCQ
positive regulation of lymphocyte chemotaxis (GO:0140131)	1/18	0.417339	0.606008	0	0	1.9334	1.68952	OXSR1
positive regulation of macrophage derived foam cell differentiation (GO:0010744)	1/18	0.417339	0.606008	0	0	1.9334	1.68952	PRKCH
positive regulation of response to endoplasmic reticulum stress (GO:1905898)	1/18	0.417339	0.606008	0	0	1.9334	1.68952	BOK
positive regulation of stress-activated protein kinase signaling cascade (GO:0070304)	1/18	0.417339	0.606008	0	0	1.9334	1.68952	TAOK1
presynapse assembly (GO:0099054)	1/18	0.417339	0.606008	0	0	1.9334	1.68952	FZD1
programmed necrotic cell death (GO:0097300)	1/18	0.417339	0.606008	0	0	1.9334	1.68952	ITPK1
glycerophospholipid metabolic process (GO:0006650)	3/80	0.422464	0.61311	0	0	1.28094	1.10373	PLAAT1;ENPP6;GPCPD1
cellular defense response (GO:0006968)	2/49	0.427064	0.616683	0	0	1.39884	1.19016	LGALS3BP;ADORA2A
response to hydrogen peroxide (GO:0042542)	2/49	0.427064	0.616683	0	0	1.39884	1.19016	STK26;PRKCD
positive regulation of actin filament polymerization (GO:0030838)	2/49	0.427064	0.616683	0	0	1.39884	1.19016	CRACD;CDC42EP3
positive regulation of reactive oxygen species metabolic process (GO:2000379)	2/49	0.427064	0.616683	0	0	1.39884	1.19016	PRKCD;SLC5A3
positive regulation of tumor necrosis factor superfamily cytokine production (GO:1903557)	3/81	0.430338	0.616683	0	0	1.26446	1.06617	C1QTNF4;IL33;ISL1
regulation of mitotic cell cycle (GO:0007346)	6/178	0.430396	0.616683	0	0	1.14711	0.967069	CDKN1C;ASAH2;TTL;MEIS2;TTC28;PTPN3
negative regulation of immune response (GO:0050777)	6/178	0.430396	0.616683	0	0	1.14711	0.967069	ADORA2A;TYRO3;RC3H1;GPR83;ADCY2;DRD1
aspartate family amino acid catabolic process (GO:0009068)	1/19	0.434572	0.616683	0	0	1.82589	1.52169	ASPA
atrioventricular valve morphogenesis (GO:0003181)	1/19	0.434572	0.616683	0	0	1.82589	1.52169	ZFPM1
branching involved in ureteric bud morphogenesis (GO:0001658)	1/19	0.434572	0.616683	0	0	1.82589	1.52169	NPNT
regulation of cell-cell adhesion mediated by cadherin (GO:2000047)	1/19	0.434572	0.616683	0	0	1.82589	1.52169	NEXMIF
cellular response to glucagon stimulus (GO:0071377)	1/19	0.434572	0.616683	0	0	1.82589	1.52169	ADCY2
regulation of histone H3-K4 methylation (GO:0051569)	1/19	0.434572	0.616683	0	0	1.82589	1.52169	AUTS2
regulation of insulin-like growth factor receptor signaling pathway (GO:0043567)	1/19	0.434572	0.616683	0	0	1.82589	1.52169	IGFBP3
regulation of lymphocyte proliferation (GO:0050670)	1/19	0.434572	0.616683	0	0	1.82589	1.52169	SOX11
regulation of neuroinflammatory response (GO:0150077)	1/19	0.434572	0.616683	0	0	1.82589	1.52169	IL33
diol metabolic process (GO:0034311)	1/19	0.434572	0.616683	0	0	1.82589	1.52169	ASAH2
regulation of oligodendrocyte differentiation (GO:0048713)	1/19	0.434572	0.616683	0	0	1.82589	1.52169	OPALIN
endocardial cushion morphogenesis (GO:0003203)	1/19	0.434572	0.616683	0	0	1.82589	1.52169	ISL1
endoplasmic reticulum mannose trimming (GO:1904380)	1/19	0.434572	0.616683	0	0	1.82589	1.52169	RPS27A
establishment or maintenance of apical/basal cell polarity (GO:0035088)	1/19	0.434572	0.616683	0	0	1.82589	1.52169	ERBIN
fatty acid transmembrane transport (GO:1902001)	1/19	0.434572	0.616683	0	0	1.82589	1.52169	ABCD2
leukotriene biosynthetic process (GO:0019370)	1/19	0.434572	0.616683	0	0	1.82589	1.52169	MGST3
long-term memory (GO:0007616)	1/19	0.434572	0.616683	0	0	1.82589	1.52169	SGK1
striated muscle cell differentiation (GO:0051146)	1/19	0.434572	0.616683	0	0	1.82589	1.52169	AKAP13
maintenance of protein localization in organelle (GO:0072595)	1/19	0.434572	0.616683	0	0	1.82589	1.52169	CHCHD10
mesenchymal cell development (GO:0014031)	1/19	0.434572	0.616683	0	0	1.82589	1.52169	SOX11
ureteric bud morphogenesis (GO:0060675)	1/19	0.434572	0.616683	0	0	1.82589	1.52169	NPNT
mitochondrion localization (GO:0051646)	1/19	0.434572	0.616683	0	0	1.82589	1.52169	HAP1
negative regulation of amyloid precursor protein catabolic process (GO:1902992)	1/19	0.434572	0.616683	0	0	1.82589	1.52169	HAP1
negative regulation of cytokine production involved in inflammatory response (GO:1900016)	1/19	0.434572	0.616683	0	0	1.82589	1.52169	ABCD2
negative regulation of nervous system development (GO:0051961)	1/19	0.434572	0.616683	0	0	1.82589	1.52169	PAX6
negative regulation of protein localization to nucleus (GO:1900181)	1/19	0.434572	0.616683	0	0	1.82589	1.52169	CABP1
negative regulation of striated muscle cell differentiation (GO:0051154)	1/19	0.434572	0.616683	0	0	1.82589	1.52169	HDAC4
neural crest cell differentiation (GO:0014033)	1/19	0.434572	0.616683	0	0	1.82589	1.52169	SOX11
neuromuscular process (GO:0050905)	1/19	0.434572	0.616683	0	0	1.82589	1.52169	KCNA1
positive regulation of cellular protein catabolic process (GO:1903364)	1/19	0.434572	0.616683	0	0	1.82589	1.52169	PCSK9
positive regulation of establishment of protein localization (GO:1904951)	1/19	0.434572	0.616683	0	0	1.82589	1.52169	PTP4A3
positive regulation of focal adhesion assembly (GO:0051894)	1/19	0.434572	0.616683	0	0	1.82589	1.52169	NRP1
positive regulation of leukocyte activation (GO:0002696)	1/19	0.434572	0.616683	0	0	1.82589	1.52169	IL33
positive regulation of oxidoreductase activity (GO:0051353)	1/19	0.434572	0.616683	0	0	1.82589	1.52169	PDP1
amino acid transport (GO:0006865)	2/50	0.437218	0.619767	0	0	1.36962	1.13312	SLC7A14;SLC6A12
regulation of cellular component movement (GO:0051270)	2/50	0.437218	0.619767	0	0	1.36962	1.13312	ERBB3;ZSWIM6
plasma membrane bounded cell projection assembly (GO:0120031)	9/278	0.438043	0.62045	0	0	1.1003	0.908224	NRP1;ACTN2;STK26;SEPTIN6;CDH13;ASAP1;CFAP54;MYLK;CFAP44
regulation of cyclin-dependent protein serine/threonine kinase activity (GO:0000079)	3/82	0.438174	0.62045	0	0	1.24839	1.03009	CDKN1C;CCND2;CDK5R2
positive regulation of cytosolic calcium ion concentration (GO:0007204)	5/147	0.439236	0.621619	0	0	1.15771	0.952465	TRPC3;P2RY1;PLCE1;DRD1;DRD2
cellular amide metabolic process (GO:0043603)	4/115	0.442796	0.62598	0	0	1.18471	0.965118	ASAH2;PLAAT1;AEBP1;ST3GAL1
positive regulation of protein metabolic process (GO:0051247)	4/115	0.442796	0.62598	0	0	1.18471	0.965118	TIPARP;WFS1;DAB2IP;ISL1
negative regulation of multicellular organismal process (GO:0051241)	7/214	0.446565	0.627838	0	0	1.11189	0.896371	DLX1;RGS2;PLCL1;ARRDC3;DAB2IP;ATP2B4;MCC
blood circulation (GO:0008015)	2/51	0.447274	0.627838	0	0	1.3416	1.07943	ADORA2A;TBC1D8
regulation of protein modification process (GO:0031399)	2/51	0.447274	0.627838	0	0	1.3416	1.07943	PPP1R16B;FN1
regulation of substrate adhesion-dependent cell spreading (GO:1900024)	2/51	0.447274	0.627838	0	0	1.3416	1.07943	NRP1;OLFM4
gonad development (GO:0008406)	2/51	0.447274	0.627838	0	0	1.3416	1.07943	WNT2B;COL9A3
negative regulation of protein ubiquitination (GO:0031397)	2/51	0.447274	0.627838	0	0	1.3416	1.07943	IVNS1ABP;SH3RF2
positive regulation of fat cell differentiation (GO:0045600)	2/51	0.447274	0.627838	0	0	1.3416	1.07943	FRZB;ZBTB16
regulation of protein-containing complex assembly (GO:0043254)	4/116	0.449359	0.627838	0	0	1.17407	0.939178	DAB2IP;ISL1;CRYAB;MPP7
ion transport (GO:0006811)	4/116	0.449359	0.627838	0	0	1.17407	0.939178	GABRB1;PIEZO2;SLC26A7;SLC17A8
positive regulation of angiogenesis (GO:0045766)	4/116	0.449359	0.627838	0	0	1.17407	0.939178	JUP;PRKCB;ITGA5;ISL1
calcium-independent cell-cell adhesion via plasma membrane cell-adhesion molecules (GO:0016338)	1/20	0.451296	0.627838	0	0	1.72971	1.37621	CLDN11
cardiac ventricle development (GO:0003231)	1/20	0.451296	0.627838	0	0	1.72971	1.37621	TMEM65
cellular modified amino acid biosynthetic process (GO:0042398)	1/20	0.451296	0.627838	0	0	1.72971	1.37621	GATM
cellular response to nitrogen compound (GO:1901699)	1/20	0.451296	0.627838	0	0	1.72971	1.37621	ATP2B4
regulation of protein kinase A signaling (GO:0010738)	1/20	0.451296	0.627838	0	0	1.72971	1.37621	AKAP12
epithelial cilium movement involved in extracellular fluid movement (GO:0003351)	1/20	0.451296	0.627838	0	0	1.72971	1.37621	NEK10
eye morphogenesis (GO:0048592)	1/20	0.451296	0.627838	0	0	1.72971	1.37621	TENM3
regulation of tissue remodeling (GO:0034103)	1/20	0.451296	0.627838	0	0	1.72971	1.37621	CST3
gastrulation (GO:0007369)	1/20	0.451296	0.627838	0	0	1.72971	1.37621	NR4A3
glucose transmembrane transport (GO:1904659)	1/20	0.451296	0.627838	0	0	1.72971	1.37621	SLC5A3
growth hormone receptor signaling pathway (GO:0060396)	1/20	0.451296	0.627838	0	0	1.72971	1.37621	SOCS2
hepaticobiliary system development (GO:0061008)	1/20	0.451296	0.627838	0	0	1.72971	1.37621	PCSK9
skeletal muscle contraction (GO:0003009)	1/20	0.451296	0.627838	0	0	1.72971	1.37621	TNNI1
mesoderm formation (GO:0001707)	1/20	0.451296	0.627838	0	0	1.72971	1.37621	ITGB4
xenobiotic transport (GO:0042908)	1/20	0.451296	0.627838	0	0	1.72971	1.37621	SLC29A4
negative regulation of cyclin-dependent protein serine/threonine kinase activity (GO:0045736)	1/20	0.451296	0.627838	0	0	1.72971	1.37621	CDKN1C
positive regulation of cyclin-dependent protein kinase activity (GO:1904031)	1/20	0.451296	0.627838	0	0	1.72971	1.37621	CCND2
positive regulation of epidermal cell differentiation (GO:0045606)	1/20	0.451296	0.627838	0	0	1.72971	1.37621	PRKCH
positive regulation of nitrogen compound metabolic process (GO:0051173)	1/20	0.451296	0.627838	0	0	1.72971	1.37621	WFS1
positive regulation of peptidyl-lysine acetylation (GO:2000758)	1/20	0.451296	0.627838	0	0	1.72971	1.37621	NOS1
response to insulin (GO:0032868)	3/84	0.453719	0.630874	0	0	1.21744	0.962111	AKT2;PCSK9;IRS2
regulation of cytokine production (GO:0001817)	5/150	0.456567	0.632732	0	0	1.13358	0.888747	IL33;MOG;CCN4;DTX4;ADRA2A
response to cytokine (GO:0034097)	5/150	0.456567	0.632732	0	0	1.13358	0.888747	HDAC4;ASAH2;ALDH1A2;TIMP2;LIFR
amide biosynthetic process (GO:0043604)	2/52	0.457228	0.632732	0	0	1.3147	1.02885	ASAH2;ASS1
regulation of intrinsic apoptotic signaling pathway (GO:2001242)	2/52	0.457228	0.632732	0	0	1.3147	1.02885	SEPTIN4;BOK
cilium movement (GO:0003341)	2/52	0.457228	0.632732	0	0	1.3147	1.02885	DNAH11;CFAP54
regulation of release of sequestered calcium ion into cytosol (GO:0051279)	2/52	0.457228	0.632732	0	0	1.3147	1.02885	NOS1;DRD1
signal transduction in response to DNA damage (GO:0042770)	2/52	0.457228	0.632732	0	0	1.3147	1.02885	ACER2;CLSPN
myeloid cell differentiation (GO:0030099)	2/52	0.457228	0.632732	0	0	1.3147	1.02885	ZBTB16;ZFPM1
protein homotetramerization (GO:0051289)	2/52	0.457228	0.632732	0	0	1.3147	1.02885	RYR1;ALDH1A2
positive regulation of B cell activation (GO:0050871)	2/53	0.467077	0.637227	0	0	1.28886	0.981157	NFATC2;IRS2
positive regulation of chemokine production (GO:0032722)	2/53	0.467077	0.637227	0	0	1.28886	0.981157	IL33;MBP
positive regulation of NIK/NF-kappaB signaling (GO:1901224)	2/53	0.467077	0.637227	0	0	1.28886	0.981157	C1QTNF4;PTP4A3
androgen metabolic process (GO:0008209)	1/21	0.467526	0.637227	0	0	1.64314	1.24927	SPP1
regulation of anoikis (GO:2000209)	1/21	0.467526	0.637227	0	0	1.64314	1.24927	ITGA5
beta-catenin destruction complex disassembly (GO:1904886)	1/21	0.467526	0.637227	0	0	1.64314	1.24927	FZD1
regulation of cardiac muscle cell proliferation (GO:0060043)	1/21	0.467526	0.637227	0	0	1.64314	1.24927	FGFR2
regulation of cell-substrate junction assembly (GO:0090109)	1/21	0.467526	0.637227	0	0	1.64314	1.24927	EPHA3
chondroitin sulfate biosynthetic process (GO:0030206)	1/21	0.467526	0.637227	0	0	1.64314	1.24927	CHST9
regulation of lipid catabolic process (GO:0050994)	1/21	0.467526	0.637227	0	0	1.64314	1.24927	ADRA2A
cyclic purine nucleotide metabolic process (GO:0052652)	1/21	0.467526	0.637227	0	0	1.64314	1.24927	ADCY2
endocardial cushion development (GO:0003197)	1/21	0.467526	0.637227	0	0	1.64314	1.24927	ISL1
error-prone translesion synthesis (GO:0042276)	1/21	0.467526	0.637227	0	0	1.64314	1.24927	RPS27A
focal adhesion assembly (GO:0048041)	1/21	0.467526	0.637227	0	0	1.64314	1.24927	ACTN2
response to glucagon (GO:0033762)	1/21	0.467526	0.637227	0	0	1.64314	1.24927	ADCY2
intracellular lipid transport (GO:0032365)	1/21	0.467526	0.637227	0	0	1.64314	1.24927	ABCD2
sensory perception of pain (GO:0019233)	1/21	0.467526	0.637227	0	0	1.64314	1.24927	RETREG1
long-term synaptic potentiation (GO:0060291)	1/21	0.467526	0.637227	0	0	1.64314	1.24927	GRIN2B
negative regulation of microtubule depolymerization (GO:0007026)	1/21	0.467526	0.637227	0	0	1.64314	1.24927	TAOK1
negative regulation of reproductive process (GO:2000242)	1/21	0.467526	0.637227	0	0	1.64314	1.24927	SULF1
negative regulation of small GTPase mediated signal transduction (GO:0051058)	1/21	0.467526	0.637227	0	0	1.64314	1.24927	DAB2IP
neurotrophin signaling pathway (GO:0038179)	1/21	0.467526	0.637227	0	0	1.64314	1.24927	HAP1
nuclear envelope organization (GO:0006998)	1/21	0.467526	0.637227	0	0	1.64314	1.24927	SUN2
positive regulation of glycolytic process (GO:0045821)	1/21	0.467526	0.637227	0	0	1.64314	1.24927	ZBTB20
positive regulation of purine nucleotide metabolic process (GO:1900544)	1/21	0.467526	0.637227	0	0	1.64314	1.24927	ZBTB20
positive regulation of smoothened signaling pathway (GO:0045880)	1/21	0.467526	0.637227	0	0	1.64314	1.24927	DLG5
positive regulation of transcription from RNA polymerase II promoter involved in cellular response to chemical stimulus (GO:1901522)	1/21	0.467526	0.637227	0	0	1.64314	1.24927	DLX5
positive regulation of transcription regulatory region DNA binding (GO:2000679)	1/21	0.467526	0.637227	0	0	1.64314	1.24927	PAX6
positive regulation of vascular associated smooth muscle cell proliferation (GO:1904707)	1/21	0.467526	0.637227	0	0	1.64314	1.24927	NR4A3
regulation of interferon-gamma production (GO:0032649)	3/86	0.469083	0.638352	0	0	1.18798	0.89927	PDE4B;ISL1;ZFPM1
response to interleukin-1 (GO:0070555)	3/86	0.469083	0.638352	0	0	1.18798	0.89927	HDAC4;DAB2IP;RC3H1
positive regulation of proteasomal protein catabolic process (GO:1901800)	3/86	0.469083	0.638352	0	0	1.18798	0.89927	SH3RF2;DAB2IP;PRICKLE1
negative regulation of angiogenesis (GO:0016525)	3/87	0.476692	0.647582	0	0	1.17377	0.869631	ATP2B4;DAB2IP;SULF1
regulation of focal adhesion assembly (GO:0051893)	2/54	0.47682	0.647582	0	0	1.26401	0.936145	NRP1;EPHA3
glycosaminoglycan metabolic process (GO:0030203)	2/54	0.47682	0.647582	0	0	1.26401	0.936145	CHST9;HS3ST2
protein homooligomerization (GO:0051260)	4/121	0.481776	0.647582	0	0	1.1236	0.820541	RYR1;GLRA3;NACC2;ALDH1A2
protein mannosylation (GO:0035268)	1/22	0.483278	0.647582	0	0	1.56481	1.13787	TMTC4
regulation of adenylate cyclase activity (GO:0045761)	1/22	0.483278	0.647582	0	0	1.56481	1.13787	DRD2
cell projection assembly (GO:0030031)	1/22	0.483278	0.647582	0	0	1.56481	1.13787	RHOG
regulation of endoplasmic reticulum stress-induced intrinsic apoptotic signaling pathway (GO:1902235)	1/22	0.483278	0.647582	0	0	1.56481	1.13787	BOK
cellular response to nerve growth factor stimulus (GO:1990090)	1/22	0.483278	0.647582	0	0	1.56481	1.13787	NTRK3
error-free translesion synthesis (GO:0070987)	1/22	0.483278	0.647582	0	0	1.56481	1.13787	RPS27A
regulation of response to cytokine stimulus (GO:0060759)	1/22	0.483278	0.647582	0	0	1.56481	1.13787	LIFR
exogenous drug catabolic process (GO:0042738)	1/22	0.483278	0.647582	0	0	1.56481	1.13787	NOS1
female gonad development (GO:0008585)	1/22	0.483278	0.647582	0	0	1.56481	1.13787	COL9A3
glutamate metabolic process (GO:0006536)	1/22	0.483278	0.647582	0	0	1.56481	1.13787	GAD1
glutathione derivative biosynthetic process (GO:1901687)	1/22	0.483278	0.647582	0	0	1.56481	1.13787	MGST3
glutathione derivative metabolic process (GO:1901685)	1/22	0.483278	0.647582	0	0	1.56481	1.13787	MGST3
membrane lipid metabolic process (GO:0006643)	1/22	0.483278	0.647582	0	0	1.56481	1.13787	SMPDL3B
mitochondrial calcium ion homeostasis (GO:0051560)	1/22	0.483278	0.647582	0	0	1.56481	1.13787	RAP1GDS1
negative regulation of B cell activation (GO:0050869)	1/22	0.483278	0.647582	0	0	1.56481	1.13787	RC3H1
negative regulation of biomineral tissue development (GO:0070168)	1/22	0.483278	0.647582	0	0	1.56481	1.13787	GREM1
negative regulation of cyclin-dependent protein kinase activity (GO:1904030)	1/22	0.483278	0.647582	0	0	1.56481	1.13787	CDKN1C
negative regulation of lymphocyte activation (GO:0051250)	1/22	0.483278	0.647582	0	0	1.56481	1.13787	SOX11
negative regulation of phosphate metabolic process (GO:0045936)	1/22	0.483278	0.647582	0	0	1.56481	1.13787	CDKN1C
neuronal action potential (GO:0019228)	1/22	0.483278	0.647582	0	0	1.56481	1.13787	KCNA1
nucleotide-excision repair, DNA duplex unwinding (GO:0000717)	1/22	0.483278	0.647582	0	0	1.56481	1.13787	RPS27A
peptidyl-threonine dephosphorylation (GO:0035970)	1/22	0.483278	0.647582	0	0	1.56481	1.13787	PDP1
positive regulation of amyloid precursor protein catabolic process (GO:1902993)	1/22	0.483278	0.647582	0	0	1.56481	1.13787	EPHA4
positive regulation of calcium ion transmembrane transporter activity (GO:1901021)	1/22	0.483278	0.647582	0	0	1.56481	1.13787	HAP1
positive regulation of peptidase activity (GO:0010952)	1/22	0.483278	0.647582	0	0	1.56481	1.13787	CLDN3
protein import into peroxisome membrane (GO:0045046)	1/22	0.483278	0.647582	0	0	1.56481	1.13787	ABCD2
pyruvate metabolic process (GO:0006090)	2/55	0.486453	0.650175	0	0	1.24009	0.893631	LDHB;NR4A3
regulation of blood vessel endothelial cell migration (GO:0043535)	2/55	0.486453	0.650175	0	0	1.24009	0.893631	JUP;ATP2B4
ceramide metabolic process (GO:0006672)	2/55	0.486453	0.650175	0	0	1.24009	0.893631	ACER2;ASAH2
negative regulation of protein modification by small protein conjugation or removal (GO:1903321)	2/55	0.486453	0.650175	0	0	1.24009	0.893631	IVNS1ABP;SH3RF2
positive regulation of response to DNA damage stimulus (GO:2001022)	2/55	0.486453	0.650175	0	0	1.24009	0.893631	NACC2;PRKCD
regulation of mRNA catabolic process (GO:0061013)	4/122	0.488171	0.652139	0	0	1.11402	0.798855	CARHSP1;PRKCD;RC3H1;RPS27A
transforming growth factor beta receptor signaling pathway (GO:0007179)	3/89	0.491756	0.655991	0	0	1.14636	0.813654	COL1A2;ZYX;RPS27A
protein import (GO:0017038)	3/89	0.491756	0.655991	0	0	1.14636	0.813654	ABCD2;FAM53B;PRICKLE1
blood vessel morphogenesis (GO:0048514)	2/56	0.495974	0.655991	0	0	1.21707	0.853444	NRP1;CCM2
negative regulation of metabolic process (GO:0009892)	2/56	0.495974	0.655991	0	0	1.21707	0.853444	PLCL1;ARRDC3
negative regulation of Wnt signaling pathway (GO:0030178)	6/191	0.497732	0.655991	0	0	1.06578	0.743587	TLE4;GREM1;FRZB;DAB2IP;PRICKLE1;MCC
acylglycerol biosynthetic process (GO:0046463)	1/23	0.498563	0.655991	0	0	1.49361	1.03959	PLCE1
artery development (GO:0060840)	1/23	0.498563	0.655991	0	0	1.49361	1.03959	NRP1
regulation of calcium ion transmembrane transport (GO:1903169)	1/23	0.498563	0.655991	0	0	1.49361	1.03959	NOS1
regulation of cysteine-type endopeptidase activity (GO:2000116)	1/23	0.498563	0.655991	0	0	1.49361	1.03959	GRIN2B
diacylglycerol metabolic process (GO:0046339)	1/23	0.498563	0.655991	0	0	1.49361	1.03959	PLCE1
regulation of neural precursor cell proliferation (GO:2000177)	1/23	0.498563	0.655991	0	0	1.49361	1.03959	SIX3
DNA catabolic process, endonucleolytic (GO:0000737)	1/23	0.498563	0.655991	0	0	1.49361	1.03959	CECR2
regulation of peptidase activity (GO:0052547)	1/23	0.498563	0.655991	0	0	1.49361	1.03959	CST3
drug catabolic process (GO:0042737)	1/23	0.498563	0.655991	0	0	1.49361	1.03959	NOS1
ear morphogenesis (GO:0042471)	1/23	0.498563	0.655991	0	0	1.49361	1.03959	FGFR2
regulation of telomere capping (GO:1904353)	1/23	0.498563	0.655991	0	0	1.49361	1.03959	PRKCQ
regulation of toll-like receptor 4 signaling pathway (GO:0034143)	1/23	0.498563	0.655991	0	0	1.49361	1.03959	DAB2IP
hexose transmembrane transport (GO:0008645)	1/23	0.498563	0.655991	0	0	1.49361	1.03959	SLC5A3
membrane protein ectodomain proteolysis (GO:0006509)	1/23	0.498563	0.655991	0	0	1.49361	1.03959	PRKCQ
vesicle transport along microtubule (GO:0047496)	1/23	0.498563	0.655991	0	0	1.49361	1.03959	HAP1
negative regulation of G protein-coupled receptor signaling pathway (GO:0045744)	1/23	0.498563	0.655991	0	0	1.49361	1.03959	RGS2
negative regulation of intracellular protein transport (GO:0090317)	1/23	0.498563	0.655991	0	0	1.49361	1.03959	CABP1
negative regulation of phosphoprotein phosphatase activity (GO:0032515)	1/23	0.498563	0.655991	0	0	1.49361	1.03959	PPP1R1B
negative regulation of reactive oxygen species metabolic process (GO:2000378)	1/23	0.498563	0.655991	0	0	1.49361	1.03959	ABCD2
nucleotide metabolic process (GO:0009117)	1/23	0.498563	0.655991	0	0	1.49361	1.03959	AK4
nucleotide-excision repair, DNA damage recognition (GO:0000715)	1/23	0.498563	0.655991	0	0	1.49361	1.03959	RPS27A
positive regulation of histone acetylation (GO:0035066)	1/23	0.498563	0.655991	0	0	1.49361	1.03959	NOS1
positive regulation of interleukin-17 production (GO:0032740)	1/23	0.498563	0.655991	0	0	1.49361	1.03959	PRKCQ
positive regulation of JUN kinase activity (GO:0043507)	1/23	0.498563	0.655991	0	0	1.49361	1.03959	DAB2IP
protein deacylation (GO:0035601)	1/23	0.498563	0.655991	0	0	1.49361	1.03959	HDAC4
negative regulation of protein kinase activity (GO:0006469)	3/90	0.499207	0.656179	0	0	1.13312	0.787219	CDKN1C;DEPTOR;DAB2IP
protein complex oligomerization (GO:0051259)	3/90	0.499207	0.656179	0	0	1.13312	0.787219	GLRA3;NACC2;BOK
T cell receptor signaling pathway (GO:0050852)	5/158	0.501968	0.659477	0	0	1.07386	0.740124	CD4;MOG;PDE4B;RC3H1;PRKCQ
cellular response to peptide (GO:1901653)	2/57	0.505383	0.663299	0	0	1.19488	0.81543	EPHA4;IGF1R
positive regulation of proteolysis (GO:0045862)	2/57	0.505383	0.663299	0	0	1.19488	0.81543	PACSIN3;ADRA2A
platelet degranulation (GO:0002576)	4/125	0.507157	0.66483	0	0	1.08623	0.737482	LGALS3BP;ISLR;ACTN2;FN1
[truncated: 623 more rows]
