# Supplementary material for: Sex-specific transcriptomic and epitranscriptomic signatures of PTSD-like fear acquisition
Source: iScience. 2022 Aug 2;25(9):104861. doi: 10.1016/j.isci.2022.104861 (PMC9418440; doi:10.1016/j.isci.2022.104861)
Supplement: Table S8. ONT sequencing isoform quantification, related to Figure 1 [file mmc6.xlsx]

## Sheet: Sheet1
Table S8. ONT sequencing isoform quantification, Related to Figure 1.
Flair transcript ids	control.male.1	control.male.2	control.male.3	control.female.1	control.female.2	control.female.3	stress.male.1	stress.male.2	stress.male.3	stress.female.1	stress.female.2	stress.female.3
000105d1-b713-4616-ba7d-6dda02981627_ENSMUSG00000029538.14::chr5:115327176-115333080(+)	16	9	16	14	18	8	8	14	7	11	14	15
0016c33a-d62e-45ee-ac85-9a1671040a71_ENSMUSG00000025857.10::chr5:139150228-139186510(+)	9	8	8	7	11	2	8	11	4	3	5	3
00170012-6ac5-4eb7-b28e-ff410050cd2b_chr2:83804000::chr2:83804575-83808443(+)	6	6	8	6	8	9	5	6	1	9	2	8
001d3eda-30f6-4bb8-9492-a51a08769298_chr8:89069000::chr8:89069153-89071016(+)	7	10	8	8	5	6	10	9	5	10	4	6
00297e84-d6ec-413e-a3af-d41d4442d5e2_ENSMUSG00000049076.12::chr16:31092411-31201162(-)	35	31	24	30	25	7	32	42	23	38	32	32
003129cb-7b9a-4d13-9be2-da4fdc453bee_chr3:90511000::chr3:90511036-90514278(-)	3	6	7	4	5	7	7	7	3	8	3	9
00392bca-f583-4551-b93f-1d66b778e4a5_ENSMUSG00000018507.16::chr11:62575831-62600515(+)	6	7	2	6	2	9	5	3	4	5	3	7
004f8cb6-a464-4346-8c83-9aded2abf483_ENSMUSG00000024462.17::chr17:37046415-37073198(+)	9	13	5	5	7	6	10	14	2	7	6	7
00548439-cddb-4b6f-8420-d7a69501191f_ENSMUSG00000028018.15::chr3:132981751-133091825(-)	4	6	6	0	4	1	5	6	2	8	5	2
005ddea9-8f15-4036-a9b2-cbb4d01d2db7_ENSMUSG00000033060.16::chr14:101919292-101934689(+)	9	8	5	6	7	5	4	8	3	5	7	7
00612403-f54a-4d01-9eae-b7a1af1a6ef6_ENSMUSG00000063904.4::chr19:4907230-4927986(-)	4	1	2	1	7	2	7	3	4	2	2	9
00635f99-8e31-4691-bc8d-8ac29fd69d0b_ENSMUSG00000096014.1::chr8:12395632-12400767(+)	92	85	58	73	98	67	52	54	37	68	61	84
0065339b-2a28-4f35-9849-28ea35825c03_chr14:87415000::chr14:87415348-87417189(-)	9	7	4	5	7	3	5	2	1	6	2	5
0065cf30-0a8e-421e-8adf-efad3ed87c3f_ENSMUSG00000006782.16::chr11:100575111-100581728(+)	100	138	55	56	104	29	67	73	29	93	57	75
006a3fa5-b813-4e3a-9068-965682d3f777_chr4:114612000::chr4:114612709-114615098(+)	4	2	7	12	4	12	6	16	4	9	6	13
006abd40-e4e6-40d2-9b09-614712447ff3_ENSMUSG00000025027.18::chr19:52991182-53038553(-)	23	21	19	10	29	12	22	15	13	17	21	13
00712f20-a146-4699-99e3-18fa16c3539d_ENSMUSG00000022112.14::chr14:115092271-115788333(+)	5	9	3	7	7	7	7	8	7	6	6	10
00755fbb-9dbf-4d81-bd77-817f3bfc63ad_chr8:25939000::chr8:25939022-25941001(+)	7	2	2	4	1	7	3	7	1	3	9	2
00797505-bc94-46f3-b7ec-185b33051b0f_chr8:95446000::chr8:95446099-95448075(-)	5	5	2	1	5	5	7	3	4	1	2	3
0079c0d9-ea05-4c79-aec5-097a740a11b0_chr13:49147000::chr13:49147642-49148635(+)	5	9	9	9	17	7	11	8	3	9	7	11
007d7756-2b59-4e7a-a3af-783c400a8cb0_ENSMUSG00000052364.4::chrX:8892381-8895306(+)	228	244	191	215	258	268	218	240	98	207	187	212
00827fed-bb5c-4c3d-90d0-53a752f67a55_chr12:17174000::chr12:17174808-17177974(+)	22	18	19	12	15	21	26	29	15	24	17	21
00845851-b4d9-49e6-921a-ee845fe7d130_ENSMUSG00000026439.14::chr1:132477405-132505659(+)	36	17	16	20	28	13	29	34	13	24	25	19
00876d2a-fee0-4f57-ae47-f691cf7600f6_chr5:93221000::chr5:93221355-93221538(+)	6	10	9	4	5	3	10	6	3	11	11	8
008bfc5b-987b-4864-8752-3336ed878d3a_chr15:93336000::chr15:93336071-93338011(+)	50	40	34	36	49	42	33	57	25	30	48	49
0091162b-a5ff-4f4e-a790-46e5fed6d583_ENSMUSG00000063887.13::chr3:25431810-25440078(-)	7	3	6	8	9	4	4	8	4	9	4	4
00936597-07c7-42fc-a8c0-2752b22df04a_chr8:95323000::chr8:95323010-95329257(-)	40	45	31	27	43	51	29	36	20	38	24	45
0093b30f-fd62-4f44-8845-7260784af5d6_chr7:45367000::chr7:45367890-45370583(+)	26	15	17	10	18	26	21	27	14	23	13	23
0093f2eb-8908-4894-a1f4-dba7e691a75d_chr12:105700000::chr12:105700769-105703325(+)	34	34	31	30	29	42	44	41	15	31	34	44
00a8723c-639b-4acd-954d-4f700fa15f70_ENSMUSG00000000740.12::chr8:123102349-123105244(+)	7	1	6	3	4	1	4	7	3	1	6	1
00a8d4ab-64f9-45a7-9246-578032bea3c5_ENSMUSG00000026975.10::chr2:24962472-24972163(+)	14	10	8	8	10	8	18	9	5	12	7	13
00abfe1e-2eeb-45e5-b23a-027845cedb85_chr16:17833000::chr16:17833822-17835008(+)	13	9	10	10	19	8	14	11	8	9	8	15
00af435d-c599-4f85-a6a3-d8b211993866_ENSMUSG00000032316.8::chr9:57750708-57765572(-)	5	4	6	6	7	4	4	4	5	1	2	3
00af727e-52b1-47f4-96e9-c93e8ec33792_ENSMUSG00000037996.17::chr4:86990996-87230422(-)	4	3	3	4	1	4	4	3	2	3	3	5
00b08351-cb74-4e77-b24d-5b9443617245_ENSMUSG00000022463.8::chr15:82147250-82205379(+)	66	76	47	64	82	49	62	91	46	61	69	89
00b0be4c-9f48-4ffa-8ff4-e6df072a8c4b_chr9:122844000::chr9:122844528-122848722(-)	4	8	1	2	3	7	0	9	2	1	2	3
00b95bb8-a101-44d9-9b1b-b4bfb14dc707_ENSMUSG00000057522.15::chr11:95414097-95493014(+)	5	3	4	6	4	4	3	2	2	2	4	1
00c0feb6-8cd6-4d4e-ab9d-647ecf2fe669_chr4:135448000::chr4:135448891-135456371(-)	6	6	6	3	14	2	3	2	1	1	3	4
00c32a19-4680-4c4e-9d27-2b1c4bfa1188_ENSMUSG00000003813.15::chr8:84834910-84840665(-)	5	3	2	4	2	6	3	12	5	7	6	5
00ceab22-d386-402c-9cb1-e3358efc27f1_chr11:61515000::chr11:61515882-61517688(-)	7	5	4	1	4	5	1	5	3	1	2	5
00d66c87-fcad-43aa-8afb-935447a3c7af_ENSMUSG00000033004.16::chr14:103113410-103346800(-)	6	2	2	2	3	0	9	5	0	8	2	4
00e3ec83-b9dd-4e68-b9cf-68d7fd3a6a98_chr14:122474000::chr14:122474803-122475598(+)	11	6	6	13	10	4	16	12	3	16	16	9
00e77d21-3a54-4865-86ff-33e0bfc0b00f_ENSMUSG00000022756.17::chr16:17572531-17576698(-)	2	3	2	6	3	10	3	3	4	0	3	3
00e970cb-b0d5-41e2-9bac-b52b05c5256b_ENSMUSG00000050321.3::chr18:86394816-86501899(+)	2	0	5	5	9	3	4	8	2	6	2	8
00edab96-c827-437d-bf47-0a497f439fb1_ENSMUSG00000029106.14::chr5:34573768-34632294(+)	11	5	8	13	12	2	14	6	2	8	7	13
00edded6-94d1-4c8f-b50a-2a4092bc8861_chr1:5162000::chr1:5162103-5162529(+)	30	57	23	35	33	86	17	29	23	34	30	36
00f0e51c-02fa-41a1-9af4-778987b7150c_ENSMUSG00000013878.18::chr8:26119663-26143871(+)	4	2	3	5	2	3	3	3	3	1	3	5
00f6e20d-5c14-46c8-b7b9-1817c3529469_chrM:7000::chrM:7012-8997(+)	54	56	36	29	56	73	26	34	20	45	39	37
00feafe5-b350-4ff7-ada8-e787fdd66126_chr11:82447000::chr11:82447491-82454567(+)	5	3	2	2	3	7	2	4	1	2	4	2
01096e14-2200-4fbc-b0ef-d7733e105cd2_ENSMUSG00000034254.17::chr17:34605860-34613418(+)	11	8	12	11	8	5	4	17	4	9	9	13
010bb37d-9a9b-457a-9e7a-2e2802e57759_chr6:45653000::chr6:45653993-45654106(+)	8	4	1	5	4	1	4	9	0	9	8	11
010c1f6f-c598-4351-98dc-f8d848d73599_ENSMUSG00000003585.13::chr11:4097038-4118831(-)	12	0	9	2	3	1	6	4	2	6	5	4
010fa221-3eeb-427d-9292-c81ee9bc1d3e_ENSMUSG00000016637.7::chr15:78159462-78174107(-)	7	1	8	4	3	7	4	6	0	5	1	7
011525ea-9f19-40c3-b3a0-9642d142cb09_ENSMUSG00000021273.11::chr14:63145152-63177797(-)	26	27	19	18	22	41	10	29	15	27	25	s
01153262-7e27-4657-b711-47409f3abb2d_ENSMUSG00000078622.8::chr11:106199353-106216344(-)	35	29	25	24	48	22	19	21	20	30	39	35
011779f1-6969-4dc8-a6ad-d5cb3dd4c437_ENSMUSG00000042579.2::chr3:89767510-89773240(-)	15	17	9	11	13	13	15	17	10	13	17	12
011a28ab-5fd0-4874-9607-95b314595901_chr1:46803000::chr1:46803166-46809260(-)	32	26	21	34	40	41	36	48	19	33	40	29
011fb32c-602a-4e63-a88e-9a3af54091c6_ENSMUSG00000052298.12::chr11:54717455-54787675(-)	6	5	2	5	5	3	5	5	2	5	2	6
0129589b-4b26-4d38-904c-3670e260bc0b_chr2:58567000::chr2:58567317-58636889(+)	12	6	2	5	8	19	14	13	5	7	7	10
012b6906-8dc2-425f-9704-b860672efa92_ENSMUSG00000032011.5::chr9:44043383-44048579(+)	21	9	12	11	12	8	12	15	4	18	9	12
0132d100-f45b-49a5-ac69-732aa48cdb9e_chr15:43527000::chr15:43527997-43532708(+)	10	15	13	13	9	11	12	8	3	13	14	10
0133fd0f-62df-4995-9371-ea03dbb1f13e_ENSMUSG00000024212.9::chr17:56892610-56896674(-)	8	9	9	4	5	6	11	8	6	10	4	5
013a3cf9-25e5-4b8f-9a62-9d9df193ad6b_ENSMUSG00000027180.12::chr2:104027859-104061495(+)	4	8	2	2	7	9	3	7	1	2	1	4
013e0319-bd8f-4573-869e-b7c97911d4a8_chr13:74008000::chr13:74008008-74011422(-)	2	4	3	0	5	1	3	7	2	2	9	9
015bc7db-c570-4a3c-9dc3-06881dda15ec_chr1:86347000::chr1:86347423-86350299(-)	13	28	17	25	19	19	13	19	7	21	8	24
015c84d4-eb61-470e-9635-b69e5cfb6a70_ENSMUSG00000021140.9::chr12:81860022-82000919(+)	12	5	4	4	8	1	2	6	2	7	7	4
015d9c0b-fbae-4af3-91b2-325f64499306_chr9:30940000::chr9:30940207-30944903(-)	3	2	3	2	7	0	4	4	4	7	2	2
01608162-f181-44a2-a7a5-fa60beee07c5_ENSMUSG00000021843.17::chr14:47649315-47736564(+)	13	5	7	11	7	8	9	13	4	9	5	11
01660c19-f387-4ff8-8d17-4dcda248c873_ENSMUSG00000039041.15::chr2:180171613-180176284(+)	3	5	5	1	7	6	7	8	2	4	3	5
01662abb-0260-422b-8ab0-ddb2177f3e97_chr16:35108000::chr16:35108770-35110057(+)	16	12	12	10	11	19	14	13	6	10	10	21
0166e3a0-550d-4ac2-be2b-9e65736ed79d_chr11:100713000::chr11:100713104-100715498(-)	5	9	6	7	15	17	4	9	3	10	9	8
016ba258-adcf-4589-b342-3cbf79e27c1b_chrX:37082000::chrX:37082519-37085408(-)	6	8	4	9	10	11	8	11	2	6	7	10
016c32d9-c65f-4f83-a3dc-a33d8eb4ae2a_ENSMUSG00000020224.15::chr10:120227101-120232071(+)	16	16	14	19	10	11	20	22	13	20	11	15
0174443b-20ed-41c0-9168-74c299bf1e41_chr2:23908000::chr2:23908619-23908850(+)	6	3	3	5	5	10	3	2	0	3	1	0
01777ef6-0305-4139-9137-8568144ee31a_ENSMUSG00000010517.7::chr4:109676587-109965060(+)	30	47	25	27	33	44	36	41	13	34	30	29
017783d2-91f4-4f54-aea6-37dd615d0e9f_chr19:5771000::chr19:5771095-5773924(+)	8	11	6	4	11	16	14	8	2	4	4	10
017ce840-be3c-43ff-9c85-c61889ec86c3_chr14:32180000::chr14:32180164-32184549(-)	6	5	3	3	7	3	3	4	0	4	4	5
018012bd-8fa0-42a9-87e9-5735c538bf1d_chr19:15904000::chr19:15904548-15904944(-)	49	63	40	38	60	65	56	57	19	45	34	57
01810335-e339-492a-954f-333e4addaf64_chr15:43247000::chr15:43247457-43250057(-)	4	9	2	2	10	3	3	3	2	3	4	4
018693cb-66f8-47fe-bd20-6883d504f6e2_ENSMUSG00000092607.9::chr3:95129718-95134011(-)	3	2	6	1	4	5	4	8	2	2	3	4
01895488-fa62-4723-8541-268b1fae5544_ENSMUSG00000025499.18::chr7:141190929-141193960(-)	13	11	9	7	14	4	16	10	3	8	8	6
018bfa44-ec2c-4ce7-94e7-a8b24c372bc9_chr4:155622000::chr4:155622183-155623921(+)	31	46	22	50	53	53	38	31	14	35	30	44
018d2875-31a6-4876-a7ff-002ef1a676a2_chr7:29792000::chr7:29792506-29796591(+)	5	7	2	3	6	9	2	7	2	6	4	5
018f124e-c4ea-449d-8b16-82f2457a7d82_ENSMUSG00000020932.14::chr11:102887335-102897131(-)	49	28	25	34	37	32	38	48	20	36	32	47
0190b61c-9351-4b05-b79b-422af37a8729_ENSMUSG00000022139.17::chr14:120275720-120431697(+)	3	8	3	5	6	5	1	9	3	1	2	5
01913261-a27b-4a20-9b63-2d0df9cfa0a0_ENSMUSG00000079179.9::chr12:3235790-3243123(+)	11	22	24	13	23	15	18	20	4	22	7	17
019771b6-3fad-4233-ad67-4a8da1e215f8_chr17:3197000::chr17:3197436-3199472(+)	5	7	0	6	5	6	5	9	3	7	4	5
01a348e6-f996-4611-b633-31daa81bed6f_ENSMUSG00000044795.12::chr11:69390923-69398234(-)	66	60	60	56	76	60	60	74	34	60	61	51
01a6fd9d-6c47-4ebb-85bb-f923e912cac3_ENSMUSG00000005417.17::chr11:59765398-59776223(+)	3	8	5	4	5	1	4	2	3	1	2	0
01a86bd8-ae1f-4c9b-853f-87b8f1530058_ENSMUSG00000040952.16::chr7:24884632-24901858(+)	17	12	15	11	12	8	10	25	11	11	11	7
01a8879e-332e-4153-97c9-e2ffc3f963cc_ENSMUSG00000031822.20::chr8:120228992-120581390(+)	2	2	2	5	6	3	5	3	1	2	3	8
01a8e53a-2a7a-4a00-959b-c7dea81a56a5_chr10:40246000::chr10:40246208-40249781(-)	10	8	3	5	14	19	7	10	3	7	6	9
01afe3b7-ef7c-4794-97f6-a027755e9330_ENSMUSG00000043241.14::chr2:5951468-6056703(+)	6	6	5	2	5	2	8	7	3	3	4	4
01b06992-fbb2-49cf-9065-9c14e1f3be20_ENSMUSG00000004936.8::chr9:64185769-64253631(-)	4	4	3	6	1	2	6	6	2	5	2	3
01b2fd97-2277-4ccc-993b-dd6327ee0d65_ENSMUSG00000025815.13::chr2:5896114-5929796(-)	6	3	7	6	11	4	2	6	4	7	3	8
01b3e9f0-bee5-465b-8d31-f09de7ac62fa_ENSMUSG00000035086.13::chr11:101288261-101302237(-)	8	7	6	9	6	4	12	10	3	8	5	3
01b7a939-fbc3-49c6-8907-7a784a9c13cf_ENSMUSG00000053411.16::chr15:79915806-79932639(-)	4	3	1	4	3	1	7	5	3	3	6	3
01bc84bd-2ed3-43bd-a7cf-b2c4411d6141_ENSMUSG00000018559.16::chr11:69980814-69994951(+)	839	721	551	686	821	808	704	858	483	678	670	813
01c0f0ba-a306-4bd2-9695-0a642c2a2255_chr16:18246000::chr16:18246134-18248871(-)	4	5	2	3	5	4	3	5	2	3	1	3
01c298a8-d44b-4f21-ba97-cbaae6a11089_ENSMUSG00000031796.7::chr8:95420248-95434796(-)	5	4	6	4	8	3	3	5	5	5	5	8
01c48f2c-e1c4-4db6-a7c4-8900e2f0efee_ENSMUSG00000020571.13::chr12:17270394-17284770(+)	5	10	2	3	8	6	2	4	1	5	3	5
01c5aa66-ca08-4364-b52b-e6f1f8287531_ENSMUSG00000028637.16::chr4:119352245-119415521(-)	4	4	4	7	6	8	1	5	2	6	6	1
01cb5403-08df-41a1-8765-21500eae7280_ENSMUSG00000064337.1::chrM:69-1836(-)	12	7	3	5	3	10	2	7	7	4	5	5
01cf7d64-80cf-462d-a1ef-2e5e1a5b12b7_ENSMUSG00000056851.14::chr15:102470549-102498881(+)	14	13	9	8	13	9	15	14	2	9	10	10
01d02e5c-c332-46bd-85fb-05c2b11b13e3_ENSMUSG00000026104.14::chr1:52119497-52160041(+)	3	9	4	6	6	1	6	7	4	2	6	4
01da4c37-9d9b-40a1-a37e-8212e456e551_chr16:17927000::chr16:17927416-17930745(+)	1	8	4	4	8	5	5	2	2	11	5	11
01dbfefb-6f3e-4d73-b959-dfc627f1c8b7_ENSMUSG00000051451.6::chr7:90442728-90446095(+)	45	42	44	39	54	43	45	69	31	60	44	47
01dd4522-05f2-487a-a53e-3d49f9537b4b_ENSMUSG00000028639.14::chr4:119277980-119294500(-)	2	5	5	2	10	1	5	2	7	3	2	1
01e374a4-4dfe-4d7e-af37-90d4d045bacf_ENSMUSG00000006575.14::chr11:102393402-102402555(+)	6	2	5	2	4	4	6	6	1	5	4	4
01e6b7c6-3674-416c-865a-4451a0bdb15e_ENSMUSG00000017132.17::chr11:118164165-118212742(-)	10	8	10	13	10	9	13	14	4	15	9	8
01e7bd1d-3aed-44a2-a9f4-7f6fb2b7e39f_chr17:23741000::chr17:23741196-23742604(-)	5	3	3	3	3	4	0	10	3	1	2	4
01ec6047-0132-4b45-9302-257b698bd736_ENSMUSG00000030683.11::chr7:126950583-126970606(+)	11	11	8	5	9	4	6	7	1	5	8	5
01f01acf-c771-4821-8aec-196c738e8dd0_ENSMUSG00000078684.8::chr3:88775883-88826303(+)	5	10	3	4	6	10	6	5	5	2	4	7
01f14550-ebb7-40a4-8a23-0798a5dc712b_ENSMUSG00000061718.12::chr11:98348667-98357794(+)	102	188	59	69	82	57	76	116	30	86	64	75
01f16ff7-efdb-4298-9d09-b0023826690c_ENSMUSG00000024392.17::chr17:35135227-35147322(+)	1	3	2	4	2	1	5	3	2	5	6	4
01f3057d-ec42-46a8-8507-aa9aa5731873_ENSMUSG00000030525.8::chr7:63095556-63212513(-)	19	20	11	19	20	28	13	22	7	8	16	22
01f771d7-6305-4cc9-815f-7e92b164de5e_ENSMUSG00000042675.15::chr7:126776974-126780511(+)	52	45	35	48	55	34	37	52	21	36	30	54
01f84f42-4070-4bde-b4e5-779debd45378_ENSMUSG00000004207.14::chr10:60284460-60302597(+)	31	29	24	32	43	43	40	30	24	30	35	27
01fa5d8a-c0fd-410b-99e4-11925caf1fef_chr5:143902000::chr5:143902703-143909784(-)	30	38	35	29	29	33	24	31	16	32	23	40
01ff33b0-9c2c-4aca-9046-6c2282e7c565_ENSMUSG00000032557.13::chr9:104043604-104055276(-)	9	8	6	3	10	11	0	6	2	5	6	11
02002dca-0408-40ca-bdaa-248e31bbbe4e_chr5:73542000::chr5:73542017-73542315(+)	26	22	17	17	14	22	10	28	6	12	15	21
020032a7-8381-4daa-a054-c7e597893119_chr1:172135000::chr1:172135776-172139068(+)	24	33	18	25	31	45	30	34	12	25	24	28
0208f0c5-5c31-4abc-9b5e-25f84c8a4c62_ENSMUSG00000058589.14::chr10:90829110-90971702(+)	9	11	12	16	18	3	7	21	10	12	14	11
021019b4-1b7b-4111-8b60-72bae7bb13af_chr7:90129000::chr7:90129984-90130212(-)	13	13	11	8	8	7	6	11	4	5	7	6
02130fcf-ca46-40b1-a477-87cb9b7d41fb_ENSMUSG00000028439.14::chr4:41517690-41569537(-)	62	38	23	36	35	18	46	54	13	43	25	46
02138362-5dc5-45b1-9f2a-45915795b98d_chr9:18313000::chr9:18313265-18320621(+)	20	14	16	15	20	27	15	15	8	13	12	8
02143a74-f453-4293-a6a7-900d55637606_ENSMUSG00000109610.1::chr8:61380454-61381261(-)	4	6	9	5	5	8	1	8	2	4	4	5
02173345-03ee-426c-9108-a5da1e19a68b_ENSMUSG00000062691.10::chr17:78916665-78920306(+)	8	6	3	2	5	4	6	1	2	3	3	7
021bbb27-9e46-4936-a987-00cb6338aff5_ENSMUSG00000039176.17::chr7:79449381-79466198(-)	9	6	2	7	7	8	5	3	1	6	10	7
021c22d9-3724-4106-9e2b-a33ad00b4b14_ENSMUSG00000032580.12::chr9:107740494-107770951(-)	2	4	3	4	4	8	3	4	0	2	1	3
021f428b-92f8-4d04-8db6-e02a1de4c450_chrM:000::chrM:69-1024(+)	4	2	3	4	7	6	1	4	2	3	1	1
02223621-b0db-484b-9fec-ef120cd878af_chr11:106156000::chr11:106156255-106157419(-)	32	28	17	17	27	33	23	36	24	20	20	17
02259a7d-9b39-472a-a014-fae1a37904ea_ENSMUSG00000054945.4::chr5:90366619-90368487(+)	3	6	3	1	2	5	3	2	2	5	4	2
0228958d-f3c1-4698-911d-82fca6a76480_ENSMUSG00000072825.11::chr12:112722193-112746592(+)	2	4	1	4	8	1	7	3	0	4	4	2
022cffc6-ee06-43c3-bbfd-b4f56b66feb5_chr15:92366000::chr15:92366224-92366929(+)	2	7	7	3	4	1	8	5	4	6	3	4
0230f836-5ff5-4960-aeed-a1771e070591_ENSMUSG00000033434.15::chr5:110103974-110108197(-)	15	15	8	3	12	5	3	14	3	6	9	10
02323f4e-2645-4358-bcc4-41576f35eaad_chr10:80249000::chr10:80249459-80256794(+)	7	5	3	4	5	5	4	8	1	5	2	6
0235c7c7-2a2c-490c-9ad5-6b2a3a72ddcc_ENSMUSG00000041881.13::chr17:33824612-33838309(+)	1	3	5	4	4	3	2	4	4	3	2	2
023eac77-b8ff-4a49-8fce-dbeee8ebc964_chr19:6977000::chr19:6977584-6977938(+)	4	7	7	4	5	5	6	6	1	10	4	5
02463ff3-f009-4cc9-93f4-8cf0e67df7e8_ENSMUSG00000021963.17::chr14:57798217-57802327(+)	10	3	10	3	10	5	2	9	0	3	8	6
024bb73d-96a7-4ade-9370-2bb278592a2a_ENSMUSG00000022111.9::chr14:101654024-101696125(+)	6	2	2	0	5	3	4	4	3	1	2	8
024bdfd0-6579-4a63-81bf-5d3be58c727a_ENSMUSG00000041161.8::chr4:138891063-138913945(-)	9	0	4	4	3	1	2	4	2	3	1	4
02520dcb-44b5-4fc8-bb54-907b47f1136f_chr7:30589000::chr7:30589976-30593907(+)	8	3	3	3	1	6	6	8	2	2	4	5
025223de-4cce-4457-bf6e-6b2d3e231fe7_chr3:122290000::chr3:122290539-122294102(-)	12	7	11	13	7	10	16	9	4	7	5	8
02535cef-8ffe-4da4-b528-224a6f663e3b_ENSMUSG00000008658.16::chr16:7362380-7412480(+)	28	41	29	40	38	24	37	43	17	40	40	38
025aa498-aaa3-4416-9390-a9863c37ae5f_chr19:26774000::chr19:26774188-26778321(+)	44	56	34	40	61	137	36	43	19	38	27	56
025bafc1-413a-4a6b-ac6d-e7b52af762b2_chr11:113771000::chr11:113771980-113772165(+)	4	2	4	3	4	1	2	4	3	4	4	2
02637ac8-30c6-4baa-b322-a2bac2a66103_chr18:10628000::chr18:10628117-10630807(+)	8	9	5	11	7	8	8	6	1	7	10	10
0267342c-f699-4690-8733-2698ea2f1d1e_ENSMUSG00000021987.9::chr14:60265272-60302370(+)	26	29	22	27	34	12	24	25	6	21	25	22
02681a5a-ddd7-4ee2-9a95-e39cf74aa6af_ENSMUSG00000109061.1::chr8:4238828-4251423(+)	4	2	1	3	7	4	9	4	0	1	2	2
0269357f-2d1c-4077-89ea-03a90de8d45b_ENSMUSG00000061613.13::chr17:31647080-31658738(-)	2	6	2	5	5	1	4	7	1	1	1	2
0272e24d-517a-41a7-bab5-1ec92c31f511_chr5:139269000::chr5:139269878-139272443(-)	18	18	10	27	13	26	12	9	15	23	23	16
0276574a-166d-4edf-a240-3cf55dfecaf3_chr16:91596000::chr16:91596977-91598556(+)	7	4	5	5	7	3	3	5	6	8	9	5
027c603c-9dba-4a7f-90bf-9294ea7c7c96_ENSMUSG00000031960.14::chr8:111033901-111055569(+)	47	36	25	28	30	16	41	33	9	28	17	23
0282c1b2-1835-4574-9af5-db022e68ca37_ENSMUSG00000031290.14::chrX:147470379-147553930(-)	1	6	8	4	7	5	7	8	3	8	8	7
02849f71-a780-4852-9eb7-7ca4dcb659d7_ENSMUSG00000060450.14::chr18:38296705-38317842(+)	5	3	5	4	5	1	0	5	1	3	3	4
0284f056-6ae0-4644-9e01-552f98150479_chr2:71980000::chr2:71980345-71981872(-)	18	17	14	15	17	10	11	16	3	17	12	14
0287f1ca-1f81-4928-8692-4c5f4474c4a4_chr12:112934000::chr12:112934289-112934728(-)	12	4	5	9	3	7	5	11	3	6	6	4
028fb2c1-765b-48d2-a022-ae10ffcaf86c_ENSMUSG00000079614.4::chr18:67775075-67795487(+)	26	26	24	17	23	32	25	31	13	23	18	26
02947ff1-31f9-4076-874f-822858a58ce1_ENSMUSG00000052926.16::chr8:84954532-84969586(-)	19	22	9	19	18	23	10	21	7	17	11	9
029db2da-8109-4ea5-a3a5-6c0e4c38fbb2_ENSMUSG00000029328.15::chr5:100034720-100039864(-)	23	25	16	23	29	21	28	33	7	23	13	24
02a06e28-3b0e-4d3a-968f-6be795160e11_ENSMUSG00000056091.12::chr6:72097591-72154571(+)	5	4	3	3	3	2	3	3	1	5	4	4
02a13d52-f737-4f6f-a4be-1710bebf9087_ENSMUSG00000052305.6::chr7:103812523-103827928(-)	8	8	7	10	8	7	5	14	24	10	13	6
02a1cefd-4218-4ff8-a648-fd8bfa434060_ENSMUSG00000007880.16::chr4:133679007-133753611(-)	8	11	5	11	8	0	9	6	5	8	4	8
02ab747f-2723-4d29-bb4f-5f868f3f2aed_ENSMUSG00000050640.16::chr5:100077871-100159281(-)	49	55	36	52	47	21	53	66	25	55	59	39
02bc078d-5ffb-475e-a5bd-c1f36f7f9704_ENSMUSG00000027206.13::chr2:125830452-125858996(-)	2	4	1	6	8	13	7	11	6	2	6	5
02c1fe62-1c40-4a07-844f-e296db8f1a94_ENSMUSG00000060301.6::chr10:79064373-79097579(-)	6	8	1	6	7	2	7	5	4	9	3	4
02c51d1c-2d5c-4beb-b785-a94657922b4a_ENSMUSG00000042078.14::chr5:114026909-114091367(-)	16	5	10	16	19	7	13	20	9	13	22	11
02c54c95-9f82-409f-831f-7adb2c264a29_chr19:4192000::chr19:4192158-4195420(+)	2	2	2	7	5	3	5	11	1	3	2	2
02c72161-7587-43b6-a1cf-72fb20b8aaa5_ENSMUSG00000058558.12::chr5:107900571-107908052(+)	7	5	10	12	5	10	6	15	5	7	6	5
02c869dd-20da-41db-aa13-2d3088b90bdf-1_ENSMUSG00000030683.11::chr7:126942143-126970606(+)	11	12	4	1	6	2	1	4	0	3	6	4
02c93a08-f341-4c43-96d6-75f2190c162c_ENSMUSG00000004961.7::chr7:4539889-4547329(-)	4	4	3	0	2	5	2	6	0	2	3	6
02c9be6f-1f26-44e6-b198-2f2e5e720913_ENSMUSG00000022536.14::chr16:5013908-5049863(-)	5	6	3	3	5	2	4	3	2	6	1	4
02d1af2b-7c81-4a82-baed-f0ae88b6f99a_ENSMUSG00000074892.9::chr16:96281000-96319859(+)	4	4	7	7	6	3	9	12	1	10	4	8
02d30442-7130-4c4c-bbbe-267bc713d577_ENSMUSG00000028184.12::chr3:148815854-148989482(-)	7	2	2	3	4	0	9	7	0	4	6	3
02d3b7a8-c2d8-4469-8a02-1d0e26072bb6_chr2:44983000::chr2:44983806-44988336(-)	8	8	5	14	8	5	5	4	5	5	8	7
02d6ce87-097f-40f1-a54f-bff7ab004c0c_ENSMUSG00000005899.14::chr16:17619373-17643505(+)	14	18	25	14	20	13	11	34	13	19	13	17
02d811ea-51ed-4b74-b02e-a4c80a7dfddf_chr11:120578000::chr11:120578108-120581235(-)	8	3	5	5	6	3	12	7	5	5	3	7
02dc1654-3c01-45c3-b49b-af810ad34cb5_chr9:124423000::chr9:124423786-124424485(+)	9	6	11	7	12	6	5	12	0	4	10	5
02e7b7c3-f719-4f68-9b7a-1e6ba13a72fe_ENSMUSG00000094475.7::chr2:175469984-175652440(+)	52	36	46	44	54	42	42	51	27	46	35	43
02f0f8ed-953b-4980-b489-d062e5cad748_ENSMUSG00000034593.16::chr9:75071205-75218484(+)	20	31	20	23	19	3	24	26	8	25	15	17
02f813bd-39e0-44c6-87d4-9008d583043d_ENSMUSG00000033416.15::chr10:75506824-75517886(-)	6	4	5	5	2	1	4	6	2	2	0	5
02f951e1-ad51-4ff2-a8c6-588d320318f8_ENSMUSG00000024556.4::chr18:73767937-73815438(-)	13	10	6	7	14	12	9	8	1	10	5	13
02f97f91-6f3a-4554-8e46-d6417d8cc4a1_ENSMUSG00000002010.17::chrX:73778962-73786897(-)	3	12	9	8	14	11	3	24	5	11	7	5
02fb2988-8687-4730-b216-572e948f27f5_chr1:150360000::chr1:150360569-150361843(-)	5	5	0	0	2	10	5	1	2	4	3	2
02fd47c9-bfcd-4948-bbb6-6c9fa01fd4d7_ENSMUSG00000028959.14::chr5:24441038-24445238(-)	11	12	7	15	13	5	16	15	5	12	17	18
0307dae9-7886-4e6d-bb8b-6f0eb070c104_ENSMUSG00000023092.16::chrX:56731786-56793340(+)	7	8	11	8	5	3	5	16	9	13	11	5
03108227-2e28-4a0b-9b7a-80ec05f35d4a_ENSMUSG00000024268.16::chr18:25477631-25753983(-)	7	11	4	10	13	7	13	4	7	9	5	8
03174f47-8099-4844-b997-39aa4cd87a98_chr15:74698000::chr15:74698303-74706426(-)	5	6	4	5	5	7	1	13	5	3	5	3
03198037-dced-40d7-b5e1-006ced07490c_chr6:38287000::chr6:38287395-38291793(-)	2	11	2	6	4	12	2	3	3	2	3	4
031b6f71-a6c2-4b2a-be40-b42d5db7260f_chr12:61515000::chr12:61515533-61521820(-)	6	8	0	3	4	5	5	4	2	4	0	3
031b7fba-2766-4ca3-8576-3cb4a46b0087_ENSMUSG00000059974.10::chr9:28994749-29179257(-)	2	8	5	4	5	8	6	3	4	5	7	7
031d514b-f009-4c5c-af62-d9e7e44fa6e4_ENSMUSG00000020917.17::chr11:100476355-100527869(-)	1	7	2	4	8	4	3	3	2	4	3	5
031e7c7c-d7c5-4e45-854e-8f1bc75a1ca0_ENSMUSG00000109941.1::chr8:111055520-111057664(+)	133	86	70	87	86	127	105	110	46	75	79	86
0320c0d3-8fe9-4bb4-ba06-af3f52ef9372_ENSMUSG00000027429.16::chr2:144556280-144590749(+)	57	38	49	47	60	26	48	50	24	50	43	44
03222d8f-193d-44be-9c49-e7ed4e55f5f6_chr17:31117000::chr17:31117842-31120968(+)	15	18	9	12	21	22	14	18	9	16	11	18
032613b0-eb4c-4252-a14b-8b19a9e3fbee_ENSMUSG00000028708.16::chr4:115857031-115879250(+)	6	2	4	1	3	1	2	5	4	3	3	3
0326f3b7-e778-424f-ac0d-3e09750edb89_chr6:35262000::chr6:35262708-35263496(+)	8	14	4	17	7	7	13	14	10	12	12	13
032cdcdd-cdd4-4cb5-9d03-9993b5e661a4_ENSMUSG00000031010.17::chrX:13071513-13170935(+)	3	2	3	4	5	1	4	5	1	3	10	5
032e8772-91fd-469c-8873-732051ef3a57_ENSMUSG00000029119.9::chr5:36808805-36815538(-)	5	4	1	4	4	3	5	3	2	9	1	4
033461c9-9f19-4140-a267-6a0e8becf1e7_chr15:98953000::chr15:98953545-98953703(-)	7	5	3	4	9	3	8	6	5	7	1	6
03370079-5d3f-443e-a2f3-4ab6d203a647_chr4:152125000::chr4:152125318-152133589(+)	8	6	4	7	11	7	2	6	4	10	6	8
03370503-0bb9-4fe8-bbea-5c7a977b9f6e_chr7:109752000::chr7:109752319-109754461(+)	4	2	6	4	2	4	4	4	0	6	2	5
03396384-8778-4288-a2ae-4bbc70e53101_chr1:156428000::chr1:156428481-156430361(-)	4	3	7	4	6	6	5	10	1	3	4	5
033c7d5f-51da-411e-b419-b070894d10dd_ENSMUSG00000029419.8::chr2:25573429-25581728(-)	222	196	164	173	206	207	211	290	108	167	159	199
033cbccc-02ec-4277-80c1-9d9008be7076_chr5:26814000::chr5:26814465-26818315(-)	2	13	3	5	8	0	6	3	2	9	3	3
033cf3e9-6652-4fc9-8dd2-a089bcecfeb4_ENSMUSG00000021427.10::chr13:37978012-37994157(-)	113	110	100	109	117	84	137	141	71	120	101	141
03429288-7835-4bfa-b35f-5e1ff5ff5a61_ENSMUSG00000111497.1::chr9:21067520-21091997(-)	16	14	6	16	12	11	9	21	8	20	13	5
03451645-1beb-43b1-b64a-cb5b7c1c2dbd_ENSMUSG00000025085.16::chr19:57033273-57197456(-)	5	5	2	5	6	0	6	9	1	5	5	4
03458592-8281-461f-a97a-3cd8aff1149d_chr7:141074000::chr7:141074082-141074270(+)	13	8	4	3	6	11	4	9	1	5	5	12
03460859-c573-4a76-b22e-401b2418cad1_ENSMUSG00000097287.3::chr5:143758353-143767131(+)	12	9	7	2	8	4	8	9	5	5	4	9
03466c07-faf0-4859-ac03-82a487b37f4d_chrX:104718000::chrX:104718845-104720827(+)	5	3	1	4	4	2	3	4	2	5	1	3
03471948-69a5-41d0-afeb-ba2f968389e8_ENSMUSG00000074916.5::chr2:118926513-118928579(+)	5	3	8	1	1	3	5	8	1	5	7	9
0347a13d-e4e2-4533-a5a1-50d76ed47a41_ENSMUSG00000116275.1::chr1:133619861-133649641(-)	7	5	2	0	5	3	4	8	0	4	5	5
034b5a5b-bd82-48e2-8486-8b0b69fc6860_ENSMUSG00000097766.1::chr10:95415484-95429139(+)	3	1	0	5	4	5	6	4	5	5	2	5
03554301-3238-4a40-92b6-4a3116c79ed0_chr18:42644000::chr18:42644139-42645139(-)	4	3	7	3	8	9	6	9	1	8	6	4
0358b9e4-8c0a-4b15-a8bb-cbe541fc1bbf_ENSMUSG00000034021.15::chr5:150673826-150800115(+)	5	6	4	2	0	2	1	3	2	4	4	5
035a2fa9-118f-46ad-be41-3c59a1cf5902_ENSMUSG00000033419.16::chr9:86765932-86880414(-)	20	7	12	9	15	3	10	14	4	17	14	15
035aeb4a-ed36-48e5-8c18-d52706370fec_ENSMUSG00000025964.15::chr1:63445934-63596103(+)	13	28	8	16	26	13	9	27	3	21	16	13
035d3176-6769-4f19-a761-7116baac4404_chr12:100333000::chr12:100333974-100337646(-)	6	3	3	5	3	1	6	9	2	6	2	0
035dcf1e-9060-4393-b9ba-741ee4f1d632_ENSMUSG00000004996.9::chr8:84246237-84257247(-)	8	5	6	2	5	2	5	4	4	2	2	5
035e3c0f-1661-45af-a571-e6e7f308b8e3_chrX:74270000::chrX:74270859-74273135(+)	13	9	8	8	9	10	5	10	5	10	6	7
035e594b-8501-40e6-9d83-c65c5e34213c_ENSMUSG00000002319.16::chr14:55625399-55643333(-)	11	11	15	9	19	12	10	15	13	11	12	12
03674719-8d99-47c4-947d-8f08c6ba3408_chr16:42248000::chr16:42248441-42250222(-)	6	9	3	4	11	8	7	8	3	3	5	4
0370b3b5-3390-495f-94e9-fe56a8eaa616_ENSMUSG00000107478.1::chr6:124739182-124747848(-)	1268	1137	968	975	1224	1273	1117	1451	648	1140	945	1234
0375f7e8-a8aa-4a7a-a021-53d7549a9f92_ENSMUSG00000041607.17::chr18:82475161-82585629(+)	1273	1825	727	570	1138	541	750	1015	394	902	809	855
038a4b3f-e6b1-4757-a5b0-86b097522a7e_ENSMUSG00000028137.9::chr3:94478334-94492194(+)	5	8	11	6	8	3	11	7	5	3	4	6
038b55b8-6534-411b-ac6d-2e5350ee1cfd_chr5:142724000::chr5:142724607-142727563(-)	44	37	25	36	48	74	27	29	14	39	37	48
039cefb2-d7b3-4b74-b8b4-4f718cb14299_ENSMUSG00000032059.13::chr9:50775545-50844278(+)	2	3	4	7	13	8	2	1	4	5	1	5
039f2056-48e7-4405-9c02-bb433136e947_ENSMUSG00000032489.17::chr9:110476993-110524432(+)	2	3	1	3	5	2	4	5	2	6	6	2
03a0329f-c5bc-4a19-be03-288dc0ed1671_ENSMUSG00000057133.14::chr2:160946977-161109075(-)	10	5	4	2	8	2	6	8	1	2	4	3
03a8fd04-4e6e-4609-8606-a35ebaa95de6_chr12:47531000::chr12:47531667-47532299(+)	37	38	28	34	39	50	31	42	14	32	33	29
03ae856b-8730-4011-8d74-5d0b5e313ff8_chr6:83160000::chr6:83160927-83164717(+)	62	50	50	49	67	57	59	73	29	51	58	51
03b25ef1-6d8a-445e-b176-e8ddac899f6e_ENSMUSG00000062209.15::chr1:68032185-69108531(-)	10	7	5	7	6	2	7	7	4	7	4	7
03b96938-2042-4520-a026-408d59544d48_chr7:55929000::chr7:55929568-55932602(-)	20	18	13	12	18	18	10	14	9	13	6	13
03bcafa5-9a4a-4f06-bed3-59965f4060c6_chr8:70646000::chr8:70646434-70649312(-)	5	3	1	5	6	7	4	2	1	5	2	7
03c14386-f4f5-4e57-9041-a8d4f82db923-1_ENSMUSG00000021546.18::chr13:58391238-58402487(-)	83	43	36	61	69	36	65	59	23	65	49	48
03c44514-0ae6-479d-a614-caf375166841_chr16:20694000::chr16:20694907-20695913(-)	14	1	10	4	9	3	5	11	9	3	7	3
03d57d04-334a-43b8-a706-155c8ce9011a_ENSMUSG00000023021.15::chr15:99735591-99772092(-)	13	3	4	9	5	5	3	8	2	7	8	3
03d73dc4-e359-494d-9dc2-88b42a299b35_chr9:82829000::chr9:82829539-82830157(-)	5	1	10	1	5	9	8	4	3	7	1	7
03d75ac8-4c42-4e73-9cd9-fd383e677804_chr15:12318000::chr15:12318342-12322132(-)	3	3	3	3	3	5	2	5	3	4	0	3
03d7638f-945b-4ed3-8fcf-020604f61781_ENSMUSG00000086181.1::chr3:38874243-38888259(-)	5	5	6	6	6	9	7	5	8	11	15	9
03dcf1ca-f342-4219-98b2-4d038c0de232_ENSMUSG00000029701.15::chr6:29125013-29164657(-)	4	3	2	4	2	2	2	6	5	4	3	5
03dd10e0-7682-4ba3-ba1d-ac0ce0d105ba_ENSMUSG00000090136.4::chr9:37252921-37253365(+)	339	356	245	213	377	353	264	389	176	306	268	338
03dd7c17-1e5d-485a-9043-0acac300d308_ENSMUSG00000043557.16::chr17:29827948-29888263(-)	24	17	9	17	15	32	11	12	4	10	14	23
03de91cd-e07f-4fe8-989f-62c86940f92e_chr11:103130000::chr11:103130376-103132882(-)	8	4	4	2	3	3	1	2	4	3	2	4
03e1efa2-4c7f-4261-ae1d-5009b6b3078b_ENSMUSG00000028134.11::chr3:119718903-119783286(-)	5	3	1	2	6	8	2	3	4	5	7	1
03e27661-a972-4289-a90d-b4c33e150b54_ENSMUSG00000030805.14::chr7:127841763-127849019(+)	41	29	35	30	41	31	50	48	17	50	19	37
03e3774c-af7b-4436-aa8d-70c80b0e9665_ENSMUSG00000040028.10::chr8:4285381-4325086(-)	33	28	20	39	37	23	30	22	12	27	33	29
03e4255a-462e-4f74-88db-27775100fda9_ENSMUSG00000089999.1::chr3:104752372-104753122(-)	4	15	7	6	7	16	0	8	4	12	6	4
03ebf0e5-0645-4d61-9fc9-1e1a05c61f04_ENSMUSG00000060143.7::chr14:105681828-105682211(+)	3	7	4	2	4	6	6	8	1	8	2	3
03ec2bf5-fd64-4901-a146-091c10821810_ENSMUSG00000035203.16::chr7:5080234-5098176(+)	10	7	6	11	5	7	9	16	12	13	7	12
03ef6bf5-761f-4c70-ac4b-95f59092edbf_ENSMUSG00000001707.8::chr13:38645688-38659010(-)	2	7	3	1	2	4	6	4	1	9	1	4
03f082f0-86a1-469c-8d00-9daa25dd3718_ENSMUSG00000026260.12::chr1:92439485-92473767(-)	2	5	2	1	4	1	5	8	3	6	4	1
03f4c7eb-ff4e-4d28-9930-bcb008153001_ENSMUSG00000032563.16::chr9:105053269-105077466(+)	3	3	12	2	8	6	13	16	1	8	6	3
03f4d378-dd1b-4608-8f08-95ce407e3fc7_ENSMUSG00000062760.11::chr15:84379202-84446610(-)	51	23	26	48	48	13	66	41	17	38	37	28
03f9b812-524e-4723-9b42-730d83309e2f_chr17:50689000::chr17:50689195-50695041(+)	4	3	1	5	6	5	7	4	1	8	2	2
03fa5456-bbb1-4256-9703-a47388b70808_chr2:139673000::chr2:139673357-139677714(-)	41	29	27	27	36	58	33	36	25	26	22	36
03fbaea3-ce7a-4103-89a9-06c5408b575d_ENSMUSG00000021867.16::chr14:26202669-26207041(-)	18	16	17	17	23	25	10	18	13	17	16	16
04005c54-12ce-4f2d-a3bc-aeadf00bbe35_ENSMUSG00000078180.4::chr13:120304137-120304665(-)	4	1	7	2	5	5	2	6	5	6	5	8
040206b3-7dce-4795-b6e3-1c457cf83349_ENSMUSG00000030922.12::chr7:119895881-119916753(+)	4	3	7	1	3	3	3	8	1	2	5	3
0403ff26-6f41-498a-9831-e1e0f08a4d69_chr19:3084000::chr19:3084496-3087403(+)	7	4	7	3	9	4	2	4	6	7	2	9
04043726-8a97-4c0b-99b5-c18e2320186f_ENSMUSG00000048330.14::chr7:109046744-109083331(-)	14	9	12	4	6	4	5	14	3	9	5	9
0406bad5-3967-4158-8876-8cf6024aa879_ENSMUSG00000032985.15::chr11:25616378-25652068(-)	7	4	8	5	3	3	8	6	2	6	4	2
0406cbbe-39af-43da-8205-76ce992254f8_ENSMUSG00000037236.16::chr18:35571926-35591593(+)	6	7	9	10	2	14	1	14	6	6	10	12
040de74f-1fa5-4b56-a81b-27402bf27082_ENSMUSG00000001794.13::chr7:30186935-30195048(-)	2	6	1	4	3	6	6	2	1	2	3	2
040ee070-89ae-4c27-91ec-f42f76225ab8_chr4:41773000::chr4:41773720-41775287(+)	6	15	4	5	9	7	3	8	3	7	6	12
04133907-c684-4ac4-83a2-19565e4069f3_ENSMUSG00000039449.14::chr2:4622162-4652113(-)	42	25	22	31	44	18	44	41	15	32	19	27
041caf0c-223a-4f9c-97ff-a1a790429223_ENSMUSG00000030000.10::chr6:86028746-86124409(+)	64	48	40	59	71	7	65	58	22	64	35	38
042147d7-410d-4850-9a2d-c10ed7105f2d_ENSMUSG00000117698.1::chr19:43675177-43677176(+)	3	3	4	2	3	4	7	6	7	5	3	3
0426d79c-4b31-4051-8886-7fb9ce46fbac_ENSMUSG00000042694.17::chr19:47501037-47537046(-)	10	4	6	8	9	14	11	17	8	5	5	8
042855a0-0ec4-4b03-ac1f-2b5c0fdb82dc_ENSMUSG00000032324.11::chr9:56131724-56161057(-)	13	6	2	8	9	4	4	4	22	8	5	5
0429b82d-55b6-4fc2-9ad1-22181f309024_chr8:3492000::chr8:3492536-3497208(+)	11	9	12	5	10	5	4	8	4	6	11	14
042b1295-3834-4c72-ae68-11f8824e231d_ENSMUSG00000028519.16::chr4:104367589-104680382(+)	11	7	6	5	10	7	8	18	7	9	4	6
042d460a-8320-4f5c-996c-9bee1bc35780_chr19:10165000::chr19:10165031-10165345(+)	6	2	4	6	12	13	9	3	3	6	7	9
042dbeb1-5e16-4f7c-9d28-e4ef824892c1_chr9:120574000::chr9:120574122-120574654(+)	11	2	6	9	2	8	10	10	7	7	7	6
04433718-86db-4583-8a89-07dba4d6b7f2_ENSMUSG00000025786.17::chr9:123076831-123113180(-)	4	7	4	4	2	3	5	3	0	5	2	4
044e5652-4598-4832-be11-5d847eff8c24_ENSMUSG00000020671.9::chr12:3247427-3309969(-)	0	5	3	2	3	2	6	3	2	3	2	13
044fcaf6-7f03-466c-a086-6a7ef2b05612_chr8:66696000::chr8:66696907-66697421(-)	6	6	5	5	2	1	9	7	7	3	12	3
04500ac7-b5fc-4508-9f42-760e2cc4907e_ENSMUSG00000026207.16::chr1:75384699-75404563(+)	20	13	16	13	13	2	14	17	8	9	6	14
0455fa13-ff80-4a01-b2fc-5e07b5a4c566_chr3:105717000::chr3:105717865-105724331(+)	3	7	7	9	2	6	5	4	3	2	2	8
0457e5f0-9551-4140-a83f-41dde79816e0_ENSMUSG00000025656.17::chrX:95048934-95166171(-)	2	3	2	4	5	10	3	5	2	7	2	3
0457e7d6-fc50-4f55-be24-500e985cee68_chr8:47709000::chr8:47709444-47712668(-)	15	10	6	12	15	9	10	16	11	15	6	10
045f402c-c820-4994-b125-46987dc9d112_ENSMUSG00000021268.17::chr12:109541006-109571722(+)	7	5	14	9	16	17	6	14	9	6	5	7
046042f4-4588-4e9d-87b5-d499bdbfb536_ENSMUSG00000049321.17::chr11:50898711-50916165(-)	9	6	5	3	3	3	6	11	4	8	8	5
04627e85-acad-4b5c-bcd1-c57691e4b9f7_chr11:82963000::chr11:82963991-82964855(+)	1	3	4	2	5	6	3	8	1	0	1	8
0462cf9e-243f-4b47-9a07-9d81d2c0a913_ENSMUSG00000036097.8::chr19:44931162-44984047(+)	16	16	10	19	15	13	14	9	2	13	11	13
04636f33-2350-4866-8d5c-ecd0b114e3d5_ENSMUSG00000004267.16::chr6:124760364-124769484(-)	62	58	43	43	48	31	61	44	23	56	42	42
0463d288-d879-4eef-899e-6d12ff9e1342_chr2:16763000::chr2:16763977-16770958(+)	5	3	4	2	1	5	1	5	0	6	5	4
046bc5c6-f334-4e15-8dca-45f0b95670ad_chr5:99956000::chr5:99956443-99961898(-)	3	5	4	3	10	4	1	4	4	4	1	2
046c7a0e-ba7b-4677-8e0d-967bf9702825_ENSMUSG00000058835.14::chr2:22940255-23040140(-)	12	15	21	13	19	36	16	28	9	16	11	18
046f2446-fe20-42d8-9037-4df6dbc00137_ENSMUSG00000026883.17::chr2:35661349-35730994(+)	5	6	3	3	9	1	11	9	1	3	10	3
046fda4b-1c83-4785-8f91-d6be36b8f082_ENSMUSG00000055078.7::chr7:57407671-57510059(-)	20	20	20	18	24	22	26	37	14	21	23	26
04704034-3225-42f8-ab68-286625b69338_ENSMUSG00000023156.4::chr14:8080366-8092698(+)	4	2	2	6	5	6	2	7	2	9	3	5
047129eb-9500-4341-b6c2-ac7d6d565cb8_ENSMUSG00000033021.16::chr1:75435983-75443179(+)	27	13	12	19	25	22	16	30	10	19	16	26
04739e1d-e11f-4a84-b4fd-ae214bb7a4a4_ENSMUSG00000036040.14::chr2:27103785-27108981(+)	28	8	12	11	15	12	20	20	8	17	13	19
047c70e5-c20e-4170-a305-b13487b2e1ce_ENSMUSG00000042208.15::chr11:23573250-23633639(-)	18	23	17	13	42	35	22	23	13	16	26	36
047d7714-d412-476e-a4fd-b28d3b037f41_ENSMUSG00000018565.17::chr11:69968223-69980272(-)	2	1	4	7	4	5	2	8	2	4	4	3
047d842b-bed5-4cbf-95c9-fb1d8b487cc7_chr19:8809000::chr19:8809065-8812495(-)	32	34	15	18	34	44	21	14	12	19	24	29
047eaee8-ab04-4b35-b946-c2360801281b_ENSMUSG00000004267.16::chr6:124760364-124769484(-)	16	14	11	9	18	7	14	16	9	18	9	13
047f8402-f008-4c67-be5c-d9570e98cdcd_ENSMUSG00000033419.16::chr9:86765922-86838844(-)	4	7	1	2	3	8	1	6	1	2	3	4
04841856-b415-41f5-ace8-ae4f08f37742_ENSMUSG00000008682.13::chrX:74270811-74273135(+)	5	6	3	5	5	4	5	2	1	6	2	5
048671df-710b-4459-9a0a-5d549225ec23_chr14:32082000::chr14:32082872-32085609(-)	8	10	6	5	8	4	4	7	4	9	5	8
04876789-3ad9-4fcd-a231-13efd2f5113f_chr2:96317000::chr2:96317784-96318583(+)	4	4	5	1	4	4	4	4	4	6	3	2
048c4135-6c25-4163-92cd-b2fd0eaeae01_ENSMUSG00000020747.18::chr11:115788585-115799366(+)	6	6	2	2	7	7	3	4	3	5	4	3
048f1be9-83d1-416d-8793-3adcadd86c79_chr17:22079000::chr17:22079733-22081533(-)	5	4	2	7	3	3	5	4	3	4	3	2
0490e765-f49f-4d8b-8270-0ce78bd52b9e_ENSMUSG00000018395.19::chr11:53584287-53604236(+)	6	7	5	5	6	5	3	5	3	9	2	6
04928ad0-9760-403f-bc04-fe8e9d8c794e_ENSMUSG00000019854.17::chr10:18055566-18125144(+)	4	8	3	5	6	4	5	7	3	1	4	3
049399b4-fc7a-4e6c-ba9e-bfb0c2c3dc41_ENSMUSG00000027646.15::chr2:157424115-157471838(+)	5	0	7	5	5	1	11	6	1	1	3	4
049b2f8e-286a-4177-86f9-5ab729bdd936_ENSMUSG00000096617.3::chr5:95861713-95862894(+)	10	17	13	10	16	17	15	18	14	15	14	19
049be4c2-04f3-49ef-94cb-3606583930ef_ENSMUSG00000097520.2::chr8:93750146-93810635(-)	18	13	12	11	18	7	14	16	9	17	10	7
04a07fcb-105e-4b31-a02f-23be52a903ce_chr2:152394000::chr2:152394901-152398221(-)	85	51	51	49	34	68	42	65	36	51	45	48
04a9218b-352c-4d38-9ff1-c05a83720e43_chr3:18071000::chr3:18071943-18072359(-)	15	7	8	6	10	7	6	6	5	18	8	10
04abaf82-d711-4058-934f-d5f502a5d97f_ENSMUSG00000106106.3::chr17:39846352-39848827(+)	7	5	6	7	12	4	3	8	2	9	7	9
04abe5b6-cdb1-490a-9934-52fe0d9b766f_ENSMUSG00000015214.14::chrX:71364759-71419196(+)	10	5	2	4	7	6	8	4	1	4	4	8
04acb8d2-3821-407a-b7ed-192dd438c6ea_ENSMUSG00000044081.7::chr13:67729261-67756838(+)	3	5	2	7	2	3	2	9	2	1	6	7
04b2e23d-1533-4968-9b04-fe684db74f5f_ENSMUSG00000035203.16::chr7:5080234-5098176(+)	5	4	2	2	3	3	3	2	8	4	3	1
04b3d022-e9f7-43bc-8180-1cd3692e95e8_chr17:29041000::chr17:29041634-29043559(+)	33	45	35	31	28	51	35	32	19	30	31	39
04bb8e05-9d4f-4919-83a7-268dd016e9a1_chr8:60909000::chr8:60909933-60911618(-)	6	7	1	4	3	5	2	0	3	3	2	6
04bba856-c1d6-4fd1-8a91-17bca4552c86_chr3:146770000::chr3:146770534-146771402(+)	16	16	9	9	11	5	7	8	7	6	11	11
04c2c14e-2670-48d7-a018-596eab45fbcc_ENSMUSG00000015095.12::chr2:25500858-25505471(+)	10	11	10	13	16	5	18	20	4	21	8	9
04c8fe11-fa18-458f-a44f-0832c4e5972e_chr15:43861000::chr15:43861619-43866652(-)	10	8	8	14	20	31	14	21	6	17	10	18
04c9da36-4889-46c9-bc17-24c370241061_ENSMUSG00000063077.15::chr4:149176318-149307692(-)	2	3	4	0	4	1	4	4	1	5	3	6
04d2a236-82f9-45a6-92ee-f45b226e9ff7_ENSMUSG00000048696.11::chr10:80380354-80387659(-)	21	19	15	22	30	17	28	27	15	39	21	28
04d49d81-32aa-40e6-8d0c-7d63e2265dac_ENSMUSG00000025656.17::chrX:95048937-95196659(-)	27	9	9	19	21	5	25	14	8	12	11	11
04d4dcbc-c2d1-417f-b263-b5e5209b5b68_ENSMUSG00000063894.15::chr13:21511192-21531073(-)	5	9	9	6	7	10	9	6	5	3	8	12
04d8732c-de18-4ae1-b418-9ecd58c671f1_chr16:84954000::chr16:84954442-84962726(-)	10	15	5	5	11	17	11	13	7	7	10	9
04de88a9-873a-4bc6-9b53-446262b3e738_ENSMUSG00000021978.9::chr14:65052062-65098105(-)	13	8	7	4	16	4	8	3	1	10	9	3
04e2cf5b-15b5-4eb5-88fa-06a4214ecdb9_ENSMUSG00000027652.15::chr2:158409881-158499253(+)	8	5	3	14	11	0	11	4	2	4	6	9
04e40af3-aedd-41c8-b633-b45ad6e10096_chr4:95049000::chr4:95049033-95049907(-)	53	47	29	52	52	93	27	39	29	36	34	48
04e458bb-d04d-43c0-8c99-ae784ce7345a_ENSMUSG00000024026.13::chr17:30591247-30612612(-)	7	6	11	9	25	4	14	12	6	13	8	14
04e95ba6-8671-49a7-ae41-14260cc49213_ENSMUSG00000020598.16::chr12:44328933-44600129(+)	4	7	2	2	3	4	6	4	1	1	2	4
04f54cc3-f071-4f8d-97e3-13685925102d_chr19:28963000::chr19:28963952-28970759(+)	141	122	108	109	148	69	122	176	78	136	100	138
04f6958a-0da0-4151-aea5-62c2c873c555_ENSMUSG00000041420.18::chr7:16175089-16186501(+)	9	2	5	2	7	4	3	7	4	4	7	8
04f7fbdd-c1e5-4d0d-bf79-6755ccd20fdd_chr2:37576000::chr2:37576524-37579592(-)	3	5	1	2	6	6	5	4	3	6	4	1
04fef868-d068-4ebd-a5c0-7fc2b87b98a5_ENSMUSG00000055567.18::chr1:66468366-66699148(+)	3	6	7	4	6	1	3	4	1	5	4	6
05017435-73dc-4bc8-bd10-e25dab176dc6_ENSMUSG00000027940.18::chr3:90079664-90098783(+)	7	1	1	1	4	3	6	5	4	1	6	2
0512ec63-1bc4-420c-8504-4f6df9ba20fc_ENSMUSG00000032657.15::chr3:89177536-89189288(+)	45	28	35	35	48	16	37	48	21	32	47	34
05199953-de1d-4ef7-b76e-4879f5117672_chr4:70424000::chr4:70424680-70430978(-)	8	9	3	6	4	4	6	7	1	9	3	6
051a97a5-098e-40aa-a67c-2f9cb1f1271d_ENSMUSG00000031536.6::chr8:22628125-22653435(-)	28	18	24	16	23	23	22	36	17	29	25	26
051aead3-3894-44a9-bb82-76619f8ed2b7_ENSMUSG00000025369.15::chr10:128459320-128490172(+)	1	11	6	4	8	4	4	8	2	6	6	4
051dfd05-d961-4471-9cd9-db3833d8a0a2_ENSMUSG00000019194.15::chr7:31116523-31127003(-)	4	3	3	0	5	5	2	11	0	7	2	2
052b6e90-d098-4974-bf46-bba0ab9309fc_ENSMUSG00000034729.16::chr17:47368897-47378681(+)	19	11	10	19	12	9	18	15	6	12	9	9
052f79e7-f93e-47fc-b9ea-ff0f9bbe00fe_ENSMUSG00000028098.13::chr3:96727671-96791152(+)	9	8	4	5	8	5	4	9	1	6	9	5
053068df-97b8-4352-89e3-e8c8d38c834c_chr12:80120000::chr12:80120545-80128449(-)	14	13	12	10	24	18	8	16	10	14	8	18
0530d382-77b9-42d5-87ae-eb5b051e14d8_ENSMUSG00000024012.18::chr17:29332075-29342930(-)	96	68	55	77	86	72	89	98	43	72	66	71
05325dc0-e4da-4996-b317-3e117eba576d_chr13:97899000::chr13:97899448-97905386(-)	0	2	1	3	4	10	5	4	2	4	3	3
053b7931-20ba-4674-bc6e-94c20b61a08d_ENSMUSG00000014301.13::chr16:4616463-4624924(-)	3	6	6	1	5	7	3	5	5	4	1	3
0540ef71-45ba-4e7b-a056-405f4533e8da_ENSMUSG00000040904.10::chr11:70235207-70239830(-)	10	15	4	8	9	6	11	8	8	11	10	10
0549ee77-a39a-4dfd-839a-c19fbdb741de_chr18:38316000::chr18:38316955-38319159(+)	40	59	27	34	46	121	22	20	14	26	32	39
054b147a-dda4-4fd5-b701-5277351c8326_ENSMUSG00000020612.16::chr11:109649404-109669656(+)	6	6	8	5	5	3	12	11	3	2	2	4
0553f80c-3abc-409d-9d39-b37a6b0120d4_chr19:23723000::chr19:23723696-23731668(+)	35	49	28	27	43	40	29	36	12	22	32	37
055d5bb1-f968-4340-894d-b1b197fe03b0_ENSMUSG00000115463.1::chr15:58888968-58939488(+)	11	14	5	5	9	18	11	10	7	7	2	10
055e97c8-3c39-44ea-9ffa-31a14f4ef414_chr12:109563000::chr12:109563785-109565556(+)	15	25	24	8	30	19	14	32	24	18	8	27
056054d1-e1b7-46c0-80f0-f17b72df6b0e_chr19:18579000::chr19:18579327-18581038(-)	3	7	6	7	4	3	2	0	0	3	2	4
0561626d-10ff-4601-9a9a-9e7b82221ac3_chr5:33274000::chr5:33274790-33275518(+)	8	4	1	5	6	6	7	9	3	6	5	9
056530fc-c0f7-4f25-b887-d72070c0749a_ENSMUSG00000037815.7::chr18:35215024-35254779(+)	7	6	8	1	6	2	2	7	2	7	5	3
056be35d-d884-4205-9acc-3332b53ab76d_chr2:28193000::chr2:28193092-28201802(+)	7	11	14	5	6	5	10	8	2	9	4	5
056e7472-96e6-4dc0-a664-d076420f6d36_chr17:34976000::chr17:34976898-34982120(-)	21	12	9	17	22	19	16	29	9	15	19	16
056ffb84-7c9f-4ebd-b588-32c128f002be_chr11:6255000::chr11:6255342-6259099(-)	14	17	7	14	15	12	16	17	9	19	7	19
0577e8f9-0db3-4c48-9833-af33f24218e6_ENSMUSG00000015013.9::chr8:122611645-122615591(+)	1	1	9	3	5	3	3	13	1	4	3	5
0578ff23-8577-45f0-96f1-d22c80971890_chr6:48593000::chr6:48593943-48599082(+)	11	12	11	10	11	3	19	11	10	17	16	12
057b79e9-968c-48eb-bef3-2d1253119228_ENSMUSG00000028278.14::chr4:32983453-33022180(+)	5	35	8	6	5	2	6	11	4	9	3	3
057efa97-868f-4c66-b847-b86863f05cdd_ENSMUSG00000045374.18::chr11:75440949-75454717(-)	3	3	4	4	4	2	4	5	4	5	1	6
058da34d-376c-44c5-bbf6-3a4897eb8b06_chr12:72211000::chr12:72211751-72219200(-)	4	9	9	8	7	6	6	13	3	5	2	8
058f0550-5ef0-4c7f-bfd7-c44d029a26f2_ENSMUSG00000087380.7::chr6:31284712-31342121(+)	4	2	2	5	2	2	3	2	1	7	2	5
05909d85-c9e3-4704-ab11-297b16a45f56_ENSMUSG00000062014.13::chr14:46808148-46822184(-)	32	29	14	17	34	13	31	23	8	31	20	28
05949c00-1b49-491d-b23f-1e271dffcf38_ENSMUSG00000029106.14::chr5:34573768-34632294(+)	38	35	39	37	35	13	25	42	8	31	26	34
0594a04c-f632-404b-b760-0002c780beb9_ENSMUSG00000035521.13::chr17:25234316-25240124(-)	11	7	7	7	10	1	8	11	8	8	8	9
05959b83-624e-45a2-aa2a-4e334ca3660e_ENSMUSG00000073856.11::chr7:118855759-118972288(+)	11	7	2	4	2	6	2	5	2	3	6	2
0596657f-14b4-41c3-b536-7bbdf5d11bd5_ENSMUSG00000028760.16::chr4:137993123-138207079(+)	7	3	2	3	4	0	1	6	4	2	4	4
0597f373-9ad7-4072-944a-4b63c96f1eb9_ENSMUSG00000105345.1::chr5:143269515-143272513(+)	10	12	19	14	11	10	7	13	5	17	10	6
059b6f06-b1cd-4d48-b854-75314452efd8_ENSMUSG00000036112.15::chr10:93860927-93889688(-)	5	4	4	2	4	7	3	3	3	7	2	6
059ef184-f913-4cdf-995f-6f98eb234ad3_ENSMUSG00000017210.14::chr11:98704590-98729418(-)	7	11	4	9	9	4	7	18	7	7	9	6
05a53d42-8542-4bfc-9e18-02d63beef14f_ENSMUSG00000045251.13::chr7:127418966-127422027(-)	5	6	6	3	5	5	7	16	4	10	7	9
05aa5c9d-5f8d-4c78-a2a4-5370c670e4a1_ENSMUSG00000006932.17::chr9:120933485-120960506(+)	6	8	2	4	3	9	5	3	0	1	3	9
05aaf566-dc8b-44ee-b34c-35487b56f540_chr5:108362000::chr5:108362252-108367768(-)	9	9	8	12	7	16	7	6	5	9	11	9
05b1d016-e4ae-41ba-9bc0-c06329de63e9_chr3:124385000::chr3:124385666-124386701(+)	19	20	16	13	12	26	15	21	9	15	16	29
05b2600c-dd3c-408b-b3e9-6ede15ea88bf_ENSMUSG00000030172.15::chr6:119570795-119848102(-)	2	3	4	4	5	1	3	2	4	5	2	5
05b36f3d-04e6-4487-84a3-e628361ad31a_chr10:84440000::chr10:84440825-84442507(+)	2	3	7	2	4	0	4	7	2	5	2	3
05b639a9-fba6-4525-a08d-dd7b9e7fbc44_chr6:91157000::chr6:91157088-91157396(+)	18	16	10	18	19	5	16	17	8	19	5	12
05ba9f8e-3de4-40d1-85ab-0b5baa63838f_chr8:119322000::chr8:119322431-119324925(+)	35	34	29	41	39	75	28	40	22	31	21	19
05bc6683-c4ee-40c0-9a29-2a403a2cd7e3_ENSMUSG00000040652.16::chr9:65676590-65690300(+)	646	470	423	474	592	456	546	677	249	506	465	536
05bd9824-1a84-4f27-bbe1-b6abb4e6f136_ENSMUSG00000024271.8::chr18:24603962-24638810(+)	8	4	7	5	6	3	6	7	2	9	4	5
05c2ff01-39ee-4bc0-b4b3-940d7ee06152_ENSMUSG00000029823.16::chr6:38551513-38607154(+)	13	10	5	10	7	8	9	7	5	9	6	7
05c5bc80-9b07-45c1-9a9a-4347206139ab_chr1:44316000::chr1:44316279-44316457(+)	5	5	3	2	9	4	6	4	1	6	3	6
05ce2dad-b655-4275-a961-abdf9906cff1_chr6:9247000::chr6:9247083-9253509(+)	27	17	9	20	12	24	16	9	10	15	11	16
05cf1e68-e7ab-4d1e-bdef-982b16d7dfc0_ENSMUSG00000003549.9::chr7:19345602-19356523(+)	7	5	3	3	9	5	1	5	2	4	8	6
05d4ad66-edeb-4675-a13f-0a305bb0dc8c_ENSMUSG00000064354.1::chrM:6938-7813(-)	6	7	8	12	5	19	9	7	5	8	7	4
05d4db81-ffa8-450a-94ec-bfb2c868fa5f_ENSMUSG00000052681.8::chr10:117813870-117831425(-)	2	3	2	3	2	4	2	2	3	5	6	4
05d9fc90-750f-4b1a-b1aa-34bb93f6ea5f_chr10:93432000::chr10:93432910-93433162(+)	7	4	3	3	7	5	2	6	2	3	4	6
05e22b4f-534a-4ee0-a0a6-2b1a6785f53e_ENSMUSG00000109324.2::chr7:44976757-44986316(-)	19	14	13	13	20	13	14	26	14	14	19	17
05e594f4-9ae0-4045-93f3-7f2200cb31d4_ENSMUSG00000095042.1::chr4:57370771-57372012(-)	35	31	38	32	47	36	33	48	29	37	46	32
05e93621-4869-4e54-a270-42f9bf7c0a46_ENSMUSG00000047193.16::chr9:6928962-7177044(-)	10	4	3	8	7	4	5	8	3	3	5	8
05e9981e-6f86-402d-9cd8-d5d40b7e6951_chr3:103356000::chr3:103356884-103359594(+)	53	58	37	43	54	64	46	39	32	47	32	46
05ed14f5-cde5-4cf2-b405-7f878dbf8424_ENSMUSG00000032826.19::chr3:126921611-127023390(-)	5	1	5	7	6	0	2	2	1	6	2	5
05ee26dc-6d5e-4e60-b608-4d96791132bd_ENSMUSG00000024109.18::chr17:90033951-91089080(-)	34	29	15	26	40	4	40	28	14	31	32	44
05f681bb-637d-4d1c-af79-11b8e2d2a815_chr1:86055000::chr1:86055149-86055900(+)	4	4	2	5	1	5	1	5	1	4	6	5
05f68e03-be21-4755-8704-e3722241708f_ENSMUSG00000027104.18::chr2:73816508-73892639(-)	2	9	4	3	5	5	6	4	1	2	2	4
0603f8b7-6fd8-41ff-902c-4f1de5974c19_ENSMUSG00000024897.9::chr19:23758886-23949596(+)	5	7	6	5	7	1	9	6	1	7	2	5
06062c49-9ef9-4c85-8f58-2280b4ac1916_chr4:129008000::chr4:129008986-129011529(+)	6	1	7	1	3	9	3	3	4	9	3	6
060852f7-eeb2-490d-aebd-7b0e389093b8_chr6:34147000::chr6:34147864-34149313(-)	3	5	3	4	4	7	6	1	4	4	4	5
0609b1e5-4d23-46f1-8db5-729939964103_ENSMUSG00000002885.14::chr8:83723363-83741183(-)	6	7	2	2	3	1	3	2	2	4	4	4
060aead5-908d-44ac-86db-e7ae995e9e5b_ENSMUSG00000024767.11::chr19:7198201-7206234(-)	6	9	3	6	7	20	5	8	7	3	3	5
060dfef0-2734-4d91-a901-857753dc7ab3_ENSMUSG00000009628.14::chr8:33517323-33585582(+)	6	3	1	3	7	7	5	6	4	4	6	12
06134602-a4b6-4cdf-b83e-90e8a37669b1_ENSMUSG00000050410.15::chr17:35512733-35516820(-)	7	4	3	3	5	3	5	4	4	5	5	4
0619a16d-ce09-4baa-b46f-16e422d1c759_ENSMUSG00000030557.17::chr7:67231162-67372827(-)	5	6	4	7	4	2	8	10	3	10	8	6
061a5615-d21e-4a3d-b934-5e4149f74fc9_chr1:180483000::chr1:180483504-180483759(-)	4	3	3	4	9	1	5	7	2	5	1	2
061bf158-92cb-4525-9f1a-e02d7a6d0b27_chr4:127044000::chr4:127044433-127049429(+)	9	6	6	9	7	15	5	8	6	7	6	8
061ec7d0-e357-44fb-b7db-d26cd3a1f44d_ENSMUSG00000024074.8::chr17:78200247-78376592(+)	5	6	2	7	8	3	11	7	4	7	1	9
061f7bdc-9ec7-4cfb-87e4-febaf6cfbf67_ENSMUSG00000035285.6::chr7:4915216-4925006(+)	120	86	70	88	121	74	101	144	41	93	76	86
062072f6-e4d4-4141-a963-4a8cbe0761c0_ENSMUSG00000024381.16::chr18:32377256-32435733(+)	4	8	5	5	7	1	7	5	2	9	6	6
062229f9-b3ef-4008-a884-c66ff733d091_chrX:64264000::chrX:64264884-64275972(-)	66	96	70	83	71	105	70	64	50	90	62	109
06273dc8-32b1-4d19-9e00-88813ab35588_chr19:6053000::chr19:6053621-6054930(-)	6	10	7	9	17	8	10	6	3	11	8	9
062adf9b-f419-412a-a449-11bef8308a20_ENSMUSG00000025245.14::chr9:123694415-123717625(-)	24	25	21	12	29	20	18	25	3	12	20	18
062c89bb-82fa-43ee-9b25-805846788222_chr15:97784000::chr15:97784427-97785239(+)	37	26	18	26	32	19	25	31	13	23	22	27
062cb3e4-9076-4fbc-bb63-f1f495ed8d9e_ENSMUSG00000034868.9::chr17:70974025-70990530(-)	5	1	7	2	5	4	3	12	3	12	7	2
062d240a-0963-4b62-b8c7-a59fba90e7fb_chr1:177447000::chr1:177447586-177453019(+)	23	24	18	31	24	30	17	17	16	27	16	22
0633cc97-fc69-4735-8690-4ef94a78875d-1_ENSMUSG00000029328.15::chr5:100033576-100038895(-)	7	4	3	5	6	4	5	6	2	4	3	5
0633f1b6-efe1-4199-b961-3acb25edcbea_chr12:78884000::chr12:78884788-78888248(+)	31	26	14	21	19	23	18	20	13	14	14	22
06386552-4beb-4952-9f9d-ec1af1899b45_ENSMUSG00000001175.16::chr12:100200256-100207315(+)	12	1	6	4	3	2	8	3	3	5	5	3
064069bf-9f2f-4be6-a6d6-b18086883d30_ENSMUSG00000022437.7::chr15:84192240-84216364(+)	44	21	23	22	39	13	45	42	19	39	38	26
0648b106-cb9c-4899-93a3-8bdce5a8024f_ENSMUSG00000060530.2::chr15:44787768-44884740(+)	6	7	6	5	9	4	9	8	6	9	7	5
064ca31f-1938-449f-84d6-c0d51bd6b6a4_chr1:21187000::chr1:21187313-21188293(+)	7	2	4	2	4	5	0	6	3	1	6	1
064e7cbf-933e-409d-a839-12b95ce5db5d_chr7:132557000::chr7:132557626-132561589(-)	8	5	3	6	5	7	4	7	2	5	6	6
0657b34e-60bf-4cb8-8077-af6ad0e19ba0_ENSMUSG00000062761.7::chr5:31452479-31481754(+)	16	13	4	7	8	1	13	7	4	10	6	7
065d5882-2a58-425a-817f-3ecc55ac223d_ENSMUSG00000030304.11::chr6:148180042-148212107(-)	10	8	9	9	12	8	14	10	10	10	11	7
065db7b1-ceef-4ae2-99bc-44d4b6dc3293_chr2:104997000::chr2:104997133-104999688(-)	3	3	5	3	8	3	2	6	5	2	6	9
06626492-832f-4bb1-a561-f3290b681a3d_ENSMUSG00000031353.13::chrX:162761576-162779092(+)	126	108	80	79	114	175	84	81	54	91	75	102
06639ae8-6a46-4c01-a995-1acaeb6ede00_chr6:81958000::chr6:81958204-81960155(-)	26	31	26	20	33	20	29	23	12	31	25	36
0667a38e-8550-445a-84cd-09eff1becf0e_chr8:29218000::chr8:29218485-29219569(-)	10	7	8	9	10	4	9	11	3	12	6	10
066cf544-1587-43bd-92dd-e8349979c78a_chr2:97627000::chr2:97627891-97631666(+)	10	12	11	12	10	31	9	17	8	9	15	16
0671003a-0fec-4f24-8a10-b9b16fad8822_chr7:127442000::chr7:127442135-127443926(-)	11	8	6	10	9	15	3	9	5	6	10	4
0673d7ba-1a98-4468-a4a1-d6fbd497d52c_chr13:90108000::chr13:90108858-90110342(+)	4	2	7	2	4	7	2	3	2	1	0	6
06784d15-cd9e-4f2f-a191-3c4ea00ec283_ENSMUSG00000054204.6::chr12:30884194-30893854(+)	6	6	5	4	7	3	6	3	6	11	0	4
067fad02-cee3-4ca6-9c12-494365f42e7e_ENSMUSG00000039914.6::chr10:128363099-128368981(-)	6	6	5	8	8	4	6	7	5	10	4	7
068080a1-fd81-4471-90b0-2b91f42f3b80_chr19:46878000::chr19:46878258-46887557(-)	39	25	25	24	45	33	22	26	16	33	28	36
06812837-5e56-4b93-95ba-d4bd8f92ec9c_chr8:111952000::chr8:111952545-111953232(+)	44	45	44	51	46	48	41	63	30	55	44	51
0682bfde-6bc9-4580-8059-2112e07417c8_chr14:24407000::chr14:24407842-24410616(+)	9	8	3	7	15	5	5	8	5	6	10	7
0682ca28-ab07-4fe0-8ead-cacbc70d1a64_ENSMUSG00000066629.2::chr12:12911998-12912379(+)	56	78	55	47	50	63	58	102	37	43	43	52
0683a5cd-3096-4ab0-804a-4e2330aace76_ENSMUSG00000020402.11::chr11:52360859-52389397(+)	208	176	120	158	188	141	216	178	79	165	152	172
068601db-f831-4b1f-a17d-53d1f29e5c00_ENSMUSG00000038708.10::chr9:118506270-118582519(+)	4	4	7	4	6	1	2	4	1	5	1	5
06882435-ccab-4495-acab-e3b5b51a1d96_ENSMUSG00000034729.16::chr17:47369196-47378681(+)	6	1	5	1	3	3	6	5	2	4	5	6
0689e134-bfb7-439b-a108-176f7ccaf983_ENSMUSG00000052423.14::chr1:171270338-171276896(+)	3	5	5	4	6	2	2	2	3	4	4	4
068b4edb-af97-4e4d-90b3-ae50da9f7a60_ENSMUSG00000022749.8::chr16:57168861-57204852(-)	5	5	2	2	3	1	1	10	2	4	2	4
0690cef3-cf84-48f7-a81a-9f20a594c280_ENSMUSG00000032397.7::chr9:64281606-64304792(+)	7	5	8	10	10	7	9	14	4	6	5	10
069b4fb9-1619-498f-90e4-95ac8910ceb5_ENSMUSG00000067344.7::chr6:145266399-145266832(+)	31	65	33	33	42	69	31	42	20	38	28	36
06a15a87-dd13-48d8-b20c-8abcc2eff73c_ENSMUSG00000030329.11::chr6:124996861-125003096(+)	3	5	3	3	5	3	4	4	2	1	6	2
06a2378a-1e95-4b91-99ed-d7217dd9d75e_ENSMUSG00000038542.14::chr8:13075463-13104821(-)	18	12	13	15	18	12	23	21	10	20	7	20
06a6d6f0-f07f-4b57-87d5-29d353f887d5_ENSMUSG00000025213.11::chr19:45075240-45079289(+)	12	8	3	5	6	7	6	11	3	3	5	6
06af8402-3f77-4d8f-b767-6315929a94f7_ENSMUSG00000057897.14::chr11:5969643-6066000(-)	107	96	65	80	105	23	105	110	45	78	79	84
06b89c0b-6e97-4c19-8db6-972a458de8bc_ENSMUSG00000020321.16::chr11:21557240-21566716(-)	3	7	3	2	4	8	1	6	1	3	1	2
06bafe41-f9cb-4b44-9bcb-b9c16bc045b0_ENSMUSG00000067889.6::chr19:4731918-4753978(+)	21	20	15	18	32	23	18	16	8	19	16	22
06bc88fe-0c10-49bd-9b19-81b9f6cfbb71_ENSMUSG00000029208.16::chr5:69556960-69574656(+)	16	9	5	6	6	6	11	8	8	3	9	7
06c00166-ccf3-4d44-aebc-b0bb7820df97_ENSMUSG00000056342.16::chr11:23401450-23489744(+)	2	11	6	11	10	7	2	9	2	6	6	5
06c1a955-5f92-48e8-955f-10b892b7e554_chr12:16985000::chr12:16985172-16992362(+)	12	23	14	13	29	29	21	15	11	16	10	22
06c31a45-d685-4719-bf13-1456a14da753_ENSMUSG00000024856.10::chr19:4097051-4099017(+)	28	14	21	26	22	19	22	34	13	23	27	24
06c46467-cc25-41ad-9abe-afb994ad7327_ENSMUSG00000001100.10::chr11:78512192-78522736(+)	35	29	33	42	40	31	38	34	19	36	30	34
06c55ac4-25c8-4c95-9e3a-ea901bfe766e_chr8:13282000::chr8:13282309-13288573(-)	16	10	12	14	9	9	11	12	13	14	12	12
06cdb0e1-7cb4-4e9b-87c4-fcc6a3c415d2_ENSMUSG00000038679.16::chr15:50655190-50889845(-)	16	20	20	13	17	17	17	19	7	23	19	20
06d437ee-4c2f-47fb-91d7-2c2c233fd68f_ENSMUSG00000030057.15::chr6:87843081-87851059(-)	81	76	59	71	92	63	75	89	36	89	72	92
06d4bf23-6b8f-4956-bc19-4d9e9963c2ae_chr6:30741000::chr6:30741595-30748281(-)	6	12	8	6	13	11	9	9	5	10	7	6
06d7a50c-e117-467d-9518-0edb39b76d8d_ENSMUSG00000031256.11::chrX:134059214-134086819(+)	2	8	1	2	6	2	5	8	3	5	2	8
06d9800b-f4c2-4762-b28c-42b93a9a2367_ENSMUSG00000036095.11::chr12:37880173-38175084(+)	7	6	2	5	5	3	0	3	1	3	2	4
06d9fe12-9d06-4628-8dd8-ded7a7bf628e_chr6:138361000::chr6:138361893-138362392(-)	2	2	3	5	5	2	1	6	3	6	5	5
06da1c58-20f3-4bc3-a70e-19837af87491_ENSMUSG00000040276.15::chr17:27685238-27711111(+)	9	5	6	6	7	3	9	8	0	7	7	9
06de4624-bf65-4a32-a982-da4f75674338_ENSMUSG00000022889.7::chr16:84717575-84734613(-)	1	8	3	7	5	9	1	7	2	3	3	2
06e308e1-d02c-4e90-81e0-8a55a223a1ec_ENSMUSG00000038916.7::chr10:29147167-29199630(+)	21	13	15	26	24	10	28	24	8	20	18	14
06e7695a-c344-48ac-8259-0de407b618ce_chr4:132853000::chr4:132853500-132857045(-)	36	30	30	29	32	26	46	43	20	34	40	31
06ec3f74-67ab-4e3a-8756-0cdc06b3149b_chr4:40214000::chr4:40214072-40214305(+)	10	5	2	5	6	9	5	4	2	6	2	4
06ed8801-0717-401d-9ccc-2ae128849bbb_chr11:117611000::chr11:117611932-117615022(-)	3	6	1	2	9	4	4	3	1	1	3	5
06eee986-b720-4dfb-ae8c-e3166f189ea5_ENSMUSG00000024213.14::chr17:27579381-27623495(-)	3	12	8	7	10	22	7	13	2	8	3	14
06f0555b-2f01-444b-90e0-f51b031ea2fd_ENSMUSG00000031708.17::chr8:83571697-83594429(-)	7	3	5	2	1	2	1	11	0	5	4	5
06f84e7d-68fc-46e3-aba1-9fd778d94da6_chr13:108195000::chr13:108195498-108199284(+)	6	8	2	4	2	6	2	6	5	7	5	1
06ffa2e9-b5b9-47c3-86d5-e0a916fa47bd_ENSMUSG00000028837.8::chr4:126677678-126709714(+)	13	8	14	15	6	12	9	9	8	18	15	11
06ffac41-7d85-4abf-baa2-26d65de5fc95_chr5:97081000::chr5:97081363-97082610(-)	3	0	4	5	7	9	8	9	0	9	7	13
07010ff9-759f-41b2-98d0-b3b883e6f2ac_ENSMUSG00000019986.17::chr10:20952624-20954003(+)	8	8	12	8	16	4	6	11	10	10	8	15
0706aaa5-cde3-4e20-a985-c3b20b4a7a8b_ENSMUSG00000055692.21::chr16:17277125-17283229(+)	17	8	16	14	15	6	18	14	8	5	4	9
07070f67-5319-423d-aa2c-3299ba781354_ENSMUSG00000037720.16::chr5:67260695-67291461(+)	137	140	91	127	158	147	122	144	81	150	111	164
07073940-352c-4efa-938b-3860b12ac51b_chr13:8469000::chr13:8469690-8475167(+)	1	2	5	3	10	3	3	7	4	6	2	7
071c59cb-5d5d-4dff-852e-f820b70a2999_chr9:62341000::chr9:62341505-62342074(-)	26	38	15	20	32	24	27	36	20	26	16	27
071d8158-0f18-47ae-9434-01b74efe2ddb-1_ENSMUSG00000049556.5::chr9:56619104-56796298(-)	7	6	2	13	14	0	24	5	5	14	5	9
071d8158-0f18-47ae-9434-01b74efe2ddb_ENSMUSG00000049556.5::chr9:56618474-56796138(-)	14	4	5	9	13	3	10	11	8	15	8	8
071daea7-0527-4dd8-a78c-8aa34462bf9d_ENSMUSG00000036712.15::chr8:88697046-88751945(+)	23	25	13	21	16	10	18	14	14	25	17	15
0721966e-f19d-4911-a3a4-2145f388f05b_chr4:41113000::chr4:41113600-41114426(-)	7	10	7	6	7	10	8	11	1	4	3	1
0728704e-3972-4bd6-a83e-71c719006e10_chr9:98944000::chr9:98944116-98944291(+)	7	8	3	5	11	11	2	5	4	4	5	7
072c52eb-e7d0-4d85-b4ce-f50d5d140c3b_chrM:15000::chrM:15422-16299(-)	1523	1896	1112	1341	1574	2040	1205	1217	809	1298	1369	1538
07315aaf-c201-4a74-a4b7-7992f2bef5ba_chr7:131572000::chr7:131572628-131577416(+)	4	2	6	2	2	5	4	2	3	2	3	2
0734ed0f-2784-43b2-b11b-5a6e2e16b20e_ENSMUSG00000025261.18::chrX:151801151-151935417(+)	15	14	5	7	14	9	8	10	6	10	8	16
073685e7-5a1a-4808-abe3-83448b50356d_chr4:119219000::chr4:119219841-119224815(-)	6	2	7	3	3	1	1	6	3	5	4	7
0736bd6b-2b35-4096-8232-4d90310e12af_ENSMUSG00000035443.10::chr9:26999721-27007334(+)	8	9	11	14	5	8	21	17	4	5	10	14
073a6dfb-976b-42f2-97ee-298423b2a75c_ENSMUSG00000032174.5::chr9:21032072-21039036(+)	26	25	16	17	24	8	27	26	12	16	10	15
0740a182-a215-4e56-8579-b3abe47ae15b_chr17:32901000::chr17:32901565-32904528(-)	3	5	3	2	5	2	4	4	3	5	2	1
07415e21-8169-4171-a958-aef4ea95045c_chr6:86385000::chr6:86385973-86387561(-)	13	21	8	8	15	30	14	10	6	8	8	18
0743b761-2d57-4764-9854-70aa8601e709_chr5:114821000::chr5:114821347-114823445(-)	48	50	54	41	62	75	59	88	32	58	41	49
074d350a-748a-40de-8a80-27a18b82977a_chrX:170010000::chrX:170010597-170018797(+)	3	4	9	9	7	0	8	1	4	6	5	4
074f099f-1cfe-4225-9d30-95228e4502aa_ENSMUSG00000017210.14::chr11:98704590-98729418(-)	4	1	3	4	4	1	1	7	5	8	5	5
074f6bfc-02cd-4955-9bcc-acb1ab156680_ENSMUSG00000063455.16::chr6:38126013-38254009(-)	4	5	5	7	9	6	8	10	2	11	8	12
075085a7-196c-4411-b2f4-f7499a559d22_chrX:136994000::chrX:136994888-136998473(+)	55	44	42	43	64	81	36	58	26	48	53	57
07515b42-0d3f-41ec-a0b5-6b723e37a784_ENSMUSG00000032187.16::chr9:21616263-21703366(+)	2	4	2	2	3	10	1	4	1	3	1	7
07562975-fec8-415d-b5b1-008a2c461190_chr6:84618000::chr6:84618485-84629593(-)	7	8	7	3	9	4	5	11	4	7	6	11
075a82d3-db42-465f-920e-44a703f7e965_ENSMUSG00000031502.11::chr8:11198430-11221097(-)	8	5	17	8	9	2	3	14	5	10	7	8
075f7c6d-1b09-461d-a5f1-c3137f88d00b_ENSMUSG00000017740.17::chr2:164968280-164999727(+)	259	155	154	178	254	30	261	222	90	244	217	147
075fccad-a6db-4d70-97c8-b6fc25d10328_ENSMUSG00000039428.11::chr7:89140016-89404222(-)	5	2	2	3	5	4	2	3	2	3	2	4
0762209a-737e-4be3-adb6-f27f8d12b58e_ENSMUSG00000036138.16::chr9:119341456-119350298(+)	4	5	6	6	11	5	3	7	1	5	4	5
07622919-da78-4517-858a-6daa5b4274c7_chr8:119876000::chr8:119876454-119881328(+)	3	6	8	1	8	7	0	7	2	5	4	8
076ab09c-cd17-4c2a-bd7b-d26c22becdb3_ENSMUSG00000021087.18::chr12:72211751-72408719(-)	3	6	9	6	11	9	3	12	2	8	6	7
076b2f08-54b3-4aaf-a121-a1de7c1de900_ENSMUSG00000090841.2::chr10:128490860-128493829(-)	8	2	7	5	7	8	7	7	1	2	5	4
0770bbde-381c-4aa0-83ad-06980230ca8d_chr7:18964000::chr7:18964155-18965319(+)	3	6	2	2	2	13	0	6	1	5	1	3
07718a8e-b250-44e1-b69e-4b099b95274c_chr17:46415000::chr17:46415504-46418467(+)	5	4	5	5	3	0	0	4	3	1	1	7
07735f1b-bfec-46c3-bbce-70b6b222b4ad_ENSMUSG00000070420.4::chr5:145280499-145292240(+)	25	18	7	16	22	10	22	20	11	15	21	7
0773d980-81a8-44e7-a303-8f4e97b2433b_ENSMUSG00000026843.15::chr2:31572791-31617526(+)	6	15	2	4	7	5	5	6	1	5	7	8
07790621-6ad5-4a07-bbff-f524435b6ad2_chr1:195098000::chr1:195098658-195104289(-)	11	12	7	9	8	13	8	11	5	15	7	8
077a350a-e854-4219-95d4-e5dc4c43b561_chr16:91507000::chr16:91507461-91510521(+)	7	8	9	10	19	15	10	15	3	12	9	14
077b5c57-7140-4cbf-99aa-88eb5dfc4387_ENSMUSG00000002395.14::chr8:71366941-71369732(+)	16	6	10	12	15	10	6	19	5	17	10	9
077e8105-bbc2-427c-b315-00bb91c44aba_ENSMUSG00000024392.17::chr17:35135485-35147322(+)	9	9	7	6	15	6	8	8	3	8	1	7
07806ad7-1de1-47f7-a6e8-13e87bb121bf_chr14:18569000::chr14:18569173-18574362(-)	9	9	6	4	11	15	8	5	4	3	5	3
07820908-d052-4103-874d-a7e11424642f_chrX:136271000::chrX:136271428-136272071(+)	53	70	52	49	75	111	40	67	29	40	44	66
0786e8bc-3f36-4c38-bc5b-00cd175ffb7f-1_ENSMUSG00000001419.17::chr3:88142415-88172086(+)	109	82	52	69	102	22	103	65	25	77	61	78
0788b56c-924f-49b4-9f36-f0e57dbf2438_ENSMUSG00000032946.16::chr19:6399455-6403638(+)	3	1	4	3	7	4	2	2	3	5	4	2
07896737-30f2-4b4a-a94d-9bb4869a4c8e_chr9:56982000::chr9:56982727-56986261(+)	7	6	9	6	12	5	6	8	5	5	10	11
078a24ad-c530-4888-b098-a72b94f9fb71_chr6:100568000::chr6:100568254-100572315(-)	5	2	4	6	5	4	3	12	1	4	6	4
078cecfc-8eee-4cdd-82a2-56992b7f738b_ENSMUSG00000094122.1::chr1:129801279-129801776(-)	11	14	5	12	17	11	13	20	11	11	12	10
07971df7-6ab1-484f-b791-24490907efb1_ENSMUSG00000004127.12::chr3:138143860-138158277(+)	5	2	1	6	7	2	4	4	3	7	3	4
079b634c-e5cc-41a1-89f1-a9243ca42bf6_ENSMUSG00000041936.18::chr4:156165289-156186107(-)	20	12	12	12	15	4	14	9	7	13	18	7
07a827f9-83df-4b2d-a8ff-410ebd1ae61e_ENSMUSG00000035297.14::chr5:100518456-100547803(+)	10	2	7	5	8	4	4	9	5	9	10	11
07ad5843-7b53-4432-bb66-9763a8243908_chr14:47310000::chr14:47310417-47323206(+)	10	17	8	13	19	18	11	18	7	11	8	8
07b05289-dcb6-43d5-8b76-a3c56b9334e2_ENSMUSG00000043323.17::chr5:110361753-110448602(-)	2	5	3	2	7	2	4	2	1	4	3	5
07b34b45-8a1d-4c7c-9c4a-5330a4447b2a_ENSMUSG00000020623.11::chr11:110399121-110523008(+)	32	31	19	35	40	42	38	27	17	37	26	38
07b455d6-7bc0-413b-b3be-58104361c7b8_ENSMUSG00000021661.16::chr13:98263138-98273918(+)	11	3	9	7	15	2	4	11	6	5	8	10
07c1c1cf-376a-4715-bd88-53c3b442e736_chr7:19077000::chr7:19077271-19080707(+)	13	1	6	8	8	7	6	12	3	12	4	6
07c634f9-6b8e-4852-b072-fcd724c5a3f8_chr19:16266000::chr19:16266431-16267060(-)	23	28	16	12	21	55	17	19	13	15	13	28
07c72711-a1f7-4021-8b8b-08bd3040f9b4_ENSMUSG00000030987.5::chr7:102267818-102437318(+)	5	4	2	3	2	4	2	7	2	5	8	6
07c8b3d7-98aa-4011-beba-796e034df324_chr15:5218000::chr15:5218224-5221639(+)	26	27	16	17	27	21	23	24	6	21	28	25
07c909a8-f196-44ac-a899-a90bac670e48_ENSMUSG00000003810.13::chr4:116306320-116464183(-)	5	7	4	5	1	8	3	3	3	7	6	6
07c96263-e9ba-43f9-a71a-5865eebbfd85_chr2:118475000::chr2:118475507-118476047(-)	2	3	6	4	4	4	3	4	2	4	1	2
07ca960c-d490-48a0-b276-f38bdd7e725d_ENSMUSG00000025860.15::chrX:42067917-42109656(+)	6	10	2	4	12	1	6	4	1	5	7	8
07d3c748-1272-4b12-8168-7dfda0506a64_chr6:97148000::chr6:97148924-97153422(+)	11	11	13	9	11	10	7	9	2	10	5	7
07d7f777-3b0b-466f-87d8-3b6422566c36_chr13:112509000::chr13:112509159-112512300(+)	17	26	14	16	19	22	17	7	3	13	14	28
07d8a315-19d1-4153-bf86-59bc6f89a4b4_ENSMUSG00000026991.20::chr2:59160881-59324913(+)	5	3	1	4	6	6	3	4	1	5	1	1
07dfafd6-df1f-4018-b924-f8f03903e417_ENSMUSG00000020130.9::chr10:115198457-115251467(-)	3	7	3	1	4	3	3	4	2	0	4	3
07e28b40-6b37-41a6-b72c-44748815abdc_ENSMUSG00000026718.17::chr2:14074107-14148485(+)	6	6	4	12	10	7	10	8	5	8	4	7
07eb173d-d267-4b28-98e3-b639115297b0_ENSMUSG00000048497.11::chr11:62648331-62666354(+)	3	5	2	3	6	3	3	2	3	3	4	3
07ef1083-e1b5-43ea-8d42-d96be10986ef_ENSMUSG00000030688.15::chr7:101321112-101346311(+)	14	10	11	8	9	7	9	13	2	8	4	5
07ef329f-f9b6-4c78-ac40-fa7c24c565da_ENSMUSG00000006360.11::chr12:113146522-113153879(+)	2	2	3	5	4	3	1	5	3	3	3	5
07f061e5-dc79-4a4a-bd3a-c70ed99f3c3b_ENSMUSG00000001211.15::chr10:78271562-78352442(-)	51	41	46	56	47	24	50	55	23	47	32	35
07f37d5e-c5fc-47d1-a6b2-91b271037677_chr2:32413000::chr2:32413533-32414480(-)	6	8	3	8	14	10	5	7	4	6	11	10
07f62a48-3f05-427b-9155-759f48c9bfcc_chr4:154635000::chr4:154635880-154637354(+)	8	3	3	4	5	6	5	4	2	8	7	3
07f8f440-48ee-4cc9-98a6-e68a7be41ebe_ENSMUSG00000022336.3::chr15:43250057-43282719(-)	10	18	9	13	23	14	9	24	6	12	11	21
080a6223-89bd-4290-af8e-7296241ad81e_chr4:75940000::chr4:75940130-75942956(-)	14	12	12	7	7	17	4	11	4	8	9	8
080ac6b0-a952-498f-886a-bf758a501b24_ENSMUSG00000027316.15::chr2:131039638-131041457(-)	20	7	9	7	13	14	14	20	6	14	10	6
080ce435-c244-45c6-9856-1aa77758b0d2_ENSMUSG00000106224.1::chr3:121721591-121724348(-)	1	6	3	4	4	7	1	2	2	2	1	7
080e9c8c-5b78-4927-8050-fdefe2267b22_chr8:110738000::chr8:110738381-110743129(+)	9	6	2	9	9	12	3	6	2	7	3	6
080f45c7-6a05-4fce-a5fc-ff70284c9f87_chr4:34565000::chr4:34565273-34569928(-)	11	8	7	8	9	13	5	11	2	3	8	14
081160a1-22c9-47dc-8368-7b8d2bd0e76b_ENSMUSG00000015090.13::chr2:25466708-25469749(-)	5	12	9	10	5	10	10	9	7	10	9	15
08139491-4c4d-468c-88d5-212ac9459087_ENSMUSG00000020681.14::chr11:105968481-105989964(+)	11	4	3	11	14	6	4	11	5	6	4	8
0815ea58-8b30-4f52-a29f-8ec9c00fe18d_ENSMUSG00000084319.3::chr6:99877610-99878415(-)	1318	1765	1122	1105	1462	1944	1150	1684	893	1225	1252	1437
08276256-d1f6-48bf-8af6-6c90ce92843d_ENSMUSG00000001036.17::chr11:61517248-61579687(-)	42	30	27	31	46	7	47	38	9	35	34	34
08277b57-fe6f-4129-b742-bbf9c5719f2a_ENSMUSG00000087440.2::chr3:51276758-51278383(+)	4	3	2	5	4	4	3	6	2	10	3	4
082b36f0-0264-496c-8933-0dd8b11c69c7_ENSMUSG00000027642.15::chr2:157279289-157326319(+)	22	30	19	21	35	53	17	32	19	30	25	31
082d269f-d5e5-47a4-8d51-dd5a7798f31c_ENSMUSG00000059857.15::chr3:109781114-110143806(-)	10	9	8	10	19	10	11	17	4	14	8	7
082df52e-4e20-4993-b952-ea9539915b54_chr3:32580000::chr3:32580331-32585091(-)	32	33	19	18	22	32	22	27	8	29	30	19
082f58b2-0348-4391-a455-9005ff05fb53_chr13:105444000::chr13:105444245-105447745(+)	8	14	6	5	10	5	11	12	2	10	5	9
083a2a64-93a8-48ec-9074-d715cde4c2b4_ENSMUSG00000079941.1::chr13:21500923-21501418(-)	8	11	8	6	9	9	3	9	0	9	5	5
083bf57a-a917-42ef-aa5f-70e5cb1944dd_ENSMUSG00000003279.17::chr17:69969072-70821409(+)	9	5	5	8	10	2	7	5	3	8	4	2
083d14eb-7d89-4fcf-a92a-ffa414c09e10_chr5:145141000::chr5:145141994-145148112(+)	4	7	6	4	9	6	5	10	1	11	6	9
083ef0a2-0c61-4ae8-ad0f-942f0a3bb4d4_chr17:14987000::chr17:14987888-14992447(-)	7	6	16	11	10	12	10	7	6	13	5	5
0841d482-0ccb-4991-a670-fc0ec2cd5f66_ENSMUSG00000030188.12::chr6:131284387-131290237(-)	8	6	4	9	8	15	9	7	6	8	8	13
0846e3ec-8b3f-43f5-bbdc-3d356c5524a3_chr7:81342000::chr7:81342739-81345224(-)	17	17	19	17	15	15	15	19	10	20	21	23
085046e5-7e01-41af-86be-e78446648c3b_chr4:129978000::chr4:129978718-129984922(-)	19	13	10	12	9	2	22	9	4	12	15	9
0850d20f-8bb4-40c2-82db-d1a86113e281_chr3:125860000::chr3:125860808-125867349(-)	3	12	4	6	10	4	4	1	3	8	2	6
08572bde-f964-4770-8863-339a80fe2c9d_ENSMUSG00000020088.10::chr10:61680329-61693297(+)	7	2	3	1	3	3	4	2	2	6	1	4
085bda2e-1bf5-41b6-a0a8-5d41479b1aa5_ENSMUSG00000042671.12::chr1:153653142-153697667(+)	4	9	5	4	3	1	7	6	1	5	3	1
085cb8a2-374a-41af-8d76-abb328d852dd_ENSMUSG00000037339.17::chr5:33600355-33629599(-)	9	3	4	6	3	3	2	5	2	4	3	8
085e9f77-5f06-47ec-b03c-22e6ed5afc45_ENSMUSG00000003269.17::chr7:45806636-45814316(-)	25	34	21	18	25	44	20	17	10	25	24	27
085ec4ee-a310-4a9e-bfc7-396a92f81d2f_chrX:102933000::chrX:102933721-102935887(+)	5	5	3	6	6	3	8	2	4	5	4	7
086c55af-5b11-49b2-bbe0-902f871a40d7_chr3:137281000::chr3:137281827-137285860(+)	5	3	3	6	3	4	3	2	0	4	5	3
08738c35-d844-4d28-9786-a078bb1b9a3c_chr11:19704000::chr11:19704423-19704592(+)	7	13	2	5	6	7	2	6	3	2	4	10
087b4829-28d1-4d89-8e82-fca69b360210_ENSMUSG00000060126.14::chr14:75845354-75848297(+)	153	125	110	134	156	176	115	143	73	125	122	163
087b78d4-38e1-4487-a915-709f07b1da87_ENSMUSG00000025579.14::chr11:119274956-119285454(+)	1	4	2	3	7	2	2	7	2	3	2	5
087eb64c-442a-4e9f-981c-22d7c2f9c65e_chr7:141471000::chr7:141471836-141473321(-)	13	14	16	14	14	9	14	16	8	14	17	19
087f3ae0-401d-4470-b0a5-0fb5a19d1ecc_chr8:71889000::chr8:71889973-71892563(+)	3	9	4	5	3	9	7	5	6	3	11	5
087f4f40-bad8-42eb-a73e-d1c4ed8bbd95_ENSMUSG00000057914.15::chr2:14874751-14988813(+)	16	15	7	19	11	12	15	23	9	12	11	16
08855084-fce1-4584-86d4-142acbd81c60_chr6:30047000::chr6:30047406-30048700(-)	13	7	7	8	5	5	10	15	4	8	8	6
08899390-ff98-4449-8ca5-40a4b0a44037_chr11:3340000::chr11:3340744-3344255(-)	8	10	1	8	8	11	3	9	7	6	8	8
088c19bf-4ad7-4f2a-9878-e7fd6954d375_ENSMUSG00000020734.13::chr11:115249168-115267243(-)	9	3	3	5	8	3	7	5	2	1	6	6
088df425-4d9e-47e4-a0db-6dd8d07f46ab_ENSMUSG00000079410.4::chr14:3049085-3076840(+)	5	7	13	9	8	3	2	10	4	5	6	10
089202bd-8920-4df7-9201-66fbe5043b94_chr9:20637000::chr9:20637788-20644747(-)	9	11	9	6	5	3	9	9	3	3	4	7
08974be7-3441-4f4a-8209-21e42f938e4f_ENSMUSG00000071454.13::chr12:3572452-3787394(+)	1	4	2	4	5	4	4	8	2	2	7	2
089ef136-a3f1-46ee-b7e5-b8a9e44a9641_chr17:69964000::chr17:69964918-69970078(-)	5	5	2	4	2	5	5	0	3	3	3	7
089f981e-8575-43da-b668-52c145d96d69_ENSMUSG00000026775.9::chr2:23182764-23197718(+)	5	7	1	7	4	2	4	10	1	4	1	2
08aa3a17-38a1-4c02-8027-958e1ad71c76_ENSMUSG00000028334.10::chr4:46489318-46503632(+)	18	21	12	21	19	25	14	19	11	19	22	13
08b042d6-03b3-43f4-a037-8c607312dde9_chr17:85127000::chr17:85127222-85130490(+)	16	13	9	11	20	12	12	20	10	13	10	10
08b3c48f-709b-42bf-92de-4b9222f7d60f_ENSMUSG00000023495.13::chr9:106448652-106464012(+)	8	7	5	6	12	3	9	11	5	5	4	6
08b83fda-7efb-479b-a60d-dc7fcad4a24b_ENSMUSG00000020390.12::chr11:51985496-51995853(-)	18	40	32	15	44	45	14	36	22	33	12	41
08b869b3-9983-42ed-a50d-2f8dd23d14fe_ENSMUSG00000067629.13::chr17:26959371-26972434(+)	1	7	16	6	6	3	6	3	2	8	2	3
08bae2ab-1b65-4612-a9da-58cfd1421503_ENSMUSG00000011832.16::chr8:4166586-4209542(+)	6	6	5	1	6	5	2	8	3	5	3	3
08c22f9a-2724-4277-bddc-541aee9e6a62_ENSMUSG00000034533.10::chr9:119608466-119627402(-)	8	7	5	1	3	8	4	2	1	4	6	3
08c379b4-c6bc-404a-9d66-23d386fe90a0_ENSMUSG00000025234.11::chr9:59390108-59486618(-)	18	23	15	25	24	16	33	33	9	18	9	27
08c42664-e411-4b62-80e3-2842129b19f0_ENSMUSG00000029420.14::chr5:128757790-128953362(-)	5	6	4	6	5	0	6	4	0	9	4	0
08c716a2-d322-4e92-9ce1-4ce080e248e2_ENSMUSG00000037843.6::chr2:157914652-157944719(+)	4	9	5	4	8	7	0	5	2	0	3	4
08c7b3b6-5c98-4bc3-bef3-d8c03b546f0c_ENSMUSG00000000441.17::chr6:115618596-115676509(-)	4	4	5	4	2	2	11	6	5	9	7	3
08c7ef99-2159-4516-8faf-39c030bb88e0_chr3:107305000::chr3:107305515-107312797(-)	5	2	6	2	7	3	5	3	3	6	4	1
08ccd649-263c-45f6-9473-dddfe9d4bc83_chr11:77492000::chr11:77492789-77494104(-)	6	5	1	2	1	9	4	7	4	5	8	2
08d2b5b3-0093-49d5-ad36-6ff75507768c_ENSMUSG00000057193.8::chr9:21320747-21355028(+)	2	1	3	2	4	0	2	6	2	7	5	5
08d38d2a-28fa-40ba-8fb1-f99de5ab2f68_chr4:62290000::chr4:62290328-62296111(-)	6	17	8	3	6	4	5	3	4	6	13	9
08d4ea75-7c03-4468-8406-b93d7df52c4a_ENSMUSG00000027001.10::chr2:80617265-80634468(+)	6	8	4	9	6	2	4	11	2	5	6	6
08d65840-7fdb-4e55-8e05-c46c06b47292_ENSMUSG00000017210.14::chr11:98704590-98729418(-)	19	16	19	10	20	7	18	20	5	15	11	14
08e2e98f-6530-41ef-a07d-73ba2aeb1b18_ENSMUSG00000048307.8::chr15:36477667-36496734(-)	55	37	34	26	43	17	50	45	15	34	31	27
08e7c114-55a0-4ec1-b278-a8a6e2a881fb_ENSMUSG00000004099.16::chr9:20907208-20952845(-)	2	3	7	0	1	0	9	4	2	3	4	6
08e8e462-d924-4784-b983-516f30471a9b_chr8:94794000::chr8:94794913-94800058(+)	10	6	12	6	14	12	5	8	6	9	3	11
08ea79f6-ef0d-4a33-8a43-3d7b0e640663_ENSMUSG00000026031.15::chr1:58711515-58758884(+)	22	34	15	27	21	24	16	18	7	20	16	24
08eb1df1-fbdd-41ec-8a8f-9ff4b029cfbf_ENSMUSG00000045790.10::chr5:52374650-52471521(-)	63	35	39	51	49	26	60	54	15	44	30	42
08ec81b6-cf1a-416d-9c24-85b46acd0dc5_ENSMUSG00000068240.5::chr4:3973091-3973595(-)	446	440	344	340	401	405	350	584	232	352	336	401
08edf996-fba6-4e65-8653-cc4cfbb28f94_ENSMUSG00000040389.15::chr3:108618958-108645719(+)	9	8	5	5	14	7	5	10	3	3	7	7
08ee9c40-1e5a-4428-8ef7-84ea7ed3e208_ENSMUSG00000019810.15::chr10:13501177-13519035(+)	29	35	17	24	26	63	17	31	12	21	23	26
08f63e88-e13c-4f51-b632-b80d9fc40d53_ENSMUSG00000024158.17::chr17:24850575-24864450(+)	2	3	2	5	3	3	3	5	5	4	2	1
08f8cd7b-5233-4996-807e-73948e04c295_ENSMUSG00000020818.16::chr11:116853778-116874719(+)	3	3	7	6	1	4	4	3	1	4	9	2
08f971a8-98d0-4017-8153-5c6aedfcb316_ENSMUSG00000032657.15::chr3:89183202-89189288(+)	4	3	4	5	6	4	5	9	1	6	2	5
08fb9c64-3c89-4dcf-a559-91dd33aedc98_ENSMUSG00000058240.14::chr16:91679264-91728623(-)	16	11	9	15	11	10	12	16	2	15	9	15
08fe2dc6-e4a9-48a3-9d0b-40933249a6ed_ENSMUSG00000025512.15::chr7:141493137-141539816(-)	7	6	11	6	14	11	12	12	4	8	12	11
0900179f-483f-418b-a501-40022f4b5dfc_chr6:102563000::chr6:102563896-102564398(-)	13	12	5	4	9	2	6	13	1	5	4	6
090ba55a-da02-4a7d-a7e5-63893a030588_chr7:6394000::chr7:6394746-6398173(+)	4	3	2	6	7	4	5	2	4	8	4	4
090db5fb-8e0a-4e0d-b36c-b71cb15ec3ea_chr1:62638000::chr1:62638980-62642284(+)	5	7	5	6	1	6	1	2	8	3	1	3
090ea9c4-bd22-42ea-a2af-eb22e49086c2_ENSMUSG00000024948.15::chr19:6334978-6353868(+)	17	16	10	8	23	7	9	11	6	13	5	8
091079c6-5f79-40b9-8d8e-9bddb979e4f1_ENSMUSG00000010406.12::chr14:54426922-54429756(+)	28	32	20	19	34	27	28	32	18	20	25	25
0910e3dd-15f3-44c8-b3ac-1e6990c25f54_ENSMUSG00000021270.13::chr12:110691027-110696289(-)	16	12	6	16	10	11	20	16	2	11	6	9
0911057f-3481-4dc7-a197-8c628357d841_chr1:75479000::chr1:75479119-75479531(-)	13	15	8	7	7	3	9	8	3	11	14	8
09122882-160c-4672-899d-d54387fe7ee7_ENSMUSG00000029860.16::chr6:42350038-42358392(+)	8	9	4	3	5	4	4	4	3	5	2	8
0919ea21-7da2-417e-903e-6ba44cc1cc77_ENSMUSG00000017740.17::chr2:164967804-164980772(+)	16	6	8	20	9	1	15	13	3	7	8	6
091a1583-dd72-4994-9133-6589e3b5bcb8_chr5:150664000::chr5:150664966-150668644(+)	6	1	0	3	4	7	4	2	2	6	2	2
091e0e23-89bf-42e0-9f49-53504fcd780a_chr19:28762000::chr19:28762881-28763525(-)	10	17	12	13	17	32	14	10	11	10	9	18
09232109-2da1-4d6e-b165-08693dcd0ada_chr8:25574000::chr8:25574785-25577794(+)	3	5	4	4	5	1	4	6	3	5	5	5
09250bca-5552-480e-bc9b-4fe3f8707846_ENSMUSG00000003273.14::chr7:45699947-45710114(+)	14	19	16	7	24	19	11	13	10	11	5	16
092b92e4-a1da-430c-89c2-232ef41d993e_ENSMUSG00000040699.13::chr11:106158039-106160142(-)	7	10	10	16	14	19	7	7	8	8	10	7
092cc43c-1f0b-4d62-8263-bf97ff45d25a_ENSMUSG00000035545.13::chr7:4137059-4148177(+)	3	5	10	3	9	1	9	8	1	6	3	0
0931c6b6-3910-43a9-aa52-fe1e48ccc309_chr6:38057000::chr6:38057772-38057958(+)	14	12	3	5	8	8	7	4	1	9	3	4
093514be-104a-4f81-abfc-54eb18bf87fa_ENSMUSG00000035877.17::chr2:160765781-160872572(-)	13	10	7	12	16	14	14	10	5	12	12	14
0940cc06-9f6b-412d-8170-67f0eb8ee29d_ENSMUSG00000041653.5::chr15:84167836-84187236(+)	3	3	1	4	4	1	4	8	5	3	6	3
0945c802-6549-424f-9ad3-7594fb23c8c8_chr3:88178000::chr3:88178464-88178828(+)	8	6	5	6	4	9	5	9	1	3	4	6
09478a0e-0906-4a35-9cbe-e6d5b5ba6c5a_ENSMUSG00000033981.14::chr3:80686028-80802724(-)	8	3	8	5	7	4	7	4	3	2	3	4
0947b0d6-84f1-4f36-a9b1-a3f038da0e27_ENSMUSG00000022791.19::chr16:32644290-32683493(+)	23	25	10	17	23	5	22	16	2	19	11	20
0948523f-5a51-4997-beed-aec0e399ec37_ENSMUSG00000002524.17::chr15:76070189-76080882(-)	7	8	6	4	4	1	3	2	3	8	6	5
0951da55-72ea-438b-9b78-505ac5d11313_ENSMUSG00000043889.6::chr13:81064683-81066511(+)	30	37	27	24	26	69	21	30	17	29	35	27
095381fc-e258-45be-a7c2-14284ebb352f_ENSMUSG00000020978.10::chr12:69296721-69311785(+)	5	8	9	6	8	1	7	12	2	4	9	6
09545835-030d-4a0e-93d8-7c1604a83bb3_chr2:153616000::chr2:153616932-153618429(-)	2	2	3	2	5	12	2	3	0	4	5	2
0956fba6-a211-4089-8ebf-435d32a3e939_ENSMUSG00000056962.11::chr11:116837431-116843449(-)	3	4	3	5	8	1	6	11	2	4	3	3
09576a43-b4b4-4518-8745-b4b423589ed3-1_ENSMUSG00000017314.12::chr11:102057014-102088515(-)	11	2	8	9	12	0	12	10	4	8	12	7
09587992-c1b2-4acf-b397-909087d29b6b_ENSMUSG00000037152.11::chr3:51405454-51408964(-)	13	18	10	5	11	24	8	7	4	9	9	7
095a2e1e-c681-4e05-9402-ce41f04d10b6_chr13:34123000::chr13:34123260-34127595(-)	3	4	3	6	7	9	5	6	5	10	5	12
09637f2a-55ad-4133-a213-b5d45a103fe7_ENSMUSG00000049659.15::chr11:20685083-20741455(-)	16	12	6	14	17	9	12	20	5	12	12	17
096a4a7e-0658-4c86-8f02-d5c85fa82446_chr8:105326000::chr8:105326394-105329057(+)	10	7	2	6	4	6	2	4	1	4	5	4
096add1b-eb27-44e5-a8e3-809de8c9a9ec_ENSMUSG00000003872.9::chr7:45367890-45370583(-)	23	33	27	26	32	12	24	31	15	30	24	21
096ae702-d5b1-4381-9937-b999831ed989_ENSMUSG00000022099.17::chr14:70603669-70627054(-)	6	10	4	2	9	10	6	10	1	5	7	7
0970188b-d2f7-45bd-aa12-5e31e4935ad5_ENSMUSG00000062328.8::chr18:75001336-75003381(+)	1	6	2	2	6	8	4	3	4	1	2	6
09711972-b0af-456b-9e33-06a1fdb63b0e_ENSMUSG00000024219.16::chr17:28042003-28062775(+)	4	6	2	2	4	2	4	5	4	0	5	3
0972968e-692d-4efa-9f46-11efeb702fd1_chr13:97070000::chr13:97070850-97072037(-)	4	3	7	5	2	1	6	1	4	7	3	4
0972977d-2616-4095-9e7c-866da90e0839_chr5:32491000::chr5:32491646-32495523(+)	16	11	9	9	12	13	15	10	5	11	11	9
09782638-703d-4805-a4fa-8349df88aad6-1_ENSMUSG00000073433.11::chr17:26199182-26201369(-)	8	6	4	4	7	4	3	9	2	3	3	4
097a785a-7ca4-4273-96fe-86545d16eb20_ENSMUSG00000032872.16::chr9:87015635-87077381(+)	13	9	4	5	15	8	8	8	1	12	7	3
09811091-04d1-4305-9d77-31cf72715d1d_ENSMUSG00000022553.16::chr15:76351326-76354380(+)	6	4	7	1	2	1	4	8	2	1	0	4
0982ef65-c28e-49b2-a3cc-8af4d9ed1e1c_ENSMUSG00000028059.16::chr3:88629472-88648050(+)	3	5	4	4	0	0	3	9	6	2	3	3
0986529d-15a0-4318-96c6-b098fd10d1d3_ENSMUSG00000029048.3::chr4:155073391-155084610(-)	10	18	8	14	21	24	7	8	7	12	9	12
099177b0-e28f-4b6c-af40-3cb447b4d9b5_chr13:91704000::chr13:91704616-91708960(-)	5	9	5	6	5	7	3	3	1	11	3	8
0992591a-b104-41d1-b3d5-62cbbb306cef_ENSMUSG00000020889.11::chr11:98767931-98775118(-)	7	5	5	5	6	9	5	10	5	8	6	8
09935bb2-832d-4065-b362-dde6484864c1_ENSMUSG00000064363.1::chrM:9876-11544(+)	11	12	9	5	9	19	11	9	5	6	8	8
099f751d-f82d-4c27-a8a2-d8bda79cb860_ENSMUSG00000001323.17::chr11:74903969-74925703(-)	38	27	23	29	41	5	33	31	7	36	17	34
09a754d4-1f3f-4400-b476-c92f3ef04221_ENSMUSG00000024127.15::chr17:85062308-85087231(-)	4	4	4	5	3	1	3	5	1	4	2	3
09a77337-a748-47d4-86bb-588cc1e8aa39_ENSMUSG00000113960.1::chr13:15780816-16023360(-)	17	11	10	12	14	16	7	15	7	14	14	14
09aa9888-1422-448e-b7b6-c0f29b0147ad_ENSMUSG00000021583.7::chr13:74644934-74693201(+)	4	8	4	5	6	5	10	11	4	4	1	7
09ab6a1b-eb8b-4c69-991e-d2b3f5f2a8b2_ENSMUSG00000059995.12::chr11:102289299-102296631(-)	80	64	49	59	70	25	75	66	33	78	54	58
09af04a7-bc7d-491d-ba7e-d325aa1681dd_ENSMUSG00000048249.14::chr17:26715709-26776635(+)	4	3	7	1	10	3	4	0	1	3	2	5
09b38531-0097-4841-b10c-fc8149c4d8d1_ENSMUSG00000031820.9::chr8:71396860-71404619(+)	7	8	5	6	10	3	5	4	4	6	3	8
09b98d88-5de3-49da-8c97-25b1f56474e0_ENSMUSG00000025982.13::chr1:54987301-55027464(-)	4	9	2	4	5	2	3	3	3	3	1	4
09bb5a90-0d86-4797-898d-55d967e9c212_ENSMUSG00000058589.14::chr10:90829565-90973300(+)	24	17	22	19	14	24	22	23	17	25	22	22
09bbb75b-9c02-4333-b7aa-df5fedd309ef-1_ENSMUSG00000024276.7::chr18:23954704-23964673(+)	11	9	8	8	13	6	8	13	4	12	11	9
09bce87a-bff9-463f-9b27-a6e95028c8ed_chr5:111604000::chr5:111604474-111612015(+)	8	4	1	2	5	1	1	6	2	4	2	2
09c09fee-5110-45af-bac5-575eb804e087_ENSMUSG00000031691.14::chr8:85036914-85057583(+)	30	10	18	15	19	6	17	17	8	28	14	12
09c0de30-18dc-4500-b2a5-ea550968ed32_ENSMUSG00000036291.6::chr14:49066541-49090879(+)	5	7	6	5	4	3	6	10	4	4	6	10
09c1fe7f-1410-42d9-8011-074f0b9857c7_ENSMUSG00000033972.9::chr17:22337988-22361454(-)	5	2	1	8	5	3	3	4	2	5	5	1
09c25812-bb3e-411b-bb10-2d07ea7587b1_ENSMUSG00000021916.16::chr14:31001403-31011991(+)	2	3	6	5	4	3	6	5	7	4	2	6
09c38d4f-5dea-4765-a3fd-8bb3802877ec_chr4:12130000::chr4:12130820-12134166(-)	8	5	4	6	3	9	0	2	2	4	1	7
09c914fd-6f90-4e82-b531-c80562725cef_ENSMUSG00000027673.12::chr3:32737070-32751566(+)	3	15	2	1	2	7	2	5	2	2	4	5
09ccf562-6281-42ea-8aa5-ad68d794c334_ENSMUSG00000020990.5::chr12:69746847-69791267(-)	14	8	8	8	8	7	5	8	8	8	9	5
09cfdb6a-0d3e-462a-8b12-526b40333eda_chrX:73670000::chrX:73670406-73673468(-)	9	9	7	11	15	11	9	12	7	12	7	15
09d2182b-2783-4f76-96ca-209970fc1271_chr19:46328000::chr19:46328186-46328803(+)	2	4	3	4	7	3	9	5	2	7	5	5
09da8ad2-fa0e-481c-b491-09213b88d709_chr2:32789000::chr2:32789286-32797529(-)	34	33	31	17	38	14	25	44	18	30	25	26
09e49eed-38a8-4820-b0a4-029769f20eff_ENSMUSG00000040760.11::chr14:26918987-26970505(-)	23	13	12	15	22	8	24	12	2	21	9	15
09ea682a-8233-4b84-a1a5-0d1c775c4c79_ENSMUSG00000051920.7::chr15:43020793-43170826(-)	12	4	5	7	6	6	7	14	3	12	6	10
09ebb786-ceea-4b0c-b762-c2acdb60fdd5_ENSMUSG00000106379.1::chr5:22746058-23275597(+)	109	133	106	91	146	115	80	103	68	109	103	149
09f5d137-31d6-4d7e-9bc6-2c53551959e5_ENSMUSG00000032590.14::chr9:108085412-108099245(-)	21	25	17	21	30	33	16	25	16	10	32	14
09f5ff71-8860-469f-8eb0-e4f3647ccf4c_ENSMUSG00000001774.8::chr9:18292300-18314001(+)	18	17	13	11	7	17	12	26	9	23	19	20
09f885ac-c839-44d4-89aa-c9ee83141346_ENSMUSG00000054405.14::chr4:132535580-132553742(+)	6	3	1	2	3	2	4	6	0	5	3	2
09fa91db-5996-4b2c-878b-1e13d8802ce3_ENSMUSG00000035954.10::chr12:40792584-40846874(+)	2	4	3	6	7	4	4	10	3	8	5	7
09fc4f00-6b6f-4cc1-9973-de97a13f19ba_chr1:184813000::chr1:184813064-184813563(-)	12	6	9	9	9	12	9	13	3	13	8	10
0a01150f-19cd-4555-86fc-62188ebb969c_ENSMUSG00000037533.20::chr11:54596145-54699285(+)	7	3	3	7	12	3	9	8	5	8	5	7
0a0247d6-8617-4ab5-8d33-4d5c3cd6561b_ENSMUSG00000015165.16::chr7:28810939-28822244(+)	7	13	6	7	15	4	10	12	6	6	4	9
0a02bafe-13e4-4ab0-90ce-26f43aed7cb5_ENSMUSG00000028826.14::chr4:134802758-134853345(-)	9	11	2	4	7	2	4	5	1	2	4	5
0a0b31ed-e147-46f8-8083-f0830aa841a3_ENSMUSG00000010097.15::chr19:8757118-8772475(+)	78	73	43	48	69	53	63	75	27	51	63	79
0a0c07a6-cb47-45ca-b9f4-0cab97f69a36_ENSMUSG00000057766.14::chr18:12260240-12305638(-)	5	2	2	3	6	2	5	6	3	5	5	10
0a0f4609-a18c-43e4-93dd-92374ebe4d04_ENSMUSG00000022201.16::chr15:12118055-12185580(+)	3	4	1	3	3	6	4	3	0	3	7	3
0a163475-199d-4dd1-841c-df507323b515_ENSMUSG00000000605.9::chr7:7282308-7300851(-)	6	5	2	4	5	4	3	5	0	5	1	2
0a1f4179-da0a-494b-8018-ad15ec641c75_chr18:45686000::chr18:45686318-45693155(+)	4	4	2	3	4	4	1	2	2	8	3	2
0a2e3845-a141-474f-b497-0d004ecf456b_ENSMUSG00000003363.15::chr7:27526902-27542815(-)	131	187	135	146	161	175	112	191	82	150	88	140
0a2fde0f-1a42-4b5f-8733-07313e97c87f_ENSMUSG00000084890.1::chr11:99417242-99425497(+)	3	4	2	2	2	4	3	5	3	1	2	6
0a3067a1-e8b8-4658-8fa1-53e10928c927_chr2:94411000::chr2:94411682-94420328(-)	4	3	6	7	4	12	8	10	5	2	7	4
0a33a807-afa4-4321-b125-77aa35595e0b_chr1:180326000::chr1:180326969-180331199(-)	1	2	7	2	4	4	2	5	3	3	2	7
0a391d96-cad2-4a9a-8c28-6d539e096d34_ENSMUSG00000054693.14::chr9:70678996-70780229(+)	6	0	3	4	3	2	6	9	4	8	6	3
0a3a23f6-63dd-4b8e-b651-8c8c8b2cc8d8_ENSMUSG00000031691.14::chr8:85037472-85057583(+)	2	6	6	6	18	3	3	8	6	9	7	11
0a3a6550-2138-47c1-b45e-7497f3ba9447_ENSMUSG00000116081.1::chr15:79480226-79484259(-)	8	17	2	9	13	13	11	16	5	11	15	15
0a3af8cd-692f-4963-84ea-61db5941d4ad_ENSMUSG00000020894.16::chr11:69088542-69092384(+)	4	3	7	4	3	4	1	5	3	1	4	4
0a452279-40f5-4201-8f1f-f08c24032c08_ENSMUSG00000030744.13::chr7:99478881-99483634(-)	15	19	17	14	17	17	22	20	8	25	21	20
0a490837-e8cf-42b8-ad95-53e5c1b129c4_ENSMUSG00000070709.12::chr7:27908690-27929460(-)	15	15	12	16	13	15	11	12	7	21	13	18
0a521431-da0e-4319-8af6-517510915d81_ENSMUSG00000020524.16::chr11:57011657-57327990(+)	6	3	6	2	11	4	8	3	3	16	5	9
0a542dc7-c942-43bd-a43f-9e733e5d701f_ENSMUSG00000036890.13::chr2:44564414-44927264(-)	41	32	20	39	45	29	33	42	14	32	31	26
0a5bf123-fc02-4c97-b469-f194b50d5193_ENSMUSG00000017390.15::chr11:78324451-78327781(+)	39	58	31	33	43	99	35	72	29	47	37	49
0a6399a2-91be-477c-a15b-21899eba68d1_ENSMUSG00000029406.15::chr5:124118689-124124922(-)	4	3	7	1	3	1	3	4	2	2	3	5
0a67a295-9936-49e4-bb54-49c3bfc20c2b_chr7:4996000::chr7:4996264-4999165(+)	7	12	3	3	6	6	4	5	1	5	4	2
0a6ea92c-c071-4527-873b-6fe3a65e6036_chrX:6047000::chrX:6047562-6050953(+)	10	4	1	6	8	6	5	3	0	9	6	10
0a70cb47-cd60-4d1e-bcc8-62e2873770b5_chr13:93301000::chr13:93301499-93304339(-)	12	22	8	10	14	5	20	9	4	11	8	18
0a7231af-3a61-4ea9-9a17-900fc75a0fc9_ENSMUSG00000004565.15::chr8:3516873-3544266(+)	10	2	6	6	5	4	8	10	3	11	10	10
0a73df5a-6a8e-42ef-936d-86a5c0e1aed5_ENSMUSG00000015143.15::chr12:80167546-80260371(-)	3	2	2	4	4	1	2	6	1	8	4	2
0a74e007-e2c1-4551-8752-9090ffea7a0b_ENSMUSG00000025575.14::chr11:118406288-118419086(-)	4	3	2	4	9	2	3	7	2	4	4	3
0a75cfe1-1f78-471e-aacc-2778a442d444_ENSMUSG00000015790.16::chr2:26913382-26916332(-)	32	26	23	29	33	20	32	35	20	21	21	39
0a7d7321-bca4-4c61-b2de-bfe3cb42f2d8_ENSMUSG00000032409.15::chr9:95905515-95953217(+)	3	5	2	1	5	4	2	3	1	6	3	3
0a86c0f8-2c3a-4c51-9899-2605a91c370f_ENSMUSG00000030839.12::chr7:46511450-46639807(-)	5	3	3	5	4	3	7	11	4	5	3	5
0a8f20c0-1ce3-483e-a810-b6d8b3e5bb02_chr15:21593000::chr15:21593538-21598582(+)	9	10	4	5	3	3	7	8	7	2	10	5
0a915b9f-b864-4c69-ba82-bd0587ecc084_ENSMUSG00000028849.17::chr4:126232166-126256283(-)	9	11	10	3	10	11	8	9	2	8	4	4
0a99b293-5eb4-43e7-af3d-a6f8396e8270_chr5:123066000::chr5:123066633-123066804(+)	7	11	5	2	2	11	7	5	4	11	3	8
0a9cde3d-68dc-4c24-9ca1-30fd4e384c73_chr18:40204000::chr18:40204863-40210908(-)	1	3	3	4	5	3	7	4	3	3	5	0
0aa04dfe-47ec-4725-a115-2fa03b99a258_ENSMUSG00000037098.18::chr17:25989041-26069545(-)	1	6	4	2	3	2	3	6	1	6	0	5
0aa48503-195d-4f8c-9f84-95da6ddef61f_chr7:122114000::chr7:122114864-122115083(-)	8	17	11	8	9	18	4	6	13	11	13	7
0aa719db-3a99-4d26-9477-4e8b57db76ee_ENSMUSG00000004263.15::chr6:124742543-124756021(-)	62	63	59	71	94	18	80	53	26	83	80	58
0ab1414c-c2c0-4820-b77e-4f46790c11fb_ENSMUSG00000004698.11::chr12:34371496-34528874(-)	2	5	7	3	6	3	5	7	3	2	2	3
0ab25be1-63d9-4cf7-adb6-a00a94af632e_ENSMUSG00000056458.16::chr12:110804029-110827516(-)	8	9	3	10	10	10	9	10	7	6	8	12
0ab418bc-5223-4291-891b-2ce0fb9f5101_ENSMUSG00000021982.14::chr14:59585449-59595953(-)	6	9	3	6	2	6	2	9	2	5	3	6
0abb3249-d4ff-4ca0-bdcd-302160dc45e1_chr8:20589000::chr8:20589724-20595529(+)	27	33	28	26	35	38	27	41	22	22	20	23
0ac73c55-fb6d-45f5-b9aa-50bc90ba8ac3_ENSMUSG00000014164.15::chr13:58000227-58113377(-)	22	30	13	22	30	22	18	22	7	22	14	27
0acdaf65-6027-40db-a6cd-e7a5d799e338_ENSMUSG00000021546.18::chr13:58391141-58402110(-)	11	12	10	9	15	11	9	8	3	13	7	12
0ad51492-fdf0-44eb-8902-bbadb74d3cdc_ENSMUSG00000032399.8::chr9:64173392-64182661(+)	876	807	584	637	860	807	776	885	381	660	591	770
0ad767e8-9095-429c-87c9-23d538372a61_chr14:7488000::chr14:7488584-7490495(+)	8	2	5	4	3	3	7	8	0	1	3	8
0ae80897-05c0-4ec8-b2ab-5513910360d0_ENSMUSG00000019659.8::chr9:110652738-110711606(+)	58	41	52	31	35	27	67	59	20	40	18	40
0aeb1d9f-084b-4c6d-934f-d396f762a35d_ENSMUSG00000036473.16::chr17:24175430-24205523(-)	6	11	5	11	15	20	6	7	0	7	7	7
0aeecc90-a570-4d0c-a25b-d243e9e431e5_ENSMUSG00000022099.17::chr14:70603672-70628999(-)	24	13	17	16	20	8	20	31	9	17	14	16
0af1e21c-2ffd-45cc-816c-2d0e8e723827_ENSMUSG00000049482.16::chr8:122476142-122481744(+)	5	4	1	3	11	3	10	4	2	5	4	6
0af51d0a-24f6-4328-bd75-2507c8dd0e02_ENSMUSG00000006289.14::chr14:50915681-50930856(-)	190	174	151	160	170	128	145	208	90	153	153	163
0af6a381-2e90-41f8-ad6c-9240629af564_ENSMUSG00000072774.10::chr5:104813168-104859793(-)	2	9	8	6	7	0	7	4	4	5	5	3
0af8a062-fcbf-449e-801a-612e23f6fe45_ENSMUSG00000090841.2::chr10:128490860-128493574(-)	4	9	7	7	13	4	9	8	0	12	5	6
0afb6f05-3fff-41c3-8c00-c38f22ed6471_ENSMUSG00000054008.9::chr18:60684493-60748416(-)	26	13	7	13	24	4	18	18	5	19	19	8
0afcf4fd-5c2b-42b5-8db7-c9ef8b53d48a_ENSMUSG00000038838.15::chr17:35656389-35673703(-)	51	31	25	34	31	31	42	45	12	37	21	32
0b003f8e-cb67-49bf-a605-00cf3e863ccf_chr2:156309000::chr2:156309146-156313696(+)	181	144	155	123	183	170	150	173	100	134	135	178
0b0bb7f1-bdc6-4917-ae07-006a405511f1_chr8:105470000::chr8:105470946-105472145(-)	5	1	5	3	6	0	3	2	5	5	4	4
0b0c4567-b08e-401b-b93c-98ff36f94074_chr12:117276000::chr12:117276849-117282683(+)	34	18	15	21	26	37	15	23	11	13	13	22
0b0f2384-1afd-435b-950f-1615c924be64_ENSMUSG00000022000.11::chr14:75315897-75344426(+)	17	23	29	14	29	23	21	27	12	21	14	26
0b1338fb-d076-423b-96ce-1b36a16c70c6_chr11:87743000::chr11:87743623-87744574(+)	4	3	3	1	7	7	3	3	4	5	3	4
0b18b7b3-a0d4-480e-a85e-7bb70f55455e_ENSMUSG00000089809.9::chr5:99217425-99729211(-)	10	11	9	10	8	6	8	12	3	6	9	6
0b1b1db5-985b-4b04-978d-40c82a7fd922_ENSMUSG00000003344.14::chr10:80642622-80656494(-)	31	37	21	22	53	20	41	40	12	28	27	38
0b1b6f20-ea51-45cf-8811-0834d1c964e9_ENSMUSG00000074743.4::chr2:148404465-148408188(-)	53	41	37	63	37	50	73	73	32	39	40	82
0b1b9149-d7fb-4a5a-b024-3b3e8a67496a-1_ENSMUSG00000004933.17::chr10:81257298-81262985(+)	4	7	7	4	8	3	6	14	1	8	3	11
0b251da7-db47-4a91-9bc4-3e8d4ccec4b6_ENSMUSG00000058589.14::chr10:90829427-90971702(+)	11	8	12	16	15	6	19	17	5	19	21	11
0b27d521-cfa3-4faf-840a-bf19b6213c2b_ENSMUSG00000073889.10::chr4:41755502-41769474(+)	17	22	9	11	13	13	18	23	3	15	12	18
0b2f92af-ef76-4227-9d68-3f34c1c7c2f5_ENSMUSG00000021901.10::chr14:31251502-31259944(+)	11	9	9	8	11	5	21	9	4	7	5	7
0b373a54-74bd-4be8-833c-041bac91744e_chr4:136339000::chr4:136339842-136345981(+)	22	21	16	8	15	13	9	12	9	9	12	12
0b37ce59-509f-4349-ab38-496b7035a09e_ENSMUSG00000031833.10::chr8:70778116-70805054(-)	29	24	13	18	31	4	31	22	12	19	25	19
0b38c11b-1287-470d-b2de-77ca46526ac6_chr11:100360000::chr11:100360939-100361715(-)	7	7	7	9	8	3	4	3	0	10	6	4
0b38c99e-fb0a-4bcf-b598-f3e56adbd333_chr9:15707000::chr9:15707190-15710265(-)	3	5	5	5	1	2	2	1	0	4	7	6
0b396bfd-3ec4-45c7-a334-16b64f9ebc7d_chr14:18183000::chr14:18183496-18183677(+)	4	4	1	1	8	6	0	0	1	9	2	2
0b3c1010-760b-43ac-8808-fa7453292509-1_ENSMUSG00000042439.13::chr18:65580844-65689443(+)	1	5	0	6	3	1	5	7	2	6	5	3
0b3ca5bf-a47b-4b2b-bdee-c3284173e191-1_ENSMUSG00000041777.12::chr2:73283104-73312567(-)	26	23	23	18	34	15	37	38	9	19	10	25
0b3d4e32-8c4a-4183-bc36-b948d9eb7115_chr8:104540000::chr8:104540806-104544890(+)	6	1	1	6	6	2	4	3	4	2	6	3
0b425f33-5f42-4b13-8f37-b7c55aab2198_chr4:93332000::chr4:93332772-93335380(-)	10	2	1	6	3	7	2	8	3	2	3	6
0b42f14c-6f98-42e4-b753-8bec8a67ad53_ENSMUSG00000015790.16::chr2:26913382-26916332(-)	23	19	12	19	26	22	19	21	8	14	13	21
0b43ccf1-1f5a-4c38-8aee-8775dba8801b_ENSMUSG00000001175.16::chr12:100188121-100209814(+)	9	4	4	4	7	6	7	9	2	6	8	6
0b44a945-4076-40af-82d7-aebe458462bd_ENSMUSG00000015790.16::chr2:26913382-26916332(-)	2	0	4	6	10	4	5	8	1	6	3	4
0b4b7d75-85ac-42bc-a86a-c4500b159f46_ENSMUSG00000039849.6::chr2:164880051-164894454(+)	41	54	32	31	37	42	37	40	18	39	39	41
0b530e1c-4795-45c9-9800-c1434caf6951_ENSMUSG00000029001.15::chr4:148152799-148160094(-)	23	19	20	12	26	17	15	21	11	19	16	23
0b5a7052-2e0c-45d8-a5c4-c4260c427474_ENSMUSG00000033526.16::chr2:121347047-121355330(-)	10	6	6	5	10	6	5	5	2	6	9	6
0b603829-2249-43fe-8c7c-4db5651f6a86_chr15:102634000::chr15:102634998-102635349(+)	570	732	457	483	671	846	574	762	365	502	564	686
0b6b18e3-8dd0-4c3a-9bc6-440530ce8c6f_ENSMUSG00000022340.15::chr15:44671855-44748418(-)	3	3	5	5	3	8	6	2	2	11	8	4
0b6bc99f-4517-4825-85fd-31397ae0514c_chr5:109832000::chr5:109832011-109835311(-)	2	6	3	1	8	1	3	3	0	2	5	6
0b6e2a49-eb06-4ebc-ab0f-1f730eac6dbb_ENSMUSG00000053819.16::chr3:126596997-126845017(+)	22	19	12	22	28	27	22	26	10	14	20	22
0b6e7b03-e747-4c7e-9537-7fa7774f4771_ENSMUSG00000040945.13::chr4:140714350-140723220(+)	4	7	7	7	13	5	4	12	2	10	7	3
0b775dc2-66ee-4f72-847b-5e5e14234ba0_ENSMUSG00000050555.9::chr9:35560819-35570097(-)	5	9	10	7	4	9	7	11	4	10	9	9
0b78d457-35c8-4fae-b2c2-b9b8df22bcbc_ENSMUSG00000030852.18::chr7:130692764-130764785(+)	21	14	18	38	26	12	41	32	6	25	18	24
0b7d9988-1394-489d-8591-000a67b48310_chr4:15905000::chr4:15905457-15909846(+)	117	72	72	106	83	122	99	110	69	99	78	88
0b7ddc47-2c72-41ae-94d3-84791ee16f91_ENSMUSG00000058740.14::chr2:25877880-25916359(+)	23	19	16	18	11	8	19	28	7	16	22	18
0b837b6f-0a4e-4fe3-b25c-e0cc777a8eaf_ENSMUSG00000024811.11::chr19:36834231-36893477(+)	33	11	13	14	32	5	12	11	3	13	7	13
0b847a96-0f99-42ce-abc3-284ffc90ed21_ENSMUSG00000020196.10::chr10:75646111-75764316(-)	2	1	3	6	4	1	8	6	0	6	1	2
0b85d512-a051-4be3-85b3-7e15d7a6da1c_ENSMUSG00000031442.21::chr8:12915910-13020509(+)	3	3	3	6	5	2	3	3	1	3	3	5
0b883e83-3d62-4e79-a7b5-ab59958fb655_chr7:59196000::chr7:59196894-59197858(-)	8	14	24	7	12	13	16	22	5	13	10	9
0b9611ad-5979-4b0f-aa38-7a17f9aa1259_chr11:23489000::chr11:23489737-23498030(-)	7	4	4	4	2	1	4	9	4	4	4	8
0b96215a-b6e6-47b4-b0e8-fe430ab3cfc7_chr13:48256000::chr13:48256954-48262591(-)	11	2	4	7	8	8	5	4	0	5	2	4
0b9acdc4-1832-427d-9075-9fe53c5faa90_ENSMUSG00000029190.19::chr5:36600484-36695937(-)	14	11	12	12	18	13	12	19	5	12	12	12
0b9aef3a-5dc4-47fd-9348-77975cef016c_ENSMUSG00000039217.13::chr9:50554826-50581837(+)	6	7	12	5	9	10	6	12	8	11	5	7
0b9df880-80fc-45f9-b2d0-0d07869822fe_ENSMUSG00000064293.14::chr6:105677659-106699310(+)	4	7	2	3	5	0	7	1	1	3	13	3
0ba1804b-1d72-4b42-aa75-636005aef5d3_chr15:81872000::chr15:81872308-81872534(+)	5	4	5	2	2	2	6	3	1	3	3	3
0ba3d469-aec7-41fc-ad05-79af88dced92_ENSMUSG00000027680.15::chr3:34020107-34069985(+)	7	4	2	0	7	2	2	4	2	4	2	4
0ba825d3-95f1-4b9f-a3ee-9062a087ea84_ENSMUSG00000041912.12::chr3:94413299-94434668(+)	2	8	4	5	3	5	4	7	5	5	5	6
0baeafb6-f711-42c1-8ef2-fc35a147761f_chr10:14654000::chr10:14654754-14657451(-)	24	24	17	17	35	51	18	23	13	27	28	23
0baf22ae-844b-427a-98eb-74b8f786003f_chr2:150335000::chr2:150335348-150341536(-)	4	10	5	7	8	4	4	7	3	4	6	5
0bb0b94c-ac1c-420d-adc9-67b6ca651bce_ENSMUSG00000030588.12::chr7:29238451-29247529(+)	12	13	15	13	15	13	13	15	9	12	12	19
0bb42ebb-5378-4729-a794-11f0b04f1949_ENSMUSG00000032127.9::chr9:44347927-44361644(-)	19	20	17	22	17	35	11	22	12	21	22	18
0bb58e01-ea9f-477a-8268-097c22a61825_chr14:79287000::chr14:79287948-79288971(-)	4	2	3	5	5	3	7	5	1	7	1	5
0bb76b0c-9f29-4c8c-b52a-bc04be0440aa_ENSMUSG00000099927.1::chr9:84423983-84424845(+)	13	7	12	8	14	16	5	15	14	9	8	17
0bba89f0-0ef4-4b50-a24f-4505a755d849_chr15:98831000::chr15:98831671-98833995(-)	12	20	11	9	18	14	4	19	10	9	4	8
0bc1bafe-68e7-48f5-a883-38c76300d370_chr19:4794000::chr19:4794714-4799830(-)	5	12	1	6	9	6	6	7	3	3	6	6
0bc47233-508b-4cb2-9c59-717ff655a949_ENSMUSG00000003518.13::chr11:101973468-101984751(-)	5	5	1	2	5	0	3	3	6	2	4	6
0bc54837-9dea-4362-8879-5ab9933995c3_ENSMUSG00000029022.18::chr4:147860790-147868499(-)	5	9	5	7	8	2	8	15	5	9	5	3
0bc79eaf-cde2-4797-a4c1-a6d38cc2947f_ENSMUSG00000026238.14::chr1:86526736-86530712(+)	10	13	11	4	8	10	14	11	5	4	4	9
0bca4f83-20ce-435d-8eca-068b7bef83f7_chr3:88880000::chr3:88880336-88880467(+)	16	17	8	7	15	12	13	14	3	15	13	15
0bcfd42c-ee1c-4bb2-bd45-d86e42d85f4c_ENSMUSG00000047238.4::chrX:153036165-153038721(-)	225	193	159	172	200	225	192	237	90	176	166	179
0bd36f08-a4be-47b8-a00a-4ebbdd213c91_ENSMUSG00000041346.11::chr11:69554091-69579324(-)	8	14	9	7	11	7	7	13	9	15	7	5
0be00207-d5b8-4c54-920a-76410f46d531_chr1:84695000::chr1:84695768-84696019(-)	18	15	10	12	12	8	11	7	3	9	11	10
0be5a6c2-bfe2-4fae-b88c-4af450fc756e_chr14:55548000::chr14:55548804-55550583(+)	6	2	2	5	8	2	5	4	2	7	2	5
0be5f52f-b72c-4967-8d50-95af0fd5cbcd_chr3:14604000::chr3:14604417-14606563(-)	15	17	17	13	21	22	14	28	12	11	11	18
0be6fa19-f291-4ec4-a37b-e9b4b0e1e452_ENSMUSG00000058064.6::chr18:15832793-15833378(+)	6	11	3	4	4	12	6	6	4	1	5	7
0befaa87-01b0-4457-adfc-3e6bd0c554d3_ENSMUSG00000042605.16::chr5:121711859-121814950(+)	6	2	2	4	3	1	4	9	2	2	3	3
0bf0b18e-5e2d-4cc7-9a7f-b7c446bbc34e_chr8:123232000::chr8:123232254-123236209(-)	35	27	17	21	38	20	24	37	19	39	28	29
0bf3a1d6-d43a-4ac3-9d3e-f43232bdf4e0_ENSMUSG00000026347.13::chr1:127490700-127677866(-)	14	13	10	8	7	6	5	8	10	12	10	11
0bfbc317-5de2-4a61-bfd7-59bc474afa8c_ENSMUSG00000058589.14::chr10:90829427-90971459(+)	5	6	4	2	4	1	7	4	3	7	2	8
0bfd5970-9f4e-44fa-a538-b7248cf45d7b_chr19:46375000::chr19:46375801-46377727(-)	17	31	14	14	15	43	17	13	7	15	13	12
0bfe858f-6fb4-4cad-99b0-7fd941250678_ENSMUSG00000037344.14::chr5:137309897-137333597(-)	23	16	10	20	30	8	23	23	13	24	19	28
0c092965-5f3a-420e-a3e2-bf344365d928_chr15:102279000::chr15:102279569-102281754(+)	20	20	22	11	17	13	18	22	5	16	20	19
0c0b83ec-ce25-4b7f-afc4-1783d6d4f169_ENSMUSG00000098692.1::chr13:67339305-67399819(-)	3	3	1	1	4	8	0	0	2	7	4	4
0c11a39a-70d1-4f6d-97e2-7add8f63f8f4_ENSMUSG00000015090.13::chr2:25466710-25469749(-)	5	3	10	1	3	1	1	6	6	1	2	3
0c127c19-30d7-4c4f-aa0f-d079cfd9b434_ENSMUSG00000001441.13::chr11:97205841-97280638(-)	5	6	4	7	7	1	6	6	1	3	6	3
0c151088-4a57-4d90-acec-fa5ab5fe996f_ENSMUSG00000052253.6::chr15:25986316-25998481(+)	12	13	7	4	13	12	5	6	1	6	5	13
0c166649-8798-472d-8f8c-c5ad6c136d07_chr10:39118000::chr10:39118803-39123363(-)	4	5	6	6	6	5	9	6	2	7	0	3
0c16f688-3b03-4a28-a7b9-0a7a8269a56f_ENSMUSG00000035283.5::chr19:56722198-56725683(+)	134	116	81	81	111	111	95	123	49	106	98	127
0c1c6602-bb71-475d-8044-5af7074adbf4_chr4:136143000::chr4:136143835-136145763(+)	5	2	3	4	2	2	1	10	2	4	5	2
0c1deec9-3216-4748-ade9-d015d8fe1285_ENSMUSG00000006010.14::chr1:150361304-150393080(-)	21	5	12	6	14	16	11	14	6	9	9	4
0c217d64-7685-4249-b890-9b5b94cf25ed_ENSMUSG00000029446.14::chr5:129765557-129787154(-)	10	3	2	4	7	6	4	6	2	4	3	8
0c27b319-aba6-4fc2-9e95-212f57a65582_chr16:36035000::chr16:36035682-36040679(+)	4	9	2	8	7	8	3	4	3	2	3	5
0c3a9143-f13d-41ef-8d6d-d26df3948e95_ENSMUSG00000002413.15::chr6:39609039-39725463(-)	4	3	2	5	2	0	5	2	4	4	4	3
0c3bc4e1-1b68-4c13-9b1c-cc53b07117c2_chr5:70749000::chr5:70749159-70752462(-)	18	25	10	9	18	15	11	18	7	19	3	22
0c3cc7fd-64a9-4378-b263-2bb2e2e099e8_ENSMUSG00000057363.12::chr1:43749511-43827800(-)	18	11	14	8	10	8	19	16	11	15	15	18
0c407dfc-6dba-4d41-bb71-6a91732cfe10_chr17:35892000::chr17:35892676-35897312(-)	10	5	9	4	9	2	5	11	2	5	9	3
0c422d93-dc0a-4072-9ba9-b8ecf30389d5_ENSMUSG00000035864.14::chr10:108497649-109009275(-)	15	18	9	4	9	20	8	10	6	11	14	10
0c4362ce-bcbe-4775-ac90-7d2cbd7416d5_ENSMUSG00000060152.14::chr5:115235835-115240966(+)	6	5	4	3	5	10	3	6	2	5	4	6
0c492f0c-d19f-4d7b-813c-2dced9d4e88a_chr3:152462000::chr3:152462814-152464555(-)	23	8	16	14	22	43	13	20	8	15	12	18
0c49420e-1af1-41d5-a14f-895e1c3cd21f_chr2:174088000::chr2:174088180-174099657(+)	2	7	1	2	2	2	4	7	3	4	1	3
0c49c961-5be7-4dda-abf8-f69cc48bcd02_chr13:74034000::chr13:74034347-74036174(+)	26	26	11	24	27	42	18	25	5	23	16	27
0c4a10d9-0f17-44ec-b4bd-e6de3429be84_ENSMUSG00000028649.21::chr4:123349715-123504570(-)	2	2	3	3	1	0	7	5	2	4	7	6
0c4cce37-d4e6-4b75-a8f6-9e75b16d829c_ENSMUSG00000029095.17::chr5:35814439-35884973(+)	8	7	11	4	7	4	10	13	2	8	7	7
0c568cdb-a92f-494a-b80c-4f097996322e_ENSMUSG00000035203.16::chr7:5080234-5098176(+)	60	30	29	29	40	19	36	47	21	35	38	43
0c579bf7-9f4f-4958-9567-4951bca55d0e_ENSMUSG00000084845.9::chr4:155734873-155740564(+)	15	8	6	9	16	6	11	12	5	3	7	5
0c5a5faa-84af-4e83-8cb7-a366d2a619d3_ENSMUSG00000040687.16::chr2:91137359-91182889(-)	7	0	4	3	6	1	4	15	3	1	1	3
0c5acbfb-8c62-4696-9c20-891e698e7185_chr2:151590000::chr2:151590548-151632549(-)	25	27	15	26	20	37	18	26	13	20	18	32
0c5b6920-0ed5-4020-b58b-5c92fa41f893_ENSMUSG00000001248.15::chr7:31130126-31151033(-)	16	15	25	19	18	4	26	25	16	14	16	13
0c5c3267-dfac-471f-8c04-132fdb9636f5_ENSMUSG00000002014.12::chrX:73787027-73790826(+)	16	18	15	25	22	16	18	25	8	14	15	23
0c5eca81-6c06-4728-ac23-12e8da732f40_chr2:181519000::chr2:181519858-181520946(-)	1	3	2	4	4	3	3	6	0	7	1	3
0c5ed31f-be59-467d-aa33-79bac6552e7b_ENSMUSG00000001995.9::chr8:125418062-125491222(-)	2	6	4	3	5	11	3	9	2	5	2	4
0c6912ff-36af-4383-b70b-c2ab680232b6_ENSMUSG00000022982.10::chr16:90220753-90226329(+)	9	4	4	9	7	5	6	11	2	10	4	2
0c6a961c-c678-41c0-b799-9189eec7071d_ENSMUSG00000032512.7::chr9:119895156-119926586(+)	15	8	7	5	10	2	11	11	9	11	6	13
0c82cc2c-bb8f-4a20-8fe5-d2bb313e82c8_ENSMUSG00000030374.15::chr7:16816316-16840931(+)	6	2	2	2	1	3	2	8	1	3	6	1
0c83da24-cb86-4158-8d07-5e47b31bc29d_ENSMUSG00000027012.15::chr2:71211991-71263294(+)	4	3	2	3	5	7	0	10	1	7	8	3
0c844327-f575-423b-a8db-f256acefe9ec_ENSMUSG00000022099.17::chr14:70603672-70628999(-)	29	18	25	31	30	13	21	30	9	20	24	28
0c88badd-858f-4f02-83c2-be6480bed139_ENSMUSG00000027263.12::chr2:121189393-121201817(+)	13	10	11	6	6	15	8	13	5	2	9	6
0c8cac43-860e-4a6d-a1b2-c0f11752d18b_chrX:152343000::chrX:152343597-152368704(-)	4	0	3	5	3	2	8	4	4	6	4	4
0c8e6051-113f-4616-b695-b6e082971bed_chr2:180099000::chr2:180099464-180104488(-)	7	4	3	4	10	2	1	2	4	7	1	5
0c946820-d15f-4074-abe1-4e1fc1ac01c7_ENSMUSG00000014353.15::chr2:128818302-128854261(+)	18	9	7	12	6	5	11	8	2	9	4	7
0c973f5a-86ed-4067-a053-38be04357c1a_ENSMUSG00000047824.13::chr3:89430423-89435128(+)	9	3	5	8	9	0	6	3	3	4	7	4
0c99bddc-ae53-4af3-b40e-efefe52f9738_ENSMUSG00000051736.8::chr10:39118803-39133857(-)	8	3	5	4	2	3	7	3	3	1	1	7
0c9d1909-823a-4215-9d30-99a03f724b07_ENSMUSG00000034799.16::chr8:71624045-71671757(-)	9	9	11	5	14	9	9	17	2	10	6	16
0ca68bbc-1d7d-461d-8781-0f2a33ead768_ENSMUSG00000027466.15::chr2:152316333-152332412(-)	5	3	4	1	4	3	2	1	5	6	2	2
0ca78bf1-a429-4158-801a-fddaa51535d2_ENSMUSG00000026259.14::chr1:87476833-87510362(-)	9	8	2	1	6	3	3	7	2	8	4	2
0cab5da9-f6e0-4f52-83ea-7948d00c027e_chr15:95620000::chr15:95620258-95623684(-)	4	7	3	6	3	7	3	3	3	4	1	5
0cb372e6-5255-4ad4-bf3b-d3ac33895f3c_ENSMUSG00000028986.12::chr5:24100622-24160785(+)	4	4	5	6	4	5	6	1	1	4	4	5
0cb4845b-50d0-42b2-8aec-78cafef10f04_ENSMUSG00000029455.14::chr5:121567707-121593580(-)	13	6	4	13	13	6	12	11	5	7	12	5
0cba6923-9076-46bd-a958-ebb80a13e179_ENSMUSG00000029310.13::chr5:104046525-104065379(+)	12	8	10	9	7	7	8	15	4	4	10	11
0cbaafae-89f5-4c2c-9881-eddcf5b44df0_ENSMUSG00000072437.4::chr19:60755986-60759914(+)	138	120	83	96	136	121	121	121	59	99	88	139
0cbe305a-d46f-4a06-86af-ff560471b965_chr2:180582000::chr2:180582757-180586304(+)	5	3	9	7	4	4	10	3	6	3	11	6
0cbf2fa2-9daf-473d-8940-5edf79d4ebea_chr14:111683000::chr14:111683275-111687157(+)	9	5	8	9	5	11	10	14	5	14	3	4
0cc2de9c-965d-42b8-8b66-bd35ea947d73_chr19:8723000::chr19:8723486-8726443(+)	2	6	2	3	5	1	4	3	4	7	3	5
0cc2e3c9-c899-43ae-933a-ca51c032bc84_chr15:83375000::chr15:83375606-83376137(-)	11	8	3	2	7	7	7	6	3	7	3	6
0cc50a63-94b8-4ad1-ada4-16fcc21821e3_chr11:97318000::chr11:97318711-97318887(+)	5	7	3	5	11	11	5	5	1	0	6	8
0cc9e8c0-dbbd-47b0-8e3d-e8f7359cde38_chr4:42731000::chr4:42731729-42735544(-)	7	4	8	7	6	5	6	11	1	4	3	5
0cced990-f793-4b08-845a-52342262513b_ENSMUSG00000060002.14::chr10:88469513-88503889(-)	4	3	2	2	6	1	2	3	1	4	5	7
0cd0b546-97e2-4ab0-9e42-f24bf73d6167_chr4:70427000::chr4:70427064-70432952(-)	19	18	14	12	29	19	16	18	11	28	12	24
0cd17843-10d3-4a48-9aa4-e3c868d5edb2_ENSMUSG00000026825.17::chr2:32308470-32353263(-)	5	3	2	6	5	3	6	6	4	9	8	10
0cd382fe-c244-4eab-9fbc-9fb392ed3f03_ENSMUSG00000029310.13::chr5:104046967-104065379(+)	6	4	1	3	7	3	4	6	3	3	2	1
0cd51a76-52ca-49e7-9e98-5821947c09e9_chr12:21417000::chr12:21417249-21417588(-)	41	38	18	27	33	28	28	41	14	31	30	31
0cd9dd78-39d8-4433-8db0-5d026258f056_ENSMUSG00000013629.16::chr5:31048658-31072705(+)	12	13	10	15	18	10	17	21	6	15	22	13
0cddd82c-019d-47f4-9fbd-33bc177dd81f_ENSMUSG00000087475.3::chr7:114315858-114416548(-)	8	1	1	2	2	4	4	3	1	5	5	2
0ce2c8d4-277c-4ac8-97cb-52be82286fa8_ENSMUSG00000030226.12::chr6:138364474-138582102(-)	3	5	2	3	9	1	3	4	1	6	4	7
0ce54d45-f93f-4b90-a0a9-06ceb88c3c08_ENSMUSG00000107879.2::chr6:128169703-128200623(-)	29	28	16	17	31	21	21	29	8	27	19	16
0cef5d11-c901-4821-af56-e39aa36ec4e5_chr5:84205000::chr5:84205509-84210750(-)	9	4	1	2	3	2	2	2	3	4	1	4
0cef9e65-21d3-4304-aac2-075547fbf5ed_ENSMUSG00000033545.14::chr8:111535867-111625720(+)	116	99	72	91	108	52	102	94	50	105	115	112
0cf82b9a-3fda-430e-b095-012039f91aaf_ENSMUSG00000061983.7::chr10:23785197-23787179(-)	46	37	33	22	46	36	35	57	24	43	34	40
0cfd4fc9-8153-49d6-b41a-5c552ef90a68_ENSMUSG00000057666.18::chr6:125161852-125165605(-)	16	16	17	9	16	26	7	24	5	9	10	9
0cfdfad0-c46e-4893-822d-5b6f896eb419-1_ENSMUSG00000022377.16::chr15:64086856-64312673(-)	13	17	11	5	12	6	11	19	4	12	11	10
0d002a60-e4b5-4c42-bf74-64c9c852205a_ENSMUSG00000073725.8::chr1:24678629-24765448(+)	35	25	21	23	24	11	24	18	19	33	22	28
0d02b560-a504-4a1f-863e-a591a3d806a4_ENSMUSG00000031167.16::chrX:8142360-8145679(-)	3	4	6	6	2	6	5	3	2	3	4	3
0d042c61-a004-4c3b-a761-e1aebd25baa4_ENSMUSG00000028677.19::chr4:117271463-117289446(-)	9	20	10	11	12	8	15	13	8	13	12	7
0d06643a-5545-456c-a218-619a618e5b3f_chr11:70238000::chr11:70238123-70239803(-)	4	6	3	3	2	2	5	3	1	7	5	6
0d0a5a23-e160-4302-b963-0e3ac0b27aaa_ENSMUSG00000042520.16::chr3:90000139-90052515(-)	2	2	3	2	3	0	5	1	5	6	5	5
0d1799d0-3101-4d23-a5c1-4dc2670e768d_ENSMUSG00000076612.8::chr12:113287284-113288932(-)	12	13	4	1	7	9	4	2	0	3	6	7
0d18f477-7de2-4012-8a48-99039d6709bb_chr9:115238000::chr9:115238609-115243169(-)	3	6	3	2	3	10	4	7	2	5	4	6
0d2113bb-2350-4b13-8378-ba975d77cd27_ENSMUSG00000004207.14::chr10:60277728-60302597(+)	7	9	5	8	16	3	5	8	4	2	2	5
0d2143d0-30b3-42c2-8bdd-890c03161171_ENSMUSG00000002326.6::chr14:55672382-55678741(+)	4	3	4	3	4	4	4	3	1	2	5	4
0d21d15b-e379-44cc-adf7-2a5362eecbf0_chr16:35856000::chr16:35856221-35856419(+)	2	7	3	4	3	4	2	2	1	5	6	6
0d229961-e044-40eb-89f6-b5ae7d1402b7_chr15:21590000::chr15:21590799-21596999(+)	4	8	3	4	4	3	4	7	3	8	3	3
0d275e0f-2452-409e-82f3-1f1146a7aaac_ENSMUSG00000021639.17::chr13:100468683-100492367(-)	2	6	2	5	3	6	1	2	2	4	3	6
0d2ee1b0-c624-43fd-9f29-4f9a466d3a35_chr1:87049000::chr1:87049840-87055004(+)	8	9	5	4	8	6	9	9	5	6	6	7
0d3325f4-3b5a-406f-b78a-443889737001_chr10:70439000::chr10:70439235-70441120(-)	22	16	15	15	18	23	15	20	13	19	18	13
0d33494a-1a22-45b8-a93f-cb74253278bb_ENSMUSG00000001569.10::chr5:29435394-29452099(+)	8	2	1	3	2	7	2	6	3	2	1	7
0d33e012-83a3-46e9-a484-367c27686bf3_ENSMUSG00000028070.7::chr3:88056519-88058495(-)	5	4	3	7	2	8	6	6	1	4	3	5
0d35adb5-146b-4237-98ce-417a9656066f_chr15:34836000::chr15:34836173-34838657(-)	8	4	7	5	8	5	3	7	3	3	4	6
0d3b1537-952e-489a-a48d-11e13493cb9c_ENSMUSG00000056204.8::chr8:70649074-70659738(-)	3	6	4	4	1	10	4	6	2	3	5	4
0d3c852c-262d-4a21-9521-ef793849b027_ENSMUSG00000057230.14::chr6:86849516-86991864(+)	5	1	2	6	1	0	5	3	5	2	3	6
0d43898b-9c37-4354-a2e7-b0751a806b19_ENSMUSG00000003099.11::chr7:17004639-17027894(-)	7	5	4	1	6	3	2	9	3	2	4	6
0d4447c0-f414-4b62-a85d-eb6836fcf9c1_ENSMUSG00000068739.13::chr3:108425180-108445156(-)	69	65	42	66	77	120	49	67	29	50	51	57
0d47120f-be75-4bc3-b385-adb57551032b_ENSMUSG00000051853.10::chr15:98737624-98762992(-)	38	23	22	39	28	14	34	27	19	17	26	30
0d49cbd2-03fe-4832-a3b4-51319bde71ba_ENSMUSG00000007783.10::chr7:44959371-44974778(-)	1	2	4	3	1	1	3	3	2	10	7	2
0d49f9be-e41f-436b-a291-07e59b12c5f4_chr14:75962000::chr14:75962486-75967816(+)	43	19	41	50	46	48	35	36	37	45	28	41
0d4c3d1f-cb8a-4cc2-8b52-2d8d1f12e0f8_chr2:181015000::chr2:181015554-181019596(-)	4	3	6	5	7	9	6	3	1	4	3	5
0d549795-07a8-4a3a-ae58-b13d8ea01664_ENSMUSG00000025468.15::chr7:140081319-140082508(-)	5	8	7	9	10	2	6	9	5	5	4	13
0d558441-f013-45d9-a215-499c1629bc8f_ENSMUSG00000031060.16::chrX:20617784-20650901(+)	7	4	8	8	16	0	9	14	3	8	7	5
0d665fa6-3163-4637-81ad-01f1f1daf56e_chr7:120659000::chr7:120659293-120661430(+)	6	5	5	3	6	10	2	7	4	5	3	5
0d6b5249-ba19-4599-9c62-948c5c7aec61_chr7:30739000::chr7:30739834-30746453(+)	2	4	7	5	2	4	0	9	5	4	5	7
0d6f4d20-6438-4398-a494-62a96faee6a9_ENSMUSG00000007034.15::chr17:34927546-34930356(+)	2	3	1	3	4	2	5	4	4	2	3	4
0d7ff1bc-cadd-4a63-9968-e4a2e7343ff3_ENSMUSG00000027509.11::chr2:173000123-173015739(+)	0	4	4	9	7	2	3	8	4	10	7	5
0d863072-147d-4e40-89d5-0e5e1117a8b8_chr5:65595000::chr5:65595118-65598988(+)	100	75	79	87	122	84	105	121	45	95	94	105
0d876cb7-efba-404f-b09e-ab403965ff52_chr4:86854000::chr4:86854100-86854915(-)	67	67	55	59	54	62	46	61	22	67	63	62
0d8f8b30-b09e-43d1-8029-3c25723dca33_ENSMUSG00000005089.15::chr2:102658658-102778106(+)	16	17	9	12	12	12	8	14	7	18	5	12
0d91e0ba-e58a-4f69-aa42-ee2bf6cf53d5_chr10:91001000::chr10:91001417-91001614(-)	12	4	12	14	4	12	13	20	7	13	9	12
0d97a13f-1e24-4cbe-ba01-d8259dbb18e7_chr6:35041000::chr6:35041795-35044784(-)	11	12	7	8	11	10	12	7	5	8	7	9
0d99b06a-6e70-4329-9c72-e5b2e8582d97_ENSMUSG00000042453.14::chr5:21884453-22344690(-)	4	4	3	3	5	5	1	4	1	5	6	2
0da00497-05ef-45ae-b8ac-d61c44da517c_ENSMUSG00000027589.14::chr2:181837912-181857446(+)	8	9	4	8	2	0	3	9	2	5	4	6
0da2c5db-1e8a-4f4c-b75f-497dc30e1044_ENSMUSG00000028524.21::chr4:102760327-102971983(+)	24	21	20	21	24	14	15	25	9	31	25	23
0da34546-1f80-43a7-af59-ee2f35a53e6b_ENSMUSG00000003814.8::chr8:84842086-84846320(-)	2	6	6	7	7	8	3	5	0	5	3	8
0da36d39-fec3-4b6b-8fc6-cc12957685d1_chr11:72683000::chr11:72683522-72686481(+)	16	12	10	14	17	18	22	16	13	19	13	23
0db3269d-aee0-4ff9-871c-1ee919d803e5_chr3:100685000::chr3:100685503-100687705(+)	12	13	10	18	11	9	13	17	6	11	7	12
0db37b33-d9b8-4dc1-bfd5-86896e2bc0da_ENSMUSG00000032119.5::chr9:44290043-44302775(-)	8	15	9	9	19	22	12	11	3	13	9	18
0db38642-c379-4ce8-981f-a3dc15096311_ENSMUSG00000002660.8::chr17:56990391-56996188(+)	2	1	6	8	4	6	3	10	2	5	4	5
0db6be46-06bb-460a-841d-f255cfd2b84f_ENSMUSG00000034187.18::chr11:103821781-103954024(-)	7	6	2	7	7	4	2	7	2	9	4	4
0dbaa823-d02a-4947-a0a3-8dd7237d756c_ENSMUSG00000079614.4::chr18:67774857-67795354(+)	11	7	6	4	8	7	11	7	2	4	5	5
0dcab76b-4633-4c32-869e-5d975dcf8b0e_ENSMUSG00000046756.10::chr11:115604162-115607314(+)	3	6	1	2	2	4	4	13	6	4	5	3
0dcf7138-9eb8-4000-a38f-e8f6037a6344_chr9:15002000::chr9:15002127-15006053(-)	17	10	6	8	7	11	4	9	4	6	7	8
0dd0ebf0-3ce3-4651-89a8-20a6d9c7da93_ENSMUSG00000030519.14::chr7:64501948-64754579(+)	2	2	6	3	5	2	9	9	5	3	2	2
0dd6ef40-61e6-460e-a8db-226f61d14f5e_ENSMUSG00000002524.17::chr15:76070189-76080882(-)	9	9	7	6	11	5	7	9	5	6	3	3
0dda411a-ba72-4c9e-a72c-f13aa985d5ea_ENSMUSG00000031783.10::chr8:94857517-94863859(+)	9	3	4	3	6	4	2	4	1	3	0	5
0ddad221-7ed8-477c-9d8b-e1041d300453_ENSMUSG00000001910.5::chr8:84670072-84687902(-)	25	38	23	30	39	44	33	30	13	34	36	44
0ddbf3ec-83f1-4307-a28e-6f49b7d98297_chr12:79153000::chr12:79153955-79156179(-)	5	0	3	4	7	5	1	6	4	5	3	5
0ddc8ed1-2c2a-48fd-bede-b7e73eccacec_chr10:95415000::chr10:95415613-95429653(+)	8	4	5	5	4	4	2	7	4	9	7	3
0dddb9d5-9501-4eb7-a37e-dbf979189216_ENSMUSG00000021417.15::chr13:34977747-34994132(-)	17	7	6	10	11	6	8	14	7	8	11	11
0dde7ab1-bf2e-48dd-8a04-788c8da31deb_ENSMUSG00000052658.5::chr9:120577345-120578529(+)	2	7	2	4	6	4	1	5	3	6	1	4
0ddf0edf-9566-4f6e-9970-68d673d0c15a_ENSMUSG00000036427.5::chr7:34202158-34229614(-)	27	14	17	19	18	12	20	15	9	13	11	19
0de1cc15-6a28-4fa1-a555-3afcbcc03a52_ENSMUSG00000070003.7::chr8:70597489-70608314(-)	11	9	11	7	10	2	9	18	4	14	10	16
0de1ccfb-6986-4540-8625-ed03ed3ab29f_chr7:78786000::chr7:78786929-78792989(+)	8	6	4	10	9	8	4	20	8	9	5	6
0de42698-44ad-48c4-9f29-7179c5b34842_ENSMUSG00000078816.9::chr7:3303521-3331099(+)	7	12	10	6	12	7	6	23	5	9	8	11
0def36e2-e3dc-42d4-ae7b-2fdd002eb5a0_ENSMUSG00000027160.16::chr2:110017816-110045322(+)	5	2	2	1	6	3	7	7	0	4	3	2
0df1e07a-345b-4da4-9f40-3a38ef5ca968_ENSMUSG00000022099.17::chr14:70603669-70628999(-)	34	24	29	24	20	23	26	31	26	25	18	19
0df2875a-6131-4bb9-9301-2b6d2e624e85_ENSMUSG00000004347.17::chr6:56104007-56369631(-)	10	7	4	2	5	1	4	3	1	2	0	3
0df9644e-09ad-4ebf-be4c-f85f6fea8464_chr2:130664000::chr2:130664426-130666015(+)	3	1	4	6	3	5	5	7	3	7	7	7
0e006e73-bf6e-487f-baeb-1fa60e57f833_ENSMUSG00000032462.14::chr9:99038400-99140087(-)	12	13	8	10	9	3	7	7	4	6	5	7
0e011b97-6ed4-4675-8992-e96c14aaffe9_ENSMUSG00000068748.7::chr6:22875501-23052916(+)	24	14	14	21	23	19	22	26	11	25	10	17
0e06eeed-2812-4efe-a8fa-9cd75d146431_chr7:126948000::chr7:126948285-126949581(-)	3	3	3	0	4	5	4	5	4	3	2	1
0e081ebc-144c-49cd-afcc-3e5545e9acbb_chr11:105349000::chr11:105349700-105351458(+)	5	5	8	6	6	6	3	6	4	3	2	6
0e0b7099-420b-4f17-8b90-a5da1ec2c0a0_ENSMUSG00000037465.10::chr15:38294412-38300341(-)	26	17	13	26	23	63	13	35	18	30	25	44
0e0bc081-6d90-4442-8ddc-7bfc32491468_ENSMUSG00000069678.10::chr6:83077868-83080855(+)	3	4	4	8	3	6	9	7	2	3	11	9
0e0bd534-5547-40c8-84a3-70fc0d539664_ENSMUSG00000027797.15::chr3:55461915-55536552(+)	34	28	14	22	27	9	29	20	5	13	15	30
0e0ed6d8-ff6a-442d-9b5f-647798f31332_chr5:135186000::chr5:135186335-135187997(-)	16	8	4	4	5	7	8	7	5	4	6	7
0e100570-c3d9-416c-8e6c-e4a23bde7581_ENSMUSG00000093575.1::chr16:3884712-3904769(+)	7	8	6	5	5	4	7	9	1	11	7	9
0e115030-36e4-4474-943a-30ab3123c0d2_ENSMUSG00000032609.12::chr9:108447635-108452377(-)	6	4	4	1	9	6	5	3	1	6	3	3
0e19ac49-58da-444f-aa21-4efced0ae0dc_ENSMUSG00000019763.11::chr10:4401383-4432301(-)	7	5	4	3	6	3	3	3	7	6	6	5
0e1f8f32-142d-49a8-a18a-1cc4835ba338_ENSMUSG00000025245.14::chr9:123697569-123717625(-)	27	30	19	23	21	21	28	28	9	23	21	25
0e210e12-bbce-4655-a7ec-c24e11dbadba_ENSMUSG00000035469.17::chr14:59201241-59237265(+)	6	9	2	9	12	5	7	10	4	9	3	5
0e27a544-b18a-449c-990b-bb88c67f486c_ENSMUSG00000056851.14::chr15:102470549-102498881(+)	11	5	11	11	5	3	4	9	3	8	9	14
0e289acb-89a0-405c-b6e9-fc1fccafe4c6_ENSMUSG00000034675.17::chr13:55473712-55488111(-)	2	9	3	5	5	2	3	9	1	3	4	3
0e306894-c06d-4e61-8657-13f205a415a1_chr7:92925000::chr7:92925608-92926777(-)	1	11	3	7	3	6	1	4	1	7	6	2
0e30f248-9575-441f-908f-9b94b7ce79fd_chr3:5575000::chr3:5575885-5578606(+)	12	7	6	10	7	4	8	8	7	8	2	5
0e375338-93ce-4604-b1f9-be3c2c54532d_ENSMUSG00000002413.15::chr6:39603236-39725463(-)	4	10	2	4	7	1	7	3	2	5	2	5
0e3a0880-8c1b-45b7-b507-891ad484f634_ENSMUSG00000020598.16::chr12:44328982-44600760(+)	7	1	4	2	6	1	2	6	1	6	2	3
0e3cb86b-d1a6-48c7-9a76-13864aebe803_ENSMUSG00000040843.10::chr1:165214921-165236922(-)	22	7	15	9	22	6	17	23	4	16	16	19
0e3d92d6-2aa0-4692-bf4f-e335c1cc3835_ENSMUSG00000026018.12::chr1:60020790-60043184(-)	6	4	1	8	6	6	5	6	2	3	7	5
0e3dab14-040b-4181-821b-e92f6293e923_chrX:157545000::chrX:157545530-157546794(-)	6	3	9	8	9	5	7	2	4	8	3	6
0e41d8f4-8e52-4de2-a4f6-bba142c5e636_chr10:85009000::chr10:85009286-85016447(+)	3	5	8	6	4	2	4	8	6	6	3	5
0e4458a7-f892-4a74-8206-cd857161d2f5_chr1:106720000::chr1:106720458-106721246(-)	9	12	6	9	8	15	8	8	4	10	8	12
0e4694b4-1334-48b8-9faf-c03c65031873_ENSMUSG00000090841.2::chr10:128490860-128493829(-)	8	5	9	9	5	3	6	12	3	5	5	5
0e48075e-5267-4cb1-870f-cc848becaf9c_chr9:20653000::chr9:20653883-20655448(+)	5	3	2	4	4	2	4	3	1	0	0	10
0e48ba65-7df1-4d1d-a0c0-4c47d316ede0_chr11:98152000::chr11:98152153-98156988(-)	23	16	17	7	25	20	9	28	9	22	8	20
0e48f4df-614f-48a4-b1fb-332d98721247_ENSMUSG00000102205.1::chr16:77413357-77415322(-)	8	8	10	8	18	11	3	13	4	9	4	11
0e492705-031b-455b-8c2e-b3a9e675fbf8_chr18:31909000::chr18:31909097-31911245(+)	10	6	6	16	7	3	10	15	6	9	6	5
0e49710d-28e0-4533-a63d-011af467e69a_ENSMUSG00000026688.5::chr1:167371965-167393841(-)	41	41	35	27	35	37	26	49	13	24	32	39
0e4cd6e5-2643-4ea2-b8a2-90c5c14843df_ENSMUSG00000039615.9::chr17:25830633-25837082(-)	6	4	2	4	9	3	2	6	2	4	3	3
0e52f800-5157-49d0-ae7f-4eb2b6766a68_ENSMUSG00000022756.17::chr16:17572955-17576698(-)	6	3	3	5	7	2	8	8	3	3	4	2
0e537f2a-8f6f-4068-90c9-b8133c80f54d_ENSMUSG00000019087.13::chrX:74297142-74304721(+)	25	20	14	27	25	24	16	19	13	18	22	15
0e58fb97-e809-4cb2-9b70-774fb38002d9_ENSMUSG00000071337.11::chr6:86404281-86432797(+)	3	5	8	5	9	4	5	9	0	7	2	4
0e5b628a-9814-4c09-99fa-35ad56774161_ENSMUSG00000021546.18::chr13:58391234-58399011(-)	2	4	3	4	4	7	3	8	1	2	2	0
0e646cc7-22d9-45c2-9a08-46533b7d47c1_ENSMUSG00000049807.16::chr11:97444228-97502402(+)	8	8	5	2	6	0	8	5	6	9	5	8
0e67a3d7-efb9-40b9-8ad8-db76ff51a6c2_ENSMUSG00000071454.13::chr12:3572452-3781395(+)	4	1	1	2	0	2	2	8	2	5	4	6
0e6898ee-c8e0-46c9-86c7-5f45b72a4f53_chr16:11074000::chr16:11074910-11080625(-)	5	5	3	3	2	1	8	2	2	3	2	5
0e6b9e0e-7a67-4b1a-b7ac-bad450ed1135_ENSMUSG00000047415.12::chr12:100876681-100899298(-)	9	3	9	9	7	6	13	7	2	7	11	10
0e74fc8f-c543-4e5e-b3b6-d0acf10b4de2_ENSMUSG00000022664.11::chr16:45139572-45158706(-)	19	30	17	19	32	45	24	33	11	29	15	26
0e76f8c3-f75c-44c6-8727-bbbf3b2ee961_ENSMUSG00000092536.2::chr7:141943703-141946113(-)	17	9	16	17	19	11	18	19	7	10	14	17
0e799455-4b47-4826-99ac-40afb0f2c51e_chr7:143458000::chr7:143458341-143460996(-)	4	2	2	5	6	4	9	1	1	4	5	5
0e7e2c4b-11be-4777-ab41-72d79d80923f_ENSMUSG00000059049.14::chr4:82897926-82986626(-)	4	4	4	2	7	9	4	6	3	8	3	3
0e88399b-e48b-4340-a9e7-b3c9120d0f65_chr17:5816000::chr17:5816031-5817159(-)	92	82	84	78	111	91	87	123	69	92	99	93
0e88d964-eda7-4452-b489-c94feb916060_ENSMUSG00000018395.19::chr11:53567396-53602981(+)	15	8	16	9	14	6	13	15	5	10	6	7
0e8c3833-d522-4f7a-8526-8f4ae6743b41_ENSMUSG00000031791.8::chr8:72572054-72587282(+)	8	6	6	5	7	3	0	6	1	2	6	3
0e8c83c1-8f2d-4b1b-a071-160dc5ce4f3e_chr3:146986000::chr3:146986220-146988305(+)	5	1	4	5	4	9	4	2	5	5	3	5
0e8d9bdd-eb84-4d75-937d-ce4be33688f6_chr11:121306000::chr11:121306906-121310231(+)	4	6	3	7	5	20	8	4	3	8	8	4
0e8f3104-1cc5-468a-85b8-ac04f6707002_chr7:18962000::chr7:18962600-18965162(+)	5	0	2	6	3	5	4	3	1	4	1	3
0e905683-62f6-402c-898a-df89d5f56f1d_ENSMUSG00000003992.15::chr13:91460282-91701236(+)	4	5	0	3	5	1	5	5	2	4	1	2
0e90d709-aaaf-41b1-8323-48f9671917d2_ENSMUSG00000028646.16::chr4:123905040-123936993(+)	8	8	4	4	12	4	2	10	2	4	4	6
0e9117fe-e5d7-45ef-bcb7-a2e76466fefc_ENSMUSG00000079084.10::chr9:13246954-13292520(+)	6	12	6	2	4	7	4	4	2	4	5	8
0e92052f-736d-45ca-aa80-28956fcfa852_chr15:81800000::chr15:81800790-81803514(-)	11	12	5	1	8	0	0	7	2	9	2	3
0e95a4bd-c0a8-4a0e-ae38-87992fba6840_chr19:8888000::chr19:8888386-8888774(-)	7	6	1	8	5	6	6	7	2	3	2	5
0e9fe600-75c7-4d6b-9af8-422ac3ac6739_ENSMUSG00000070509.15::chr7:73391226-73393342(+)	3	6	3	1	2	2	3	0	1	7	5	4
0ea29e12-51c7-4b39-a198-562b14d26b76_chr13:58805000::chr13:58805231-58808140(-)	13	12	8	10	15	5	11	13	7	18	12	7
0ea47d47-19c8-4f2e-bf93-d9565b9ad25e_ENSMUSG00000082229.1::chrX:103182970-103186287(-)	22	13	11	24	26	18	21	24	7	15	22	34
0ea7499f-b303-4fc4-9a01-bd6afbb97dc8_ENSMUSG00000057719.11::chr18:42147696-42158451(+)	2	13	2	0	6	7	3	3	1	1	2	6
0ea85b3a-e27a-4089-84b3-a10cdbdbd74b_ENSMUSG00000028803.18::chr4:135448891-135494506(-)	3	2	4	9	7	1	3	9	1	3	3	4
0eaba5dc-cc2c-48d5-8ac9-36fa522c64d1_ENSMUSG00000039717.16::chr3:13776847-14181980(+)	42	32	25	25	23	17	28	30	19	24	26	35
0eace5fc-ad4a-4b94-a9a6-c14ce12c313c_ENSMUSG00000022681.15::chr16:13819343-13835448(+)	18	23	6	10	15	16	19	12	12	19	15	22
0ead9433-d4c8-478f-997b-342c2bc9762e_chr5:73308000::chr5:73308910-73314069(+)	89	77	57	59	101	67	54	66	27	65	53	108
0eaf1cc3-b9ce-4c06-80d2-3728e69b2b08_ENSMUSG00000054648.8::chr8:69705136-69716873(-)	4	4	3	7	5	4	5	4	3	6	4	8
0eaf959e-aea0-49e2-869e-fe7877175a61_ENSMUSG00000043384.15::chrX:135742734-135747322(+)	28	25	24	31	38	27	42	31	18	34	40	31
0eb05d86-550b-4d4e-88ca-6de2a60903b9_ENSMUSG00000020978.10::chr12:69296721-69311785(+)	32	26	25	25	26	10	28	44	13	24	21	37
0ebb557a-7813-4035-9f5b-cb84f38f8746_chr17:87746000::chr17:87746160-87749349(+)	7	6	2	4	6	6	5	4	1	7	2	4
0ec1993b-585b-41eb-a153-22ad71d26aae_ENSMUSG00000055553.16::chr8:70511664-70527845(-)	12	6	3	5	4	8	5	6	0	3	5	9
0ec2bd7b-40d8-4296-83a4-71e944142f88_ENSMUSG00000027347.18::chr2:117279992-117342925(-)	3	5	4	3	6	5	4	2	7	1	5	3
0ec2cef1-5f14-4859-84d6-a04450091a57_ENSMUSG00000046798.14::chr5:5505108-5514958(-)	3	5	2	1	3	5	1	3	3	4	2	5
0ec49142-b430-4878-81c9-3a59a23b6f95_ENSMUSG00000047181.12::chr11:95010280-95026087(+)	3	2	5	2	4	5	4	2	3	6	5	3
0eca8b50-f583-4d21-9e7f-ce2427c5db2d_chr19:4964000::chr19:4964944-4967932(+)	5	5	3	2	7	7	3	2	3	3	3	3
0ecd62c6-2ae7-448e-8c1d-b539dab8a70f_chr11:120558000::chr11:120558558-120560530(-)	6	6	2	1	8	6	4	3	0	4	2	5
0ecdde85-e7d4-4dc6-b4e3-6f8537dfc443_chr16:80378000::chr16:80378313-80378960(+)	2	1	5	3	2	6	6	4	1	3	6	6
0ed6e318-30d2-4ad5-8cda-75f1105c15ce_chr1:15860000::chr1:15860484-15867762(+)	4	9	2	4	6	6	4	9	4	5	7	4
0ed731da-66ba-4772-8f35-53e8beb983b0_ENSMUSG00000046096.7::chr7:120677617-120734271(+)	8	13	8	10	14	8	12	15	6	11	11	12
0edc5805-f459-42da-909a-ffa2677cbfe9_ENSMUSG00000039069.19::chr2:180070591-180085900(+)	10	9	7	8	7	6	3	10	4	7	2	12
0ede6db7-aac3-49b0-a385-341f76b1676e_ENSMUSG00000075480.2::chr11:106159649-106161157(+)	14	10	4	5	2	2	8	8	4	7	8	6
0edfd21e-b87e-432b-aa89-aea16a803564_chr2:129208000::chr2:129208026-129211616(+)	14	18	16	13	17	32	15	18	13	14	12	20
0edff661-a368-4a7f-86d0-00466dfaa9ce_ENSMUSG00000028426.10::chr4:55350051-55392237(+)	82	91	58	67	77	122	69	83	38	75	64	89
0ee291a4-2b2b-410d-8a9f-cfc971d56bc2_chr2:157319000::chr2:157319407-157326058(+)	7	2	3	5	3	4	4	5	6	1	2	4
0ee3acaf-556a-4321-a427-133c4dd3d05a_ENSMUSG00000061477.4::chr12:28631082-28635878(-)	21	17	14	16	20	15	5	16	13	14	9	14
0ee93e31-6cfd-4b49-ab30-4b216958effe_chr8:123957000::chr8:123957738-123958935(+)	7	19	2	10	15	16	8	12	8	10	7	9
0eeba068-f64b-4ed2-949c-bd5e8d277f30_chr4:109444000::chr4:109444726-109452340(-)	4	4	3	2	7	8	4	5	4	6	3	7
0eeea500-61a0-400e-b755-81ffa36fff97_chr19:5600000::chr19:5600048-5603154(-)	3	7	4	10	8	4	6	8	5	9	7	5
0effbedc-80dd-423d-a750-d38ae46fd354_ENSMUSG00000015312.9::chr10:80930072-80932204(+)	4	5	3	3	2	4	4	4	2	2	6	4
0f01828f-17a9-482d-b912-aed24c1b1196_ENSMUSG00000053332.13::chr1:161035177-161038539(+)	2	4	4	7	13	2	4	5	3	3	2	7
0f18dd26-e363-452d-8999-180ff2d12e42_ENSMUSG00000022378.14::chr15:63930943-64060428(-)	45	47	27	23	46	33	37	41	22	37	32	26
0f1c2617-4e13-40ff-a724-6bd3255eccc9_chr2:61710000::chr2:61710213-61711790(-)	3	2	0	6	4	1	4	4	1	7	3	4
0f24ec59-7b41-47a3-b936-9cae932cbc13_ENSMUSG00000003469.9::chr14:70457475-70468832(+)	8	6	5	5	6	4	5	4	5	6	3	2
0f2dc332-3f13-4255-9ca9-89bb4597030b_ENSMUSG00000050705.15::chr17:35892676-35897111(-)	13	8	18	12	13	8	7	17	7	10	12	11
0f2f2dbf-e1e8-4b8a-80b8-934f3a166d91_ENSMUSG00000100691.1::chr8:70776348-70777823(+)	29	26	31	27	36	40	39	40	16	27	17	31
0f3352e9-4f3b-4a21-85f6-eda6cfca293b_ENSMUSG00000034274.11::chr11:4895342-4928867(+)	34	29	26	27	18	22	21	36	24	34	26	26
0f33b868-8e7e-4cf5-abb0-e5d14e797e36_chr2:112492000::chr2:112492839-112493517(-)	7	2	8	14	5	4	5	14	4	10	7	4
0f399313-0a2f-4098-a420-645a5a67e38f_ENSMUSG00000033577.18::chr9:80296752-80309388(+)	5	5	2	4	8	0	2	1	3	3	4	3
0f46a946-5cf2-493b-8f16-7238a36d4313_chr2:34804000::chr2:34804998-34805310(-)	6	7	7	6	5	17	13	10	4	7	6	11
0f4cc164-8a12-416f-a321-eb0522ec0d2a_ENSMUSG00000057594.12::chr11:120464865-120467420(-)	24	14	3	7	8	5	8	13	3	11	13	10
0f50dc35-5689-4ea1-8f52-c171dfd1ae0a_ENSMUSG00000094370.7::chr14:5718335-5734245(-)	6	5	4	6	4	4	11	7	1	8	4	7
0f51ffbc-0ee4-445f-a4b7-1781b59fa67b_ENSMUSG00000030533.16::chr7:80325294-80340219(-)	8	8	13	8	6	3	5	12	3	4	2	4
0f52e039-5459-4151-8e92-7c847fcf5097_chr4:126967000::chr4:126967761-126969382(+)	2	2	2	7	5	4	3	7	2	3	6	7
0f54fbc7-d61d-4e36-88c1-bd01d26792b4_ENSMUSG00000063659.11::chr1:177442822-177450764(+)	13	11	5	10	15	4	17	17	6	18	9	16
0f61272b-4c49-43aa-b353-c0f7783d2989_ENSMUSG00000025034.9::chr19:46500983-46516451(+)	72	82	53	87	72	48	87	73	22	81	44	69
0f6262ca-f462-4739-b4d5-a602041d4b0f_ENSMUSG00000020827.18::chr11:70562889-70614483(+)	86	71	55	62	67	19	96	92	30	46	58	46
0f62906e-744f-476a-a940-bc1da91ba474_chr5:135011000::chr5:135011968-135014117(+)	4	3	5	5	2	4	2	8	0	2	3	5
0f66067a-9906-4660-8ee4-b17c6cb81cdc_ENSMUSG00000028059.16::chr3:88629472-88648050(+)	25	20	30	22	16	9	33	34	8	25	31	19
0f6ed10d-e569-4d17-aec0-cf37740bdb26_chr6:67287000::chr6:67287302-67289997(+)	7	3	2	2	3	4	2	7	0	7	2	8
0f706371-088a-4759-bfe7-4b0877b3623b_ENSMUSG00000056724.15::chr9:110621134-110636986(-)	7	2	3	6	2	6	5	5	3	2	4	4
0f718630-59e3-4723-9368-16ad3e3c8b2b_ENSMUSG00000061578.8::chr5:117414830-117774238(+)	17	16	14	15	25	10	17	8	7	28	7	23
0f7537eb-5581-48e8-bb52-d3845335ddc4_chr19:3678000::chr19:3678643-3678823(+)	5	8	2	2	13	10	6	6	4	3	8	7
0f7666bb-c5f0-4bbc-9824-e1a602dc4c30_chrX:135839000::chrX:135839105-135844726(+)	6	7	5	0	2	0	3	9	2	1	1	3
0f78eba2-1c8c-4866-bead-880fa3b60229_ENSMUSG00000025909.16::chr1:8362677-9298236(-)	5	4	8	4	4	3	4	3	2	7	1	4
0f86ac36-9df9-4fff-b745-70cee3dc8fca_chr12:108809000::chr12:108809690-108816631(+)	31	48	24	28	35	48	27	36	17	26	29	31
0f948abe-a442-40fe-9758-815f4e720b28_chr4:108227000::chr4:108227749-108231788(-)	27	31	17	23	31	60	24	39	6	26	10	40
0f97736b-db3f-43d0-82c7-d25ba8b5267b_ENSMUSG00000025425.18::chr18:77185838-77255765(+)	10	7	5	7	9	10	10	6	9	10	4	13
0fa117f5-e404-494b-980a-17fc53d3a3b9_ENSMUSG00000023307.14::chr19:37207567-37222151(+)	11	13	13	9	16	5	14	15	8	7	16	12
0fa1d67c-4e4c-4538-b460-4decc64e5866_ENSMUSG00000031600.11::chr8:40511802-40550757(+)	12	6	8	17	12	10	15	9	8	20	12	13
0fa6ca4f-3135-4aca-818d-3d49da143b32_ENSMUSG00000053870.7::chr3:155084917-155093197(-)	8	5	4	7	6	3	4	11	1	5	2	7
0faa9446-34f6-480a-a544-147d133f5cfd_chr1:134430000::chr1:134430634-134432337(+)	19	27	13	16	25	54	9	15	9	15	9	25
0fb5e879-dc28-43f0-ab94-d86a1a9e5fce_ENSMUSG00000022099.17::chr14:70603669-70628999(-)	11	2	6	11	9	4	3	5	2	5	9	12
0fbb7776-0737-445b-94f4-4f5fed0811c3_chr8:105305000::chr8:105305370-105308363(-)	4	4	11	3	9	3	6	1	3	5	3	5
0fc69959-cf92-4c73-bdb0-394c40e0b341_ENSMUSG00000022629.17::chr15:90933275-90980919(-)	19	20	19	15	24	15	20	12	6	19	21	15
0fc8a6d7-7ed6-4cb2-b4c5-a4e693557bc4_chr11:3639000::chr11:3639784-3647706(-)	15	21	16	15	22	29	11	13	10	14	15	23
0fcdf2b3-f820-49aa-b3e5-51237d88e217_chr7:27468000::chr7:27468866-27470098(-)	53	90	36	40	60	136	37	68	37	48	48	67
0fd17a30-8d8f-48fb-ba6b-f01c6746868a_ENSMUSG00000021488.8::chr13:55212385-55310716(+)	2	6	1	2	2	8	8	3	3	4	1	1
0fd6af62-785d-44ae-92f9-a530886b006c_ENSMUSG00000003435.9::chr7:28314897-28338746(-)	185	118	107	114	143	57	170	169	57	144	105	125
0fd7893e-e2ba-4df9-9816-942cf51b65c4_ENSMUSG00000104507.1::chr1:189342881-189344897(+)	4	4	4	4	4	4	6	5	4	6	6	5
0fda6747-be2d-4aba-873e-0a8660485c9c_chr10:115312000::chr10:115312221-115315591(-)	5	7	5	5	8	2	6	7	2	7	6	2
0fddc1b5-5905-484e-8959-f4c7012aaa1f_ENSMUSG00000048967.16::chr8:69887789-69901638(-)	5	4	1	2	4	2	4	6	3	4	1	1
0fe99fb2-21a3-4ae9-9a17-69a0a5b9fe26-1_ENSMUSG00000022110.13::chr14:73552765-73596142(+)	10	4	7	4	9	7	6	8	6	10	7	3
0ff278c0-cfc7-41e1-852c-8270e7a5f476_ENSMUSG00000052957.8::chr13:60174404-60177517(-)	41	34	41	46	33	44	48	53	32	35	22	29
0ff5632b-2c91-4fc4-8c5e-a327fc38ad94_chr4:148151000::chr4:148151541-148152348(+)	10	11	9	5	4	6	12	5	8	2	12	12
0ff7e83e-e1a3-4eed-b667-640c1dce7eba_ENSMUSG00000040174.14::chr2:93980636-94010807(-)	2	6	2	2	4	5	0	5	3	3	4	4
0ffd985a-3d66-4582-ac5b-8a9a685d3c9d_chr2:102400000::chr2:102400464-102401167(-)	46	84	46	43	46	30	87	51	26	67	23	36
1000d041-a43f-4b04-91c0-e5a6e6644275_ENSMUSG00000015127.14::chr17:25222581-25234443(+)	4	5	4	7	9	5	2	2	3	9	10	4
1001a401-249d-4036-8bdf-239d5ea2001c_ENSMUSG00000022789.15::chr16:16312237-16358959(-)	22	15	5	8	11	5	10	10	3	11	7	11
100506fa-3b10-4685-823d-3116001d0aa6_chr3:10012000::chr3:10012604-10016335(+)	4	6	5	2	3	4	2	6	3	6	4	4
10063b18-fc7c-4e01-918a-a194000306f2_ENSMUSG00000038406.17::chr7:45002947-45016000(-)	65	48	36	40	46	10	77	51	21	51	23	34
100d225d-ba87-4294-97ab-19ca80af52c3_ENSMUSG00000022750.18::chr16:17759662-17793382(+)	28	29	11	24	27	13	26	35	15	29	26	26
100d242b-79ee-49a1-8b56-a2e7e1a6b142_chr18:34433000::chr18:34433254-34438084(-)	5	5	0	3	2	6	1	1	2	6	4	3
100e126b-f57a-40d6-b975-19a049157469_chr5:109942000::chr5:109942264-109945607(+)	26	16	10	15	13	25	11	22	10	13	16	15
1013d2c5-a12a-45eb-8cbb-fcbe11c13d03_ENSMUSG00000051375.15::chr18:38185913-38211970(-)	21	15	12	19	30	2	44	17	8	26	15	18
10148b16-7f2c-4c81-8acd-36525e396b68_ENSMUSG00000046785.8::chr9:111271791-111279093(+)	61	57	39	61	60	29	76	75	20	56	59	52
101607d9-aa63-430f-9d7a-b04c7a077caa_ENSMUSG00000022565.15::chr15:76170973-76178880(-)	4	4	8	8	6	1	6	5	2	6	3	4
102e29ea-3b37-4f3e-b4dc-02246fbe4d7b_chr4:14914000::chr4:14914447-14915501(+)	37	39	28	26	37	60	25	23	15	35	24	42
102f07cd-984b-451f-8c30-4473819d45c6_chr16:20532000::chr16:20532989-20535168(+)	3	3	0	6	4	10	5	4	0	2	0	3
102fe3c4-3adf-40aa-adea-6aedee35acdf_chr1:16564000::chr1:16564327-16567725(-)	1	6	1	4	5	9	1	4	2	3	5	7
10393e33-62fb-48d1-bcb2-128a26f53a81_ENSMUSG00000058886.9::chr7:141297179-141327672(-)	10	3	4	7	6	4	9	10	2	8	8	7
103ae783-b013-4bfa-9bb8-75a7c372b655_ENSMUSG00000056851.14::chr15:102470549-102498881(+)	8	6	9	14	8	4	9	4	7	8	9	8
103dc80c-e2e6-4eff-8361-9047e44f6d85_ENSMUSG00000026037.14::chr1:58462770-58504955(-)	6	6	9	3	5	10	11	6	6	2	11	7
103e5645-4a74-49ec-a86f-769b7274690a_ENSMUSG00000020566.19::chr12:17284721-17325255(-)	3	3	3	5	5	3	2	4	5	1	3	2
1040a2af-a027-43fb-9276-bbfeb8df5cfb_ENSMUSG00000024530.8::chr18:67464890-67480581(+)	17	14	17	11	14	7	13	23	11	17	15	17
1043eede-0d89-4936-9ab7-5d4d1e943507_ENSMUSG00000036585.16::chr18:38838672-38929157(-)	38	44	24	32	27	13	37	34	17	36	29	38
104796e5-d381-4154-8f90-90b4e6ef2a23_chr2:13001000::chr2:13001779-13010045(-)	264	209	255	281	330	548	236	290	146	286	204	323
10489819-eaae-4f5d-a085-4b722daf8dc9_chr14:31368000::chr14:31368679-31373591(-)	8	8	7	0	1	9	4	1	3	6	4	4
104cc309-c723-4589-bb3d-7eba0a6b9d3d_chr4:36951000::chr4:36951099-36951744(-)	17	14	10	14	21	6	17	17	6	25	13	13
104d15eb-e2a6-402f-8161-b7b405b4be53_chr16:28156000::chr16:28156980-28161129(-)	19	22	11	12	28	18	21	13	9	18	12	24
104e9700-2de4-4a89-a240-3056789336f4_ENSMUSG00000042594.16::chr5:121815487-121837646(-)	4	4	4	5	9	6	4	4	1	4	6	7
10501060-b961-4623-a398-936b19afacb0_ENSMUSG00000102900.1::chr2:13010287-13014236(+)	15	4	7	6	10	9	8	16	2	8	4	7
10540a6a-943e-4077-a1c1-626c2040f429_ENSMUSG00000026150.14::chr1:82724933-82752390(+)	4	7	4	2	5	5	4	5	0	4	3	4
10581ce7-39fa-4d5b-b1fa-978d2cd71b8a_chr6:115278000::chr6:115278361-115284740(+)	19	19	16	24	20	21	15	20	13	12	7	15
105b8a35-ed30-4da1-957e-cd5fcadb80e8_chr9:122682000::chr9:122682974-122686965(+)	21	28	31	12	22	18	21	34	20	25	19	16
10639dda-6210-44f2-b6ad-3e6b3002206d_chr5:46414000::chr5:46414258-46415424(+)	5	5	4	2	2	5	4	3	4	4	2	2
1065bef2-97f2-4fcc-a850-f03e311f34f3_chr4:106431000::chr4:106431797-106441322(+)	18	11	17	10	16	34	18	19	16	13	13	18
10697fd7-7453-42f1-a3d9-e3c207bbc92a_ENSMUSG00000027575.19::chr2:180967233-180982458(+)	6	4	1	4	6	1	3	11	2	8	4	5
106bab74-b80b-45b6-bc4e-052285d94c26_ENSMUSG00000040907.15::chr7:24978166-25001160(-)	19	15	8	8	12	20	10	15	5	10	11	11
106e0c7d-153f-4677-92f2-5b498a42b64f_ENSMUSG00000024617.16::chr18:60954888-60988152(+)	21	18	16	24	21	24	16	23	22	23	16	21
106e555c-11fd-4d01-bdcb-f641093b99a5_ENSMUSG00000001127.12::chrX:20797813-20852889(+)	32	35	31	29	41	27	39	32	23	38	41	38
1070eb94-af4d-4b8a-b9cf-99c69b8a29a8_chr8:84205000::chr8:84205554-84209609(+)	6	7	3	3	3	1	6	10	4	3	3	6
10789a60-8651-421e-8943-646dd7b6cecc_ENSMUSG00000032966.14::chr2:151542620-151561692(+)	11	4	8	12	9	4	9	11	4	7	3	8
107c900c-6bdd-4982-ae6f-0853abcdbc12_ENSMUSG00000034377.10::chr17:6106890-6124835(+)	3	3	0	6	3	5	4	4	0	5	4	1
1084e0bb-3c8b-44b4-a8cc-8cec7b65d525_ENSMUSG00000021481.11::chr13:55105332-55134825(+)	5	5	5	10	5	5	14	7	4	13	2	7
1084e636-3922-4337-be20-3a5572e84796_ENSMUSG00000022940.17::chr16:94364446-94370712(-)	2	4	1	1	5	8	5	8	1	5	4	3
108cbee3-77a3-412a-b3dc-013ad1948c65_ENSMUSG00000034586.14::chr11:115347706-115367719(-)	5	5	5	4	5	0	3	6	3	2	2	1
10900d80-9835-4d4e-ad8c-d4180a792bc3_chr2:104816000::chr2:104816930-104818683(+)	18	17	12	19	13	15	17	27	13	7	16	20
1090846f-b8ba-4f94-ab74-818f6866a8af_ENSMUSG00000033352.11::chr11:65688350-65788297(-)	5	1	6	4	2	2	4	6	4	7	2	4
1093ba97-f701-49d7-bbfc-631e47c9d1df_ENSMUSG00000031360.14::chrX:162901768-163031319(+)	3	6	4	3	8	9	1	4	5	2	4	6
109e362b-c081-47d8-a7cd-aeb191823154_ENSMUSG00000059518.14::chr5:136982193-136987543(-)	7	18	4	6	5	5	8	6	4	4	5	6
109e998d-892f-4e92-9e15-9454ee2317f2_chr2:127240000::chr2:127240451-127242868(-)	4	4	3	3	4	6	5	4	3	2	2	1
109fe5a0-8909-47b3-beca-4e6dbd8b593e_chr6:28413000::chr6:28413784-28418200(-)	5	3	3	6	8	7	4	3	6	3	4	2
10a21c4e-c698-4b2c-a621-995dbbc3fb5e_ENSMUSG00000028013.16::chr3:133310121-133378235(+)	3	1	2	3	5	4	10	6	1	4	5	6
10a485af-df27-47d6-9375-428545cb661d_ENSMUSG00000007603.9::chr17:56765550-56770093(+)	76	69	54	75	96	70	65	98	34	88	69	62
10ac65be-f1b5-48f5-a42d-1613eb0771d6_ENSMUSG00000037126.16::chr19:46312086-46326608(-)	29	22	11	17	30	2	27	15	9	26	11	14
10b988be-c7b4-4ede-a39d-4c833a60ed47_ENSMUSG00000032187.16::chr9:21616263-21704230(+)	39	40	24	26	33	45	31	41	14	37	25	43
10b992e0-8c8d-4316-9b93-6dc5dba3376c_chr19:47178000::chr19:47178785-47179003(+)	5	1	3	3	4	2	5	3	2	5	3	2
10ba3ee4-3394-4368-9a87-90fd2448f5ba_chr1:182312000::chr1:182312999-182315786(-)	4	10	2	4	6	11	2	4	1	5	0	4
10be28e1-e228-4f52-8662-40423df7946b_chr16:11672000::chr16:11672346-11678828(+)	5	2	5	1	5	3	4	10	3	6	1	2
10beeccf-6b3c-4f8f-9fe9-1683bcc51654_chr11:59402000::chr11:59402345-59406410(-)	4	4	2	5	4	6	4	0	3	3	1	4
10bf4a67-ac2c-4382-b2b9-dcfab7ed837f_ENSMUSG00000107741.2::chr3:40846665-40848212(+)	26	16	21	17	22	14	14	17	6	18	16	13
10cf8394-c9e1-42c5-9c25-2128d3be0291_chr19:32389000::chr19:32389215-32393245(+)	6	9	1	5	12	9	9	13	6	3	9	7
10d410a9-f9ee-414e-a270-cd934b47fc75_chr17:34139000::chr17:34139523-34142512(+)	10	0	8	3	6	2	6	7	9	5	5	3
10dabfaf-de44-47bb-bd78-74d22aca9fed_chr14:119478000::chr14:119478612-119484813(+)	9	6	1	0	2	6	5	4	2	3	4	4
10e19890-db86-43ca-9edb-d061f87b944f_chr5:21770000::chr5:21770866-21772597(+)	6	7	2	5	2	4	2	5	1	6	1	1
10e1f8de-89eb-4424-914f-3ba9faa1168c_ENSMUSG00000047215.14::chr5:65388364-65390991(-)	3	8	1	2	2	5	3	5	0	4	2	2
10e8400d-7118-4cf7-9341-800e0ca89ba7_ENSMUSG00000031808.7::chr8:71568926-71586705(+)	19	9	11	10	13	6	10	9	4	10	13	11
10e8e626-b6d0-4539-aba8-4715ca2f93ed_chr11:102881000::chr11:102881244-102882021(+)	16	13	9	2	16	11	10	17	6	6	12	7
10ec9a36-2725-4a70-9bd3-25a022df57d4_ENSMUSG00000040640.11::chr14:27966392-28478535(+)	19	10	10	16	11	5	20	18	1	8	15	13
10f480e8-f507-40ea-8687-2efda5a6d08f_chr5:137266000::chr5:137266928-137268721(-)	8	8	4	14	5	12	6	13	4	14	8	14
10fa6f35-1bb9-4967-936f-501fe5ed011e_ENSMUSG00000008658.16::chr16:7224309-7412480(+)	11	14	7	15	13	5	11	18	9	15	13	10
10fc46b9-5c9b-4d71-a9fb-a79ab3909e23_ENSMUSG00000047428.14::chr17:46297605-46303271(+)	6	5	2	3	8	5	6	10	2	3	6	3
10fd5f6e-273f-4fe3-9168-ae87c00672ca_ENSMUSG00000025473.16::chr7:139978931-140036669(-)	3	5	3	6	5	1	2	5	4	3	4	0
1102b5f6-8b37-456d-8796-de8296d77dd0_chr15:45096000::chr15:45096088-45104273(-)	11	16	11	2	15	11	14	11	4	8	7	10
11042b44-1338-4712-9621-a2b22906ae0e_ENSMUSG00000002012.13::chrX:73655993-73660117(-)	3	6	3	3	5	2	5	7	0	3	2	5
11050373-642b-48aa-9d1d-5fa095981adb_ENSMUSG00000056073.16::chr10:49099580-49788766(-)	2	7	0	4	7	2	3	3	1	4	3	5
1106e51c-5aa7-4b34-9671-29a5ab849f30_ENSMUSG00000030083.11::chr6:88835913-88841900(-)	12	13	5	6	8	5	14	5	8	9	12	2
11073bf1-95b6-4087-a794-561830ba0c4e_ENSMUSG00000022378.14::chr15:63929096-63998161(-)	16	3	5	11	15	8	16	11	7	10	10	7
1108e80d-5bce-479f-a14d-146791004e52_ENSMUSG00000058704.9::chr17:74200431-74295521(-)	4	9	6	8	7	8	12	5	5	7	5	7
110fa2d1-5c4c-43f7-8aaf-d92eb4df483e_chr7:5016000::chr7:5016807-5020552(-)	7	11	11	8	13	17	13	7	2	9	5	6
111a9113-df04-4a8b-937c-4f1f265b6028_ENSMUSG00000052337.15::chr6:71831379-71875254(+)	73	62	37	57	73	43	62	62	29	58	55	63
111f11d5-4dfe-4021-9f90-971bc1dba360_ENSMUSG00000050600.5::chr2:174644475-174706684(+)	5	3	6	3	4	1	5	5	1	1	1	3
1120d758-3e11-41c1-8b2f-1d6b40bf4553_chr5:137778000::chr5:137778903-137781607(+)	10	3	10	8	17	11	10	21	8	18	8	12
1121857c-de20-4ae4-a1e2-f9d8679b352f_ENSMUSG00000026005.15::chr1:66700906-66719510(+)	13	13	9	7	8	4	8	13	6	16	13	11
1125ea62-3c92-40f1-913b-703ea736112c_ENSMUSG00000056459.14::chr12:76348943-76369464(-)	9	5	3	2	2	4	9	7	1	6	7	5
1127769d-780b-48d5-94db-cb32c2682adf_ENSMUSG00000039318.12::chr1:185204116-185286759(+)	6	2	2	4	2	1	1	5	3	5	1	5
1128fabb-b541-44bb-9b14-ee9d828ea7c1_chr10:119195000::chr10:119195699-119199780(-)	91	114	59	80	99	111	66	101	48	83	84	86
1129535e-7d66-401c-888a-859c5901566b_ENSMUSG00000080717.10::chr16:97997346-98012649(+)	23	22	22	17	25	23	18	14	5	24	25	35
112970eb-87d2-4af6-9e6e-347fae1bc225_ENSMUSG00000028568.16::chr4:108814294-108833564(-)	37	27	18	23	24	30	34	34	16	31	25	37
112bf351-51dd-47bb-8e8f-25db52dd83be_ENSMUSG00000026568.6::chr1:165461223-165481119(+)	14	14	10	11	19	26	11	23	5	17	9	16
112d1a85-567c-43ad-8396-52918647b098_chr17:13016000::chr17:13016956-13019017(+)	5	10	3	4	3	5	3	2	4	1	3	4
112ef7c8-6035-4a8d-b752-24cce3910fa4_chr4:58797000::chr4:58797242-58799807(-)	4	12	11	9	16	8	8	12	9	13	1	7
112f7e57-ac49-47c7-9ec2-57467868f654_ENSMUSG00000027797.15::chr3:55242525-55539064(+)	15	15	6	12	26	4	9	14	8	19	19	20
113125a1-fd44-4689-9701-51af5702d187_ENSMUSG00000028959.14::chr5:24441038-24445238(-)	1	3	2	7	7	2	3	4	1	10	4	4
11329bd3-de71-444b-bee8-84d0316ec57e_chr14:29975000::chr14:29975010-29976442(+)	15	14	5	20	15	14	11	19	9	17	13	20
1133a1b3-4ac5-4877-bc00-fa1d4d0cc0c6_ENSMUSG00000079083.3::chr9:13242715-13245865(-)	45	41	31	23	46	42	19	40	17	34	34	42
113582dc-a290-43ef-b0f4-0d9befba028c_chr8:99416000::chr8:99416319-99420561(+)	7	11	6	4	6	2	5	2	2	5	9	10
11364b51-0031-4fe4-939a-54fdd2e6f4f0_ENSMUSG00000029064.15::chr4:155491369-155559269(+)	26	19	22	28	27	15	28	34	15	29	19	21
11365a20-ce06-43d4-bdb7-ce0fd8783eb0_chr8:83434000::chr8:83434494-83442495(-)	5	1	3	7	6	5	11	11	4	7	6	7
113d86a6-6b85-43be-8771-71ea7087d6ce_ENSMUSG00000105695.1::chr3:126439019-126445097(+)	2	1	3	5	5	6	2	7	0	2	2	6
113dc367-26a8-48c5-ae4c-735d32a6047d_ENSMUSG00000032503.18::chr9:112180971-112188474(-)	144	151	78	92	131	115	93	125	79	113	122	99
11494b7b-4d15-4cb4-adf8-aeae2b13e257_ENSMUSG00000111533.1::chr9:120675535-120683498(+)	10	3	5	10	10	6	4	11	5	5	5	6
114d6f78-8936-41dd-b316-4c93872318a9_chr7:125874000::chr7:125874381-125879887(-)	25	26	16	13	20	31	15	26	9	7	16	16
114e0a9b-9fac-40b2-8d67-9863de388aab_chr18:11946000::chr18:11946412-11947246(+)	1	8	4	3	3	4	1	5	0	4	3	3
115049bd-f6e9-4b7e-b308-be49162fe9e0_ENSMUSG00000005204.12::chr11:69673114-69681846(-)	4	7	4	5	6	1	2	5	1	12	8	5
1150907a-3def-477e-af63-fd0b64f31d66_chr18:31581000::chr18:31581165-31609707(-)	15	20	12	9	14	32	17	18	9	21	17	24
115beb3b-230d-4a90-9675-5b65d9d83d41_ENSMUSG00000022456.18::chr15:82274992-82294574(+)	30	14	20	30	26	15	18	24	15	38	21	32
115e5fd7-b595-4784-bd84-1059389f5638_chrX:105334000::chrX:105334122-105344159(-)	4	5	2	1	10	3	2	9	1	12	1	2
1160e69b-2dbb-4814-8c4c-16695c1849f6_chr12:25093000::chr12:25093798-25096087(-)	4	4	4	12	9	7	4	8	5	9	9	6
1163af70-b687-485c-9223-77ca86fc6a57_ENSMUSG00000045689.3::chr18:37307454-37311172(+)	3	4	6	8	4	3	10	7	4	13	2	2
116d81e4-c3d3-482c-a71f-8f7484496d99_chr2:112475000::chr2:112475706-112480769(-)	18	13	8	4	12	20	11	20	7	8	9	15
116f855e-3828-4f60-a829-1951ef644168_chr1:153695000::chr1:153695578-153700323(+)	3	5	6	2	4	6	1	3	2	4	5	3
117188da-acfa-4e7e-9fa0-69820cd088a0_chr10:9755000::chr10:9755108-9757469(-)	40	30	24	23	32	48	15	21	11	20	21	34
1175c0d8-1990-4cfb-9fd4-8fb3801fd71f_ENSMUSG00000020818.16::chr11:116853819-116874719(+)	27	9	15	24	21	9	18	34	7	23	13	19
1175d890-a258-49a5-8a7e-e3d3bf6c7f89_ENSMUSG00000040118.15::chr5:15934573-16374504(+)	13	6	4	9	14	2	10	10	4	6	6	8
118621dd-3d8a-4f82-ae3d-109a0cd27573_ENSMUSG00000038354.13::chr3:96670326-96691032(+)	19	10	11	9	7	10	18	16	8	6	7	6
11896694-9957-4d3b-b949-d8517e83e5dd_chr1:74591000::chr1:74591888-74593390(+)	13	13	7	7	14	20	7	9	7	14	11	13
118d3ff8-19ec-4e73-96df-eb0a0f4eb85a_chrX:36912000::chrX:36912247-36920214(-)	3	6	14	5	4	4	4	6	2	3	3	7
11931ff5-df3c-48cc-bd6c-97fa5fe1cc29_chr2:125080000::chr2:125080974-125087787(-)	3	3	4	1	3	1	8	5	2	2	2	10
119c6fd7-09d9-4601-8a39-41d7aad2ca0a_ENSMUSG00000035521.13::chr17:25234316-25240124(-)	36	22	36	27	46	22	42	44	20	37	30	35
11a2f7c4-1abc-4e2d-95a1-74c0569a2f11_ENSMUSG00000078427.3::chr10:128821931-128877629(+)	45	41	34	42	34	33	54	61	19	31	29	44
11a60e62-4aa4-4f96-a83d-4bfb2ee5c464_ENSMUSG00000057113.13::chr11:33152509-33163072(-)	18	16	17	18	19	20	19	26	7	10	17	17
11ab8828-0000-43f9-882f-0149983a7e45_ENSMUSG00000001741.12::chr7:83642824-83732407(-)	8	6	4	3	9	7	11	13	6	4	4	7
11ae5a71-a453-472b-80fe-1656b61d1285_chr10:70599000::chr10:70599577-70600482(+)	22	9	8	9	10	13	12	8	2	14	11	14
11b3ae8f-fa7d-4045-b202-40fc70e2b00c_chr5:73314000::chr5:73314069-73315730(+)	22	23	16	9	11	18	7	15	18	7	13	22
11bd5f1a-5283-4640-9cc2-18e51c78d1bf_ENSMUSG00000071041.4::chr8:100030557-100032174(+)	4	16	6	10	12	24	8	10	6	7	6	13
11bf6fe6-2e7a-4f40-b6b7-36e3b9766f71_ENSMUSG00000078716.10::chr4:43668970-43694500(+)	19	11	14	11	22	20	13	19	5	16	13	16
11c42b3f-048a-4b9c-a2bc-6908a81c2129_chr10:18577000::chr10:18577075-18583384(+)	7	6	5	8	11	9	6	4	2	8	5	15
11c6e6da-45d0-4ec4-bae4-09c7c5135090_chr18:40542000::chr18:40542348-40545765(+)	13	16	9	10	24	10	11	22	6	9	10	13
11d1a66e-59a2-45c1-98b8-11d126d2c648_ENSMUSG00000025790.14::chr7:74281857-74554780(-)	46	26	16	48	41	22	40	35	22	41	29	45
11d66b7b-6731-41c0-bcbc-38bd9ebb79a4-1_ENSMUSG00000032336.17::chr9:58582291-58652880(+)	27	32	28	37	31	21	29	54	13	31	32	28
11d9009a-f327-45ed-be09-4cb9f642c9cc_chr11:101471000::chr11:101471105-101472889(+)	15	26	13	17	14	30	14	9	5	12	18	22
11d9b7e9-831a-4aff-a67b-5352a794bae2_ENSMUSG00000007610.15::chr8:71488742-71493278(+)	5	0	1	7	3	3	7	1	3	5	5	5
11d9dca4-f237-4e29-bd50-dba136178737_ENSMUSG00000097023.8::chr7:79500037-79532591(+)	22	13	11	12	8	6	13	7	4	6	5	9
11da08df-0724-4d5f-8820-946525a49c0d_ENSMUSG00000029787.10::chr6:56714898-56761912(+)	9	1	6	5	6	2	5	3	4	4	4	3
11dabbde-c3ce-4d60-a9ed-86ef3366fff7_chr5:33600000::chr5:33600346-33629599(-)	9	6	5	9	10	15	5	8	2	6	3	6
11dd4a01-0f60-4d16-82c5-ca6e1ad02d49_ENSMUSG00000057363.12::chr1:43749021-43827800(-)	4	4	2	4	4	3	3	9	0	4	4	3
11e52d71-9185-463b-978f-9ac6146822e7_chr1:120119000::chr1:120119495-120121014(-)	4	4	2	10	9	3	8	10	2	7	5	6
11e6c0c6-95c6-495d-8504-de4c230382e1_ENSMUSG00000025261.18::chrX:151800882-151935417(+)	16	11	14	12	14	14	13	13	6	10	6	12
11ebbd49-5063-491f-9a03-187d64c824ce_ENSMUSG00000021546.18::chr13:58391238-58402487(-)	143	123	72	112	123	84	133	138	44	122	132	141
11ec3c19-74af-4848-8b3b-c1a40c3ddc1a_chr11:102401000::chr11:102401754-102403328(-)	9	11	9	11	11	6	12	15	6	9	11	8
11ed24b8-300c-4637-b683-fd5268b6425c_chr2:120604000::chr2:120604237-120609355(-)	5	6	5	3	6	3	8	3	3	5	5	5
11f098f8-e772-44d3-89bc-037077d70596_ENSMUSG00000031150.13::chrX:7731713-7750905(-)	10	4	5	7	10	3	7	11	4	7	10	3
11f0a7ef-7d31-4857-b8aa-84026222c50d_chr17:66078000::chr17:66078796-66079200(-)	12	16	12	8	10	7	20	17	8	7	14	20
11f0d409-df85-4b3c-83f2-ce826b063204_ENSMUSG00000021224.15::chr12:83794070-83921856(-)	14	21	18	17	21	8	15	21	10	13	14	18
11f0e75f-6893-461a-9220-43a842663121_ENSMUSG00000063179.13::chr7:131371166-131387839(+)	11	11	11	1	7	8	5	11	4	8	7	5
11f27035-4bbf-4d9b-a1b9-91cb649dac52_ENSMUSG00000032297.11::chr9:59578336-59607292(+)	20	20	17	13	19	11	12	22	13	15	20	24
11f6d47c-a29c-415d-afd0-78ba856b5550_ENSMUSG00000042671.12::chr1:153653142-153697667(+)	5	6	2	2	3	1	6	3	1	6	2	1
12002f2f-7e9a-408d-b85a-f2ff4a909bf8_ENSMUSG00000057342.15::chr7:45710028-45712846(-)	14	21	13	12	18	23	7	14	8	15	14	16
12004d96-5a7c-40f1-9dea-c45366523262_chr15:41446000::chr15:41446219-41449243(-)	2	3	1	4	8	2	5	10	1	6	5	4
1202c86c-d1df-4e31-8b7a-5434933a697c_ENSMUSG00000050471.17::chr9:35216964-35267805(-)	1	3	4	4	5	7	2	6	7	5	8	2
1203fdf6-c3ce-4fd3-8c91-cd78133bf8e4_ENSMUSG00000020514.8::chr11:58171675-58179565(+)	10	8	6	3	7	7	8	11	13	12	7	6
1207dc81-7696-494b-9517-836d550869a9_chr4:6215000::chr4:6215997-6221688(+)	77	85	68	66	104	98	65	85	40	64	50	100
120aae37-dc0c-4780-8c61-c4858132d55a_ENSMUSG00000045752.13::chr7:143067760-143071087(+)	29	17	18	14	19	20	23	27	10	27	18	25
120b60be-99f3-4c09-8996-d9060ad9f85a_ENSMUSG00000033773.14::chr5:107597960-107661838(+)	3	7	6	6	5	1	4	3	4	2	4	5
120c0a17-c5e9-40bd-a6fd-b4dc5a05220e_ENSMUSG00000022956.11::chr16:91925218-91931551(-)	7	12	9	6	8	16	6	6	5	11	8	11
12115db4-6d8f-40a7-ac30-ca4d2e41c498_ENSMUSG00000028273.15::chr3:142302314-142395693(-)	3	4	2	0	8	3	0	5	1	4	3	4
1216296a-5b6e-49ea-b147-8235941c4ed6_chr6:87842000::chr6:87842831-87843886(-)	39	48	19	26	31	73	15	26	23	32	16	21
1216a1ac-5635-45a8-bb8b-c7949ae05fea_ENSMUSG00000049300.11::chr3:110246312-110250993(-)	26	25	34	27	32	30	27	32	13	26	22	23
121aad62-1164-4038-8b2c-6c84a4478ddc_ENSMUSG00000020524.16::chr11:57013045-57330244(+)	36	31	36	52	65	25	57	48	22	55	39	39
122060b7-b1db-4342-bcbf-770d739391fa_chr15:102516000::chr15:102516198-102518082(+)	6	7	4	4	6	2	5	5	0	9	2	3
1220e82d-d7b3-4f8b-b09f-3eeef7b47cb7_chr2:130872000::chr2:130872544-130878848(-)	10	9	5	7	11	10	5	14	8	13	6	10
1224a5e4-615a-4974-ad74-ed039a976dec_ENSMUSG00000027466.15::chr2:152316333-152332412(-)	5	3	5	3	4	3	2	5	2	3	4	2
122e0c48-1c77-45f2-a797-3edea4e0afad_ENSMUSG00000066036.14::chr4:139380668-139489588(+)	3	4	4	4	5	1	6	9	1	5	5	2
122e7d5f-844a-4a53-ab9c-e4149cfd6329_chr6:54888000::chr6:54888759-54892555(+)	22	14	11	17	19	18	23	12	10	16	13	16
122e8c6d-0ed8-4485-81bd-5067391a29c8_ENSMUSG00000003273.14::chr7:45699947-45710114(+)	10	8	7	9	11	7	4	7	0	7	6	3
1239d289-b052-49b3-9115-7849f2611488_ENSMUSG00000045744.11::chr17:24470434-24475469(+)	214	183	170	160	180	126	193	250	100	198	150	200
1245d4c7-221a-4e48-b297-6fbf76dd5157_chr7:3296000::chr7:3296967-3300442(+)	17	15	22	15	22	36	18	29	15	24	18	25
124ce2bc-6966-47b3-8db2-795bf36c98ff_ENSMUSG00000068854.7::chr3:96221118-96223738(+)	16	20	15	25	25	29	19	22	13	14	15	16
124d1caa-0e52-4d63-9aec-aba8a6a86ffb_ENSMUSG00000026568.6::chr1:165461223-165481119(+)	1	4	7	4	10	2	6	10	3	5	0	2
124f90c8-dee3-470e-915a-bdd303a1cd53_ENSMUSG00000025794.9::chr9:120571760-120574435(+)	30	27	25	30	23	18	24	47	14	26	18	32
12543f97-ac8c-4c56-9454-4087e3320c4f_chr19:8651000::chr19:8651798-8663335(-)	2	3	1	5	2	7	5	8	1	1	3	2
1259dc22-2967-44fc-82db-2f22332f556d_ENSMUSG00000024381.16::chr18:32377256-32435733(+)	126	95	99	143	132	74	146	153	61	147	113	108
12609871-821c-4449-b71c-bcfe189db1d6_chr13:59128000::chr13:59128710-59137511(+)	12	11	14	12	16	18	13	22	4	14	12	17
1266e0e7-f66d-42b7-bc52-e2135d446c7f_chr11:75461000::chr11:75461714-75466676(+)	14	13	7	6	8	10	8	14	5	7	2	8
12699471-31f6-4ecf-88bc-ee1f871bf5f6_chr15:99734000::chr15:99734880-99735986(-)	6	4	1	5	4	6	3	1	2	5	6	3
126c36ab-5d48-496a-a285-77c4350f4d80_chr14:46084000::chr14:46084312-46085000(+)	35	46	20	20	28	54	14	24	19	23	20	37
126ee6b5-1d2e-405a-9fdf-b76db430368c_chr15:95216000::chr15:95216032-95220024(-)	10	13	12	19	23	36	15	19	11	22	15	22
1270eab1-02f7-4b26-b151-3647cb1d3f2b_chr5:121677000::chr5:121677995-121687248(+)	4	7	3	1	5	11	8	5	2	8	10	9
1276f481-07fa-4d1e-8bc1-99784167ad93_ENSMUSG00000004056.15::chr7:27597094-27640826(+)	5	6	3	2	8	7	1	4	4	7	7	5
12790435-97b6-47bf-a817-e70502f5932b_chr9:88448000::chr9:88448192-88453493(-)	13	22	11	10	19	19	17	10	13	22	7	15
127ac5dc-ca36-4515-b660-b2cd82e481a0_ENSMUSG00000074733.14::chr19:61114983-61140819(-)	9	13	9	16	18	15	16	19	8	9	7	13
127e2c7f-d13d-477d-9641-d3cb84148762_ENSMUSG00000066568.12::chr7:34344662-34389687(-)	7	5	6	7	6	6	6	9	6	9	6	12
127fe265-97a7-476f-af03-1397a06c3ac5_ENSMUSG00000031709.15::chr8:83165351-83271959(+)	3	4	2	5	7	0	2	2	3	2	4	4
12849041-3936-4a75-bf89-7ec99528d8e1_ENSMUSG00000113701.1::chr13:15813547-16023360(-)	9	5	5	4	6	4	7	10	3	4	4	6
128d0262-9fe0-4d26-9c4d-0d2bf51639e0_ENSMUSG00000034949.18::chr10:81233175-81252121(+)	6	2	10	4	2	2	7	8	4	9	1	2
128fccf1-46d2-4565-95c8-051f75c055c3_ENSMUSG00000068015.8::chr14:74754674-74947866(-)	2	5	2	3	5	1	3	7	2	2	4	6
12949724-60c4-42d7-82e5-f81397d0efcd-1_ENSMUSG00000022339.9::chr15:44624439-44641515(+)	18	17	11	10	14	15	14	9	5	8	11	12
12958394-0129-46f1-96a7-3ec9339b4f16_ENSMUSG00000043079.17::chr18:60600206-60624236(-)	63	57	53	48	61	20	68	59	14	55	53	55
1298ac74-55c5-495d-874b-86a629e1ea61_ENSMUSG00000039199.6::chr8:105472424-105497050(-)	15	8	16	13	14	11	22	13	8	10	9	19
1298d227-fee7-4e67-8d97-4adac848ad89_chr2:164792000::chr2:164792043-164797551(+)	14	8	7	5	6	5	11	12	3	12	9	5
129b13b6-8385-461d-9a4d-8657a81954b5_chrX:120280000::chrX:120280893-120283256(-)	4	3	4	7	8	6	3	10	4	9	4	6
129cf107-832c-4b87-aab1-426b0c2b9200_chr14:57802000::chr14:57802485-57804969(+)	12	11	2	6	7	20	9	9	4	6	5	4
12a60b94-40cf-4a02-a014-8de87c5ccefd_ENSMUSG00000038482.11::chr8:13338820-13378448(+)	8	6	2	1	9	4	8	8	6	4	2	4
12aa0d52-ce52-47be-a9d4-e8ce5a311389_ENSMUSG00000021597.16::chr13:77043087-77135465(-)	2	3	3	2	11	1	6	6	2	7	2	3
12c06c0a-da22-4d9f-904c-f0f7d6fa0768_chr11:52251000::chr11:52251406-52251826(+)	7	9	7	7	11	7	8	5	1	5	2	7
12c5a6bd-c824-408f-b57e-4e2985134c61_chr11:59458000::chr11:59458192-59461631(+)	19	18	7	17	22	41	15	19	10	24	10	19
12c74c90-5ba3-4fdd-a615-366867063817_ENSMUSG00000029106.14::chr5:34573768-34632294(+)	77	68	48	51	69	29	74	80	32	58	58	53
12c757a4-6045-4028-85ce-b4f752e45831_ENSMUSG00000075279.5::chr2:74591329-74591909(-)	126	127	102	84	125	138	98	167	68	119	109	125
12cdf0c9-8c49-4798-a008-29951bb13029_ENSMUSG00000039133.8::chr7:79710370-79713008(+)	6	1	4	3	11	1	5	3	4	8	5	4
12d7c244-505a-4205-949e-bffbd92fd706_ENSMUSG00000061032.9::chr10:78400385-78412855(-)	4	4	3	4	2	1	5	4	1	8	0	2
12dd5e24-ad93-4d3c-9204-75f6c9dcc5e6_ENSMUSG00000064345.1::chrM:3913-4949(+)	28	41	35	21	27	43	30	28	20	28	30	23
12e242ae-48ba-45a2-a2d2-1a2e959c7eb4_ENSMUSG00000034292.13::chr1:91494693-91529307(+)	27	16	31	26	29	25	21	29	15	22	16	23
12e25614-97d2-42f9-a2c2-33d08dbebc23_ENSMUSG00000039058.11::chr3:152462826-152668360(-)	5	0	2	8	1	4	2	5	4	8	4	2
12e45a84-e246-4b17-a8ce-01c22bd1a984_ENSMUSG00000029098.17::chr5:35583050-35613801(+)	9	7	3	6	1	3	6	5	1	1	6	2
12e81664-d51a-493a-ab40-1d163b924800_ENSMUSG00000024194.16::chr17:26937971-26939391(-)	31	30	21	25	28	36	27	45	21	26	18	28
12e8b9f8-907e-4ef7-a32f-eaf48a9c3960_ENSMUSG00000059708.12::chrX:36608179-36645395(-)	9	12	6	7	13	10	9	13	1	10	6	6
12eb5472-c023-426f-9909-74534a1198fe_ENSMUSG00000056972.6::chr7:62377009-62381640(+)	28	28	21	15	38	29	22	24	7	24	20	34
12f2d7fa-1730-438a-9b4f-dc2bb86c457f_ENSMUSG00000056941.17::chr2:153617931-153632740(-)	18	16	18	18	15	40	15	23	12	12	12	12
12f4a75b-7abc-435c-90db-720b4b4b271f_ENSMUSG00000022523.10::chr16:28160097-28447140(-)	5	8	12	10	6	5	15	12	2	7	8	5
12f727e9-904c-4ee2-b804-3f3756c790cd_ENSMUSG00000005510.9::chr2:90894635-90904739(-)	6	3	5	6	6	3	6	4	3	4	3	6
12f72efb-1365-4f3d-8eb4-8c516e2a9f3b_ENSMUSG00000021134.17::chr12:80945547-80950503(+)	3	1	3	3	6	4	4	6	3	5	2	0
12fc6370-3377-4aa0-b3c2-40ab6e42ea5c_ENSMUSG00000042729.11::chr19:8735826-8755642(+)	146	108	98	100	125	94	123	132	40	101	82	111
1307b4c0-529c-4644-aa67-d7936160afc8_chr3:95862000::chr3:95862633-95869619(-)	6	7	6	6	4	16	2	3	3	6	1	6
130a4aa3-c75e-4ca8-839e-536d4a9cb453_chr7:126297000::chr7:126297814-126298019(+)	11	11	3	4	5	9	7	9	5	5	5	9
130e6d22-034e-4013-8118-e52ebb7abb6c_ENSMUSG00000031442.21::chr8:12984295-13020509(+)	5	4	5	5	4	1	8	6	3	2	3	3
130f2d1b-6ece-40a1-bd5d-9dd05822d380_ENSMUSG00000031870.16::chr9:8901530-8952826(+)	11	10	1	8	7	11	8	9	5	7	8	7
1310b10c-7c60-40b5-8305-306dd4c0dd23_ENSMUSG00000021661.16::chr13:98263156-98273918(+)	2	2	2	3	5	7	4	5	0	3	2	3
13123539-afbb-44c5-98aa-9472be465775_ENSMUSG00000050132.13::chr11:78470225-78497273(-)	15	9	7	14	15	6	16	12	3	15	9	9
1316426d-7341-4d52-a7cf-0205d73f06b5_ENSMUSG00000028809.16::chr4:135320483-135353136(-)	9	10	6	16	19	10	11	17	15	21	17	9
13171515-5c71-48ed-8815-8cade2c48e08_ENSMUSG00000058603.10::chr1:128038539-128039023(+)	923	890	588	702	837	870	709	1015	405	748	638	803
131f3393-5978-4ce7-a269-a3cd65c55acc_chr9:123260000::chr9:123260934-123261958(+)	11	4	7	4	6	4	3	5	0	4	4	3
1321a0db-ffd6-4a80-9351-415157e74ad7_ENSMUSG00000020463.15::chr11:29172203-29209641(+)	8	7	5	5	11	9	6	11	4	7	8	10
1321d74d-fd99-4288-abdc-fca21e9c029f_chrM:6000::chrM:6938-9541(-)	4440	4717	3472	3645	4379	5363	3340	4230	2401	3603	3388	4242
1321df95-d992-4ade-82b7-cf9199cff13e_chr14:75845000::chr14:75845354-75848297(+)	14	11	18	10	10	7	13	12	7	15	14	11
13244838-8118-4b81-87d0-f95803907b11_ENSMUSG00000006127.9::chr11:75631036-75648871(+)	0	5	4	3	3	3	2	5	3	10	1	6
1324ad70-ec63-4ad2-b614-986f8e0c8b18_ENSMUSG00000069170.14::chr13:81095067-81446473(-)	8	2	2	2	2	4	1	6	2	6	1	10
1326ec74-24a3-45d6-a755-dfc76c2e0bbf_ENSMUSG00000051403.9::chr7:19530799-19562150(-)	9	10	4	6	9	3	5	11	2	14	2	6
1327793c-ff83-473f-bd2e-e024d76dcf31_chr2:176262000::chr2:176262108-176267570(+)	2	4	6	1	9	6	0	6	0	3	0	3
132a5af5-5d54-454d-8557-8681448a61f0_ENSMUSG00000026833.18::chr2:28193092-28230736(+)	5	7	4	1	5	1	9	4	3	6	6	2
132d39d9-ca69-4890-868e-e53182f6507b_ENSMUSG00000018405.7::chr11:84813060-84828994(-)	17	14	22	20	22	24	17	15	14	19	19	13
1334666a-c221-4439-a071-1dac6b81ae5b_chr17:24685000::chr17:24685091-24687047(-)	6	4	0	4	6	6	2	5	3	3	3	2
1339bcb1-f28c-430a-8d86-8ff9c96bdd1a_ENSMUSG00000090363.8::chr14:7153510-7174730(-)	3	3	3	4	3	4	1	9	4	2	5	3
13403aeb-0a0a-44d0-ad07-90b6ab847bc2_ENSMUSG00000024163.17::chr17:24897532-24936967(-)	25	21	12	19	21	6	31	17	8	20	14	13
1344f3c1-9ec0-408e-81ee-6bd92330c8b0-1_ENSMUSG00000079179.9::chr12:3235503-3243123(+)	5	8	4	10	11	15	12	14	2	9	4	5
1345a172-f2eb-4b0a-a937-99621d94ccb5_ENSMUSG00000022571.9::chr15:75916476-75921560(-)	4	4	12	3	3	1	3	4	1	3	5	2
1348688c-f597-4b3c-90e1-512edbfe5752_ENSMUSG00000040850.17::chr11:30807716-30881157(+)	3	7	4	5	6	1	3	4	2	9	4	4
134bb38f-cd60-48f2-8e9d-647c6f0c932d-1_ENSMUSG00000025410.10::chr10:127266386-127281955(+)	7	5	3	5	8	9	8	14	4	5	4	5
134be781-e0f0-4876-8554-d82983c28f2d_chr11:29742000::chr11:29742347-29744331(+)	15	15	6	2	12	19	8	6	7	6	7	7
134e26d7-ada4-4da5-af0d-de0cc23f54fe_ENSMUSG00000042700.16::chr12:82341008-82451786(+)	5	2	5	2	8	2	2	7	3	4	5	4
13581128-ec78-4d20-8e1a-a1b35222dda3_chr17:37073000::chr17:37073748-37077892(+)	22	23	10	17	18	21	12	14	10	7	15	16
1362df17-296b-4e29-9087-853f232ca53b_chr6:145211000::chr6:145211199-145217506(+)	17	23	9	17	18	12	8	22	11	14	14	17
1367a919-15e8-4b01-bea0-0844c25575b1_ENSMUSG00000028931.12::chr4:152390743-152477589(-)	2	1	3	3	5	2	6	4	3	4	3	4
1368774d-1375-4100-8125-cda38c7c41ce_ENSMUSG00000116275.1::chr1:133619861-133654022(-)	5	7	4	4	5	6	3	1	3	4	2	0
136c7558-cd75-4a80-9862-b93d3779b306_ENSMUSG00000031639.12::chr8:45395664-45410380(-)	6	10	5	4	4	4	8	13	4	4	2	7
13712b0c-a97c-4ec5-bab3-1b330d429986_chr8:110972000::chr8:110972745-110975097(+)	5	9	12	5	3	4	5	9	3	4	4	2
13769fd5-34db-4ed2-82be-dc6343b3330b_ENSMUSG00000040282.13::chr2:115581732-115778768(+)	7	9	3	10	6	10	10	7	5	8	3	10
137aa36a-dca2-4188-8f24-be02affc1d0d_ENSMUSG00000113029.1::chr12:111494348-111499622(-)	14	17	13	5	16	12	15	17	6	13	17	9
137ea588-8429-4ba3-90e0-062de32e7a9e_ENSMUSG00000000563.17::chr3:105942697-105959264(-)	1438	1329	974	1032	1338	1165	1134	1417	672	1198	1139	1241
1380da1a-6119-42da-b83d-e7324e9139d1_chr13:96645000::chr13:96645661-96649835(-)	18	28	12	18	16	34	8	16	5	13	18	33
138900b9-2498-4fce-bec2-d735aa392372_ENSMUSG00000005813.12::chr3:138458955-138489398(-)	4	5	3	5	4	2	2	3	2	3	3	4
138beb63-973c-48f6-a98c-c9697d49e5cf_ENSMUSG00000005510.9::chr2:90894635-90904739(-)	8	7	6	5	11	5	7	12	6	7	5	12
13937c6b-0442-485d-99f1-64d540930a29_ENSMUSG00000111236.1::chr9:46831040-46922567(+)	67	50	38	54	54	55	48	77	33	55	47	53
1394209b-d2dd-4d9d-9742-9c9b119aad20_ENSMUSG00000029817.11::chr6:49243923-49264033(-)	5	6	7	5	8	6	3	8	5	10	2	5
13996555-cabf-491b-988e-3c1097101838_chr5:34194000::chr5:34194892-34199645(-)	3	3	6	3	4	0	5	6	1	2	2	3
139a029a-7640-47f8-85e8-54e16fd424e3_ENSMUSG00000097451.11::chr12:109603935-109661716(+)	7	11	11	7	7	9	4	17	9	7	6	7
139c9cb4-a232-405a-9540-1a67ea6f07cd_chr12:111707000::chr12:111707442-111710928(-)	14	17	11	6	19	13	8	6	5	16	9	15
139ef679-f36a-4691-8288-cc38aa3103ba_ENSMUSG00000003873.11::chr7:45461696-45466775(-)	55	38	40	49	47	31	38	67	24	42	33	37
13a2f451-679e-45da-bc27-e77eb7f0b8f1_chr5:15923000::chr5:15923754-15931815(-)	2	6	6	3	5	4	1	5	4	3	3	3
13ad8c0e-6445-48da-9752-9868c9f7fe92_ENSMUSG00000072769.6::chr5:108367768-108372808(+)	6	2	2	5	7	5	5	5	2	5	2	4
13b00ac1-c2ca-493a-9305-1f916109117b_chr11:97847000::chr11:97847040-97847730(+)	9	18	10	11	11	44	13	15	7	10	8	14
13b3324e-9a30-44d9-85e8-f7c2410b0d03_ENSMUSG00000051790.15::chr11:69823121-69832785(-)	8	8	5	3	9	2	9	15	0	5	4	10
13b6d257-e05e-4c3c-9c7b-c564940f4885-1_ENSMUSG00000021546.18::chr13:58391238-58402110(-)	93	77	63	55	71	37	78	70	31	63	57	78
13b776db-98d8-429c-b364-4046134527ff_ENSMUSG00000034744.13::chr6:83795207-83802556(+)	4	2	3	6	4	3	9	6	4	8	5	3
13b9b19e-d15f-46b3-9284-fae7cd90dc36_chr2:30966000::chr2:30966612-30967872(-)	5	4	5	5	6	9	3	13	3	6	7	8
13bef228-8f54-41ac-80a2-965c9c0d739e_ENSMUSG00000028138.8::chr3:138445840-138455499(+)	15	23	11	10	19	39	17	20	13	17	11	16
13c1a51e-3a3a-4811-b7a7-bbccccacf9f2_ENSMUSG00000066568.12::chr7:34344139-34389479(-)	10	15	10	6	9	16	15	8	8	11	5	14
13c8f96f-3962-44cb-b5a5-604d98b15cf2_chr3:69067000::chr3:69067148-69074138(-)	15	16	10	11	15	31	6	21	7	7	18	21
13d014f9-5e24-4698-ace4-d039b3ed851c_ENSMUSG00000078915.2::chr13:45078327-45079172(-)	6	17	7	11	7	8	14	15	9	14	14	12
13d821f0-295d-4527-869c-30fc0ac5328d_ENSMUSG00000062929.8::chr12:54860295-54862646(-)	16	9	5	4	5	5	8	6	4	4	7	11
13d82e30-a660-4aec-964c-1387a1d751a2_ENSMUSG00000052372.10::chrX:86744460-86787850(-)	11	15	16	13	12	6	12	13	3	18	9	9
13dc32e3-1b15-4d3e-8e6a-4298a84e0bd5_chr3:17781000::chr3:17781988-17786888(-)	12	11	4	2	14	9	7	7	4	3	7	8
13e37256-3434-464f-92b7-0b89c8fdd05c_chr1:190772000::chr1:190772878-190778812(-)	3	3	4	3	7	2	1	5	1	2	3	3
13e683fc-dad4-4337-8fd8-fb88620b98ad_ENSMUSG00000068663.14::chr16:10545408-10633064(+)	5	8	4	3	6	3	11	6	5	9	4	13
13e6fb92-7c66-4841-9694-7de988b03c3d_chr5:108367000::chr5:108367768-108374478(+)	7	7	8	3	4	4	7	11	1	6	4	7
13e75353-22b5-471e-851e-67ddbbab7fb5_ENSMUSG00000040327.16::chr17:46500615-46537705(-)	42	35	21	26	28	42	30	26	18	19	18	31
13e768ed-b310-4998-8bba-c30db4189d3a_ENSMUSG00000049583.15::chr7:87584397-88134907(+)	15	22	6	10	14	2	13	17	4	7	14	12
13e98ba7-86ab-4576-b87c-b25bd7cb07f8_ENSMUSG00000027603.15::chr2:155490378-155514848(-)	7	6	5	3	4	2	3	12	3	4	5	7
13f264ef-7417-4586-b243-d84b23fca370_ENSMUSG00000041708.12::chr15:83779981-83858484(+)	10	5	6	7	4	2	12	7	1	8	8	8
13f39b48-d8e2-4b06-b25c-d86ac202f931_ENSMUSG00000035027.18::chr10:81105971-81123883(+)	11	6	14	7	9	3	5	18	3	8	6	7
13f5d2a1-dec8-47a3-9528-cb9997ba93bd_ENSMUSG00000040688.16::chr17:24693186-24707631(-)	122	107	93	104	128	105	109	130	59	107	87	117
13fcd4d4-e03b-429d-b0fd-d962c94b877d-1_ENSMUSG00000040687.16::chr2:91137359-91183047(-)	3	4	6	3	8	0	12	8	4	8	4	1
13ff0991-448e-447d-aa24-fe94d6bc752a_chr9:8975000::chr9:8975230-8980166(+)	5	8	5	6	8	10	2	5	1	8	7	7
1409f81d-d7fc-4972-9791-2764c25ff31a_ENSMUSG00000034620.17::chr10:122078113-122097156(-)	4	6	1	3	9	3	8	4	2	5	5	5
140af5f6-4370-4ed5-9898-311a46efb8b9_ENSMUSG00000043866.11::chr7:105739392-105744342(-)	28	23	16	15	24	21	33	19	12	21	31	17
14116904-dc5e-4d0e-924a-56a3e135c609_chr11:29242000::chr11:29242467-29245490(-)	12	11	8	7	9	6	6	9	2	7	12	4
1414497c-5714-4ce4-9eeb-6f1ad88ce71b_ENSMUSG00000078878.9::chr2:176708327-176722871(+)	61	43	47	43	51	41	53	57	31	56	39	52
141d81e7-55fc-4933-bfe8-0a456391ad1d_chr11:6415000::chr11:6415875-6419817(+)	10	13	8	9	9	9	6	21	2	20	9	10
141fea0c-de29-4c2b-994f-c570f4714c6a_ENSMUSG00000020654.15::chr12:4133401-4213525(+)	10	12	6	7	5	3	13	8	4	6	9	7
14202928-103e-48ee-ba22-e048dc288cd8_chr2:36190000::chr2:36190086-36191806(+)	6	9	6	5	8	2	14	6	4	2	8	8
14204c2a-ff8e-456c-a009-14ca79d1c4e6_chr19:8754000::chr19:8754798-8757072(-)	6	1	2	3	6	4	4	4	3	3	4	5
1420e161-eaf8-4e95-b0e7-38c0dd6d3b89_ENSMUSG00000056185.5::chr19:5495277-5510463(-)	2	4	3	1	3	1	7	5	2	3	3	3
14276576-3321-40ee-a000-e4c5a1bc19e4_ENSMUSG00000052997.15::chr7:34140687-34168575(-)	10	1	1	13	9	6	8	6	3	12	4	1
1429d388-971f-40b5-85ea-1bba2fce515a_chr18:31796000::chr18:31796078-31797526(+)	7	4	0	5	3	7	4	2	1	3	4	3
142da769-aa30-44c0-8048-df8733c7db9e_ENSMUSG00000037236.16::chr18:35562218-35591419(+)	35	27	17	20	24	18	38	39	9	21	23	21
142f291f-5d0e-4c36-8e7b-a69eb0a6d764_chr15:78436000::chr15:78436942-78440964(+)	4	4	3	2	7	8	2	2	2	5	4	2
142fd7e4-334e-4fd3-a091-96a87088ddd9_chr9:58263000::chr9:58263243-58266141(+)	4	4	2	5	8	6	1	6	2	5	3	3
1433f029-2dfa-4493-9173-0b93f25244f7_ENSMUSG00000022551.8::chr15:76343560-76345932(+)	15	17	15	14	13	24	22	26	2	18	13	16
14372a7c-6d45-440e-8594-af6074bc6f11_ENSMUSG00000027506.15::chr3:8928625-8964048(-)	6	8	4	4	8	5	9	4	2	9	8	6
143a1d7e-738e-4c31-8a21-b4ccfb06ae69_ENSMUSG00000030291.12::chr6:146642590-146665038(+)	3	1	5	4	5	5	2	10	2	4	7	7
143b2f82-0cbb-486e-b363-45678b10d3cb_chr19:4118000::chr19:4118181-4118476(-)	6	0	2	2	3	3	4	2	0	6	3	6
144342ef-17c2-426e-b583-1d4657979d84_chr4:49656000::chr4:49656043-49661197(+)	5	2	0	3	0	4	3	4	2	7	1	9
14436f03-a70f-41a7-954c-6c4aeb5a0161_ENSMUSG00000059412.7::chr9:45404254-45410278(+)	38	27	19	37	47	36	45	54	18	43	43	38
1444fddd-a6d1-441c-91c2-40358d704671_chr14:12338000::chr14:12338991-12342093(-)	14	1	3	6	2	9	6	3	5	4	3	8
1445679d-0b69-4f2a-882c-32096e1417a2_chr4:155734000::chr4:155734803-155740564(+)	19	21	14	9	14	5	9	20	8	13	8	11
1445aabf-7202-4c4a-9b5b-e481fcd81f3c_ENSMUSG00000002845.14::chr16:38562860-38591346(+)	7	2	7	4	9	4	6	3	4	5	2	3
144849f3-01f3-475c-90db-53ca71a61388_ENSMUSG00000089857.9::chr8:71908634-71934629(+)	3	5	1	9	5	2	3	7	3	3	2	5
144bc653-9c08-48af-be7d-928a5cbc794f_chr10:126877000::chr10:126877909-126885157(-)	22	10	9	19	16	14	14	8	7	16	10	31
144f528f-82f9-492b-99f4-1c8663ccd515-1_ENSMUSG00000064061.13::chr16:48924231-48994165(-)	12	12	6	4	8	2	9	5	3	12	8	10
1455d9c5-168a-4c1c-bef6-6a559c29cd2b_ENSMUSG00000072844.6::chrX:169976293-169986939(-)	15	24	22	12	24	13	9	31	11	20	14	6
14617b22-d328-437f-9562-ef9323d9df18_ENSMUSG00000020513.15::chr11:86544990-86567360(+)	2	2	9	1	9	3	2	8	3	3	7	12
14635763-d28b-4cf3-8da5-b916b89059f7_chr14:56790000::chr14:56790587-56792804(-)	15	23	16	17	19	29	13	21	13	21	12	23
146935f3-add9-438f-b41f-a7f4a5d6b782_chr8:33386000::chr8:33386324-33391642(+)	12	13	10	13	12	13	16	17	10	22	16	13
146a7db7-4d99-4647-ba27-6c24179072fe_chr1:86049000::chr1:86049523-86049705(+)	3	8	5	4	1	7	4	2	2	6	3	7
146ce8a7-be80-49df-a573-897bee419058_ENSMUSG00000022789.15::chr16:16312232-16358959(-)	7	7	3	3	11	3	6	4	3	4	7	4
146ea4d4-e92e-43fa-8f3d-1ebbee9fd0d9_chr14:54895000::chr14:54895754-54898924(+)	21	35	25	15	15	52	14	26	14	14	12	11
14751ad8-6a2f-4ce0-8228-7625351c1b08_chr17:24426000::chr17:24426703-24428558(+)	17	11	9	9	11	16	11	15	10	11	7	14
14760306-1d77-4829-8a08-ec0bd4e32b6c_chr17:56606000::chr17:56606219-56607844(-)	21	31	21	19	31	25	22	27	15	16	23	26
147ae3d6-5a07-4fb5-8027-233e80eaf12a_ENSMUSG00000027002.13::chr2:80500511-80580992(-)	4	13	14	4	12	15	5	12	7	2	5	11
148284e5-4b7b-43fa-b9a8-14051cf1a9f0_chr10:63928000::chr10:63928471-63935409(-)	28	36	25	24	30	29	20	28	13	28	31	34
14862b1c-2cdb-4a43-b284-fb0ed4e6fe1b_chr2:11584000::chr2:11584829-11585454(-)	3	3	3	5	6	4	7	4	0	4	4	4
14927815-0675-48f1-a9a3-e54038871522_chr3:45422000::chr3:45422189-45424488(+)	4	11	6	1	5	9	2	5	0	3	1	3
1495561e-562f-4476-9b46-bf69e0d18b93_ENSMUSG00000046865.7::chr7:28169721-28179269(+)	3	0	6	2	4	3	5	7	1	4	2	1
1495ab50-aba6-45b6-89f6-3b6550d47c61_ENSMUSG00000028884.14::chr4:132768334-132778752(+)	6	1	4	3	8	10	5	8	3	1	4	11
149ff340-7cf5-46e3-a97e-ede10bb545b6_ENSMUSG00000021113.5::chr12:73964525-73988756(+)	26	16	20	14	18	11	31	25	8	13	12	17
14abe1cf-8370-4717-a26c-047388a5d5eb_chrX:152368000::chrX:152368572-152369027(-)	5	5	3	2	2	2	6	3	3	6	5	0
14b3f45c-f8e7-47ef-b419-09f007180510_chr7:81523000::chr7:81523570-81531494(+)	4	8	5	7	9	5	8	10	4	7	5	1
14b52f68-2667-4a9e-91bb-d72517374c19_chr8:119690000::chr8:119690257-119690430(+)	3	5	4	6	4	6	4	3	1	8	2	3
14b7ce7c-56f5-4c2b-9b94-15b1873b292d_chr11:59844000::chr11:59844642-59848448(-)	6	5	4	3	9	6	5	3	8	5	4	4
14bcfa69-118a-41ca-8b23-5971efd9396c_chr4:105794000::chr4:105794791-105794917(+)	10	10	11	7	7	18	10	9	5	6	8	6
14c8ecb9-fbd6-4100-9588-fadca8d4249f_chr14:8799000::chr14:8799294-8800502(-)	248	224	156	186	238	176	211	244	119	168	173	218
14cb2fa3-6fe1-4428-bdd2-a0939fc16d8e_ENSMUSG00000037509.21::chr1:34801740-34812739(+)	20	1	10	13	18	8	12	19	8	16	17	8
14cde401-1071-4372-ad93-478721894b72_ENSMUSG00000100309.1::chr1:55443694-55445051(-)	21	24	18	27	20	23	20	37	15	17	22	24
14ce9727-f095-4dcd-a4f5-f392b72c5dea_ENSMUSG00000035203.16::chr7:5080234-5098176(+)	67	61	52	48	60	23	76	69	28	61	42	56
14cf6707-0bf7-4556-91f8-75918a8d1bef_ENSMUSG00000028469.15::chr4:43631424-43651334(+)	3	3	6	3	5	0	3	6	2	6	3	4
14d5e868-0fa2-43a3-8d56-6edc44586712_ENSMUSG00000037536.14::chr14:47472588-47531962(+)	4	4	1	1	7	1	2	4	2	6	2	3
14d73240-3c59-4b3a-8c03-9f0ca922ef8c_ENSMUSG00000035325.16::chr5:100361648-100416166(-)	5	1	4	4	2	5	4	4	1	5	5	2
14e05b44-75f9-448c-895b-f8c35fa82e68_chr16:8850000::chr16:8850068-8856369(+)	10	8	7	3	12	14	1	5	4	1	12	7
14e1f2a7-9791-4970-9b57-f3a4fe03de07_ENSMUSG00000004151.17::chr12:38781128-38867299(+)	2	1	3	8	2	4	6	6	2	9	4	3
14e3fef5-4915-4949-925e-0dafee803757_ENSMUSG00000029328.15::chr5:100033576-100038895(-)	40	32	32	19	35	18	30	19	17	29	21	21
14e69528-46e1-4890-9028-ccc0cb701737_ENSMUSG00000028743.7::chr4:139310743-139318426(+)	2	2	5	5	9	3	7	4	5	3	3	4
14eb4bed-471b-4f56-b990-dc5ad750df50_ENSMUSG00000024870.6::chr19:5092867-5107005(-)	25	21	27	37	43	21	34	32	15	39	30	19
14eb845d-abe9-4e7d-a2f2-5e51a7d3a2e6_ENSMUSG00000024097.11::chr17:80200079-80207303(-)	14	8	5	9	13	5	13	6	2	11	8	12
14ebf9cb-9a72-4f0f-8a79-e6b20c609024_ENSMUSG00000050017.11::chr5:111330762-111388359(+)	119	105	75	103	136	77	121	121	49	126	98	115
14eea40d-ada9-4300-9337-5ee8cf4a2811_chr11:96937000::chr11:96937830-96943986(-)	44	33	16	40	35	34	27	37	16	41	29	19
14f3d9f7-cd9d-4b80-89cd-5dc7006560f5_ENSMUSG00000030706.17::chr7:100549116-100591426(-)	4	7	2	2	5	9	3	3	1	5	4	4
14fae025-765e-4fcc-ab89-308f9b76f810-1_ENSMUSG00000004394.12::chr11:6270368-6274865(-)	14	13	7	12	12	8	10	21	6	10	9	15
14fc5f9e-f352-429c-a023-415107c42c64_chr15:79463000::chr15:79463698-79463867(+)	3	3	2	8	3	7	4	2	3	5	1	6
14fca6d3-7d6e-4a62-882f-cec6ef9bb97d_ENSMUSG00000008226.14::chr2:73312658-73337818(+)	17	24	17	14	31	12	20	25	11	25	20	28
14fcb8fa-f72e-4d00-be0e-09346b8765a6_ENSMUSG00000028677.19::chr4:117271463-117289446(-)	2	7	5	3	8	1	4	3	3	2	5	5
15083d5d-cff4-46ce-9a92-61f8974a5543_ENSMUSG00000026361.9::chr1:143607501-143702778(-)	9	5	4	11	9	5	8	4	2	6	4	12
150c9314-cf15-4ed8-8af1-efb3239064f4_ENSMUSG00000064138.14::chr13:77708716-78166235(+)	25	8	7	6	4	6	10	9	4	14	8	9
15112060-6855-4daf-8c20-f211c456c143_chr18:40530000::chr18:40530651-40535313(+)	13	4	4	9	4	14	8	10	11	10	4	10
151218b1-59d0-4276-b154-d9094f9d0079_chr11:52246000::chr11:52246547-52249158(+)	6	8	7	4	1	8	4	3	4	10	5	10
15172e96-e92c-4cb4-babf-9a6b47871cbe_chr1:42699000::chr1:42699398-42703180(+)	5	4	4	4	5	8	4	1	2	5	2	6
15187729-6112-453c-97c7-8e401632d5bc-1_ENSMUSG00000039530.17::chr8:39005907-39165297(+)	6	7	5	8	5	9	5	7	1	3	3	10
151b3ea1-38fc-4adb-9102-7df534ac3a53_ENSMUSG00000022255.16::chr15:34082724-34142388(+)	12	11	5	3	6	3	4	8	3	1	3	4
151e8d50-2a56-41a6-b45f-dfb64b82d643_ENSMUSG00000024902.5::chr19:4962329-4966999(+)	10	13	9	12	9	13	13	14	5	13	5	12
1525093f-a4af-46ed-8759-63e98ad61660_ENSMUSG00000036327.18::chr2:26209124-26237363(-)	34	19	23	27	25	11	28	30	15	33	19	32
1526f444-299f-4d64-a6d6-8b7c8d87ec02_ENSMUSG00000025217.15::chr19:45364086-45533334(+)	31	35	34	35	47	15	45	42	23	44	33	27
152f4c89-b6ee-47de-8828-7c14c813890d_chr8:20258000::chr8:20258187-20264895(-)	9	10	14	7	8	11	10	10	6	7	9	14
15313283-f0ea-407d-be43-00d470963fcc_ENSMUSG00000030678.7::chr7:127022133-127026526(-)	7	6	11	3	4	4	1	9	2	11	6	3
153cb189-bae0-4a8a-982f-798b01a9f661_chr13:78199000::chr13:78199112-78200378(-)	19	5	13	13	11	5	19	10	4	15	5	9
153e4bcf-55ab-4cdd-98f2-657c1257068c_ENSMUSG00000067713.7::chr15:98812796-98831454(-)	10	5	7	11	9	8	12	12	5	10	3	13
153f517b-8eec-4881-832a-06e824eb55cb_ENSMUSG00000031916.17::chr8:107046288-107056689(-)	29	23	24	29	21	22	21	28	18	27	30	35
15422ffe-2f5c-4c12-9eb0-5279ba0cff98_ENSMUSG00000045009.9::chr6:113493924-113501931(-)	9	14	7	2	6	3	17	10	4	16	12	9
154a666f-ed72-4ac1-9370-82b9f88f5371_ENSMUSG00000058420.8::chr7:118380716-118447900(-)	23	12	4	13	11	5	16	14	2	5	7	8
154c0540-794e-4b1f-9f5f-378dc091d230_ENSMUSG00000117011.1::chr17:43149356-43158291(-)	6	7	6	4	8	9	7	7	3	7	7	8
154e9ebe-3bca-4b94-a758-8923d2f292cb_ENSMUSG00000042388.14::chr4:127168779-127237022(+)	109	87	55	95	92	17	103	100	34	93	73	67
15549c0d-85eb-40dd-ac0b-7325a2228634_ENSMUSG00000047215.14::chr5:65388364-65391444(-)	5	1	1	5	6	7	6	6	2	2	2	8
15552943-b0cc-4187-9722-a600a57c6047_chr16:28155000::chr16:28155896-28159878(-)	4	7	7	4	3	4	3	5	2	2	3	2
155669cc-5a26-49be-99b8-e1badc2c1f0a_chr11:50293000::chr11:50293959-50294885(-)	23	15	9	16	14	16	20	21	12	18	21	20
155b7f8b-77d3-4bd3-8df5-d27c95435939_ENSMUSG00000000282.12::chr11:74830919-74845725(+)	5	2	1	2	5	0	4	6	1	3	3	5
155f6a3d-84ba-4dfa-8b68-8c979686d80e_ENSMUSG00000000538.18::chr11:60226714-60352905(-)	3	2	5	5	7	0	2	5	1	2	0	5
1560caf8-fd68-489d-9444-e91e69bb53e9_ENSMUSG00000078485.3::chr4:156221661-156234857(-)	6	9	6	11	8	3	9	11	5	2	5	7
1561b0e1-8b53-488d-9e8f-8fe3fd9a2565_ENSMUSG00000042520.16::chr3:90000292-90052515(-)	12	5	10	9	11	3	11	8	2	9	4	3
1562d10d-adb8-4a19-9488-17ade903cd94_ENSMUSG00000028165.9::chr3:135406411-135423079(-)	2	2	2	4	4	9	4	3	2	8	2	9
15696a56-55f0-47e1-a919-916b848daf46_ENSMUSG00000033379.13::chr4:117884329-117887320(-)	27	18	37	25	26	25	30	48	17	23	24	30
1569fcdf-7970-4dfa-aa31-8242c64ab223_ENSMUSG00000054000.5::chr4:93334137-93335829(-)	22	12	12	15	30	12	22	21	10	20	16	10
156ebdc6-6ff3-417b-8e01-642578fed8a4_ENSMUSG00000021775.11::chr14:18204053-18239127(-)	2	6	6	3	5	5	5	11	3	4	3	1
156fdb82-6835-4a18-bfeb-60cf4b077594_chr7:81454000::chr7:81454040-81459098(+)	21	13	7	14	13	15	14	25	7	12	19	13
157104ba-7f8a-4853-948c-015b2287e23f_ENSMUSG00000034807.9::chr8:71611170-71624906(+)	3	4	10	3	10	1	4	14	7	3	3	7
15745576-6517-45f6-9d47-1ce05cfdc3e8_ENSMUSG00000001786.14::chr10:86021971-86048886(+)	10	13	7	5	12	21	7	6	4	11	9	10
1579e639-3588-456c-a91e-55f6680396c8_ENSMUSG00000028137.9::chr3:94478334-94492194(+)	50	34	39	38	40	11	37	44	14	40	32	37
1582622a-dc90-4005-b6b1-7a2fdd7ca065_chr18:9312000::chr18:9312303-9315950(-)	164	185	114	131	202	241	136	169	89	161	109	179
1587bd0e-30a7-4feb-aeb8-5c219998b05e_chr1:118333000::chr1:118333217-118333825(+)	11	5	4	8	13	12	13	13	10	12	9	10
159243d7-6ada-459f-882a-555f30d80d66_chr5:140753000::chr5:140753622-140755235(+)	12	5	2	10	6	10	4	8	3	8	8	4
1595ef8a-588b-442c-8bcc-e83cded69086_ENSMUSG00000022247.12::chr15:10474778-10485909(-)	22	21	17	17	16	20	27	19	12	23	15	20
159b7a50-ceb5-4542-95d0-16429b61afa9_chr2:34804000::chr2:34804172-34805177(-)	5	1	3	7	3	4	2	9	1	6	3	3
159c5ef7-6185-43a3-9a4a-38ae2db41222_ENSMUSG00000005610.17::chr7:111070728-111083030(-)	12	12	7	11	12	5	8	5	3	16	9	13
159cfd81-cea8-4cd8-98fe-d73f63a2699f_ENSMUSG00000057236.10::chr4:129307099-129335370(-)	48	56	35	34	54	140	36	49	28	40	39	74
159ec9bd-6801-4834-aefd-54d34e13b9b9_chr19:6134000::chr19:6134385-6138502(-)	5	8	5	3	7	9	5	5	2	7	3	6
15a0dbba-adc2-426d-a584-9e407d414079_ENSMUSG00000024422.14::chr17:35879818-35892670(+)	6	2	4	1	8	4	5	4	3	7	2	7
15a38331-a375-4bb8-b181-fa087b062a62_chr17:79333000::chr17:79333726-79334098(-)	5	7	2	1	7	7	2	4	2	7	5	4
15a5e317-2c66-48b7-9a91-d94fa83a9d1c_chr19:53925000::chr19:53925080-53930166(-)	1	5	4	0	5	4	0	7	7	3	3	4
15b264f4-1749-4107-98dd-bf8715fd4c3e_chr2:158597000::chr2:158597546-158602147(-)	5	13	5	4	6	8	8	10	1	6	3	3
15bbeed6-df2b-4611-9df5-d69b813b5d86_chr9:79765000::chr9:79765767-79769789(-)	44	40	30	37	47	27	43	37	20	36	35	49
15c385f8-a3c3-46c3-b30c-c017a1a61c6c_ENSMUSG00000066392.12::chr12:89812482-90334935(+)	7	9	9	6	16	6	7	15	7	9	16	20
15c7be23-fcc6-4820-b56c-d779c6714a34_chr18:24638000::chr18:24638401-24639946(+)	3	6	6	7	3	12	9	4	1	2	4	6
15cabfa9-e879-4e57-b246-3128cb88c5d4_chr17:24169000::chr17:24169461-24169677(-)	37	27	24	13	29	16	24	29	16	24	21	22
15ce5844-f74a-4415-8c19-2066ae2abf6a_ENSMUSG00000031600.11::chr8:40511782-40551924(+)	28	33	25	25	40	28	30	32	11	33	32	43
15cf9468-bad4-47bf-a9f5-314a9044114b_ENSMUSG00000038042.11::chr13:48577871-48625664(-)	5	6	6	5	8	1	3	12	3	2	0	6
15d04a41-e33f-4a44-b572-beeea7337bf5_ENSMUSG00000015120.15::chr17:25260508-25270664(-)	5	4	4	4	4	8	2	5	2	1	2	3
15df480d-b524-42d9-a2fb-1903b5e34bc4_ENSMUSG00000109324.2::chr7:44976757-44986316(-)	7	4	1	3	0	5	4	8	1	3	2	1
15e27e80-4495-402a-88b7-2f2ab7107818_ENSMUSG00000027650.12::chr2:157981802-158028433(-)	5	3	3	3	4	3	3	5	3	4	3	4
15e4e817-cde7-4878-b3c7-c552dc17251d_ENSMUSG00000032036.15::chr9:34911781-35036310(+)	8	4	2	3	5	7	8	5	5	4	1	4
15ec5fff-679e-40cd-bb50-42cc2bd710d5_ENSMUSG00000055862.7::chr10:80702723-80705373(+)	12	8	12	5	10	9	14	19	6	9	5	7
15efc18f-71dd-4b79-81f5-1f5149215a09_ENSMUSG00000022679.13::chr16:13940664-13948479(+)	9	10	9	11	9	4	5	14	2	5	6	4
15f54dbc-cf8b-44c8-ba75-4588da049aea_ENSMUSG00000021071.17::chr12:70266149-70347461(-)	3	10	6	4	8	6	6	9	3	4	5	5
15f7a4cc-a453-4ab9-8b4e-fd3cab36be76_ENSMUSG00000043411.15::chr4:137594227-137658530(+)	4	3	7	3	5	3	3	4	2	3	3	2
15fb6f42-1631-40a9-803e-38fafafb9320_ENSMUSG00000052139.18::chr5:31785382-32084962(+)	8	1	5	9	4	1	11	5	2	12	3	6
15ff2ebd-b062-45e4-8ba6-936130a28277_ENSMUSG00000030120.14::chr6:124916734-124936144(+)	84	59	66	61	63	59	72	100	39	76	68	68
16033ab9-3428-4f49-8c34-9e4af37a4b70_chr3:96866000::chr3:96866568-96871001(-)	9	14	5	5	15	21	7	7	5	14	13	10
16091d1d-6e92-4398-83dc-1ab4cdc1cb02_ENSMUSG00000017314.12::chr11:102057014-102088515(-)	4	8	6	9	6	0	4	7	2	6	3	5
160c0ef5-25ae-418a-b9f6-e0e3e748d672_chr17:81004000::chr17:81004841-81007349(+)	17	19	15	24	32	29	13	22	8	15	11	24
1610b337-7aa2-49a6-8bd3-20d68d2a5606_chr1:34435000::chr1:34435780-34436117(+)	13	4	4	10	15	12	7	11	3	7	10	11
1617b33a-e85e-4640-8884-a2006b9a5309_ENSMUSG00000090841.2::chr10:128490860-128493829(-)	11	9	13	5	9	6	9	23	4	8	7	8
1617e345-6d6e-46d2-bf22-db8a4fe6eb80_chr13:94198000::chr13:94198370-94201949(-)	5	24	9	13	9	19	8	7	1	9	5	11
161aebd8-988a-4a94-9c7d-3387cb36bb01_ENSMUSG00000015790.16::chr2:26913382-26916332(-)	13	8	14	15	20	17	15	15	9	12	11	12
161ccd5c-874d-4227-afb9-ae182ea96081_ENSMUSG00000026839.17::chr2:58567317-58791242(+)	17	9	5	9	9	6	14	9	7	13	7	8
161d7f54-a1f4-4396-86a1-00c952389422_ENSMUSG00000011832.16::chr8:4166586-4211257(+)	7	4	1	5	4	4	1	3	1	1	2	4
16233023-d7eb-46be-8414-2b98286f2aeb_ENSMUSG00000041112.17::chr13:20472725-20606528(+)	9	16	4	9	12	2	6	10	2	6	10	8
16285902-a72f-4587-87a0-8a6a368855e2_ENSMUSG00000020738.16::chr11:115523101-115535817(-)	4	4	1	5	1	6	2	7	4	3	2	4
162c11da-78da-4c6a-904e-d72498dc5fe1_chr13:37971000::chr13:37971400-37978272(-)	16	12	14	27	21	12	19	18	8	16	14	12
162c4ff7-7af5-4ff7-b2a9-66a34ca6718a_chr4:150628000::chr4:150628569-150629384(-)	4	5	1	3	1	3	3	3	1	7	5	2
162c9872-4463-4a48-b2c0-f677fc1905f4_ENSMUSG00000033379.13::chr4:117884329-117887320(-)	9	3	5	7	8	2	0	7	3	8	3	5
1632b2bf-db10-49c6-b090-fd42226dcd66_chr18:30348000::chr18:30348126-30350314(+)	5	4	3	1	3	6	4	7	3	3	5	5
1633cd61-d284-4921-afda-fdbdec01914c_ENSMUSG00000041215.16::chr16:20175764-20232573(+)	594	508	479	490	634	589	509	785	409	544	520	591
1634584d-354a-47cf-b61a-9a3ed625f5ba_ENSMUSG00000032536.12::chr9:121297533-121474918(+)	10	14	6	7	12	3	4	8	5	8	4	5
163a6d09-1bfc-4a56-b081-84ef8ce3ccc6_ENSMUSG00000054364.5::chr12:8497660-8500374(-)	1360	1228	828	1091	1387	1403	1094	1240	591	1175	1011	1152
163b96ec-fe7c-45f1-83da-18a446cdac11_chrX:166386000::chrX:166386943-166389296(+)	150	213	127	142	151	310	128	156	75	132	108	165
16418d30-04f1-4546-b536-a04f19d967eb-1_ENSMUSG00000029153.11::chr5:73322212-73338558(-)	2	2	4	6	1	2	7	9	1	0	3	6
165411b4-3e59-4a96-9fe7-dc067bfe009b_chr11:69632000::chr11:69632852-69632989(+)	7	4	6	5	4	2	10	4	2	4	3	6
16562c5e-01bc-4b89-8028-4b03e0ac399c_ENSMUSG00000030979.13::chr7:133684251-133710072(-)	8	3	4	10	10	6	9	10	5	10	4	7
165beac0-13bf-4f8f-825d-ad12c63500a4_ENSMUSG00000032340.8::chr9:58876554-59036425(-)	4	4	1	3	2	3	2	7	2	3	2	13
165ef63d-012f-4200-ac5e-55058d160291_chr15:100868000::chr15:100868717-100870903(-)	7	7	5	11	9	9	6	10	0	8	6	11
16601961-b367-4b82-897b-2cafd03cf73c_ENSMUSG00000020810.5::chr11:116645594-116654005(-)	2	7	8	5	9	5	4	4	2	3	2	2
16615444-ccff-48be-9dfd-42f289e25716_chr19:8802000::chr19:8802972-8806191(+)	7	7	0	2	4	6	4	6	4	3	3	5
166e5783-dde2-40c5-8691-e4be321494e4_ENSMUSG00000068206.13::chr15:79229410-79249466(+)	5	5	7	4	4	2	6	6	4	3	1	3
16766ade-f243-46d6-890d-ffede45c2dd9_ENSMUSG00000021913.8::chr14:32322018-32348151(+)	15	29	16	9	20	11	12	23	10	24	4	16
1677dee0-11af-4951-b055-4cf2dd61abb6_ENSMUSG00000104896.1::chr11:87462298-87462668(+)	3	8	2	1	11	7	5	8	5	8	7	12
1679a97f-5bce-4ec5-be85-ca349f9b3182-1_ENSMUSG00000025104.13::chr7:81885017-81934459(-)	6	4	3	5	7	6	7	10	1	2	3	2
167a7408-63eb-4d20-b4f8-caa8b6e94a39_ENSMUSG00000031708.17::chr8:83571697-83594429(-)	2	4	6	4	7	1	3	6	1	2	2	4
167c533a-f657-4e75-a38a-a910f81a00d6_ENSMUSG00000079509.10::chrX:94074630-94123132(-)	5	6	2	1	5	8	2	4	2	5	3	7
16813c5b-a638-4a6d-bd1f-40b720e1744c_ENSMUSG00000021957.7::chr14:30549130-30574720(+)	12	11	11	11	16	17	14	19	15	16	13	12
1682adf0-fecb-41d4-b6e7-4e01f5dfa01d_ENSMUSG00000106106.3::chr17:39846352-39848201(+)	9	7	4	6	9	5	6	6	5	7	8	7
168347d5-0d3e-446f-b7bf-f6b1541ab3b8_ENSMUSG00000022037.15::chr14:65971057-65981547(+)	59	74	46	48	52	54	54	80	32	48	57	51
168920a4-a658-4bec-90f3-27043fc00320_chr14:18331000::chr14:18331364-18331556(-)	6	6	5	3	12	4	5	8	4	7	6	6
168c67d7-a1ef-4da0-a783-41d83e445fa2_ENSMUSG00000050373.13::chr2:164785990-164793810(+)	36	24	21	19	23	20	32	43	8	24	25	25
168e1715-8422-4eae-8803-c545338f8729_ENSMUSG00000045672.15::chr4:63315589-63334991(+)	1	2	7	5	3	1	2	5	1	4	3	3
1693a635-e12c-495c-af52-fb54aa4fabaf_ENSMUSG00000026577.13::chr1:164291177-164307272(-)	9	2	4	4	6	5	6	3	2	3	1	4
169af37f-a2c5-424b-a990-303561b8971b_ENSMUSG00000020263.14::chr10:83600032-83637443(-)	10	5	4	6	4	2	8	3	4	5	4	6
16a11a08-afb3-4ccf-b888-5bb1b87cbcad_chr19:10524000::chr19:10524393-10526142(-)	58	47	37	47	54	29	45	57	18	51	41	52
16a9c2a7-1771-4c31-9e70-2dc4d6671afa_ENSMUSG00000027201.16::chr2:125087740-125123575(-)	4	2	5	4	6	1	6	5	2	1	1	3
16aa0d50-cdb4-4a30-a632-37706fbb352c_ENSMUSG00000033486.14::chr2:121392630-121414107(-)	10	2	1	1	8	2	3	5	1	4	3	2
16aee26f-57aa-4c05-afb3-8abe880bf12d_chr12:83620000::chr12:83620200-83621155(-)	9	8	11	3	14	8	13	13	2	6	9	11
16b26a8b-a2cf-4d17-a425-38533c6880a7_ENSMUSG00000058571.11::chr14:117435656-117979527(+)	25	13	6	13	17	15	13	15	12	20	9	24
16b88456-a153-4b3e-bcdf-4729845e60b0_ENSMUSG00000075229.11::chr16:36072083-36092111(+)	1	5	6	5	3	6	3	7	3	2	3	2
16ba2a9e-a148-4b02-a565-ff054fcd829f_ENSMUSG00000056820.7::chr8:125012996-125034192(+)	7	8	9	5	5	6	3	12	7	4	4	5
16ba359d-0744-4ec2-9a69-8af3efb2fe9d_ENSMUSG00000027940.18::chr3:90079664-90100896(+)	5	3	4	4	2	4	4	8	3	4	6	7
16c0a948-1603-4169-b7e5-3d7a5b185667_ENSMUSG00000027374.12::chr2:127587418-127606829(+)	5	5	2	1	4	3	1	5	2	5	2	6
16c3f385-985c-468c-9f1b-bbd81d02506c_chr4:101640000::chr4:101640470-101645148(+)	15	27	18	17	23	23	16	18	10	15	24	16
16cbf654-1d47-4777-a801-f71c2b2e0ee0_ENSMUSG00000087651.3::chr10:83722925-83762762(+)	18	13	11	9	15	13	13	13	8	13	19	14
16cf2c50-ac79-4e73-be98-13c25c6fc883_ENSMUSG00000033065.14::chr15:98108465-98132447(+)	38	26	17	32	32	10	32	28	10	32	18	32
16d12066-e9da-4c51-a164-f691ec416eb8_ENSMUSG00000039542.16::chr9:49515128-49798925(-)	35	43	20	23	38	15	29	39	13	25	23	41
16d177cb-11e0-47f9-8276-89f26a1a272d_ENSMUSG00000070343.3::chr3:146838774-146839347(-)	28	25	33	19	25	29	28	57	17	29	27	32
16d2281c-46e4-4b01-aaa4-3eecf275af3f_ENSMUSG00000021219.16::chr12:82617634-83158812(+)	3	1	5	4	7	4	2	4	3	4	2	4
16d2ad71-3842-4ce3-b9b0-2ca702fc99da_chr9:38742000::chr9:38742329-38748769(+)	5	5	6	4	4	6	3	4	4	3	5	7
16d34651-882f-4795-9bbb-7f422ce78ec3_ENSMUSG00000017978.18::chr6:23262837-23839421(-)	14	8	9	12	13	8	28	21	11	11	11	18
16d5bec4-c33f-466f-ac79-66d213c6c4c6_ENSMUSG00000036707.16::chr1:85793440-85851576(+)	37	31	21	25	32	7	36	30	18	20	24	27
16dba46a-a4f5-4860-9212-7f6107533862_chr10:97673000::chr10:97673587-97682416(-)	7	16	6	10	11	6	5	9	7	14	5	9
16dce887-0fdc-4571-b34b-30c66f0a0bb0_ENSMUSG00000000915.15::chr5:123989984-124005947(+)	22	36	15	15	36	34	12	21	9	25	21	33
16e98c1d-092b-476d-b71f-2e970978e10a_ENSMUSG00000013787.15::chr17:34898498-34914047(+)	6	7	6	2	4	4	5	5	1	5	3	3
16efde50-8492-450c-84fd-16e6e2d0cf4e_chr8:78806000::chr8:78806571-78808057(-)	61	60	34	37	52	48	47	52	36	50	49	36
16f8984d-0370-460b-b16e-1b058f5195ea_ENSMUSG00000028126.16::chr3:95058544-95106779(-)	4	3	5	1	5	5	3	5	3	1	3	5
16fee401-9ef5-4340-be30-3a81943326bd_chr6:96655000::chr6:96655724-96658184(+)	92	57	72	95	93	115	94	103	53	111	74	92
17007d2b-fd9c-4906-995b-c5e3a7e7ac5c_ENSMUSG00000024587.10::chr18:64499654-64516515(-)	8	7	6	6	12	11	11	10	6	8	10	5
170133aa-08a2-4c65-a336-afe72b4b8687_ENSMUSG00000025137.15::chr11:120610086-120617936(-)	5	3	1	3	6	1	4	4	2	5	2	2
1702b7e2-c74a-4b01-8673-4b80e857ec50_chr9:21002000::chr9:21002275-21002999(-)	9	6	9	9	8	7	7	11	2	9	5	11
1709d6f1-c844-4f07-a590-6f1026e65c47_chr6:108822000::chr6:108822537-108824864(+)	50	60	39	43	59	62	51	54	31	54	40	52
170b9f34-cc96-45da-a5a2-e576abf0045b_ENSMUSG00000022791.19::chr16:32644642-32683493(+)	19	19	13	16	25	2	13	19	7	20	13	19
171015bf-45d2-48fe-a58b-af3dc8d28b1e_chr11:77973000::chr11:77973172-77979048(+)	34	24	15	17	19	48	19	25	14	18	19	24
17102586-1ce1-42b6-88e5-211675211f37_chr7:41948000::chr7:41948251-41948524(+)	5	2	4	5	7	5	4	7	5	4	1	2
1713123d-14b1-4da1-9ce0-b12b40292ae2_ENSMUSG00000030905.5::chr7:120186379-120201977(-)	6	1	3	1	4	10	4	6	0	4	2	4
1716933e-05b7-4b3f-9da7-233f0aa12e41_ENSMUSG00000028801.14::chr4:135494789-135537803(+)	5	5	0	2	3	5	3	4	0	3	3	4
171ad9b6-e132-4f73-9d58-ba73a819cc80_ENSMUSG00000028161.17::chr3:136670452-136936849(+)	178	208	117	133	184	108	186	174	52	171	126	135
1723fa8e-4f6b-48ab-9521-19bdcbd0f065_ENSMUSG00000046707.9::chr8:95447973-95488785(-)	7	4	6	6	7	3	4	10	6	6	6	2
17284ba0-3c9f-4d58-83ac-e2f079ec38f4_ENSMUSG00000024959.14::chr19:6950430-6951560(-)	7	2	2	4	6	6	4	7	1	3	3	2
1731837c-58b6-4890-a2f0-3a2864fcd708_ENSMUSG00000039671.18::chr2:165784154-165879727(-)	5	4	2	3	4	2	5	7	3	5	4	4
173443d8-4a90-4128-b7fa-c9ed7d7cd02e_ENSMUSG00000041278.10::chr11:43729751-43747982(-)	34	40	15	10	27	45	20	30	20	21	15	17
1734bb3e-53fd-428e-91bf-94391199afbd_chr5:115241000::chr5:115241769-115246718(-)	7	7	2	1	4	1	3	3	5	0	1	3
173c7943-feda-428e-9b88-4c605c06001f_ENSMUSG00000036550.16::chr8:95720155-95807464(-)	6	2	4	5	2	3	3	6	5	1	1	2
173f706e-5f84-4d0e-85c3-bda6a1c2b738_ENSMUSG00000033256.14::chr2:122348891-122369137(-)	20	31	13	27	25	20	28	20	8	18	21	20
17437980-87cc-4f62-bc73-4466854889c5_chr2:32308000::chr2:32308470-32314509(-)	3	6	3	4	6	1	2	8	4	8	2	1
1743db67-cd8e-4520-ab64-95b969fcdf40_ENSMUSG00000113621.1::chr12:24827390-24831335(-)	10	16	5	8	6	6	9	9	6	11	6	7
174c1317-355b-4236-b8c5-c510431f82de_chr10:81028000::chr10:81028537-81033912(-)	5	9	9	7	5	5	4	5	3	5	6	7
174c7b63-742f-4655-9c16-c9fe977df248_ENSMUSG00000036452.18::chr18:38993144-39307373(+)	0	3	1	4	5	4	4	11	3	4	2	5
174e0af0-f109-4f84-869a-a03190d0fa86_chr15:76643000::chr15:76643661-76643882(-)	37	36	32	30	37	44	41	28	20	46	26	41
17579313-a79a-44b6-84e8-936d7f80d981_ENSMUSG00000032177.17::chr9:21196704-21213248(+)	2	2	3	3	3	0	3	6	1	4	5	7
1758272c-d280-466e-8fff-9913c53e5a76_ENSMUSG00000015120.15::chr17:25260508-25273867(-)	3	6	5	2	5	5	5	7	2	5	1	3
175b9049-ea69-48fd-a8d7-2e83a93a5395_chr2:153407000::chr2:153407460-153417218(-)	17	14	8	21	17	26	10	18	9	11	10	22
176c8925-9c49-443e-9dea-9f455b0dbad4_chrX:98937000::chrX:98937526-98937796(+)	7	5	2	4	6	3	8	6	2	7	9	2
1771a900-27db-40ac-8918-384867805384_ENSMUSG00000036459.15::chr7:34109542-34133268(-)	8	2	5	5	5	5	3	6	4	5	4	3
17738d8e-8303-4e5c-94e8-3360227fa005_chr12:54645000::chr12:54645391-54656496(-)	131	145	100	116	149	130	101	167	83	130	114	120
1774035e-6d26-4b2a-949e-2741e7e8ac44_chr10:78244000::chr10:78244042-78246692(+)	1	4	2	1	5	6	6	4	3	5	4	5
1779cc2e-6ed3-405f-ba22-438b7e30156b_ENSMUSG00000031144.15::chrX:7638721-7653256(+)	9	2	5	4	5	2	4	7	3	2	4	6
177dad11-cab3-4d83-ae5c-35fcc076bed5_chr5:88563000::chr5:88563451-88566052(-)	6	5	2	7	9	3	5	3	1	4	4	5
177eca9e-421b-4a19-8acc-e04673ab0c20_chr10:82110000::chr10:82110888-82112499(+)	16	15	10	14	12	13	9	15	6	12	7	11
177f33bb-b19c-4629-8efa-93247769db06_ENSMUSG00000004892.13::chr3:87987530-88000412(-)	20	10	16	10	14	6	23	12	11	17	10	14
1781c81a-2d41-4d62-87ad-27c5757fdaef_ENSMUSG00000038248.8::chr10:43002499-43174521(-)	4	2	8	6	10	4	8	15	3	10	5	8
1788ae30-ae65-414c-8fde-791d18c532a6_chr14:8222000::chr14:8222987-8224429(+)	14	23	13	12	18	30	15	20	8	11	15	13
1789fb19-03e0-413e-8e9c-020fd165fcca_chr11:31665000::chr11:31665180-31668826(-)	15	6	6	5	17	7	13	9	5	8	8	9
178b0e7f-79f0-4ab0-9ebe-2eebf08a7296_ENSMUSG00000032336.17::chr9:58582291-58652880(+)	14	6	4	10	10	12	11	9	5	15	5	12
17908412-b452-44d8-b39b-b5447d644ea9_chr11:76217000::chr11:76217072-76221294(-)	12	11	9	10	11	17	7	7	10	8	6	8
17922fb2-a5c2-46c2-9a19-cb91a541c153_chr15:5143000::chr15:5143153-5144117(-)	6	5	4	6	7	0	7	12	4	7	6	4
179503d7-25d9-4609-b2e7-97ecaed88bbe_chr8:95447000::chr8:95447971-95451558(-)	5	3	4	8	4	10	1	9	4	9	5	8
17a32464-0587-40d9-b09c-6d09664b2d93_ENSMUSG00000028107.14::chr3:95739975-95818778(-)	17	13	13	14	23	7	24	17	6	24	14	19
17b04eba-0bfb-41cb-b27d-a5cc555fa68e_ENSMUSG00000036564.17::chr8:95678244-95714956(+)	12	13	12	11	13	3	5	20	5	9	9	5
17b3155d-2b1a-49ad-8f9c-13c71d6803fa_ENSMUSG00000063382.6::chr9:44479059-44511896(+)	4	5	3	5	7	2	7	3	0	4	5	6
17b712fe-8b71-4f8c-a225-79912d0c5ff2_chr9:60737000::chr9:60737264-60742532(+)	19	21	14	16	20	33	8	23	8	13	20	25
17b80e59-7fda-420c-b5ef-14f1108d6df0_chr7:27748000::chr7:27748857-27753702(+)	27	23	13	24	25	37	15	14	6	21	14	18
17c00d0b-ec00-49d1-91ff-eea13f2244eb_chr18:61712000::chr18:61712423-61718104(-)	17	18	11	16	11	31	11	17	11	16	14	20
17c18b31-5bf8-41c1-9ce9-566e147be1d4_chr2:177939000::chr2:177939104-177944560(-)	21	21	11	18	15	22	19	33	10	15	12	16
17c370a0-af3f-466c-8a97-3af3ec5e1f25_ENSMUSG00000042901.10::chr1:183297326-183325476(+)	45	51	51	43	58	78	41	38	20	48	36	54
17c3ddc4-9fe9-4f61-bee7-dc52df80dfdc_chr11:6475000::chr11:6475303-6479691(+)	24	15	11	14	14	9	18	14	9	10	21	17
17c569b0-53f5-4a6b-bb3b-d483530400e6_ENSMUSG00000068762.11::chr3:107938846-107953121(-)	2	7	6	1	0	8	2	1	2	3	2	3
17c79e5c-c73b-4643-8c9c-866b23f64660_chr7:143053000::chr7:143053199-143053677(-)	12	9	10	1	8	6	5	8	2	4	4	7
17d357e0-1367-4ea8-84a9-f9d8d61ab567_ENSMUSG00000001065.15::chr8:123254788-123273623(+)	12	3	1	3	7	4	6	6	1	1	4	0
17d8e1ce-ddcb-44f1-b49e-0d6ffd2b6eb6_ENSMUSG00000038482.11::chr8:13338820-13378448(+)	6	4	4	6	7	6	9	10	3	4	6	5
17db328b-39f3-4486-b7e5-00a40acaeb6e_chr1:160200000::chr1:160200197-160200431(+)	13	11	5	7	6	8	11	19	6	7	13	7
17e05423-fbcd-462b-bd68-1f0a9693a3e6_ENSMUSG00000033060.16::chr14:101840296-101934689(+)	4	8	5	2	9	4	6	12	3	5	6	8
17e4325f-9f52-4e2c-a88c-76a66f301025-1_ENSMUSG00000027286.16::chr2:120604237-120609382(-)	2	3	5	8	9	2	8	12	4	5	7	7
17eb3612-607e-441c-b4bd-956ee031a218_ENSMUSG00000053819.16::chr3:126596997-126846326(+)	77	65	50	80	105	104	59	79	42	77	52	98
17ebef5f-9478-4e2d-89d2-d393dc4d2cd3_ENSMUSG00000025544.13::chr14:122107137-122159604(+)	72	71	57	60	83	57	67	82	41	77	82	80
17f701a1-126f-40e5-824d-4d0e8907d347_ENSMUSG00000027673.12::chr3:32737070-32751566(+)	46	65	42	31	60	76	41	51	14	40	42	34
17fc50f6-cc54-4377-b946-4404993d70ff_chr3:93553000::chr3:93553369-93555162(-)	3	3	0	7	7	3	8	3	2	4	3	2
17fc88fe-d37c-490d-82e7-4572f75d8eaa_chr11:115603000::chr11:115603924-115604446(+)	28	23	10	14	11	20	19	27	4	26	17	14
1802736d-d0d0-4726-b12c-142dcc139141_chr7:98656000::chr7:98656932-98657944(+)	9	8	8	5	3	8	4	8	4	4	6	5
1802fc7f-9e1e-4a3d-acc2-3ae46517b3bb_chr5:3632000::chr5:3632636-3636040(-)	9	8	11	10	4	7	5	4	4	12	4	8
1806cd3f-6e4f-43ca-88aa-be76ef498b1c_chr4:119216000::chr4:119216094-119218632(-)	6	1	4	1	1	4	0	4	3	2	2	10
1806cf1e-94fc-4e13-9e6b-c40d0c039835_chr5:28071000::chr5:28071723-28078662(+)	3	1	7	1	7	3	2	7	3	2	1	2
180b6067-39a9-4b88-96ea-d2ab3aa0c2ba_chr1:15713000::chr1:15713401-15723750(+)	25	24	16	19	24	25	16	27	7	12	15	17
1811e46d-dac3-4329-8ba7-51db0c0f929f_ENSMUSG00000032299.10::chr9:57155038-57158316(-)	4	4	5	4	10	5	9	10	3	3	9	5
1817cc28-0aba-4394-a22c-d35da76fc4d1_chr7:55268000::chr7:55268184-55269131(+)	18	14	13	16	21	17	12	21	4	9	9	14
1822bb90-18fd-48e6-8fd4-fb4bb51b8534_ENSMUSG00000083844.8::chr11:5762149-5781876(+)	24	13	15	9	8	16	11	19	11	12	21	11
182a1c80-2631-4d51-8357-74aca9ebfb84_chr7:16160000::chr7:16160024-16161584(+)	79	62	46	77	76	57	44	76	36	55	68	54
182a415c-328f-49bb-ba89-7411203cd4ca_ENSMUSG00000043671.14::chr7:35685497-35729755(-)	5	6	8	4	5	2	3	2	3	3	3	4
182a930e-019c-4b3c-af89-2ecb69f0cf16_chr2:141515000::chr2:141515203-141515326(+)	15	15	16	9	18	6	17	20	9	13	12	13
182cd6d2-fdf1-4c70-a179-017f897519b1-1_ENSMUSG00000021613.9::chr13:89584510-89611831(+)	32	29	27	30	29	15	28	23	11	36	31	31
1831b8dc-16ab-439c-98a4-bf1503df2469_ENSMUSG00000025437.15::chr3:152346514-152393333(+)	9	4	3	5	6	4	7	7	2	5	4	6
183229c4-487e-468c-bfbc-e1e99afbdbac_ENSMUSG00000024218.13::chr17:27901127-27909242(-)	5	5	4	3	3	4	3	6	3	5	2	5
18343538-22cd-49b3-b215-be9733d500c3_ENSMUSG00000004393.10::chr11:6258918-6267746(-)	8	8	2	2	6	11	5	5	2	4	3	6
1835d4fc-3b4f-4044-b132-e8aaa3cbeb94_chr2:49319000::chr2:49319455-49325405(+)	5	7	9	5	3	6	5	3	3	10	3	8
18405c92-f97a-4dba-a7ed-52dc8b09b108_ENSMUSG00000004071.13::chr16:4766840-4790292(-)	155	107	96	120	156	83	125	145	64	121	134	119
18407843-818c-4e23-98bd-2fbdc769dbcb_ENSMUSG00000031864.16::chr8:68813558-68831667(+)	19	22	11	20	17	17	19	12	9	17	18	17
184370c0-ec57-461e-95ca-e03e64174f5d_ENSMUSG00000000805.18::chr11:84957787-84966044(+)	30	11	19	19	21	21	23	29	17	18	22	21
18473f42-ae45-4e29-b609-e89efcad3914_chr5:149616000::chr5:149616537-149617168(-)	8	15	10	11	17	28	17	11	7	10	14	18
185dfdcb-dea4-4360-bd35-22fb08841cd6_ENSMUSG00000022099.17::chr14:70603672-70628999(-)	4	6	3	1	4	0	5	6	1	5	5	3
186487d1-180f-43d4-a931-ccc1f8d3eaf2_chr5:104455000::chr5:104455582-104460328(-)	13	10	6	14	10	5	22	17	3	11	10	9
1865cb10-9956-4a83-a550-f6fa40ff8abb_ENSMUSG00000060450.14::chr18:38296693-38317842(+)	6	3	2	5	5	4	5	3	2	3	2	7
186cc8d5-03e4-4c64-a38e-3595a02ed4b1_ENSMUSG00000036099.16::chr10:93971772-94035817(-)	5	6	6	3	6	4	4	3	1	3	5	3
18703f76-5004-4735-9774-afd5aa55cf1c_ENSMUSG00000026571.12::chr1:165329504-165460475(-)	5	1	5	2	5	2	3	6	2	4	6	4
1870dd73-e1c0-495e-b51f-eb6490d82643_chr15:44615000::chr15:44615605-44619645(-)	6	9	10	10	2	8	17	14	4	10	13	19
187c380f-c75e-4019-8c26-02f30ae27648_ENSMUSG00000002222.14::chr6:71388633-71440492(-)	29	21	12	23	33	12	15	23	14	26	24	24
187c64ed-d990-4e6f-ad45-83eb07da9d3f_ENSMUSG00000074516.6::chr9:7751689-7752346(+)	46	44	35	35	38	36	42	63	25	39	22	35
187f9554-6835-40eb-ad51-a365e8b4a94b_chr5:114812000::chr5:114812792-114823445(-)	26	17	21	21	19	26	23	25	12	15	13	13
18805679-7fc0-4dfe-b659-326bc67bcf35_ENSMUSG00000030120.14::chr6:124916862-124936144(+)	18	11	5	11	12	12	12	13	8	13	13	14
188123a0-84ee-4d18-bd9d-aa1a8a16370a_ENSMUSG00000032407.14::chr9:95460977-95511894(-)	5	2	0	1	3	5	5	11	2	4	0	4
188a332d-8f12-49a5-a1a2-1322e329960c_ENSMUSG00000036333.11::chr12:24974928-25063152(+)	95	85	61	63	104	29	115	88	36	84	59	85
188e1c25-2249-4b75-9073-d8b870adf1ac_ENSMUSG00000028137.9::chr3:94478334-94492194(+)	14	15	14	11	23	11	21	13	15	15	18	17
1893495e-5cf3-4f34-8ce7-d8f62f931f81-1_ENSMUSG00000029095.17::chr5:35814439-35884973(+)	10	11	8	6	16	6	5	5	3	13	3	3
189a49c7-80dc-44c5-b782-a59e85c5cd1b_chr3:152517000::chr3:152517825-152520097(-)	16	10	15	11	15	9	19	15	7	10	10	11
189f7389-bd80-4452-8985-b3202445151f_chr11:106197000::chr11:106197974-106202004(-)	14	20	14	16	26	29	12	10	5	18	21	24
18a4edc3-9303-41a5-a769-8ad0808850b0_chr8:72550000::chr8:72550904-72551078(+)	8	6	5	6	7	8	2	4	3	3	3	6
18a6a589-f92c-4b1c-90ec-9d19a8b4acea_ENSMUSG00000006356.10::chr12:113140235-113145506(+)	60	33	45	55	57	53	44	59	36	67	48	74
18a87ec1-05a7-4a38-834d-269d3574cdfa_chr13:58409000::chr13:58409026-58411148(+)	4	3	4	3	4	6	0	5	3	4	3	2
18ad74d5-3639-4983-ad02-4df85ccbe5ea_ENSMUSG00000028826.14::chr4:134802758-134853149(-)	2	2	3	3	7	2	6	4	3	2	1	2
18b300f4-7325-439a-b786-a796192bf5a2_ENSMUSG00000022191.16::chr15:12824862-12935291(+)	12	8	9	8	10	6	7	15	4	13	2	4
18b50604-f00c-43f6-85bb-fb33092935fd_ENSMUSG00000012076.8::chr12:55836369-55869736(+)	5	2	6	2	5	3	3	6	3	7	4	5
18b5a228-6f0d-48b0-b763-cf486fc87223_ENSMUSG00000026806.15::chr2:28840405-28905571(+)	8	4	7	3	8	5	4	2	4	10	5	5
18b62619-250f-4f3b-ad62-4b06852df910-1_ENSMUSG00000023092.16::chrX:56731554-56793340(+)	13	14	15	11	17	6	14	10	6	8	13	10
18b743bb-5c2f-48fd-9d15-8db45c1d4f88_ENSMUSG00000030243.16::chr6:142361375-142387074(-)	14	11	10	17	17	22	14	18	8	15	9	17
18ba5c16-7b85-4f64-9f91-3c3b0ca836d7_chr2:134590000::chr2:134590595-134593793(-)	7	16	7	10	9	11	2	7	2	4	4	7
18bf7ca8-cc88-4388-b59f-9b8ce5c8e018_ENSMUSG00000028565.18::chr4:98020882-98118871(+)	8	11	2	6	11	4	5	5	3	4	9	10
18c226ef-56e5-421b-a3c2-d933161d42ee-1_ENSMUSG00000028010.16::chr3:129824915-129831104(-)	4	5	2	5	1	6	10	4	2	5	5	2
18c4497a-063c-445a-91e0-c713a92f791e_ENSMUSG00000048040.8::chrX:135993823-135996052(+)	443	442	304	361	457	475	360	438	254	350	370	404
18c9682d-f9c1-4e1b-aaaa-0c714950ab0d_ENSMUSG00000020390.12::chr11:51985496-52000479(-)	14	4	6	9	9	13	12	12	6	9	12	7
18ca2ae6-64c6-4e2e-b6d8-96f1006a9cdc_chr9:48488000::chr9:48488696-48495294(-)	22	18	21	25	18	43	21	27	15	13	15	17
18cd6857-a7b9-4052-b2ed-4527eec82a3c_ENSMUSG00000020893.17::chr11:69098947-69110379(+)	8	8	2	4	3	13	5	2	2	2	2	3
18cf3aa7-9b08-4091-bce9-f7f215f2600f_ENSMUSG00000015709.9::chr7:84246277-84409963(-)	4	9	0	5	6	0	5	3	2	7	3	5
18d284b8-a8a2-4969-8d63-c2182b854ea1_ENSMUSG00000038260.10::chr7:45302473-45333780(-)	6	4	5	4	13	4	9	4	1	2	8	6
18d48045-a470-49da-a627-63752f667c2a_ENSMUSG00000060450.14::chr18:38296819-38317842(+)	9	2	2	5	11	3	2	9	4	7	11	5
18d627f8-e813-47c0-8eeb-7da82c66876a_chr14:75866000::chr14:75866048-75868478(+)	8	12	7	8	6	14	5	6	3	10	7	11
18d651e6-0f64-4707-a07e-79b2985b2753_ENSMUSG00000037022.3::chr8:79266431-79294937(-)	5	8	3	3	2	3	2	7	1	6	7	8
18da1bc2-b599-4f93-a62e-c90292435eb8_chr1:191621000::chr1:191621646-191623691(+)	5	5	0	2	7	7	0	4	2	6	4	5
18dd8da2-1e2a-4992-afa0-06840a99f4d4_ENSMUSG00000026765.12::chr2:49787687-49948849(+)	12	12	1	5	11	5	9	10	3	5	3	7
18df98d8-e154-4579-a3da-1bf77978407f_ENSMUSG00000092416.2::chr7:42473385-42505740(-)	5	5	3	6	4	4	3	9	7	9	4	4
18e00904-5bf6-4fc9-ac35-266e250eb7ee_ENSMUSG00000022890.13::chr16:84827870-84835005(-)	25	18	11	17	26	25	16	24	8	18	14	23
18e06e90-1e1d-4cc4-b1ab-f62b7e0c0fb3_chr3:45399000::chr3:45399520-45401580(+)	2	9	3	3	5	5	3	3	1	3	3	7
18e867f4-e8e4-4466-ba1b-7c107e44b0f4_ENSMUSG00000020435.17::chr11:3703730-3774732(-)	7	9	3	4	10	0	12	9	2	5	5	7
18e9b3a6-2be0-435f-ab30-455e2b1712b6_chr11:51685000::chr11:51685385-51689090(-)	2	7	2	9	9	4	9	6	0	8	7	4
18f42ba8-c4b4-4fbe-87f4-92c132e446c1_chr10:122986000::chr10:122986950-122990514(-)	4	4	1	6	5	6	4	5	2	5	1	1
18f4556b-0ec0-4789-b0ee-8df4cb1aafac_chr17:25565000::chr17:25565891-25570686(-)	13	1	6	8	9	5	5	9	5	7	8	6
18faacf5-4c3d-4ff6-a40a-d2b45afd1fd0_chr9:27346000::chr9:27346757-27357546(+)	31	66	36	39	51	39	28	34	25	42	30	50
1901304a-c96d-41fa-86d4-bc9bd59f1f39_ENSMUSG00000052056.14::chr2:170108645-170119188(-)	3	5	6	2	1	2	3	5	1	6	4	10
1903c1f5-383e-43f0-97eb-78396447ebd3_ENSMUSG00000024392.17::chr17:35135227-35147322(+)	4	4	6	2	5	1	6	2	2	7	3	3
19101292-cf26-41d8-aa95-488d2771ded1_chr17:30576000::chr17:30576488-30577637(+)	10	7	9	8	12	8	16	13	5	8	5	15
19173b95-d6f1-4af1-b310-c1e276e80a51_chr5:21884000::chr5:21884453-21895274(-)	4	6	3	3	7	4	2	13	9	5	9	14
19186618-a905-4424-8032-dea7abbb9974_chr4:46450000::chr4:46450405-46452385(-)	25	11	15	9	11	15	15	19	9	13	7	20
191b6dc1-94a7-4ea0-ad45-426407f0afbe_chr19:29024000::chr19:29024821-29031432(+)	20	24	28	11	19	25	15	17	12	22	17	28
19264cb6-6517-4a14-8efd-ae7f4f548091_ENSMUSG00000041058.15::chr4:19608302-19708993(-)	32	50	33	27	42	47	39	53	19	44	32	44
1926676c-75b2-42ff-807d-05cc5638ff0f_ENSMUSG00000090862.3::chr7:116331509-116334122(-)	4	5	2	4	6	5	2	7	1	3	3	2
1928b64c-4b32-4a3f-95f5-18b5aa475962_ENSMUSG00000093930.2::chr13:119690463-119708082(+)	16	17	7	8	17	3	15	11	4	14	11	22
192a93be-de69-43d9-8ad1-7e6338764d95_ENSMUSG00000067038.6::chr19:59322300-59322794(+)	1525	1655	1174	1163	1372	1556	1283	1811	717	1220	1055	1483
192af43d-000a-44c3-8d90-1f1c15ab5a7b_chr6:24948000::chr6:24948420-24953291(-)	4	4	1	2	5	8	0	5	1	3	1	3
192d7b88-62ca-4e72-877c-d8cf267893e5_chr1:95334000::chr1:95334542-95335288(+)	49	56	34	34	66	49	41	52	20	49	34	62
192fce95-d90c-4d07-a74a-c0818f4fd504_ENSMUSG00000002949.15::chr8:4257659-4269942(-)	2618	1827	1637	2102	2428	1922	2253	2604	1130	2249	2019	2198
19342cc7-3d23-432e-8557-be3b00d9fe26_ENSMUSG00000074715.3::chr13:119488512-119654359(+)	6	7	1	7	6	6	6	6	2	13	6	9
19392dbb-6459-48c6-899e-e496f68d43e3_chr2:177496000::chr2:177496814-177501793(+)	6	7	7	5	5	3	4	7	4	3	3	9
19397de7-0a73-458d-a80b-be4dd18e35cb_ENSMUSG00000091478.2::chr11:100361605-100362145(-)	40	39	30	35	46	37	35	54	22	32	25	36
19397e9c-db9b-4721-8afc-fb4ad35d8663_chr7:59223000::chr7:59223846-59229224(-)	9	8	4	4	5	15	5	15	4	8	8	15
193c47a3-4dd3-46c3-ab71-0e9c1ec9b513_ENSMUSG00000020873.15::chr11:95384905-95391776(+)	4	3	3	4	2	3	6	3	4	4	0	6
193d5ae6-f95f-42c5-86b8-2610d8751f2c_ENSMUSG00000031536.6::chr8:22628125-22653435(-)	8	5	2	8	10	3	3	5	4	3	4	7
19441e1d-2fd5-4542-b047-2b02f272030e_chr5:127955000::chr5:127955079-127955383(+)	14	17	15	17	14	32	10	10	7	11	12	18
194655ff-23f4-4fb8-8ea1-2b09a6b239bb_ENSMUSG00000046731.5::chr11:69878264-69880985(-)	5	4	7	4	3	4	2	4	1	8	2	2
194e7f94-f1a1-4e8d-8c4b-96165e8839f3_ENSMUSG00000033763.14::chr8:110721475-110741400(+)	7	7	3	2	3	3	3	1	1	7	4	3
194fbc75-93cc-46ff-8bab-3b79d3394d73_chr13:22619000::chr13:22619295-22628070(-)	8	6	1	5	3	5	1	4	4	0	5	4
195cd186-4b6e-46d8-b0e1-0d46aef63d65_ENSMUSG00000053819.16::chr3:126596997-126844911(+)	33	18	15	31	34	22	29	19	10	23	24	31
1960dd36-b89c-47b8-97eb-66def8a4dac6_ENSMUSG00000090291.3::chr19:10455370-10458011(-)	7	12	1	0	3	2	4	8	1	9	0	3
196e0097-9404-4d87-8808-275b355eaf74_ENSMUSG00000020088.10::chr10:61680329-61693297(+)	20	6	9	5	7	3	6	14	3	12	9	8
196e3ad7-114b-4288-b888-662640ac2087_ENSMUSG00000075701.9::chr7:66079677-66089405(+)	2	6	7	0	8	4	3	6	1	3	7	0
19707a0f-ea85-4028-ab98-278b83a54ecb_ENSMUSG00000025609.15::chr6:31398844-31507968(+)	20	11	9	10	11	8	13	9	3	7	12	8
1975881a-829e-4bcc-88a6-329a37a07332_chrX:166452000::chrX:166452410-166455960(-)	15	14	9	12	17	17	9	14	14	11	11	11
1976a595-19dc-466d-a334-b8c020b0b4ca_chr5:99955000::chr5:99955934-99959796(-)	11	9	3	13	9	13	8	9	6	10	9	8
19829b2f-885f-4bd1-b58d-5161225d56a9_ENSMUSG00000037907.16::chr11:77470484-77490008(-)	1	7	3	1	2	3	1	3	2	6	4	4
1984db8f-64f2-4d8c-bc0b-398e18fffec0_ENSMUSG00000017299.13::chr2:164746013-164768607(+)	12	11	7	5	11	16	6	10	3	9	4	11
19862b45-3d1d-4567-a41a-02d3f2ed5ed2_ENSMUSG00000033295.14::chr4:118208212-118291405(-)	27	22	26	31	27	5	40	27	12	22	19	27
198adf64-a02e-447e-b8df-eaaee2d0e75b_chr7:144937000::chr7:144937753-144940541(+)	13	1	2	7	4	4	5	2	2	4	4	4
19905e49-3ea3-4401-ad3e-df2b62e10332_ENSMUSG00000035203.16::chr7:5080234-5098176(+)	5	7	2	5	5	1	5	6	0	5	3	4
1990b6b7-a427-43d2-a251-59b2ddf7e5a7_ENSMUSG00000043857.16::chr11:116918862-116986940(+)	6	2	4	1	7	0	2	8	2	4	4	3
199f7f24-20f4-4863-8e4f-76c69b1e8c8a_ENSMUSG00000020178.6::chr10:75324962-75334784(+)	31	91	2	0	39	4	0	28	1	34	2	13
19a3caa8-e098-4a24-a12e-33923b9b00ae_ENSMUSG00000032826.19::chr3:126921611-127162238(-)	14	8	5	10	11	12	7	7	5	8	3	9
19a5b3cb-eb2d-4909-8024-067f2a85b80c_chr5:25059000::chr5:25059058-25060011(-)	10	1	4	8	10	3	10	9	4	4	9	4
19a802e7-2522-478c-96c2-fa152ecde6af_chr15:27594000::chr15:27594352-27600483(-)	11	15	8	9	6	11	10	11	11	11	8	12
19ae1408-4826-425a-a3e8-2cda6e7041ff_ENSMUSG00000034164.17::chr11:5106264-5152240(-)	5	3	1	3	4	6	4	4	0	4	3	4
19b9e986-bf91-437d-aa2d-170f5f083633_ENSMUSG00000026374.14::chr1:118298512-118311236(-)	10	10	11	11	18	11	13	15	4	16	9	12
19c864b9-4102-478c-9caf-864fa801caf8_ENSMUSG00000057738.14::chr2:30001734-30031451(+)	2	10	2	2	2	8	2	5	3	3	8	9
19ce28ca-7c5a-4556-91d3-f6edeacfa76f_ENSMUSG00000041889.7::chr1:135371059-135375077(-)	64	31	32	50	80	40	73	49	25	55	42	54
19ce33b5-4963-4808-8de2-f30fba3e9ba3_ENSMUSG00000029328.15::chr5:100034720-100038895(-)	8	11	13	11	9	9	7	19	11	12	9	9
19cf2814-d792-4e28-9f45-5cbeb317b9f2_ENSMUSG00000029655.17::chr5:150599931-150665577(-)	4	8	3	4	8	3	2	4	0	2	4	4
19d7a3ca-f6f1-44f1-b9aa-10ff6d126d46_chr9:47844000::chr9:47844031-47847193(+)	1	1	3	4	4	0	4	5	2	10	2	5
19deac2a-b2aa-46e7-ac84-271920427501_ENSMUSG00000046201.9::chr17:3114978-3258895(+)	13	8	2	7	5	2	5	3	3	7	4	13
19df46bc-0375-47aa-bb12-37f036bf529a_ENSMUSG00000017718.15::chr11:117832272-117839908(+)	9	4	4	4	5	0	8	4	6	2	4	8
19e1ff9c-c826-4fec-b53b-ee7722ffd5b7_ENSMUSG00000028572.13::chr4:95967368-96025413(+)	2	0	7	2	4	2	5	7	2	3	2	1
19e82055-2f68-4a28-81c7-83bfe1189cf3_ENSMUSG00000031729.6::chr8:109671327-109693260(-)	18	15	20	9	17	6	11	27	11	19	17	7
19ea8218-226e-44e9-8937-f4419ee1cb40_ENSMUSG00000002274.13::chr17:25790505-25797055(-)	18	12	7	9	10	14	11	16	5	13	8	11
19f0dc9c-1f3e-4ecc-a637-d1c5b32e91d2_ENSMUSG00000029600.10::chr5:120602103-120612570(-)	7	6	8	2	8	4	3	9	3	6	2	7
19f12cb2-884e-434c-b59d-b03f426b01f9_ENSMUSG00000039834.17::chr2:164891881-164911575(-)	22	10	13	15	27	5	17	27	10	17	15	19
19fb880e-d66b-4f71-aa68-24f892042936_chr9:89913000::chr9:89913693-89916637(+)	14	6	2	5	7	17	7	8	8	9	5	9
19fc0cb4-347c-47f9-a422-b11d882caf92_chr7:5049000::chr7:5049465-5051665(+)	8	6	3	6	8	3	4	6	4	6	3	4
19fcc5f7-0c96-417f-8c96-280850eddcdb_ENSMUSG00000020954.16::chr12:51608618-51691897(-)	10	4	6	10	8	2	10	13	2	4	11	6
1a06fc0e-2bd9-439c-8fff-6db86c0141ca_chr17:51865000::chr17:51865992-51871206(+)	8	8	5	6	8	4	2	4	3	2	3	5
1a070e62-5aff-43b3-90f6-4eee7ac0525a_ENSMUSG00000041199.3::chr17:25727731-25731464(+)	6	4	7	4	0	3	3	2	3	3	4	4
1a107afa-ceb7-49a1-ab3d-ef477555df38_ENSMUSG00000025217.15::chr19:45363756-45529293(+)	10	9	8	11	7	7	9	12	11	8	7	9
1a130433-09e4-4f4b-9eaa-bf735fd5e439-1_ENSMUSG00000019428.16::chr8:70527761-70535328(+)	23	33	35	23	31	6	28	28	13	24	27	28
1a13f3a1-2aad-44ce-b0f7-8f40ad2e04ff_ENSMUSG00000038517.15::chr11:97136172-97151495(-)	6	7	7	11	12	1	10	7	2	9	11	9
1a1a30cf-1b68-41d7-86ef-2dc306ed4222_chr14:25296000::chr14:25296310-25304195(-)	6	5	2	3	5	3	0	6	2	5	6	7
1a22df09-b4dd-45e5-9082-7932ab07cfa1_chr8:109245000::chr8:109245436-109249707(-)	3	14	5	3	6	9	6	7	5	3	3	10
1a342622-15c1-451a-b15e-fda6e1dc1f27_chr5:146951000::chr5:146951572-146963785(-)	23	11	17	11	14	20	22	24	12	15	16	17
1a3d8c32-9767-47ea-9ca0-04391c40e391_chr11:58947000::chr11:58947629-58949533(+)	31	23	23	21	24	33	21	43	11	23	20	34
1a3e3495-3809-4c9d-826a-44fe5327811a_ENSMUSG00000035203.16::chr7:5080234-5098176(+)	16	13	10	5	9	5	7	13	7	15	9	15
1a40632b-b7ab-4664-8117-ce4cbc1d86b6_ENSMUSG00000003273.14::chr7:45700652-45710114(+)	7	6	5	2	7	2	4	8	4	1	4	7
1a464b95-8b56-4762-84d1-23bafbe486ba_chr11:119935000::chr11:119935717-119942274(-)	6	7	5	1	8	2	7	8	1	8	6	4
1a4adb58-49c1-4995-a5e3-3ba54f5855c4_ENSMUSG00000053510.12::chr4:109000654-109064253(+)	34	22	21	28	31	19	23	28	15	30	26	26
1a4c3fec-c637-49f8-8531-a0371992bda4_ENSMUSG00000056851.14::chr15:102470549-102498881(+)	10	27	8	11	18	10	19	12	6	15	17	12
1a4cfa47-6971-476c-ad22-9dd8779a7c34_chr9:106190000::chr9:106190952-106191447(+)	4	4	3	3	5	5	5	7	0	4	2	3
1a50e9dc-2a9e-47d7-b6f6-a4128b3bd88c_chr13:56288000::chr13:56288642-56296305(-)	5	3	2	7	7	3	5	3	0	5	2	7
1a51e3d6-fae5-4aa0-86fa-31b246f36ab6_ENSMUSG00000034040.16::chr5:130874950-131307756(-)	10	3	6	4	14	4	8	7	3	5	8	11
1a5c71c6-8929-4a46-8180-92842a71c5d7_ENSMUSG00000001285.12::chr15:102326188-102338139(+)	93	93	70	67	98	98	101	129	57	84	84	90
1a5dbe88-7192-4856-8bed-e4e377f2ac87_chr10:58494000::chr10:58494412-58495780(+)	19	19	15	11	18	28	10	13	7	15	8	20
1a694b6f-0fe1-4548-bd5d-1de8f356366e_ENSMUSG00000090035.3::chr10:99108158-99113247(+)	8	6	9	4	13	5	5	9	4	2	8	9
1a69dd2a-e1f3-4c7e-9297-c2906e3bae7c_chr6:108664000::chr6:108664477-108666925(+)	36	62	33	36	44	66	18	43	27	33	44	46
1a7435a5-4613-4812-ab0d-0bbc2f8c228b_ENSMUSG00000022463.8::chr15:82198190-82205379(+)	5	5	4	4	4	2	6	1	3	4	1	9
1a79885c-9836-4788-825d-10a75d3c2ec7-1_ENSMUSG00000024283.15::chr18:7869196-7927519(+)	4	5	6	7	3	4	5	3	2	7	6	1
1a83bce7-0518-42ab-bbec-cd171df5d7a4_ENSMUSG00000020691.13::chr11:105126478-105138981(+)	7	3	2	5	3	5	2	4	0	3	4	3
1a84e7d0-eb0b-4212-bdb5-24f45fef8d96_ENSMUSG00000019971.10::chr10:100487557-100573673(+)	8	8	7	8	18	10	11	6	3	8	5	9
1a982bfa-733f-4288-9da8-57e80c134dee_ENSMUSG00000030967.15::chr7:132931197-132986391(+)	3	2	4	6	6	5	2	6	1	3	5	5
1aa0dc35-2b60-4103-b6d8-19a1640f729b_ENSMUSG00000021068.17::chr12:70018738-70043175(-)	3	2	4	1	4	1	3	9	3	3	1	3
1aa298c5-b551-48d0-8fe7-391554b90550_ENSMUSG00000028799.15::chr4:128789320-128806433(-)	19	10	5	10	9	5	12	4	3	12	11	8
1aa6de3e-e949-4212-a2f0-281387fcda5e_chr8:109738000::chr8:109738738-109746150(+)	3	4	11	9	8	12	4	11	9	7	5	5
1aa99a61-ba2e-409b-b7a9-5950e1d6fda2_ENSMUSG00000043801.7::chr17:17345127-17346203(-)	214	278	203	185	289	248	227	338	151	227	244	236
1aaf85ef-9f7e-42f5-9585-8eb45ec5d91a_ENSMUSG00000005566.14::chr7:13024151-13031035(+)	14	8	9	11	9	3	12	18	2	9	11	12
1ab652b1-e2c8-44d7-a8ab-b19a6c5e2a79_ENSMUSG00000099966.1::chr14:20641063-20644048(+)	5	6	3	7	3	3	11	7	5	7	4	7
1ab72ce1-cb07-4893-a672-fef93a4a419c_ENSMUSG00000074811.3::chr19:46003507-46006173(+)	17	11	25	16	28	20	16	24	3	13	17	18
1abd8089-36d0-4f4a-8797-640ff233f558_ENSMUSG00000032185.15::chr9:21546893-21595970(+)	125	104	68	104	130	54	97	107	62	114	111	100
1acb4285-9ca0-4901-a629-0d2ecc8d05a4_chr13:43388000::chr13:43388476-43395202(+)	10	15	6	3	8	8	8	17	8	11	3	8
1ad1d7fb-7721-4105-b40f-4864c93a97fe_chr14:34672000::chr14:34672973-34675192(-)	11	12	8	9	21	17	16	11	6	12	9	15
1ad8a6bf-3c57-4ce6-a95e-91a0157df5c8_chr16:87895000::chr16:87895901-87899356(-)	3	6	4	2	9	6	5	12	3	6	1	6
1ad94535-530a-48e6-a20b-a899c8e5c7f2_ENSMUSG00000037461.10::chr1:191575775-191622746(+)	2	3	8	4	1	1	2	4	1	8	1	3
1ada4690-ddd7-4149-96ba-e1d00bf65e0d_chr2:35197000::chr2:35197722-35201010(-)	13	11	6	11	8	7	7	7	6	11	2	6
1ada551d-e5e9-4804-babf-140e05eeb512_chr10:99599000::chr10:99599790-99599988(+)	8	15	7	9	7	15	7	15	10	10	10	8
1addaedd-b9fe-4a16-8b49-0fc359ebdaeb_ENSMUSG00000025555.14::chr14:121251224-121283744(+)	5	11	5	9	15	7	8	7	4	8	7	17
1aded1ea-63df-4f35-80cc-60c151011382_ENSMUSG00000035033.15::chr2:61803034-61814114(+)	111	113	52	63	96	36	107	65	36	85	106	77
1aecb2c8-fb59-44cd-9525-51ddcb31c745_ENSMUSG00000017765.17::chr8:105943589-105951073(-)	5	4	2	4	2	3	8	2	1	2	6	3
1aefd90e-04f9-415a-92a4-cd46ac4ab03b_ENSMUSG00000022793.17::chr16:38742265-38769049(+)	5	4	1	3	1	11	5	5	4	2	1	4
1af4f885-f03a-46f0-bc17-a0d11a6f18a4_chr12:69157000::chr12:69157721-69159076(-)	5	7	4	2	6	4	3	6	4	5	7	10
1af52bec-06c8-45dd-9e0b-c3d2d52ce92f_chr6:103511000::chr6:103511501-103512276(-)	4	2	5	6	5	5	6	6	3	3	1	5
1af5945a-6bc5-423c-872a-eef8c7cfa880_ENSMUSG00000041708.12::chr15:83779981-83858484(+)	6	5	3	5	2	1	3	7	1	4	2	1
1b0388c8-e827-4f40-9052-2c50c9131e56_ENSMUSG00000041911.3::chr2:71529100-71533981(+)	2	4	0	5	4	3	6	4	1	1	7	4
1b08c511-22c0-4042-a014-81cd4db412ec_chr4:129513000::chr4:129513580-129515985(+)	5	5	8	4	5	2	5	8	0	9	4	3
1b0c4ea2-d4df-4064-9483-dfa4d18ac3d0_ENSMUSG00000098134.1::chr12:84417195-84418578(+)	16	10	11	6	8	10	10	8	5	5	5	9
1b0d20f0-ecc0-40f6-94c4-ae0f6ecfe62f_chr1:23993000::chr1:23993135-23995379(-)	5	8	5	1	8	5	4	6	5	4	5	3
1b109ae0-9e74-4b1c-832c-34f6ab6d93b4_ENSMUSG00000027282.17::chr2:90847230-90866640(+)	72	60	56	67	67	47	74	76	41	81	62	75
1b153de6-b147-4eeb-817c-8071864ce9d9_chrX:49660000::chrX:49660837-49661560(+)	9	8	5	3	5	5	1	3	1	6	6	5
1b182062-6b5a-4009-800f-d1670ecb78f0_chr7:122974000::chr7:122974196-122980184(+)	193	169	157	160	216	199	153	190	111	183	157	211
1b218df3-2257-4c32-a52a-1cbd3507925d_chr18:46602000::chr18:46602847-46610211(+)	73	81	64	68	73	77	56	88	35	78	66	69
1b24c951-def5-41f9-ba0c-fe130f6bbebb_ENSMUSG00000036158.12::chr15:93499113-93595891(-)	17	12	11	8	14	6	11	7	5	11	7	14
1b24f7ad-257c-4fab-8f59-8c31ef7bb125_chr12:4739000::chr12:4739887-4744963(-)	7	7	4	4	6	5	2	4	8	2	3	7
1b25cba2-ee07-4ff5-90f4-9b68565857c4_ENSMUSG00000024393.14::chr17:35149075-35164897(-)	5	2	2	4	7	0	0	3	2	4	9	4
1b2b74f8-cc46-406e-bfb6-4ebba2735d69_ENSMUSG00000019843.14::chr10:39420008-39565381(+)	16	15	5	10	14	6	13	10	6	13	13	12
1b30bc04-55ee-48e2-bf41-bb914a07d2a3_chr6:87814000::chr6:87814268-87818615(-)	15	21	12	15	23	20	30	14	8	19	18	11
1b35ef19-7cc1-49e5-afb3-8b49b943b4ea_chr3:106576000::chr3:106576430-106579233(+)	4	5	5	4	8	7	7	5	1	1	5	12
1b388d1f-8882-46b6-a62d-5158ade16e43_ENSMUSG00000022201.16::chr15:12117850-12185449(+)	43	29	19	16	27	10	34	38	13	21	18	24
1b38b9d1-2dcc-4b71-b7a2-dafab4fb5d82_chr14:122890000::chr14:122890859-122897065(-)	14	9	10	15	18	15	8	9	8	14	7	8
1b3e3885-f67c-4481-a46b-0731b66412de_ENSMUSG00000026155.13::chr1:23845624-23922317(-)	218	157	131	166	218	128	179	181	99	203	137	175
1b42850c-2654-4259-8edd-0823e9492e35_chr3:59768000::chr3:59768665-59768914(+)	1	6	1	2	4	8	2	6	3	1	1	9
1b469890-8d66-4c3d-b4c8-a71e2576654e_ENSMUSG00000032026.7::chr9:48468511-48480606(-)	54	58	36	34	51	48	44	52	29	50	41	54
1b47e23f-12fb-45e3-9f7f-623b20832a69_chr1:134432000::chr1:134432577-134433348(+)	22	24	6	21	19	16	13	18	6	13	10	23
1b47eec0-bb94-4387-bff8-99017cda92cc_ENSMUSG00000024533.17::chr18:67488495-67610790(-)	4	2	0	6	0	1	5	2	1	3	8	5
1b4bcf29-96d4-44fc-91a0-1eca3f776b8a_chr11:69838000::chr11:69838562-69839963(+)	15	13	15	16	14	20	12	20	7	13	12	15
1b527935-2ebb-49c1-972a-5a9da316ac31_ENSMUSG00000006728.12::chr10:127063615-127067279(+)	42	33	22	27	30	31	26	34	15	22	25	21
1b52cb16-e672-4345-b572-645def495d21_chr6:83808000::chr6:83808927-83809742(-)	3	4	4	1	7	5	2	3	1	3	1	3
1b52dca4-f2ae-4116-b748-4fbaee3e2541-1_ENSMUSG00000036309.14::chr11:52232036-52246858(+)	8	7	3	9	4	7	5	8	3	4	9	7
1b5b4a6b-d6d5-4aef-8da3-a580620acd7e_chr5:24157000::chr5:24157754-24161231(+)	23	23	20	27	21	28	8	23	12	14	19	28
1b658390-1786-4712-885b-ac499fd5b501_ENSMUSG00000115205.1::chr15:4885119-4886316(+)	5	4	2	2	6	14	3	5	5	3	2	4
1b74032c-029e-48c8-9e98-1f7f166b1b74_ENSMUSG00000016382.15::chrX:75785662-75842945(-)	10	4	3	2	4	6	6	9	4	7	3	8
1b755fde-f34a-4481-8bdc-b2250769f3c7_ENSMUSG00000096054.3::chr10:5336940-5351224(-)	26	18	8	18	19	16	11	24	4	17	13	16
1b77670f-1050-4130-9825-1caabb0227ac_ENSMUSG00000031229.16::chrX:105865545-105929397(-)	6	8	2	4	9	8	6	1	0	6	6	8
1b7c7491-9292-41bb-949c-470ec44e0fa8_chr6:8947000::chr6:8947778-8949255(-)	15	17	6	12	13	3	18	15	8	9	13	16
1b7df655-7906-4979-aad9-b5248bbd9cfe_ENSMUSG00000022148.16::chr15:6569526-6665608(+)	11	8	14	9	6	9	6	8	7	10	6	12
1b7e9f02-ecdb-4a03-86c5-2c6e7d833557_ENSMUSG00000020323.14::chr10:79783095-79786865(-)	2	4	2	2	2	4	4	5	3	3	5	6
1b80ce36-eb7a-475a-8237-311c164550a9_ENSMUSG00000024400.16::chr18:31804097-31907397(+)	85	57	52	56	69	56	69	83	37	73	53	78
1b854b0a-dd72-461b-b05f-4e4bf80a21cf_ENSMUSG00000040035.14::chr2:118779758-118795175(+)	21	9	11	6	23	0	11	16	8	11	7	9
1b8b4586-68b8-42cc-8fdc-625ad2b1a0ed_ENSMUSG00000042401.8::chr19:42283034-42326258(-)	7	2	7	5	5	0	6	8	2	6	4	2
1b8e0be2-5c0d-4c97-9469-019f21b4f6f4_ENSMUSG00000027286.16::chr2:120604237-120609382(-)	30	22	20	14	27	20	24	33	16	14	29	30
1b8f8edc-104c-4da4-b5c2-d2088aee00ec_ENSMUSG00000025381.3::chr10:128322458-128327553(+)	8	9	5	9	10	12	3	8	2	6	5	8
1b908928-8267-461e-b637-d6bc39e73eca_ENSMUSG00000040785.19::chr16:94370779-94469220(+)	21	17	17	27	25	5	18	24	14	15	13	27
1b92286c-5339-459e-bfe4-70fe7decd67e_chr11:103649000::chr11:103649011-103650372(-)	18	3	8	10	16	6	4	10	7	16	10	10
1b9412f4-62e2-46d9-a21a-0bdecabc7a3c_chr8:99025000::chr8:99025955-99030337(-)	4	6	2	3	3	2	3	5	0	3	8	6
1b9c3263-3c24-42db-be12-389bd0e0190c_chrX:102932000::chrX:102932044-102934173(-)	12	5	2	2	5	6	12	8	4	6	5	8
1ba362c3-292e-4444-b910-56340b3a6ced_chr14:31371000::chr14:31371984-31374035(-)	8	8	2	6	6	9	7	2	4	8	5	4
1ba506fb-04fc-46a7-bebf-b02e0bd0ecb3_ENSMUSG00000019889.10::chr10:28074819-28597397(+)	12	5	16	14	15	5	11	13	2	9	13	13
1ba6b11f-8578-4a42-83b8-8ef78cf6893e_ENSMUSG00000006850.8::chr18:36735067-36742397(+)	4	3	5	2	1	4	4	7	3	4	0	1
1bb97b10-f73f-4b65-8629-f866d3285a89_ENSMUSG00000052707.8::chr7:123171159-123195296(+)	2	5	3	6	5	5	4	2	1	5	3	5
1bc42d42-b94e-4d3e-88e0-116b91371ab0_chr19:38307000::chr19:38307225-38312214(+)	34	42	33	38	33	104	31	36	24	39	30	48
1bc52235-feba-4a15-9678-0d04f27a86d7_chrX:36599000::chrX:36599549-36606079(+)	4	8	7	9	9	6	3	7	3	5	2	7
1bd30bbe-f81d-4cb9-87f0-1bf4ea84b9e5_ENSMUSG00000004791.7::chr12:85166638-85177296(-)	5	7	6	7	10	12	13	6	3	4	4	6
1bd45e51-53d1-46dd-8014-8af416d435ca_ENSMUSG00000048163.13::chr5:113818546-113830472(-)	11	15	12	12	12	23	12	9	5	8	8	5
1bd54b0e-8122-47d1-8f03-0031985c8310_ENSMUSG00000047554.14::chr7:109972465-109986786(-)	101	74	72	85	95	68	84	87	44	79	76	75
1bd7102a-87c9-42c0-9b34-f13fd6e6ec2e_ENSMUSG00000008855.17::chr11:102195746-102230124(-)	8	5	4	4	9	0	4	1	1	1	2	1
1bd7570a-440b-4213-b23f-f3065d13e231_ENSMUSG00000047714.14::chr16:31253219-31263749(-)	19	35	22	22	35	17	8	23	15	21	20	18
1bd8a093-df14-4b80-b21e-6f44da9e2419_ENSMUSG00000030695.16::chr7:126795235-126798307(-)	7	6	5	0	10	10	4	5	3	9	6	2
1bdb450b-07c7-47e3-8919-3657bd88abc9_chr12:70995000::chr12:70995062-70997076(+)	6	7	2	2	1	5	5	3	0	4	2	2
1bdd3ca6-c954-4303-9193-87b280ab100e_ENSMUSG00000015943.11::chr3:96196862-96198489(-)	23	16	13	24	14	22	16	25	14	23	12	18
1bdf7e21-2c89-494f-9e69-8f2a78a696fc_ENSMUSG00000054405.14::chr4:132535580-132553742(+)	7	5	1	12	4	2	5	5	1	5	1	7
1be4a163-3384-4085-963f-04972f8bcd9f_ENSMUSG00000029106.14::chr5:34573764-34632294(+)	10	8	7	9	7	2	11	3	0	10	7	6
1be61db8-fcca-4488-94dc-3adc99216be4_ENSMUSG00000039128.13::chr2:5794293-5844941(-)	12	11	10	11	5	12	10	7	6	2	5	10
1be65ea3-019b-484c-a0cc-026e242ecce5_ENSMUSG00000060681.15::chrX:56609816-56663829(+)	43	29	23	20	36	15	28	50	14	36	42	36
1be7edaa-99d0-44cb-9fb4-9b752dc7f3c0_ENSMUSG00000020386.5::chr11:51763693-51791925(+)	5	5	3	4	4	5	4	6	1	4	4	2
1beda74e-c65e-4057-8bc0-f2140dc48c17_chr8:72231000::chr8:72231508-72238989(+)	26	22	13	24	25	16	22	20	8	26	10	20
1bf77e71-be09-4a09-9b99-474eb0c8e2d8_chr4:155079000::chr4:155079088-155079336(+)	3	1	3	7	4	5	5	3	0	2	4	5
1c034e54-211c-4d6a-96a4-f7d855f55c21_ENSMUSG00000079391.10::chr14:4182575-4204895(+)	2	3	2	6	1	6	4	4	6	8	3	4
1c05489d-122a-483f-88f5-95da54b774f1_ENSMUSG00000051435.11::chr4:141916288-142015082(-)	6	4	4	3	2	3	12	7	1	1	0	3
1c088a09-f4b2-4603-a2c7-6daca78bf8d4_chr13:67533000::chr13:67533037-67540355(-)	6	6	3	4	5	10	4	4	4	2	5	10
1c10625e-63b3-4f40-b489-17a7515add0c_chr8:70012000::chr8:70012698-70015496(-)	13	14	10	14	22	35	6	16	6	16	8	17
1c1069e0-4b6e-4b43-a304-b7ca614eab0a_ENSMUSG00000092071.1::chr7:89632096-89633414(-)	13	2	3	11	7	0	13	8	3	2	2	9
1c12021f-7584-476b-af73-6a952c627767_ENSMUSG00000029245.16::chr5:84065511-84417382(-)	3	21	7	7	7	13	7	7	1	7	1	9
1c15bb87-833c-4ee7-b619-7e1c4b49c334_ENSMUSG00000021945.9::chr14:56886652-56960533(+)	32	23	14	29	27	11	26	33	6	17	23	22
1c16bff3-23f6-4dde-95d8-57fd4ccd6947_ENSMUSG00000040430.18::chr11:107207891-107470699(-)	23	24	19	18	30	8	18	27	11	17	17	26
1c191e1f-5e16-4d82-b685-25477ba49df6_ENSMUSG00000024220.14::chr17:28177162-28205884(+)	15	7	8	9	11	3	5	3	5	7	6	5
1c1a1b87-eb71-41bd-a29e-64eefd9ae0d6_ENSMUSG00000021096.11::chr12:72783702-72794937(+)	94	103	69	82	107	164	57	90	47	74	80	112
1c1bd93c-0680-47c6-bf00-c094746c7868_ENSMUSG00000028756.12::chr4:138313408-138326240(-)	28	40	27	34	35	71	34	33	14	21	26	30
1c22f271-9dfa-41e4-acb8-f530d53f242c_ENSMUSG00000024059.10::chr17:71781298-71858350(+)	1	6	4	4	4	2	2	3	1	5	7	2
1c24e1c9-a478-40e7-bb4f-be8f378939b3_chr3:88807000::chr3:88807018-88832487(-)	13	10	12	10	8	16	9	14	6	8	8	14
1c25bee8-5fbf-4df0-93d1-df5eaf6db831_ENSMUSG00000037706.17::chr7:143053127-143067934(+)	6	2	6	2	5	2	6	2	2	4	8	5
1c297130-ca65-4998-b49c-1311c681d8c2_chr7:126466000::chr7:126466995-126470742(-)	4	2	8	2	6	4	2	0	4	4	1	1
1c2dcc8e-54e3-4782-b4e3-99997a7120b2_ENSMUSG00000059734.7::chr19:3908866-3911811(-)	4	0	3	4	3	0	1	8	4	3	3	4
1c2e616a-79ac-4943-bc27-b5090dc2d2ac_ENSMUSG00000029348.11::chr5:112385443-112394866(-)	161	134	106	91	155	88	136	133	71	119	121	142
1c32717b-1df0-4145-b0c4-d505ce3f64b5_ENSMUSG00000106209.1::chr5:121385116-121387826(+)	8	5	6	8	8	4	6	9	4	5	5	7
1c32d69e-41bf-4b12-9b1f-acc4a1172e77_ENSMUSG00000020088.10::chr10:61680610-61693297(+)	3	2	1	5	3	1	4	6	2	7	2	3
1c351112-00f3-4099-b597-ac03686bf145_ENSMUSG00000030232.18::chr6:140636737-140653796(+)	5	6	1	3	4	2	5	5	3	8	3	6
1c36eab0-c2a1-47d5-854f-38d02c791b11_ENSMUSG00000000884.17::chr16:18498822-18566679(+)	4	3	1	5	5	6	2	5	2	4	1	3
1c3710d9-5121-4d8d-b656-2cb19c9086b4_ENSMUSG00000022636.13::chr16:52248995-52452989(-)	28	29	25	20	25	29	23	19	17	28	20	26
1c398188-9d53-4a49-a553-e2735335829f_ENSMUSG00000039221.10::chr3:28805509-28807422(+)	6	4	4	7	8	10	3	10	7	7	9	7
1c4356cd-d8a1-422b-af09-05633a6245f5_ENSMUSG00000020400.17::chr11:54910786-54956087(-)	12	13	6	8	13	5	16	9	8	6	4	12
1c43678e-d34a-41d7-b7f2-1e0e171a687e_ENSMUSG00000004846.10::chr5:136987018-136996541(+)	7	9	13	11	14	6	9	15	3	10	6	9
1c4460a0-b421-4ca7-8fb9-3afe30474ffc_ENSMUSG00000055093.10::chr6:122456903-122457421(+)	104	175	95	86	95	222	95	88	62	84	93	127
1c4a8a28-8bd2-466b-8220-dd26b2977080_ENSMUSG00000022263.10::chr15:27730650-27788309(-)	5	8	8	5	5	4	5	9	5	9	7	6
1c4ba175-d1ac-423f-8be1-ef858d3fc400_ENSMUSG00000097276.1::chr13:67817967-67830985(-)	4	2	1	3	3	8	5	5	2	3	3	4
1c4d6c6e-1f0b-454a-8747-1e03819b7fbe_ENSMUSG00000030428.16::chr7:4119587-4135347(+)	6	4	11	3	4	5	3	11	4	8	5	3
1c5258cc-783f-4815-bb20-e91212e63678_ENSMUSG00000072612.3::chr5:125389321-125390555(+)	13	8	14	16	12	7	10	14	6	9	7	7
1c5bfd59-34b7-4a94-a6fd-3a8fd8606bf4_ENSMUSG00000021708.17::chr13:91880399-92131843(-)	95	56	73	81	91	33	92	102	46	88	82	89
1c5ef522-7a02-4197-9cb6-4cf637f9b768_ENSMUSG00000059436.13::chr12:76937273-76962185(-)	9	6	7	3	0	5	4	10	4	5	8	6
1c5fa8d9-1abf-49af-8f48-43fc5e979831_ENSMUSG00000035027.18::chr10:81105971-81124697(+)	3	2	4	4	7	4	4	8	2	6	4	4
1c6191a0-c113-48cf-b5f0-2b678a3eee12-1_ENSMUSG00000079179.9::chr12:3235525-3241288(+)	5	4	6	2	2	2	4	7	4	3	0	1
1c666032-e9c2-4662-bae7-f522a61bbfd7_ENSMUSG00000010086.17::chr11:61448441-61454005(-)	6	7	7	3	5	7	12	3	5	6	5	4
1c6cb0de-101d-466b-9b68-e25c2fccfa1b_chr5:135064000::chr5:135064201-135069397(+)	276	237	164	237	272	248	219	245	115	222	189	198
1c6ff460-9ba0-4df7-8c0c-18901f72afae_ENSMUSG00000061298.14::chr4:110955596-111664324(+)	10	13	10	10	14	10	10	19	4	10	7	10
1c71e40e-4be1-46bd-9fb8-45ed1175e0f5_chr7:18959000::chr7:18959054-18964664(+)	30	28	18	26	45	12	23	28	12	39	23	39
1c7606d2-3e77-46f7-a382-9a26b397570b_ENSMUSG00000006522.17::chr14:30908575-30923549(-)	19	18	12	14	14	11	21	10	2	12	16	19
1c7e7790-0d25-467c-b80e-16ff8f7593fd_ENSMUSG00000022545.13::chr16:13109916-13152006(+)	11	11	6	7	10	9	7	9	6	13	8	15
1c7fa7d4-f627-476f-b187-b828b29965d5_ENSMUSG00000034780.6::chr2:68117982-68123878(+)	5	5	8	4	6	7	3	10	1	3	6	7
1c807805-fe7b-4c9e-92e8-7271a4146557_ENSMUSG00000075478.3::chr14:108905318-108913435(-)	13	8	8	6	15	13	8	10	5	10	6	15
1c8126cd-7dd0-48df-a9ed-c308e62c1cca_ENSMUSG00000021109.13::chr12:73907903-73947530(+)	52	37	22	43	47	27	36	46	11	35	38	41
1c812e68-9762-4b43-829d-aa69c0cab40f_ENSMUSG00000033953.10::chr11:17159262-17200375(+)	17	12	10	20	21	13	15	18	9	22	10	24
1c8132d5-d98c-4419-b15c-ab0fb93cc7ad_ENSMUSG00000057637.13::chr4:143109040-143212709(-)	15	16	10	14	14	15	12	6	9	18	7	21
1c8c0edb-b916-4da2-89f7-ab9fe614fa6d_ENSMUSG00000028772.19::chr4:130316089-130359943(-)	16	8	10	6	13	11	11	16	6	10	15	4
1c921d76-dcc9-4ada-847b-db0a70a5e758_ENSMUSG00000006731.10::chr10:127165224-127172330(+)	3	8	5	4	10	8	4	7	3	3	0	12
1c93d85e-961d-4e53-8f96-a802dec22f26_ENSMUSG00000028838.11::chr4:134352941-134372558(-)	2	7	3	2	3	3	7	8	3	1	3	3
1c9639a7-eba1-4268-ae89-e4a1238d07f0_ENSMUSG00000032637.15::chr7:126491707-126503437(-)	20	25	26	20	12	3	17	24	8	20	19	29
1c98aa72-9f33-4e36-814d-5127ec2ec603_ENSMUSG00000029014.14::chr5:21757266-21785216(-)	3	4	4	5	5	4	4	3	0	2	3	1
1c9c7b1a-0513-4e2a-8847-72722819cfe0_ENSMUSG00000026792.16::chr2:32925215-32961614(-)	9	10	2	9	3	3	7	8	2	6	7	4
1ca322a3-d40a-4428-a918-e605775157b7_ENSMUSG00000001289.12::chr15:102326188-102333035(+)	7	6	7	5	10	10	4	12	2	9	7	9
1ca44b59-3cc4-464c-8fc7-39ffffbefa9f_chr10:90823000::chr10:90823138-90829463(-)	9	9	5	7	7	5	4	8	4	13	9	10
1ca6404c-7149-4eee-9b25-cb596b4b1213_ENSMUSG00000034201.13::chr11:5060380-5065327(-)	33	40	37	39	44	11	45	46	17	35	35	30
1ca68146-128d-40db-a5f3-fc386f1bd49d_ENSMUSG00000063787.4::chr14:20694976-20704425(+)	6	4	6	2	3	4	3	4	2	1	1	4
1ca6c85d-2256-4dce-a23a-199d703dc987_ENSMUSG00000030032.12::chr6:83152709-83156365(-)	27	41	21	25	34	25	27	28	15	20	17	35
1ca80ee6-4b3f-4b20-b649-1aefad5b5f8f_ENSMUSG00000006392.16::chr4:118409348-118415782(+)	6	5	4	7	12	6	7	7	4	6	1	5
1cb451ce-aa37-412a-8297-351f1584cd95_ENSMUSG00000022677.15::chr16:14299247-14317332(-)	2	3	5	6	3	3	2	5	2	4	5	0
1cb7cae3-e092-462e-9000-47f53ba1ecd1_ENSMUSG00000025475.17::chr7:139834173-139877875(+)	13	3	4	19	13	3	11	10	8	12	11	4
1cb82611-6d3b-4165-84d5-3c7327d66cc2_chr7:27468000::chr7:27468866-27470553(-)	1563	1461	1138	1236	1641	1357	1443	1746	779	1336	1336	1493
1cba5b19-354b-4787-8ee6-30cf4c1fd607_chr19:6377000::chr19:6377731-6378030(+)	11	4	3	5	1	4	3	5	1	2	3	5
1cbd4576-670a-44a2-a46f-50480f84103f_chr10:128129000::chr10:128129469-128133954(-)	13	13	4	16	13	17	18	16	9	15	7	21
1cbef466-5932-4ea3-91b2-c5f4d72e8aea_chr19:32465000::chr19:32465864-32466108(-)	11	17	1	6	9	22	6	8	5	6	5	7
1cc09f70-a451-4ec6-9233-7096a90810df_ENSMUSG00000114045.1::chr12:108790034-108792721(-)	1	2	4	6	6	8	6	6	4	9	3	4
1cc576fe-0da6-49bc-95c2-061441a484b1_ENSMUSG00000040188.10::chr9:57560973-57588795(+)	2	5	3	3	5	6	4	1	4	4	7	3
1cd112b7-b305-465e-a39a-1a7bd0df860c_chr13:114287000::chr13:114287794-114288732(-)	34	29	27	27	28	27	25	26	19	29	19	34
1cd1cb83-765a-4b0e-a1fb-e464248adeed_ENSMUSG00000024982.10::chr19:55298319-55316010(-)	15	9	1	13	20	15	10	15	5	17	10	14
1cd2d5d6-54d4-46e8-bd40-1ffd0798f789_ENSMUSG00000028161.17::chr3:136780459-136937727(+)	141	155	78	104	139	61	119	126	56	165	118	129
1cd62931-5eb5-4e6e-a85d-b57a74f91bfd_chr16:65562000::chr16:65562827-65563519(+)	6	4	9	7	7	6	5	4	5	6	7	6
1ce3d0c8-3cbc-4502-9c89-9287c7123de8_chr19:41526000::chr19:41526739-41526973(+)	12	21	8	15	21	17	6	9	6	13	15	15
1ce58c26-8cda-47ab-a76d-349e26f1fba8_chr16:17043000::chr16:17043863-17049507(+)	6	6	4	6	11	7	3	3	6	9	6	6
1ce7871c-5156-4e8f-ace9-ea2d4eff8263_ENSMUSG00000033124.16::chr1:75180864-75191714(-)	2	5	4	3	5	1	9	5	1	4	5	3
1ce7dfe5-2902-418b-9acc-154819316339_ENSMUSG00000029202.12::chr5:65607769-65697856(-)	5	6	5	8	10	10	7	3	6	12	5	8
1ce9b197-4747-4e4a-84a3-424a29b6de09_chr11:69554000::chr11:69554091-69560205(-)	2	1	2	4	3	1	4	9	2	7	3	4
1cef2002-3684-425a-a6e8-69a75a310109_ENSMUSG00000041341.10::chr12:105616135-105685211(-)	14	14	9	17	20	15	20	23	12	22	18	19
1cf04334-8003-4040-bf8c-0b86635ca7f5_ENSMUSG00000057594.12::chr11:120464357-120467420(-)	8	14	8	8	19	9	6	13	4	13	9	14
1cf0c97b-ade2-4e48-9067-2fa06dadb706_ENSMUSG00000060261.15::chr5:134237833-134314760(-)	1	3	3	2	7	4	2	3	3	2	1	7
1cf36f16-dc90-4c04-b275-70a5bd3f32eb_chr17:25570000::chr17:25570843-25575023(+)	5	8	5	7	7	3	6	10	2	3	4	5
1cf494c6-8b8a-41f3-8585-bb4ed8fd4c2a_ENSMUSG00000059482.15::chr4:10879952-10899425(+)	5	3	6	2	3	1	4	7	2	2	4	2
1cf4ee30-ea0a-4796-8568-4e99b17d6103_ENSMUSG00000029512.11::chr5:110784487-110810097(-)	5	1	4	2	5	5	6	8	0	3	4	4
1cf58636-0e7f-44cc-be93-4eda77b7e01d-1_ENSMUSG00000054162.15::chr8:62951360-63357094(+)	62	69	28	46	53	30	63	46	14	70	39	43
1cfab07d-23fe-4190-ab67-0f4f8730f3ae_ENSMUSG00000064358.1::chrM:8607-9541(+)	4295	4735	3423	3528	4344	5327	3249	4256	2372	3536	3402	3920
1d0840e2-e536-4777-96fa-0aea0166ba2e_chr9:58490000::chr9:58490086-58493507(+)	14	9	10	8	12	5	14	4	3	10	13	7
1d0a32dc-9d79-49a5-8ca6-66101b89e4ae_ENSMUSG00000033961.16::chr7:12977847-12985714(+)	5	14	4	5	10	11	6	19	5	6	5	3
1d0ddee1-3444-415a-b12e-f211a1b4ac87_chr15:82256000::chr15:82256022-82256785(+)	8	10	4	11	8	3	6	10	7	10	6	7
1d0e6c4f-a6b4-4cad-8036-5fb05358b4e5_chr8:110971000::chr8:110971715-110973407(+)	40	38	26	33	61	40	33	40	24	35	23	36
1d112a41-0739-4746-902b-0d32ca3436e3_ENSMUSG00000052684.4::chr4:95049533-95052222(-)	250	170	148	193	202	192	271	289	100	215	185	189
1d12383e-11e0-49df-8957-0e7c580a861a_ENSMUSG00000021051.10::chr12:75450880-75596245(-)	21	17	8	23	22	19	23	25	5	25	25	28
1d1451a6-fe14-4c9f-8e5a-557d92358f0a_chr12:54671000::chr12:54671294-54672952(-)	19	40	24	27	35	43	26	32	19	28	15	31
1d18e581-e4ed-4901-b076-e54ddf31f398_ENSMUSG00000063275.15::chr2:14026830-14056036(-)	4	9	3	2	9	1	4	5	3	5	4	3
1d1d14cb-2e5f-4e0f-b1d2-6a73910e6977_ENSMUSG00000110901.1::chr9:26726907-26733850(-)	17	12	8	12	18	2	19	10	12	14	16	10
1d1d6968-63e9-4639-883c-2a51ce1b50a7_ENSMUSG00000105843.1::chr3:88030877-88033150(+)	12	33	16	8	17	18	12	23	5	14	15	21
1d2396ad-adb7-4b28-8b29-7930534f1afa_chr17:35134000::chr17:35134421-35135485(-)	9	5	3	1	4	3	3	4	1	9	3	6
1d2a6fd4-69d5-4766-b885-e092f9d803f5_chr3:10416000::chr3:10416476-10418936(-)	3	4	2	7	2	3	6	5	1	3	3	2
1d2e147c-784b-4062-8607-cfd5c62d1de9_ENSMUSG00000021816.11::chr14:20499867-20524435(-)	8	10	9	11	11	18	5	11	4	10	10	9
1d3055d8-2f71-4d4a-929f-4367c21aa123_ENSMUSG00000024462.17::chr17:37046027-37074304(+)	5	1	2	0	3	0	4	3	3	5	6	6
1d3a8612-dec5-40c5-a0a5-c1bc4a7d045d_ENSMUSG00000027971.16::chr3:125404089-125728899(+)	15	27	17	27	24	37	8	28	16	17	14	17
1d3c58e2-243b-4674-95c6-05d3c1ba138a_ENSMUSG00000033931.9::chr8:126934787-126965558(-)	11	10	9	9	11	9	3	8	7	9	3	7
1d3fdd47-cdd1-47cc-b2e1-3cfc9ee0a503_ENSMUSG00000001891.16::chr11:21321137-21371201(-)	39	40	24	26	32	52	19	37	15	29	15	29
1d3feb05-be77-4467-b652-2a749be9c4d5_ENSMUSG00000042272.17::chr2:77186049-77280592(-)	4	7	0	3	4	2	3	1	4	6	5	3
1d477371-8969-4799-9336-f19377921444_chr3:42254000::chr3:42254766-42255604(-)	4	2	3	3	6	6	3	2	0	3	3	3
1d4ac868-4a73-4922-807a-7d2b140fb4a3_chr2:30815000::chr2:30815563-30823017(+)	6	3	7	1	5	7	1	3	3	2	6	4
1d4c4b4c-1fcf-4711-9866-c3a412450cc5_ENSMUSG00000058441.7::chr15:89059733-89070907(+)	46	65	39	60	56	43	58	63	17	52	35	47
1d4d9d04-acf5-4747-b724-253452859125_ENSMUSG00000060373.15::chr14:52073544-52103993(-)	29	28	23	25	30	34	39	31	13	33	30	33
1d4edc67-6e45-4011-a484-caf69449356b_ENSMUSG00000043962.16::chr4:126164081-126202670(-)	11	9	15	6	6	4	18	11	1	5	9	4
1d4f9988-f54a-4b6c-9683-e1fc9bb87d03_chr3:65681000::chr3:65681944-65686179(+)	6	8	7	2	8	3	8	5	0	2	4	7
1d587c15-69af-4c41-ac4e-537e5db3774c_ENSMUSG00000026743.16::chr2:18064635-18212388(+)	2	8	3	4	5	1	14	9	4	13	10	7
1d5af472-5df8-41f1-8f80-5a7facb8a98b_chr1:180165000::chr1:180165237-180166146(-)	6	10	7	4	7	6	4	5	3	7	4	10
1d638cec-35e1-4770-9a19-abac23c05bee_ENSMUSG00000014602.15::chr1:93015463-93101847(-)	8	10	3	6	10	1	13	10	4	9	4	8
1d6424c9-ddd2-4b40-bf16-0c360a5bec3a_chr5:134176000::chr5:134176357-134179981(+)	5	7	3	3	5	2	6	7	3	1	8	8
1d668f98-9ced-49fa-a4da-e0bfadda789d_chr6:47742000::chr6:47742890-47744658(-)	2	5	8	6	10	5	7	5	1	4	5	9
1d6b0f71-164a-452b-ab76-d6fcf7bf82dc_chr11:43705000::chr11:43705433-43708670(+)	4	4	2	5	4	5	4	2	3	2	2	6
1d6b945b-6ea4-4ca2-83b0-6179a0741b6f_chr16:92080000::chr16:92080036-92087473(+)	44	53	33	59	69	70	51	57	31	44	49	73
1d6f78c1-584f-447b-ad0a-ca8a6655d73a_ENSMUSG00000008305.18::chr4:72157579-72200893(-)	7	7	2	7	4	9	3	5	2	8	6	4
1d77fa39-0c4e-4d10-aa75-a2411dcc53af_ENSMUSG00000021149.8::chr13:8972071-8987860(-)	10	9	7	10	15	17	9	11	8	14	10	9
1d7c2479-a6db-4637-95d2-cf3a6cb0dd04_ENSMUSG00000024736.15::chr19:10857821-10863585(-)	171	140	107	129	190	256	125	151	81	165	146	182
1d80104b-3b10-48a5-a831-ac329ade37db_ENSMUSG00000032763.11::chr10:78574499-78584502(+)	10	14	6	7	13	10	9	14	4	16	14	11
1d8091df-562b-4e88-853f-ccc457ae8e72_ENSMUSG00000046785.8::chr9:111271928-111281687(+)	70	94	49	55	94	93	60	66	26	66	50	94
1d84a907-d2ef-48e1-80bf-70192c31b639_ENSMUSG00000025537.12::chr5:129862277-129866982(-)	4	2	1	6	4	3	1	4	2	0	8	9
1d85c741-1026-423b-831a-2711a85e7f89_ENSMUSG00000041774.16::chr16:17146948-17148846(+)	29	11	14	17	24	23	25	30	9	24	20	23
1d89ca0f-0a5a-46d3-9c04-118a3d31bece_ENSMUSG00000001855.15::chr2:31974435-32053199(+)	31	24	18	18	32	26	22	33	19	22	27	39
1d89f112-20e8-4c40-994d-cd23d583b580_ENSMUSG00000020598.16::chr12:44328912-44598841(+)	9	2	4	5	15	2	6	13	4	8	6	7
1d8b7bc3-64c5-4ef0-bb23-d0e3e1cabe8f_ENSMUSG00000071324.11::chr10:41986613-42018380(-)	3	5	0	5	1	5	2	7	4	4	2	7
1d8e9fe5-0bf6-499d-bb0b-8688f12dad8c_ENSMUSG00000044139.12::chr7:127885840-127895617(-)	3	3	3	3	4	3	3	5	0	3	3	4
1d8f0358-9568-46d8-9e59-2c81fcb2feb7_chr11:83299000::chr11:83299032-83299675(+)	1	2	2	3	7	8	1	3	2	2	4	3
1d9575ea-341c-4e14-a2c2-5039e0b17aac_ENSMUSG00000022096.14::chr14:70552211-70573548(+)	19	25	9	9	18	14	7	10	6	8	17	19
1d957ea1-df20-4f53-8dc3-c21655417299_ENSMUSG00000062611.4::chr14:88122951-88123808(-)	30	50	38	27	54	45	50	60	29	38	26	42
1d968e00-4130-4447-8da0-655c3e4f38dc_chr15:82350000::chr15:82350139-82354237(-)	9	11	14	12	8	9	9	19	8	9	11	13
1d983cd8-2553-43e7-9daf-f03f58e99af1_ENSMUSG00000032038.7::chr9:35046575-35116873(-)	4	3	5	3	4	5	6	2	2	6	2	1
1d9881c9-5e8a-4c2f-a42c-6312a9d5aa12_chr7:4788000::chr7:4788506-4790666(-)	0	3	2	7	1	8	5	4	3	2	2	2
1d9a0058-ec3f-4827-addd-39a09c5b969a_ENSMUSG00000082884.1::chr2:22590023-22590533(-)	5	4	2	6	1	7	1	4	3	3	4	3
1da0cef1-0ec9-49bd-8589-a256c88b9169_ENSMUSG00000021069.17::chr12:70190810-70216641(-)	7	2	4	4	4	2	6	3	0	5	5	5
1da220fd-5be5-49b5-bbd7-c3a9a32a717b_ENSMUSG00000022789.15::chr16:16312237-16358959(-)	71	63	54	55	81	31	80	86	33	71	78	77
1da2e4eb-7c0f-48eb-9ac6-a9ed42bb8a19_chr12:70467000::chr12:70467364-70468040(+)	8	4	6	9	18	12	8	8	2	8	5	9
1da40bee-33b9-4bb7-8e9f-337027f52d10_ENSMUSG00000031865.16::chr6:83179612-83200116(+)	38	47	31	38	41	19	68	41	17	44	16	31
1da46839-ac84-41ff-8285-83b1bfc05029_chr17:34631000::chr17:34631343-34634230(+)	39	46	23	45	49	111	33	36	23	33	21	49
1da68e2f-55f3-41c9-b4a1-8339cbb8027e_ENSMUSG00000055254.15::chr13:58808381-58937027(+)	425	371	284	359	395	483	322	330	200	357	303	416
1da80d1b-83a2-464f-a5c6-9b58f4446322_chr7:81596000::chr7:81596481-81601940(-)	3	11	6	5	3	1	7	8	0	7	3	3
1dac3d72-9702-4c96-96db-31b1be9f82a0_chr4:152452000::chr4:152452952-152453242(-)	5	3	6	8	10	4	11	7	3	9	4	9
1dac6a3c-3b31-4269-8cdb-689fad849cfa_ENSMUSG00000024109.18::chr17:90033643-90208422(-)	36	37	24	42	51	73	33	43	30	35	34	38
1db0bc4f-9140-480d-b0a8-f753f391dded_chr7:140036000::chr7:140036411-140040602(+)	17	23	3	10	12	5	11	15	9	7	6	11
1db21a85-0dc2-40a2-8ebb-99185d5cfe65_ENSMUSG00000071708.11::chrX:157443854-157491741(-)	17	8	10	6	9	7	6	11	3	11	3	6
1dba89ce-ee0b-4ee8-97af-5f941beaa453_ENSMUSG00000073779.7::chr4:107806032-107822974(-)	10	16	8	4	8	5	8	5	0	10	8	10
1dbcc900-ae46-41f1-80d0-9c4d85c026e6_chr15:74669000::chr15:74669082-74672568(-)	15	15	17	17	20	13	15	26	13	18	19	23
1dbdf362-b9e8-4837-ab9b-c9a26d168968_chr2:181900000::chr2:181900455-181909104(+)	4	8	5	1	5	3	3	6	2	3	1	4
1dc0944b-cadc-4d88-9b24-f105790820dc_ENSMUSG00000024456.16::chr18:37843600-37935423(-)	18	26	22	24	17	6	31	20	3	25	7	18
[truncated: 30,606 more rows]
