# Supplementary material for: Sex-specific transcriptomic and epitranscriptomic signatures of PTSD-like fear acquisition
Source: iScience. 2022 Aug 2;25(9):104861. doi: 10.1016/j.isci.2022.104861 (PMC9418440; doi:10.1016/j.isci.2022.104861)
Supplement: Table S9. Differentially modified transcripts in male mice, related to Figure 2 [file mmc7.xlsx]

## Sheet: Sheet1
Table S9. Differentially modified transcripts in male mice, Related to Figure 2.
	ensembl_transcript_id	external_gene_name	description	Start	End	ID
1	ENSMUST00000000153	Gna12	guanine nucleotide binding protein, alpha 12 [Source:MGI Symbol;Acc:MGI:95767]	3081	3093	1
2	ENSMUST00000000199	Ncs1	neuronal calcium sensor 1 [Source:MGI Symbol;Acc:MGI:109166]	4036	4053	3
3	ENSMUST00000000199	Ncs1	neuronal calcium sensor 1 [Source:MGI Symbol;Acc:MGI:109166]	3982	4001	2
4	ENSMUST00000000253	Lhx2	LIM homeobox protein 2 [Source:MGI Symbol;Acc:MGI:96785]	2632	2644	5
5	ENSMUST00000000253	Lhx2	LIM homeobox protein 2 [Source:MGI Symbol;Acc:MGI:96785]	2593	2606	4
6	ENSMUST00000000317	Ckmt1	creatine kinase, mitochondrial 1, ubiquitous [Source:MGI Symbol;Acc:MGI:99441]	243	261	6
7	ENSMUST00000000317	Ckmt1	creatine kinase, mitochondrial 1, ubiquitous [Source:MGI Symbol;Acc:MGI:99441]	1053	1065	8
8	ENSMUST00000000317	Ckmt1	creatine kinase, mitochondrial 1, ubiquitous [Source:MGI Symbol;Acc:MGI:99441]	766	778	7
9	ENSMUST00000000348	Rtca	RNA 3'-terminal phosphate cyclase [Source:MGI Symbol;Acc:MGI:1913618]	1365	1377	9
10	ENSMUST00000000895	Necab3	N-terminal EF-hand calcium binding protein 3 [Source:MGI Symbol;Acc:MGI:1861721]	1726	1739	12
11	ENSMUST00000000895	Necab3	N-terminal EF-hand calcium binding protein 3 [Source:MGI Symbol;Acc:MGI:1861721]	1545	1556	11
12	ENSMUST00000000895	Necab3	N-terminal EF-hand calcium binding protein 3 [Source:MGI Symbol;Acc:MGI:1861721]	1345	1357	10
13	ENSMUST00000000939	Hip1r	huntingtin interacting protein 1 related [Source:MGI Symbol;Acc:MGI:1352504]	4288	4300	13
14	ENSMUST00000001042	Ilf2	interleukin enhancer binding factor 2 [Source:MGI Symbol;Acc:MGI:1915031]	1516	1534	15
15	ENSMUST00000001042	Ilf2	interleukin enhancer binding factor 2 [Source:MGI Symbol;Acc:MGI:1915031]	343	361	14
16	ENSMUST00000001079	Sec24b	Sec24 related gene family, member B (S. cerevisiae) [Source:MGI Symbol;Acc:MGI:2139764]	4447	4459	16
17	ENSMUST00000001452	Cct3	chaperonin containing Tcp1, subunit 3 (gamma) [Source:MGI Symbol;Acc:MGI:104708]	1469	1481	17
18	ENSMUST00000002291	Paxip1	PAX interacting (with transcription-activation domain) protein 1 [Source:MGI Symbol;Acc:MGI:1890430]	1908	1919	18
19	ENSMUST00000002790	Cse1l	chromosome segregation 1-like (S. cerevisiae) [Source:MGI Symbol;Acc:MGI:1339951]	1185	1197	19
20	ENSMUST00000002790	Cse1l	chromosome segregation 1-like (S. cerevisiae) [Source:MGI Symbol;Acc:MGI:1339951]	2079	2091	20
21	ENSMUST00000002825	Baz1b	bromodomain adjacent to zinc finger domain, 1B [Source:MGI Symbol;Acc:MGI:1353499]	6012	6028	21
22	ENSMUST00000003572	Gars	glycyl-tRNA synthetase [Source:MGI Symbol;Acc:MGI:2449057]	910	922	22
23	ENSMUST00000003572	Gars	glycyl-tRNA synthetase [Source:MGI Symbol;Acc:MGI:2449057]	1853	1864	24
24	ENSMUST00000003572	Gars	glycyl-tRNA synthetase [Source:MGI Symbol;Acc:MGI:2449057]	1686	1705	23
25	ENSMUST00000003818	Insig2	insulin induced gene 2 [Source:MGI Symbol;Acc:MGI:1920249]	1591	1603	25
26	ENSMUST00000004134	Gstm5	glutathione S-transferase, mu 5 [Source:MGI Symbol;Acc:MGI:1309466]	304	315	26
27	ENSMUST00000004134	Gstm5	glutathione S-transferase, mu 5 [Source:MGI Symbol;Acc:MGI:1309466]	358	383	27
28	ENSMUST00000004134	Gstm5	glutathione S-transferase, mu 5 [Source:MGI Symbol;Acc:MGI:1309466]	573	588	28
29	ENSMUST00000004140	Gstm1	glutathione S-transferase, mu 1 [Source:MGI Symbol;Acc:MGI:95860]	948	978	39
30	ENSMUST00000004140	Gstm1	glutathione S-transferase, mu 1 [Source:MGI Symbol;Acc:MGI:95860]	1186	1202	41
31	ENSMUST00000004140	Gstm1	glutathione S-transferase, mu 1 [Source:MGI Symbol;Acc:MGI:95860]	820	848	37
32	ENSMUST00000004140	Gstm1	glutathione S-transferase, mu 1 [Source:MGI Symbol;Acc:MGI:95860]	1237	1257	43
33	ENSMUST00000004140	Gstm1	glutathione S-transferase, mu 1 [Source:MGI Symbol;Acc:MGI:95860]	900	918	38
34	ENSMUST00000004140	Gstm1	glutathione S-transferase, mu 1 [Source:MGI Symbol;Acc:MGI:95860]	1203	1234	42
35	ENSMUST00000004140	Gstm1	glutathione S-transferase, mu 1 [Source:MGI Symbol;Acc:MGI:95860]	765	793	35
36	ENSMUST00000004140	Gstm1	glutathione S-transferase, mu 1 [Source:MGI Symbol;Acc:MGI:95860]	1085	1112	40
37	ENSMUST00000004140	Gstm1	glutathione S-transferase, mu 1 [Source:MGI Symbol;Acc:MGI:95860]	503	526	31
38	ENSMUST00000004140	Gstm1	glutathione S-transferase, mu 1 [Source:MGI Symbol;Acc:MGI:95860]	712	732	34
39	ENSMUST00000004140	Gstm1	glutathione S-transferase, mu 1 [Source:MGI Symbol;Acc:MGI:95860]	254	266	29
40	ENSMUST00000004140	Gstm1	glutathione S-transferase, mu 1 [Source:MGI Symbol;Acc:MGI:95860]	465	490	30
41	ENSMUST00000004140	Gstm1	glutathione S-transferase, mu 1 [Source:MGI Symbol;Acc:MGI:95860]	688	708	33
42	ENSMUST00000004140	Gstm1	glutathione S-transferase, mu 1 [Source:MGI Symbol;Acc:MGI:95860]	796	816	36
43	ENSMUST00000004140	Gstm1	glutathione S-transferase, mu 1 [Source:MGI Symbol;Acc:MGI:95860]	637	679	32
44	ENSMUST00000004378	Eno2	enolase 2, gamma neuronal [Source:MGI Symbol;Acc:MGI:95394]	2372	2397	62
45	ENSMUST00000004378	Eno2	enolase 2, gamma neuronal [Source:MGI Symbol;Acc:MGI:95394]	1640	1659	56
46	ENSMUST00000004378	Eno2	enolase 2, gamma neuronal [Source:MGI Symbol;Acc:MGI:95394]	269	286	44
47	ENSMUST00000004378	Eno2	enolase 2, gamma neuronal [Source:MGI Symbol;Acc:MGI:95394]	2324	2347	61
48	ENSMUST00000004378	Eno2	enolase 2, gamma neuronal [Source:MGI Symbol;Acc:MGI:95394]	1710	1752	57
49	ENSMUST00000004378	Eno2	enolase 2, gamma neuronal [Source:MGI Symbol;Acc:MGI:95394]	1550	1590	54
50	ENSMUST00000004378	Eno2	enolase 2, gamma neuronal [Source:MGI Symbol;Acc:MGI:95394]	1926	1953	60
51	ENSMUST00000004378	Eno2	enolase 2, gamma neuronal [Source:MGI Symbol;Acc:MGI:95394]	952	965	48
52	ENSMUST00000004378	Eno2	enolase 2, gamma neuronal [Source:MGI Symbol;Acc:MGI:95394]	891	908	47
53	ENSMUST00000004378	Eno2	enolase 2, gamma neuronal [Source:MGI Symbol;Acc:MGI:95394]	996	1009	49
54	ENSMUST00000004378	Eno2	enolase 2, gamma neuronal [Source:MGI Symbol;Acc:MGI:95394]	1126	1143	52
55	ENSMUST00000004378	Eno2	enolase 2, gamma neuronal [Source:MGI Symbol;Acc:MGI:95394]	1793	1813	58
56	ENSMUST00000004378	Eno2	enolase 2, gamma neuronal [Source:MGI Symbol;Acc:MGI:95394]	1896	1918	59
57	ENSMUST00000004378	Eno2	enolase 2, gamma neuronal [Source:MGI Symbol;Acc:MGI:95394]	439	465	45
58	ENSMUST00000004378	Eno2	enolase 2, gamma neuronal [Source:MGI Symbol;Acc:MGI:95394]	1105	1118	51
59	ENSMUST00000004378	Eno2	enolase 2, gamma neuronal [Source:MGI Symbol;Acc:MGI:95394]	754	766	46
60	ENSMUST00000004378	Eno2	enolase 2, gamma neuronal [Source:MGI Symbol;Acc:MGI:95394]	1599	1613	55
61	ENSMUST00000004378	Eno2	enolase 2, gamma neuronal [Source:MGI Symbol;Acc:MGI:95394]	2464	2483	63
62	ENSMUST00000004378	Eno2	enolase 2, gamma neuronal [Source:MGI Symbol;Acc:MGI:95394]	1037	1066	50
63	ENSMUST00000004378	Eno2	enolase 2, gamma neuronal [Source:MGI Symbol;Acc:MGI:95394]	1154	1169	53
64	ENSMUST00000004389	Grcc10	gene rich cluster, C10 gene [Source:MGI Symbol;Acc:MGI:1315201]	356	373	64
65	ENSMUST00000004389	Grcc10	gene rich cluster, C10 gene [Source:MGI Symbol;Acc:MGI:1315201]	740	756	67
66	ENSMUST00000004389	Grcc10	gene rich cluster, C10 gene [Source:MGI Symbol;Acc:MGI:1315201]	412	435	65
67	ENSMUST00000004389	Grcc10	gene rich cluster, C10 gene [Source:MGI Symbol;Acc:MGI:1315201]	640	656	66
68	ENSMUST00000004396	Atp6v1f	ATPase, H+ transporting, lysosomal V1 subunit F [Source:MGI Symbol;Acc:MGI:1913394]	419	444	72
69	ENSMUST00000004396	Atp6v1f	ATPase, H+ transporting, lysosomal V1 subunit F [Source:MGI Symbol;Acc:MGI:1913394]	499	518	73
70	ENSMUST00000004396	Atp6v1f	ATPase, H+ transporting, lysosomal V1 subunit F [Source:MGI Symbol;Acc:MGI:1913394]	318	339	70
71	ENSMUST00000004396	Atp6v1f	ATPase, H+ transporting, lysosomal V1 subunit F [Source:MGI Symbol;Acc:MGI:1913394]	179	191	68
72	ENSMUST00000004396	Atp6v1f	ATPase, H+ transporting, lysosomal V1 subunit F [Source:MGI Symbol;Acc:MGI:1913394]	230	249	69
73	ENSMUST00000004396	Atp6v1f	ATPase, H+ transporting, lysosomal V1 subunit F [Source:MGI Symbol;Acc:MGI:1913394]	553	568	74
74	ENSMUST00000004396	Atp6v1f	ATPase, H+ transporting, lysosomal V1 subunit F [Source:MGI Symbol;Acc:MGI:1913394]	357	382	71
75	ENSMUST00000004646	Coro1c	coronin, actin binding protein 1C [Source:MGI Symbol;Acc:MGI:1345964]	1024	1036	75
76	ENSMUST00000005017	Hdgf	heparin binding growth factor [Source:MGI Symbol;Acc:MGI:1194494]	2091	2109	78
77	ENSMUST00000005017	Hdgf	heparin binding growth factor [Source:MGI Symbol;Acc:MGI:1194494]	1774	1802	76
78	ENSMUST00000005017	Hdgf	heparin binding growth factor [Source:MGI Symbol;Acc:MGI:1194494]	1914	1932	77
79	ENSMUST00000005509	Stx1a	syntaxin 1A (brain) [Source:MGI Symbol;Acc:MGI:109355]	1067	1081	82
80	ENSMUST00000005509	Stx1a	syntaxin 1A (brain) [Source:MGI Symbol;Acc:MGI:109355]	1558	1577	88
81	ENSMUST00000005509	Stx1a	syntaxin 1A (brain) [Source:MGI Symbol;Acc:MGI:109355]	1280	1299	86
82	ENSMUST00000005509	Stx1a	syntaxin 1A (brain) [Source:MGI Symbol;Acc:MGI:109355]	1658	1674	89
83	ENSMUST00000005509	Stx1a	syntaxin 1A (brain) [Source:MGI Symbol;Acc:MGI:109355]	1028	1048	81
84	ENSMUST00000005509	Stx1a	syntaxin 1A (brain) [Source:MGI Symbol;Acc:MGI:109355]	1879	1905	93
85	ENSMUST00000005509	Stx1a	syntaxin 1A (brain) [Source:MGI Symbol;Acc:MGI:109355]	1414	1435	87
86	ENSMUST00000005509	Stx1a	syntaxin 1A (brain) [Source:MGI Symbol;Acc:MGI:109355]	1800	1811	91
87	ENSMUST00000005509	Stx1a	syntaxin 1A (brain) [Source:MGI Symbol;Acc:MGI:109355]	463	478	80
88	ENSMUST00000005509	Stx1a	syntaxin 1A (brain) [Source:MGI Symbol;Acc:MGI:109355]	224	239	79
89	ENSMUST00000005509	Stx1a	syntaxin 1A (brain) [Source:MGI Symbol;Acc:MGI:109355]	1822	1837	92
90	ENSMUST00000005509	Stx1a	syntaxin 1A (brain) [Source:MGI Symbol;Acc:MGI:109355]	1199	1223	85
91	ENSMUST00000005509	Stx1a	syntaxin 1A (brain) [Source:MGI Symbol;Acc:MGI:109355]	2014	2033	95
92	ENSMUST00000005509	Stx1a	syntaxin 1A (brain) [Source:MGI Symbol;Acc:MGI:109355]	1117	1142	83
93	ENSMUST00000005509	Stx1a	syntaxin 1A (brain) [Source:MGI Symbol;Acc:MGI:109355]	1174	1195	84
94	ENSMUST00000005509	Stx1a	syntaxin 1A (brain) [Source:MGI Symbol;Acc:MGI:109355]	1741	1762	90
95	ENSMUST00000005509	Stx1a	syntaxin 1A (brain) [Source:MGI Symbol;Acc:MGI:109355]	1955	1981	94
96	ENSMUST00000005647	Ndufs3	NADH:ubiquinone oxidoreductase core subunit S3 [Source:MGI Symbol;Acc:MGI:1915599]	343	354	96
97	ENSMUST00000005647	Ndufs3	NADH:ubiquinone oxidoreductase core subunit S3 [Source:MGI Symbol;Acc:MGI:1915599]	379	391	97
98	ENSMUST00000005647	Ndufs3	NADH:ubiquinone oxidoreductase core subunit S3 [Source:MGI Symbol;Acc:MGI:1915599]	432	472	98
99	ENSMUST00000005651	Por	P450 (cytochrome) oxidoreductase [Source:MGI Symbol;Acc:MGI:97744]	1316	1328	99
100	ENSMUST00000005923	Psmb4	proteasome (prosome, macropain) subunit, beta type 4 [Source:MGI Symbol;Acc:MGI:1098257]	497	510	103
101	ENSMUST00000005923	Psmb4	proteasome (prosome, macropain) subunit, beta type 4 [Source:MGI Symbol;Acc:MGI:1098257]	812	844	104
102	ENSMUST00000005923	Psmb4	proteasome (prosome, macropain) subunit, beta type 4 [Source:MGI Symbol;Acc:MGI:1098257]	443	465	102
103	ENSMUST00000005923	Psmb4	proteasome (prosome, macropain) subunit, beta type 4 [Source:MGI Symbol;Acc:MGI:1098257]	123	137	101
104	ENSMUST00000005923	Psmb4	proteasome (prosome, macropain) subunit, beta type 4 [Source:MGI Symbol;Acc:MGI:1098257]	85	102	100
105	ENSMUST00000006467	Arpc2	actin related protein 2/3 complex, subunit 2 [Source:MGI Symbol;Acc:MGI:1923959]	922	937	105
106	ENSMUST00000006912	Pip4k2a	phosphatidylinositol-5-phosphate 4-kinase, type II, alpha [Source:MGI Symbol;Acc:MGI:1298206]	2723	2735	106
107	ENSMUST00000008016	Id3	inhibitor of DNA binding 3 [Source:MGI Symbol;Acc:MGI:96398]	1096	1109	108
108	ENSMUST00000008016	Id3	inhibitor of DNA binding 3 [Source:MGI Symbol;Acc:MGI:96398]	1075	1086	107
109	ENSMUST00000008297	Clstn3	calsyntenin 3 [Source:MGI Symbol;Acc:MGI:2178323]	876	888	109
110	ENSMUST00000008297	Clstn3	calsyntenin 3 [Source:MGI Symbol;Acc:MGI:2178323]	3054	3074	111
111	ENSMUST00000008297	Clstn3	calsyntenin 3 [Source:MGI Symbol;Acc:MGI:2178323]	1394	1405	110
112	ENSMUST00000008297	Clstn3	calsyntenin 3 [Source:MGI Symbol;Acc:MGI:2178323]	3488	3500	112
113	ENSMUST00000008748	Ubqln4	ubiquilin 4 [Source:MGI Symbol;Acc:MGI:2150152]	2307	2319	114
114	ENSMUST00000008748	Ubqln4	ubiquilin 4 [Source:MGI Symbol;Acc:MGI:2150152]	2360	2385	115
115	ENSMUST00000008748	Ubqln4	ubiquilin 4 [Source:MGI Symbol;Acc:MGI:2150152]	2727	2746	116
116	ENSMUST00000008748	Ubqln4	ubiquilin 4 [Source:MGI Symbol;Acc:MGI:2150152]	1798	1818	113
117	ENSMUST00000008748	Ubqln4	ubiquilin 4 [Source:MGI Symbol;Acc:MGI:2150152]	3233	3256	118
118	ENSMUST00000008748	Ubqln4	ubiquilin 4 [Source:MGI Symbol;Acc:MGI:2150152]	2907	2919	117
119	ENSMUST00000008907	Man1a2	mannosidase, alpha, class 1A, member 2 [Source:MGI Symbol;Acc:MGI:104676]	6099	6117	119
120	ENSMUST00000009102	Vps72	vacuolar protein sorting 72 [Source:MGI Symbol;Acc:MGI:1202305]	1033	1048	120
121	ENSMUST00000009157	Dynll1	dynein light chain LC8-type 1 [Source:MGI Symbol;Acc:MGI:1861457]	352	369	122
122	ENSMUST00000009157	Dynll1	dynein light chain LC8-type 1 [Source:MGI Symbol;Acc:MGI:1861457]	635	648	123
123	ENSMUST00000009157	Dynll1	dynein light chain LC8-type 1 [Source:MGI Symbol;Acc:MGI:1861457]	100	126	121
124	ENSMUST00000009157	Dynll1	dynein light chain LC8-type 1 [Source:MGI Symbol;Acc:MGI:1861457]	654	678	124
125	ENSMUST00000009538	Syn2	synapsin II [Source:MGI Symbol;Acc:MGI:103020]	1762	1781	125
126	ENSMUST00000009693	Srp14	signal recognition particle 14 [Source:MGI Symbol;Acc:MGI:107169]	672	693	126
127	ENSMUST00000010007	Sdhb	succinate dehydrogenase complex, subunit B, iron sulfur (Ip) [Source:MGI Symbol;Acc:MGI:1914930]	621	644	130
128	ENSMUST00000010007	Sdhb	succinate dehydrogenase complex, subunit B, iron sulfur (Ip) [Source:MGI Symbol;Acc:MGI:1914930]	432	460	128
129	ENSMUST00000010007	Sdhb	succinate dehydrogenase complex, subunit B, iron sulfur (Ip) [Source:MGI Symbol;Acc:MGI:1914930]	547	582	129
130	ENSMUST00000010007	Sdhb	succinate dehydrogenase complex, subunit B, iron sulfur (Ip) [Source:MGI Symbol;Acc:MGI:1914930]	970	987	132
131	ENSMUST00000010007	Sdhb	succinate dehydrogenase complex, subunit B, iron sulfur (Ip) [Source:MGI Symbol;Acc:MGI:1914930]	336	391	127
132	ENSMUST00000010007	Sdhb	succinate dehydrogenase complex, subunit B, iron sulfur (Ip) [Source:MGI Symbol;Acc:MGI:1914930]	1054	1076	133
133	ENSMUST00000010007	Sdhb	succinate dehydrogenase complex, subunit B, iron sulfur (Ip) [Source:MGI Symbol;Acc:MGI:1914930]	956	969	131
134	ENSMUST00000011058	Pdhx	pyruvate dehydrogenase complex, component X [Source:MGI Symbol;Acc:MGI:1351627]	1172	1184	134
135	ENSMUST00000013693	Commd8	COMM domain containing 8 [Source:MGI Symbol;Acc:MGI:1343485]	1357	1376	135
136	ENSMUST00000013737	Ndufs2	NADH:ubiquinone oxidoreductase core subunit S2 [Source:MGI Symbol;Acc:MGI:2385112]	154	180	137
137	ENSMUST00000013737	Ndufs2	NADH:ubiquinone oxidoreductase core subunit S2 [Source:MGI Symbol;Acc:MGI:2385112]	35	48	136
138	ENSMUST00000013737	Ndufs2	NADH:ubiquinone oxidoreductase core subunit S2 [Source:MGI Symbol;Acc:MGI:2385112]	1082	1108	139
139	ENSMUST00000013737	Ndufs2	NADH:ubiquinone oxidoreductase core subunit S2 [Source:MGI Symbol;Acc:MGI:2385112]	625	648	138
140	ENSMUST00000013842	Pea15a	phosphoprotein enriched in astrocytes 15A [Source:MGI Symbol;Acc:MGI:104799]	1645	1666	161
141	ENSMUST00000013842	Pea15a	phosphoprotein enriched in astrocytes 15A [Source:MGI Symbol;Acc:MGI:104799]	2005	2025	162
142	ENSMUST00000013842	Pea15a	phosphoprotein enriched in astrocytes 15A [Source:MGI Symbol;Acc:MGI:104799]	2194	2212	163
143	ENSMUST00000013842	Pea15a	phosphoprotein enriched in astrocytes 15A [Source:MGI Symbol;Acc:MGI:104799]	1511	1530	158
144	ENSMUST00000013842	Pea15a	phosphoprotein enriched in astrocytes 15A [Source:MGI Symbol;Acc:MGI:104799]	1189	1215	154
145	ENSMUST00000013842	Pea15a	phosphoprotein enriched in astrocytes 15A [Source:MGI Symbol;Acc:MGI:104799]	744	775	148
146	ENSMUST00000013842	Pea15a	phosphoprotein enriched in astrocytes 15A [Source:MGI Symbol;Acc:MGI:104799]	1361	1398	156
147	ENSMUST00000013842	Pea15a	phosphoprotein enriched in astrocytes 15A [Source:MGI Symbol;Acc:MGI:104799]	793	814	149
148	ENSMUST00000013842	Pea15a	phosphoprotein enriched in astrocytes 15A [Source:MGI Symbol;Acc:MGI:104799]	1576	1594	160
149	ENSMUST00000013842	Pea15a	phosphoprotein enriched in astrocytes 15A [Source:MGI Symbol;Acc:MGI:104799]	361	406	143
150	ENSMUST00000013842	Pea15a	phosphoprotein enriched in astrocytes 15A [Source:MGI Symbol;Acc:MGI:104799]	691	715	147
151	ENSMUST00000013842	Pea15a	phosphoprotein enriched in astrocytes 15A [Source:MGI Symbol;Acc:MGI:104799]	1534	1558	159
152	ENSMUST00000013842	Pea15a	phosphoprotein enriched in astrocytes 15A [Source:MGI Symbol;Acc:MGI:104799]	973	999	152
153	ENSMUST00000013842	Pea15a	phosphoprotein enriched in astrocytes 15A [Source:MGI Symbol;Acc:MGI:104799]	1479	1499	157
154	ENSMUST00000013842	Pea15a	phosphoprotein enriched in astrocytes 15A [Source:MGI Symbol;Acc:MGI:104799]	671	686	146
155	ENSMUST00000013842	Pea15a	phosphoprotein enriched in astrocytes 15A [Source:MGI Symbol;Acc:MGI:104799]	501	529	144
156	ENSMUST00000013842	Pea15a	phosphoprotein enriched in astrocytes 15A [Source:MGI Symbol;Acc:MGI:104799]	172	192	141
157	ENSMUST00000013842	Pea15a	phosphoprotein enriched in astrocytes 15A [Source:MGI Symbol;Acc:MGI:104799]	235	289	142
158	ENSMUST00000013842	Pea15a	phosphoprotein enriched in astrocytes 15A [Source:MGI Symbol;Acc:MGI:104799]	130	155	140
159	ENSMUST00000013842	Pea15a	phosphoprotein enriched in astrocytes 15A [Source:MGI Symbol;Acc:MGI:104799]	1302	1326	155
160	ENSMUST00000013842	Pea15a	phosphoprotein enriched in astrocytes 15A [Source:MGI Symbol;Acc:MGI:104799]	583	620	145
161	ENSMUST00000013842	Pea15a	phosphoprotein enriched in astrocytes 15A [Source:MGI Symbol;Acc:MGI:104799]	914	936	151
162	ENSMUST00000013842	Pea15a	phosphoprotein enriched in astrocytes 15A [Source:MGI Symbol;Acc:MGI:104799]	1018	1044	153
163	ENSMUST00000013842	Pea15a	phosphoprotein enriched in astrocytes 15A [Source:MGI Symbol;Acc:MGI:104799]	850	875	150
164	ENSMUST00000014221	Chp1	calcineurin-like EF hand protein 1 [Source:MGI Symbol;Acc:MGI:1927185]	979	992	164
165	ENSMUST00000014221	Chp1	calcineurin-like EF hand protein 1 [Source:MGI Symbol;Acc:MGI:1927185]	1859	1871	165
166	ENSMUST00000014221	Chp1	calcineurin-like EF hand protein 1 [Source:MGI Symbol;Acc:MGI:1927185]	2517	2534	166
167	ENSMUST00000014221	Chp1	calcineurin-like EF hand protein 1 [Source:MGI Symbol;Acc:MGI:1927185]	2559	2571	168
168	ENSMUST00000014221	Chp1	calcineurin-like EF hand protein 1 [Source:MGI Symbol;Acc:MGI:1927185]	2543	2555	167
169	ENSMUST00000014370	Cacybp	calcyclin binding protein [Source:MGI Symbol;Acc:MGI:1270839]	429	446	170
170	ENSMUST00000014370	Cacybp	calcyclin binding protein [Source:MGI Symbol;Acc:MGI:1270839]	342	360	169
171	ENSMUST00000014370	Cacybp	calcyclin binding protein [Source:MGI Symbol;Acc:MGI:1270839]	991	1003	173
172	ENSMUST00000014370	Cacybp	calcyclin binding protein [Source:MGI Symbol;Acc:MGI:1270839]	634	645	171
173	ENSMUST00000014370	Cacybp	calcyclin binding protein [Source:MGI Symbol;Acc:MGI:1270839]	835	847	172
174	ENSMUST00000014892	Tex261	testis expressed gene 261 [Source:MGI Symbol;Acc:MGI:1096575]	2462	2474	174
175	ENSMUST00000015011	Surf4	surfeit gene 4 [Source:MGI Symbol;Acc:MGI:98445]	2124	2138	175
176	ENSMUST00000015100	Ppp1cb	protein phosphatase 1 catalytic subunit beta [Source:MGI Symbol;Acc:MGI:104871]	3166	3184	194
177	ENSMUST00000015100	Ppp1cb	protein phosphatase 1 catalytic subunit beta [Source:MGI Symbol;Acc:MGI:104871]	2733	2747	190
178	ENSMUST00000015100	Ppp1cb	protein phosphatase 1 catalytic subunit beta [Source:MGI Symbol;Acc:MGI:104871]	3108	3135	193
179	ENSMUST00000015100	Ppp1cb	protein phosphatase 1 catalytic subunit beta [Source:MGI Symbol;Acc:MGI:104871]	2844	2856	191
180	ENSMUST00000015100	Ppp1cb	protein phosphatase 1 catalytic subunit beta [Source:MGI Symbol;Acc:MGI:104871]	981	1000	176
181	ENSMUST00000015100	Ppp1cb	protein phosphatase 1 catalytic subunit beta [Source:MGI Symbol;Acc:MGI:104871]	2517	2531	186
182	ENSMUST00000015100	Ppp1cb	protein phosphatase 1 catalytic subunit beta [Source:MGI Symbol;Acc:MGI:104871]	3050	3075	192
183	ENSMUST00000015100	Ppp1cb	protein phosphatase 1 catalytic subunit beta [Source:MGI Symbol;Acc:MGI:104871]	2666	2684	189
184	ENSMUST00000015100	Ppp1cb	protein phosphatase 1 catalytic subunit beta [Source:MGI Symbol;Acc:MGI:104871]	2561	2584	187
185	ENSMUST00000015100	Ppp1cb	protein phosphatase 1 catalytic subunit beta [Source:MGI Symbol;Acc:MGI:104871]	2225	2248	181
186	ENSMUST00000015100	Ppp1cb	protein phosphatase 1 catalytic subunit beta [Source:MGI Symbol;Acc:MGI:104871]	2454	2479	184
187	ENSMUST00000015100	Ppp1cb	protein phosphatase 1 catalytic subunit beta [Source:MGI Symbol;Acc:MGI:104871]	1404	1421	177
188	ENSMUST00000015100	Ppp1cb	protein phosphatase 1 catalytic subunit beta [Source:MGI Symbol;Acc:MGI:104871]	2160	2183	179
189	ENSMUST00000015100	Ppp1cb	protein phosphatase 1 catalytic subunit beta [Source:MGI Symbol;Acc:MGI:104871]	1984	2003	178
190	ENSMUST00000015100	Ppp1cb	protein phosphatase 1 catalytic subunit beta [Source:MGI Symbol;Acc:MGI:104871]	2184	2196	180
191	ENSMUST00000015100	Ppp1cb	protein phosphatase 1 catalytic subunit beta [Source:MGI Symbol;Acc:MGI:104871]	2423	2440	183
192	ENSMUST00000015100	Ppp1cb	protein phosphatase 1 catalytic subunit beta [Source:MGI Symbol;Acc:MGI:104871]	2484	2503	185
193	ENSMUST00000015100	Ppp1cb	protein phosphatase 1 catalytic subunit beta [Source:MGI Symbol;Acc:MGI:104871]	2347	2365	182
194	ENSMUST00000015100	Ppp1cb	protein phosphatase 1 catalytic subunit beta [Source:MGI Symbol;Acc:MGI:104871]	2643	2662	188
195	ENSMUST00000015124	Tsen15	tRNA splicing endonuclease subunit 15 [Source:MGI Symbol;Acc:MGI:1913887]	299	311	195
196	ENSMUST00000015124	Tsen15	tRNA splicing endonuclease subunit 15 [Source:MGI Symbol;Acc:MGI:1913887]	1015	1026	196
197	ENSMUST00000015236	Edf1	endothelial differentiation-related factor 1 [Source:MGI Symbol;Acc:MGI:1891227]	589	604	197
198	ENSMUST00000015877	Capza2	capping protein (actin filament) muscle Z-line, alpha 2 [Source:MGI Symbol;Acc:MGI:106222]	1980	1997	208
199	ENSMUST00000015877	Capza2	capping protein (actin filament) muscle Z-line, alpha 2 [Source:MGI Symbol;Acc:MGI:106222]	410	427	198
200	ENSMUST00000015877	Capza2	capping protein (actin filament) muscle Z-line, alpha 2 [Source:MGI Symbol;Acc:MGI:106222]	1670	1686	204
201	ENSMUST00000015877	Capza2	capping protein (actin filament) muscle Z-line, alpha 2 [Source:MGI Symbol;Acc:MGI:106222]	1874	1888	207
202	ENSMUST00000015877	Capza2	capping protein (actin filament) muscle Z-line, alpha 2 [Source:MGI Symbol;Acc:MGI:106222]	804	816	199
203	ENSMUST00000015877	Capza2	capping protein (actin filament) muscle Z-line, alpha 2 [Source:MGI Symbol;Acc:MGI:106222]	1398	1412	202
204	ENSMUST00000015877	Capza2	capping protein (actin filament) muscle Z-line, alpha 2 [Source:MGI Symbol;Acc:MGI:106222]	833	852	200
205	ENSMUST00000015877	Capza2	capping protein (actin filament) muscle Z-line, alpha 2 [Source:MGI Symbol;Acc:MGI:106222]	1744	1762	205
206	ENSMUST00000015877	Capza2	capping protein (actin filament) muscle Z-line, alpha 2 [Source:MGI Symbol;Acc:MGI:106222]	1478	1496	203
207	ENSMUST00000015877	Capza2	capping protein (actin filament) muscle Z-line, alpha 2 [Source:MGI Symbol;Acc:MGI:106222]	1844	1866	206
208	ENSMUST00000015877	Capza2	capping protein (actin filament) muscle Z-line, alpha 2 [Source:MGI Symbol;Acc:MGI:106222]	1200	1259	201
209	ENSMUST00000015891	Vps45	vacuolar protein sorting 45 [Source:MGI Symbol;Acc:MGI:891965]	2255	2267	210
210	ENSMUST00000015891	Vps45	vacuolar protein sorting 45 [Source:MGI Symbol;Acc:MGI:891965]	1208	1224	209
211	ENSMUST00000015950	Qdpr	quinoid dihydropteridine reductase [Source:MGI Symbol;Acc:MGI:97836]	936	954	211
212	ENSMUST00000015950	Qdpr	quinoid dihydropteridine reductase [Source:MGI Symbol;Acc:MGI:97836]	1208	1220	212
213	ENSMUST00000016396	Atp5e	ATP synthase, H+ transporting, mitochondrial F1 complex, epsilon subunit [Source:MGI Symbol;Acc:MGI:1855697]	225	248	213
214	ENSMUST00000017851	Serinc3	serine incorporator 3 [Source:MGI Symbol;Acc:MGI:1349457]	1543	1561	220
215	ENSMUST00000017851	Serinc3	serine incorporator 3 [Source:MGI Symbol;Acc:MGI:1349457]	1736	1748	222
216	ENSMUST00000017851	Serinc3	serine incorporator 3 [Source:MGI Symbol;Acc:MGI:1349457]	744	767	216
217	ENSMUST00000017851	Serinc3	serine incorporator 3 [Source:MGI Symbol;Acc:MGI:1349457]	954	971	217
218	ENSMUST00000017851	Serinc3	serine incorporator 3 [Source:MGI Symbol;Acc:MGI:1349457]	1294	1331	219
219	ENSMUST00000017851	Serinc3	serine incorporator 3 [Source:MGI Symbol;Acc:MGI:1349457]	254	268	214
220	ENSMUST00000017851	Serinc3	serine incorporator 3 [Source:MGI Symbol;Acc:MGI:1349457]	1205	1217	218
221	ENSMUST00000017851	Serinc3	serine incorporator 3 [Source:MGI Symbol;Acc:MGI:1349457]	1573	1590	221
222	ENSMUST00000017851	Serinc3	serine incorporator 3 [Source:MGI Symbol;Acc:MGI:1349457]	467	485	215
223	ENSMUST00000017908	Zswim1	zinc finger SWIM-type containing 1 [Source:MGI Symbol;Acc:MGI:1919221]	1296	1309	223
224	ENSMUST00000017908	Zswim1	zinc finger SWIM-type containing 1 [Source:MGI Symbol;Acc:MGI:1919221]	2178	2194	224
225	ENSMUST00000018470	Ywhab	tyrosine 3-monooxygenase/tryptophan 5-monooxygenase activation protein, beta polypeptide [Source:MGI Symbol;Acc:MGI:1891917]	2902	2922	240
226	ENSMUST00000018470	Ywhab	tyrosine 3-monooxygenase/tryptophan 5-monooxygenase activation protein, beta polypeptide [Source:MGI Symbol;Acc:MGI:1891917]	2818	2832	239
227	ENSMUST00000018470	Ywhab	tyrosine 3-monooxygenase/tryptophan 5-monooxygenase activation protein, beta polypeptide [Source:MGI Symbol;Acc:MGI:1891917]	2471	2492	234
228	ENSMUST00000018470	Ywhab	tyrosine 3-monooxygenase/tryptophan 5-monooxygenase activation protein, beta polypeptide [Source:MGI Symbol;Acc:MGI:1891917]	2955	2971	241
229	ENSMUST00000018470	Ywhab	tyrosine 3-monooxygenase/tryptophan 5-monooxygenase activation protein, beta polypeptide [Source:MGI Symbol;Acc:MGI:1891917]	1648	1664	230
230	ENSMUST00000018470	Ywhab	tyrosine 3-monooxygenase/tryptophan 5-monooxygenase activation protein, beta polypeptide [Source:MGI Symbol;Acc:MGI:1891917]	2584	2606	236
231	ENSMUST00000018470	Ywhab	tyrosine 3-monooxygenase/tryptophan 5-monooxygenase activation protein, beta polypeptide [Source:MGI Symbol;Acc:MGI:1891917]	1321	1339	229
232	ENSMUST00000018470	Ywhab	tyrosine 3-monooxygenase/tryptophan 5-monooxygenase activation protein, beta polypeptide [Source:MGI Symbol;Acc:MGI:1891917]	1067	1085	226
233	ENSMUST00000018470	Ywhab	tyrosine 3-monooxygenase/tryptophan 5-monooxygenase activation protein, beta polypeptide [Source:MGI Symbol;Acc:MGI:1891917]	2504	2530	235
234	ENSMUST00000018470	Ywhab	tyrosine 3-monooxygenase/tryptophan 5-monooxygenase activation protein, beta polypeptide [Source:MGI Symbol;Acc:MGI:1891917]	1227	1247	228
235	ENSMUST00000018470	Ywhab	tyrosine 3-monooxygenase/tryptophan 5-monooxygenase activation protein, beta polypeptide [Source:MGI Symbol;Acc:MGI:1891917]	2699	2718	238
236	ENSMUST00000018470	Ywhab	tyrosine 3-monooxygenase/tryptophan 5-monooxygenase activation protein, beta polypeptide [Source:MGI Symbol;Acc:MGI:1891917]	2080	2097	233
237	ENSMUST00000018470	Ywhab	tyrosine 3-monooxygenase/tryptophan 5-monooxygenase activation protein, beta polypeptide [Source:MGI Symbol;Acc:MGI:1891917]	798	814	225
238	ENSMUST00000018470	Ywhab	tyrosine 3-monooxygenase/tryptophan 5-monooxygenase activation protein, beta polypeptide [Source:MGI Symbol;Acc:MGI:1891917]	1981	1995	231
239	ENSMUST00000018470	Ywhab	tyrosine 3-monooxygenase/tryptophan 5-monooxygenase activation protein, beta polypeptide [Source:MGI Symbol;Acc:MGI:1891917]	2657	2675	237
240	ENSMUST00000018470	Ywhab	tyrosine 3-monooxygenase/tryptophan 5-monooxygenase activation protein, beta polypeptide [Source:MGI Symbol;Acc:MGI:1891917]	2056	2067	232
241	ENSMUST00000018470	Ywhab	tyrosine 3-monooxygenase/tryptophan 5-monooxygenase activation protein, beta polypeptide [Source:MGI Symbol;Acc:MGI:1891917]	1110	1122	227
242	ENSMUST00000018914	Atp5g3	ATP synthase, H+ transporting, mitochondrial F0 complex, subunit C3 (subunit 9) [Source:MGI Symbol;Acc:MGI:2442035]	573	593	244
243	ENSMUST00000018914	Atp5g3	ATP synthase, H+ transporting, mitochondrial F0 complex, subunit C3 (subunit 9) [Source:MGI Symbol;Acc:MGI:2442035]	473	491	243
244	ENSMUST00000018914	Atp5g3	ATP synthase, H+ transporting, mitochondrial F0 complex, subunit C3 (subunit 9) [Source:MGI Symbol;Acc:MGI:2442035]	263	275	242
245	ENSMUST00000019109	Ywhah	tyrosine 3-monooxygenase/tryptophan 5-monooxygenase activation protein, eta polypeptide [Source:MGI Symbol;Acc:MGI:109194]	1139	1153	258
246	ENSMUST00000019109	Ywhah	tyrosine 3-monooxygenase/tryptophan 5-monooxygenase activation protein, eta polypeptide [Source:MGI Symbol;Acc:MGI:109194]	1104	1120	257
247	ENSMUST00000019109	Ywhah	tyrosine 3-monooxygenase/tryptophan 5-monooxygenase activation protein, eta polypeptide [Source:MGI Symbol;Acc:MGI:109194]	1037	1049	256
248	ENSMUST00000019109	Ywhah	tyrosine 3-monooxygenase/tryptophan 5-monooxygenase activation protein, eta polypeptide [Source:MGI Symbol;Acc:MGI:109194]	722	738	247
249	ENSMUST00000019109	Ywhah	tyrosine 3-monooxygenase/tryptophan 5-monooxygenase activation protein, eta polypeptide [Source:MGI Symbol;Acc:MGI:109194]	960	972	253
250	ENSMUST00000019109	Ywhah	tyrosine 3-monooxygenase/tryptophan 5-monooxygenase activation protein, eta polypeptide [Source:MGI Symbol;Acc:MGI:109194]	934	954	252
251	ENSMUST00000019109	Ywhah	tyrosine 3-monooxygenase/tryptophan 5-monooxygenase activation protein, eta polypeptide [Source:MGI Symbol;Acc:MGI:109194]	1160	1172	259
252	ENSMUST00000019109	Ywhah	tyrosine 3-monooxygenase/tryptophan 5-monooxygenase activation protein, eta polypeptide [Source:MGI Symbol;Acc:MGI:109194]	887	899	251
253	ENSMUST00000019109	Ywhah	tyrosine 3-monooxygenase/tryptophan 5-monooxygenase activation protein, eta polypeptide [Source:MGI Symbol;Acc:MGI:109194]	986	1003	254
254	ENSMUST00000019109	Ywhah	tyrosine 3-monooxygenase/tryptophan 5-monooxygenase activation protein, eta polypeptide [Source:MGI Symbol;Acc:MGI:109194]	1020	1036	255
255	ENSMUST00000019109	Ywhah	tyrosine 3-monooxygenase/tryptophan 5-monooxygenase activation protein, eta polypeptide [Source:MGI Symbol;Acc:MGI:109194]	846	864	250
256	ENSMUST00000019109	Ywhah	tyrosine 3-monooxygenase/tryptophan 5-monooxygenase activation protein, eta polypeptide [Source:MGI Symbol;Acc:MGI:109194]	1507	1533	263
257	ENSMUST00000019109	Ywhah	tyrosine 3-monooxygenase/tryptophan 5-monooxygenase activation protein, eta polypeptide [Source:MGI Symbol;Acc:MGI:109194]	97	119	245
258	ENSMUST00000019109	Ywhah	tyrosine 3-monooxygenase/tryptophan 5-monooxygenase activation protein, eta polypeptide [Source:MGI Symbol;Acc:MGI:109194]	1389	1411	260
259	ENSMUST00000019109	Ywhah	tyrosine 3-monooxygenase/tryptophan 5-monooxygenase activation protein, eta polypeptide [Source:MGI Symbol;Acc:MGI:109194]	772	790	248
260	ENSMUST00000019109	Ywhah	tyrosine 3-monooxygenase/tryptophan 5-monooxygenase activation protein, eta polypeptide [Source:MGI Symbol;Acc:MGI:109194]	1444	1467	262
261	ENSMUST00000019109	Ywhah	tyrosine 3-monooxygenase/tryptophan 5-monooxygenase activation protein, eta polypeptide [Source:MGI Symbol;Acc:MGI:109194]	1415	1433	261
262	ENSMUST00000019109	Ywhah	tyrosine 3-monooxygenase/tryptophan 5-monooxygenase activation protein, eta polypeptide [Source:MGI Symbol;Acc:MGI:109194]	795	819	249
263	ENSMUST00000019109	Ywhah	tyrosine 3-monooxygenase/tryptophan 5-monooxygenase activation protein, eta polypeptide [Source:MGI Symbol;Acc:MGI:109194]	572	612	246
264	ENSMUST00000019143	Slc35b4	solute carrier family 35, member B4 [Source:MGI Symbol;Acc:MGI:1931249]	1534	1551	264
265	ENSMUST00000019198	Fis1	fission, mitochondrial 1 [Source:MGI Symbol;Acc:MGI:1913687]	329	352	266
266	ENSMUST00000019198	Fis1	fission, mitochondrial 1 [Source:MGI Symbol;Acc:MGI:1913687]	186	206	265
267	ENSMUST00000019198	Fis1	fission, mitochondrial 1 [Source:MGI Symbol;Acc:MGI:1913687]	523	547	267
268	ENSMUST00000019268	Scrn1	secernin 1 [Source:MGI Symbol;Acc:MGI:1917188]	4521	4538	269
269	ENSMUST00000019268	Scrn1	secernin 1 [Source:MGI Symbol;Acc:MGI:1917188]	3681	3698	268
270	ENSMUST00000019323	Mdh2	malate dehydrogenase 2, NAD (mitochondrial) [Source:MGI Symbol;Acc:MGI:97050]	625	638	273
271	ENSMUST00000019323	Mdh2	malate dehydrogenase 2, NAD (mitochondrial) [Source:MGI Symbol;Acc:MGI:97050]	816	830	276
272	ENSMUST00000019323	Mdh2	malate dehydrogenase 2, NAD (mitochondrial) [Source:MGI Symbol;Acc:MGI:97050]	1315	1341	283
273	ENSMUST00000019323	Mdh2	malate dehydrogenase 2, NAD (mitochondrial) [Source:MGI Symbol;Acc:MGI:97050]	1001	1018	280
274	ENSMUST00000019323	Mdh2	malate dehydrogenase 2, NAD (mitochondrial) [Source:MGI Symbol;Acc:MGI:97050]	451	467	271
275	ENSMUST00000019323	Mdh2	malate dehydrogenase 2, NAD (mitochondrial) [Source:MGI Symbol;Acc:MGI:97050]	932	951	279
276	ENSMUST00000019323	Mdh2	malate dehydrogenase 2, NAD (mitochondrial) [Source:MGI Symbol;Acc:MGI:97050]	733	760	275
277	ENSMUST00000019323	Mdh2	malate dehydrogenase 2, NAD (mitochondrial) [Source:MGI Symbol;Acc:MGI:97050]	250	265	270
278	ENSMUST00000019323	Mdh2	malate dehydrogenase 2, NAD (mitochondrial) [Source:MGI Symbol;Acc:MGI:97050]	1174	1194	282
279	ENSMUST00000019323	Mdh2	malate dehydrogenase 2, NAD (mitochondrial) [Source:MGI Symbol;Acc:MGI:97050]	1035	1059	281
280	ENSMUST00000019323	Mdh2	malate dehydrogenase 2, NAD (mitochondrial) [Source:MGI Symbol;Acc:MGI:97050]	896	910	278
281	ENSMUST00000019323	Mdh2	malate dehydrogenase 2, NAD (mitochondrial) [Source:MGI Symbol;Acc:MGI:97050]	851	869	277
282	ENSMUST00000019323	Mdh2	malate dehydrogenase 2, NAD (mitochondrial) [Source:MGI Symbol;Acc:MGI:97050]	692	704	274
283	ENSMUST00000019323	Mdh2	malate dehydrogenase 2, NAD (mitochondrial) [Source:MGI Symbol;Acc:MGI:97050]	533	558	272
284	ENSMUST00000019354	Atp6v1e1	ATPase, H+ transporting, lysosomal V1 subunit E1 [Source:MGI Symbol;Acc:MGI:894326]	179	198	284
285	ENSMUST00000019354	Atp6v1e1	ATPase, H+ transporting, lysosomal V1 subunit E1 [Source:MGI Symbol;Acc:MGI:894326]	1131	1151	293
286	ENSMUST00000019354	Atp6v1e1	ATPase, H+ transporting, lysosomal V1 subunit E1 [Source:MGI Symbol;Acc:MGI:894326]	494	518	286
287	ENSMUST00000019354	Atp6v1e1	ATPase, H+ transporting, lysosomal V1 subunit E1 [Source:MGI Symbol;Acc:MGI:894326]	234	256	285
288	ENSMUST00000019354	Atp6v1e1	ATPase, H+ transporting, lysosomal V1 subunit E1 [Source:MGI Symbol;Acc:MGI:894326]	1184	1206	294
289	ENSMUST00000019354	Atp6v1e1	ATPase, H+ transporting, lysosomal V1 subunit E1 [Source:MGI Symbol;Acc:MGI:894326]	612	632	288
290	ENSMUST00000019354	Atp6v1e1	ATPase, H+ transporting, lysosomal V1 subunit E1 [Source:MGI Symbol;Acc:MGI:894326]	753	774	290
291	ENSMUST00000019354	Atp6v1e1	ATPase, H+ transporting, lysosomal V1 subunit E1 [Source:MGI Symbol;Acc:MGI:894326]	871	894	292
292	ENSMUST00000019354	Atp6v1e1	ATPase, H+ transporting, lysosomal V1 subunit E1 [Source:MGI Symbol;Acc:MGI:894326]	805	823	291
293	ENSMUST00000019354	Atp6v1e1	ATPase, H+ transporting, lysosomal V1 subunit E1 [Source:MGI Symbol;Acc:MGI:894326]	1224	1248	295
294	ENSMUST00000019354	Atp6v1e1	ATPase, H+ transporting, lysosomal V1 subunit E1 [Source:MGI Symbol;Acc:MGI:894326]	721	740	289
295	ENSMUST00000019354	Atp6v1e1	ATPase, H+ transporting, lysosomal V1 subunit E1 [Source:MGI Symbol;Acc:MGI:894326]	542	567	287
296	ENSMUST00000019638	Cops6	COP9 signalosome subunit 6 [Source:MGI Symbol;Acc:MGI:1349439]	157	169	296
297	ENSMUST00000019859	Gle1	GLE1 RNA export mediator (yeast) [Source:MGI Symbol;Acc:MGI:1921662]	2009	2021	297
298	ENSMUST00000020717	Arf5	ADP-ribosylation factor 5 [Source:MGI Symbol;Acc:MGI:99434]	342	363	299
299	ENSMUST00000020717	Arf5	ADP-ribosylation factor 5 [Source:MGI Symbol;Acc:MGI:99434]	527	552	300
300	ENSMUST00000020717	Arf5	ADP-ribosylation factor 5 [Source:MGI Symbol;Acc:MGI:99434]	928	955	303
301	ENSMUST00000020717	Arf5	ADP-ribosylation factor 5 [Source:MGI Symbol;Acc:MGI:99434]	746	764	302
302	ENSMUST00000020717	Arf5	ADP-ribosylation factor 5 [Source:MGI Symbol;Acc:MGI:99434]	624	640	301
303	ENSMUST00000020717	Arf5	ADP-ribosylation factor 5 [Source:MGI Symbol;Acc:MGI:99434]	1098	1112	305
304	ENSMUST00000020717	Arf5	ADP-ribosylation factor 5 [Source:MGI Symbol;Acc:MGI:99434]	1065	1093	304
305	ENSMUST00000020717	Arf5	ADP-ribosylation factor 5 [Source:MGI Symbol;Acc:MGI:99434]	186	205	298
306	ENSMUST00000023851	Ndufa5	NADH:ubiquinone oxidoreductase subunit A5 [Source:MGI Symbol;Acc:MGI:1915452]	821	833	306
307	ENSMUST00000024005	Scg5	secretogranin V [Source:MGI Symbol;Acc:MGI:98289]	214	231	309
308	ENSMUST00000024005	Scg5	secretogranin V [Source:MGI Symbol;Acc:MGI:98289]	939	968	318
309	ENSMUST00000024005	Scg5	secretogranin V [Source:MGI Symbol;Acc:MGI:98289]	674	686	313
310	ENSMUST00000024005	Scg5	secretogranin V [Source:MGI Symbol;Acc:MGI:98289]	693	708	314
311	ENSMUST00000024005	Scg5	secretogranin V [Source:MGI Symbol;Acc:MGI:98289]	166	182	308
312	ENSMUST00000024005	Scg5	secretogranin V [Source:MGI Symbol;Acc:MGI:98289]	459	525	311
313	ENSMUST00000024005	Scg5	secretogranin V [Source:MGI Symbol;Acc:MGI:98289]	731	770	315
314	ENSMUST00000024005	Scg5	secretogranin V [Source:MGI Symbol;Acc:MGI:98289]	77	92	307
315	ENSMUST00000024005	Scg5	secretogranin V [Source:MGI Symbol;Acc:MGI:98289]	302	319	310
316	ENSMUST00000024005	Scg5	secretogranin V [Source:MGI Symbol;Acc:MGI:98289]	837	856	316
317	ENSMUST00000024005	Scg5	secretogranin V [Source:MGI Symbol;Acc:MGI:98289]	860	877	317
318	ENSMUST00000024005	Scg5	secretogranin V [Source:MGI Symbol;Acc:MGI:98289]	587	611	312
319	ENSMUST00000026120	Bhlhe22	basic helix-loop-helix family, member e22 [Source:MGI Symbol;Acc:MGI:1930001]	1918	1933	320
320	ENSMUST00000026120	Bhlhe22	basic helix-loop-helix family, member e22 [Source:MGI Symbol;Acc:MGI:1930001]	1367	1379	319
321	ENSMUST00000026879	Gdap1	ganglioside-induced differentiation-associated-protein 1 [Source:MGI Symbol;Acc:MGI:1338002]	2642	2654	321
322	ENSMUST00000026973	Prkar1b	protein kinase, cAMP dependent regulatory, type I beta [Source:MGI Symbol;Acc:MGI:97759]	1523	1540	327
323	ENSMUST00000026973	Prkar1b	protein kinase, cAMP dependent regulatory, type I beta [Source:MGI Symbol;Acc:MGI:97759]	1797	1817	328
324	ENSMUST00000026973	Prkar1b	protein kinase, cAMP dependent regulatory, type I beta [Source:MGI Symbol;Acc:MGI:97759]	1338	1353	326
325	ENSMUST00000026973	Prkar1b	protein kinase, cAMP dependent regulatory, type I beta [Source:MGI Symbol;Acc:MGI:97759]	2555	2567	329
326	ENSMUST00000026973	Prkar1b	protein kinase, cAMP dependent regulatory, type I beta [Source:MGI Symbol;Acc:MGI:97759]	360	378	322
327	ENSMUST00000026973	Prkar1b	protein kinase, cAMP dependent regulatory, type I beta [Source:MGI Symbol;Acc:MGI:97759]	472	487	323
328	ENSMUST00000026973	Prkar1b	protein kinase, cAMP dependent regulatory, type I beta [Source:MGI Symbol;Acc:MGI:97759]	1265	1280	325
329	ENSMUST00000026973	Prkar1b	protein kinase, cAMP dependent regulatory, type I beta [Source:MGI Symbol;Acc:MGI:97759]	538	562	324
330	ENSMUST00000027036	Lypla1	lysophospholipase 1 [Source:MGI Symbol;Acc:MGI:1344588]	1202	1214	330
331	ENSMUST00000027111	Ndufs1	NADH:ubiquinone oxidoreductase core subunit S1 [Source:MGI Symbol;Acc:MGI:2443241]	545	560	331
332	ENSMUST00000027123	Hspd1	heat shock protein 1 (chaperonin) [Source:MGI Symbol;Acc:MGI:96242]	396	427	332
333	ENSMUST00000027123	Hspd1	heat shock protein 1 (chaperonin) [Source:MGI Symbol;Acc:MGI:96242]	731	754	334
334	ENSMUST00000027123	Hspd1	heat shock protein 1 (chaperonin) [Source:MGI Symbol;Acc:MGI:96242]	2055	2071	341
335	ENSMUST00000027123	Hspd1	heat shock protein 1 (chaperonin) [Source:MGI Symbol;Acc:MGI:96242]	961	972	336
336	ENSMUST00000027123	Hspd1	heat shock protein 1 (chaperonin) [Source:MGI Symbol;Acc:MGI:96242]	1851	1863	339
337	ENSMUST00000027123	Hspd1	heat shock protein 1 (chaperonin) [Source:MGI Symbol;Acc:MGI:96242]	675	700	333
338	ENSMUST00000027123	Hspd1	heat shock protein 1 (chaperonin) [Source:MGI Symbol;Acc:MGI:96242]	2103	2125	342
339	ENSMUST00000027123	Hspd1	heat shock protein 1 (chaperonin) [Source:MGI Symbol;Acc:MGI:96242]	1008	1028	337
340	ENSMUST00000027123	Hspd1	heat shock protein 1 (chaperonin) [Source:MGI Symbol;Acc:MGI:96242]	1531	1546	338
341	ENSMUST00000027123	Hspd1	heat shock protein 1 (chaperonin) [Source:MGI Symbol;Acc:MGI:96242]	2030	2050	340
342	ENSMUST00000027123	Hspd1	heat shock protein 1 (chaperonin) [Source:MGI Symbol;Acc:MGI:96242]	923	946	335
343	ENSMUST00000027127	Sf3b1	splicing factor 3b, subunit 1 [Source:MGI Symbol;Acc:MGI:1932339]	3060	3075	344
344	ENSMUST00000027127	Sf3b1	splicing factor 3b, subunit 1 [Source:MGI Symbol;Acc:MGI:1932339]	1443	1458	343
345	ENSMUST00000027127	Sf3b1	splicing factor 3b, subunit 1 [Source:MGI Symbol;Acc:MGI:1932339]	3576	3588	345
346	ENSMUST00000027131	Slc39a10	solute carrier family 39 (zinc transporter), member 10 [Source:MGI Symbol;Acc:MGI:1914515]	4615	4628	351
347	ENSMUST00000027131	Slc39a10	solute carrier family 39 (zinc transporter), member 10 [Source:MGI Symbol;Acc:MGI:1914515]	4363	4375	349
348	ENSMUST00000027131	Slc39a10	solute carrier family 39 (zinc transporter), member 10 [Source:MGI Symbol;Acc:MGI:1914515]	1842	1856	346
349	ENSMUST00000027131	Slc39a10	solute carrier family 39 (zinc transporter), member 10 [Source:MGI Symbol;Acc:MGI:1914515]	4928	4946	352
350	ENSMUST00000027131	Slc39a10	solute carrier family 39 (zinc transporter), member 10 [Source:MGI Symbol;Acc:MGI:1914515]	3833	3854	348
351	ENSMUST00000027131	Slc39a10	solute carrier family 39 (zinc transporter), member 10 [Source:MGI Symbol;Acc:MGI:1914515]	2562	2578	347
352	ENSMUST00000027131	Slc39a10	solute carrier family 39 (zinc transporter), member 10 [Source:MGI Symbol;Acc:MGI:1914515]	5349	5367	355
353	ENSMUST00000027131	Slc39a10	solute carrier family 39 (zinc transporter), member 10 [Source:MGI Symbol;Acc:MGI:1914515]	4437	4449	350
354	ENSMUST00000027131	Slc39a10	solute carrier family 39 (zinc transporter), member 10 [Source:MGI Symbol;Acc:MGI:1914515]	5012	5023	353
355	ENSMUST00000027131	Slc39a10	solute carrier family 39 (zinc transporter), member 10 [Source:MGI Symbol;Acc:MGI:1914515]	5303	5321	354
356	ENSMUST00000027186	Trak2	trafficking protein, kinesin binding 2 [Source:MGI Symbol;Acc:MGI:1918077]	5759	5771	359
357	ENSMUST00000027186	Trak2	trafficking protein, kinesin binding 2 [Source:MGI Symbol;Acc:MGI:1918077]	5227	5244	358
358	ENSMUST00000027186	Trak2	trafficking protein, kinesin binding 2 [Source:MGI Symbol;Acc:MGI:1918077]	3748	3759	357
359	ENSMUST00000027186	Trak2	trafficking protein, kinesin binding 2 [Source:MGI Symbol;Acc:MGI:1918077]	3104	3122	356
360	ENSMUST00000027193	Ndufb3	NADH:ubiquinone oxidoreductase subunit B3 [Source:MGI Symbol;Acc:MGI:1913745]	461	481	360
361	ENSMUST00000027193	Ndufb3	NADH:ubiquinone oxidoreductase subunit B3 [Source:MGI Symbol;Acc:MGI:1913745]	568	588	361
362	ENSMUST00000027286	Coa5	cytochrome C oxidase assembly factor 5 [Source:MGI Symbol;Acc:MGI:1923428]	3587	3604	364
363	ENSMUST00000027286	Coa5	cytochrome C oxidase assembly factor 5 [Source:MGI Symbol;Acc:MGI:1923428]	2480	2491	363
364	ENSMUST00000027286	Coa5	cytochrome C oxidase assembly factor 5 [Source:MGI Symbol;Acc:MGI:1923428]	2310	2323	362
365	ENSMUST00000027297	Plekhb2	pleckstrin homology domain containing, family B (evectins) member 2 [Source:MGI Symbol;Acc:MGI:2385825]	2073	2094	376
366	ENSMUST00000027297	Plekhb2	pleckstrin homology domain containing, family B (evectins) member 2 [Source:MGI Symbol;Acc:MGI:2385825]	1749	1761	373
367	ENSMUST00000027297	Plekhb2	pleckstrin homology domain containing, family B (evectins) member 2 [Source:MGI Symbol;Acc:MGI:2385825]	2038	2060	375
368	ENSMUST00000027297	Plekhb2	pleckstrin homology domain containing, family B (evectins) member 2 [Source:MGI Symbol;Acc:MGI:2385825]	970	983	368
369	ENSMUST00000027297	Plekhb2	pleckstrin homology domain containing, family B (evectins) member 2 [Source:MGI Symbol;Acc:MGI:2385825]	1064	1080	369
370	ENSMUST00000027297	Plekhb2	pleckstrin homology domain containing, family B (evectins) member 2 [Source:MGI Symbol;Acc:MGI:2385825]	1134	1150	370
371	ENSMUST00000027297	Plekhb2	pleckstrin homology domain containing, family B (evectins) member 2 [Source:MGI Symbol;Acc:MGI:2385825]	1374	1403	371
372	ENSMUST00000027297	Plekhb2	pleckstrin homology domain containing, family B (evectins) member 2 [Source:MGI Symbol;Acc:MGI:2385825]	1887	1901	374
373	ENSMUST00000027297	Plekhb2	pleckstrin homology domain containing, family B (evectins) member 2 [Source:MGI Symbol;Acc:MGI:2385825]	777	805	365
374	ENSMUST00000027297	Plekhb2	pleckstrin homology domain containing, family B (evectins) member 2 [Source:MGI Symbol;Acc:MGI:2385825]	2456	2476	377
375	ENSMUST00000027297	Plekhb2	pleckstrin homology domain containing, family B (evectins) member 2 [Source:MGI Symbol;Acc:MGI:2385825]	849	869	366
376	ENSMUST00000027297	Plekhb2	pleckstrin homology domain containing, family B (evectins) member 2 [Source:MGI Symbol;Acc:MGI:2385825]	1643	1664	372
377	ENSMUST00000027297	Plekhb2	pleckstrin homology domain containing, family B (evectins) member 2 [Source:MGI Symbol;Acc:MGI:2385825]	2701	2719	378
378	ENSMUST00000027297	Plekhb2	pleckstrin homology domain containing, family B (evectins) member 2 [Source:MGI Symbol;Acc:MGI:2385825]	942	957	367
379	ENSMUST00000027297	Plekhb2	pleckstrin homology domain containing, family B (evectins) member 2 [Source:MGI Symbol;Acc:MGI:2385825]	3166	3179	379
380	ENSMUST00000027339	Smap1	small ArfGAP 1 [Source:MGI Symbol;Acc:MGI:2138261]	1926	1940	381
381	ENSMUST00000027339	Smap1	small ArfGAP 1 [Source:MGI Symbol;Acc:MGI:2138261]	443	455	380
382	ENSMUST00000027343	Ogfrl1	opioid growth factor receptor-like 1 [Source:MGI Symbol;Acc:MGI:1917405]	3032	3043	382
383	ENSMUST00000027370	Pnkd	paroxysmal nonkinesiogenic dyskinesia [Source:MGI Symbol;Acc:MGI:1930773]	2857	2869	384
384	ENSMUST00000027370	Pnkd	paroxysmal nonkinesiogenic dyskinesia [Source:MGI Symbol;Acc:MGI:1930773]	2755	2771	383
385	ENSMUST00000027377	Igfbp5	insulin-like growth factor binding protein 5 [Source:MGI Symbol;Acc:MGI:96440]	4616	4628	385
386	ENSMUST00000027404	Ptprn	protein tyrosine phosphatase, receptor type, N [Source:MGI Symbol;Acc:MGI:102765]	2239	2259	392
387	ENSMUST00000027404	Ptprn	protein tyrosine phosphatase, receptor type, N [Source:MGI Symbol;Acc:MGI:102765]	3235	3263	396
388	ENSMUST00000027404	Ptprn	protein tyrosine phosphatase, receptor type, N [Source:MGI Symbol;Acc:MGI:102765]	1186	1197	388
389	ENSMUST00000027404	Ptprn	protein tyrosine phosphatase, receptor type, N [Source:MGI Symbol;Acc:MGI:102765]	2938	2958	394
390	ENSMUST00000027404	Ptprn	protein tyrosine phosphatase, receptor type, N [Source:MGI Symbol;Acc:MGI:102765]	2041	2064	391
391	ENSMUST00000027404	Ptprn	protein tyrosine phosphatase, receptor type, N [Source:MGI Symbol;Acc:MGI:102765]	2315	2327	393
392	ENSMUST00000027404	Ptprn	protein tyrosine phosphatase, receptor type, N [Source:MGI Symbol;Acc:MGI:102765]	3402	3420	398
393	ENSMUST00000027404	Ptprn	protein tyrosine phosphatase, receptor type, N [Source:MGI Symbol;Acc:MGI:102765]	3316	3333	397
394	ENSMUST00000027404	Ptprn	protein tyrosine phosphatase, receptor type, N [Source:MGI Symbol;Acc:MGI:102765]	1224	1250	389
395	ENSMUST00000027404	Ptprn	protein tyrosine phosphatase, receptor type, N [Source:MGI Symbol;Acc:MGI:102765]	1155	1167	387
396	ENSMUST00000027404	Ptprn	protein tyrosine phosphatase, receptor type, N [Source:MGI Symbol;Acc:MGI:102765]	1052	1065	386
397	ENSMUST00000027404	Ptprn	protein tyrosine phosphatase, receptor type, N [Source:MGI Symbol;Acc:MGI:102765]	3081	3099	395
398	ENSMUST00000027404	Ptprn	protein tyrosine phosphatase, receptor type, N [Source:MGI Symbol;Acc:MGI:102765]	1346	1357	390
399	ENSMUST00000027425	Itm2c	integral membrane protein 2C [Source:MGI Symbol;Acc:MGI:1927594]	1251	1270	407
400	ENSMUST00000027425	Itm2c	integral membrane protein 2C [Source:MGI Symbol;Acc:MGI:1927594]	1051	1073	405
401	ENSMUST00000027425	Itm2c	integral membrane protein 2C [Source:MGI Symbol;Acc:MGI:1927594]	1078	1098	406
402	ENSMUST00000027425	Itm2c	integral membrane protein 2C [Source:MGI Symbol;Acc:MGI:1927594]	387	399	399
403	ENSMUST00000027425	Itm2c	integral membrane protein 2C [Source:MGI Symbol;Acc:MGI:1927594]	404	418	400
404	ENSMUST00000027425	Itm2c	integral membrane protein 2C [Source:MGI Symbol;Acc:MGI:1927594]	575	607	402
405	ENSMUST00000027425	Itm2c	integral membrane protein 2C [Source:MGI Symbol;Acc:MGI:1927594]	420	443	401
406	ENSMUST00000027425	Itm2c	integral membrane protein 2C [Source:MGI Symbol;Acc:MGI:1927594]	625	637	403
407	ENSMUST00000027425	Itm2c	integral membrane protein 2C [Source:MGI Symbol;Acc:MGI:1927594]	1900	1923	412
408	ENSMUST00000027425	Itm2c	integral membrane protein 2C [Source:MGI Symbol;Acc:MGI:1927594]	1686	1697	410
409	ENSMUST00000027425	Itm2c	integral membrane protein 2C [Source:MGI Symbol;Acc:MGI:1927594]	706	726	404
410	ENSMUST00000027425	Itm2c	integral membrane protein 2C [Source:MGI Symbol;Acc:MGI:1927594]	1846	1869	411
411	ENSMUST00000027425	Itm2c	integral membrane protein 2C [Source:MGI Symbol;Acc:MGI:1927594]	1454	1473	409
412	ENSMUST00000027425	Itm2c	integral membrane protein 2C [Source:MGI Symbol;Acc:MGI:1927594]	2091	2108	413
413	ENSMUST00000027425	Itm2c	integral membrane protein 2C [Source:MGI Symbol;Acc:MGI:1927594]	1282	1310	408
414	ENSMUST00000027425	Itm2c	integral membrane protein 2C [Source:MGI Symbol;Acc:MGI:1927594]	2140	2169	414
415	ENSMUST00000027425	Itm2c	integral membrane protein 2C [Source:MGI Symbol;Acc:MGI:1927594]	2187	2211	415
416	ENSMUST00000027432	Psmd1	proteasome (prosome, macropain) 26S subunit, non-ATPase, 1 [Source:MGI Symbol;Acc:MGI:1917497]	2029	2042	418
417	ENSMUST00000027432	Psmd1	proteasome (prosome, macropain) 26S subunit, non-ATPase, 1 [Source:MGI Symbol;Acc:MGI:1917497]	1996	2009	417
418	ENSMUST00000027432	Psmd1	proteasome (prosome, macropain) 26S subunit, non-ATPase, 1 [Source:MGI Symbol;Acc:MGI:1917497]	2495	2507	419
419	ENSMUST00000027432	Psmd1	proteasome (prosome, macropain) 26S subunit, non-ATPase, 1 [Source:MGI Symbol;Acc:MGI:1917497]	1634	1655	416
420	ENSMUST00000027438	Ncl	nucleolin [Source:MGI Symbol;Acc:MGI:97286]	1983	1996	422
421	ENSMUST00000027438	Ncl	nucleolin [Source:MGI Symbol;Acc:MGI:97286]	1502	1513	420
422	ENSMUST00000027438	Ncl	nucleolin [Source:MGI Symbol;Acc:MGI:97286]	1896	1911	421
423	ENSMUST00000027467	Serpine2	serine (or cysteine) peptidase inhibitor, clade E, member 2 [Source:MGI Symbol;Acc:MGI:101780]	1839	1851	435
424	ENSMUST00000027467	Serpine2	serine (or cysteine) peptidase inhibitor, clade E, member 2 [Source:MGI Symbol;Acc:MGI:101780]	1760	1785	433
425	ENSMUST00000027467	Serpine2	serine (or cysteine) peptidase inhibitor, clade E, member 2 [Source:MGI Symbol;Acc:MGI:101780]	1076	1094	427
426	ENSMUST00000027467	Serpine2	serine (or cysteine) peptidase inhibitor, clade E, member 2 [Source:MGI Symbol;Acc:MGI:101780]	742	757	425
427	ENSMUST00000027467	Serpine2	serine (or cysteine) peptidase inhibitor, clade E, member 2 [Source:MGI Symbol;Acc:MGI:101780]	1819	1838	434
428	ENSMUST00000027467	Serpine2	serine (or cysteine) peptidase inhibitor, clade E, member 2 [Source:MGI Symbol;Acc:MGI:101780]	1728	1746	432
429	ENSMUST00000027467	Serpine2	serine (or cysteine) peptidase inhibitor, clade E, member 2 [Source:MGI Symbol;Acc:MGI:101780]	558	577	424
430	ENSMUST00000027467	Serpine2	serine (or cysteine) peptidase inhibitor, clade E, member 2 [Source:MGI Symbol;Acc:MGI:101780]	427	453	423
431	ENSMUST00000027467	Serpine2	serine (or cysteine) peptidase inhibitor, clade E, member 2 [Source:MGI Symbol;Acc:MGI:101780]	986	998	426
432	ENSMUST00000027467	Serpine2	serine (or cysteine) peptidase inhibitor, clade E, member 2 [Source:MGI Symbol;Acc:MGI:101780]	1868	1906	436
433	ENSMUST00000027467	Serpine2	serine (or cysteine) peptidase inhibitor, clade E, member 2 [Source:MGI Symbol;Acc:MGI:101780]	1656	1669	431
434	ENSMUST00000027467	Serpine2	serine (or cysteine) peptidase inhibitor, clade E, member 2 [Source:MGI Symbol;Acc:MGI:101780]	1334	1359	429
435	ENSMUST00000027467	Serpine2	serine (or cysteine) peptidase inhibitor, clade E, member 2 [Source:MGI Symbol;Acc:MGI:101780]	1404	1429	430
436	ENSMUST00000027467	Serpine2	serine (or cysteine) peptidase inhibitor, clade E, member 2 [Source:MGI Symbol;Acc:MGI:101780]	1218	1230	428
437	ENSMUST00000027477	Ngef	neuronal guanine nucleotide exchange factor [Source:MGI Symbol;Acc:MGI:1858414]	2156	2172	444
438	ENSMUST00000027477	Ngef	neuronal guanine nucleotide exchange factor [Source:MGI Symbol;Acc:MGI:1858414]	919	931	438
439	ENSMUST00000027477	Ngef	neuronal guanine nucleotide exchange factor [Source:MGI Symbol;Acc:MGI:1858414]	1396	1408	441
440	ENSMUST00000027477	Ngef	neuronal guanine nucleotide exchange factor [Source:MGI Symbol;Acc:MGI:1858414]	1193	1211	440
441	ENSMUST00000027477	Ngef	neuronal guanine nucleotide exchange factor [Source:MGI Symbol;Acc:MGI:1858414]	1579	1591	443
442	ENSMUST00000027477	Ngef	neuronal guanine nucleotide exchange factor [Source:MGI Symbol;Acc:MGI:1858414]	1455	1469	442
443	ENSMUST00000027477	Ngef	neuronal guanine nucleotide exchange factor [Source:MGI Symbol;Acc:MGI:1858414]	722	746	437
444	ENSMUST00000027477	Ngef	neuronal guanine nucleotide exchange factor [Source:MGI Symbol;Acc:MGI:1858414]	1153	1165	439
445	ENSMUST00000027478	Ndufa10	NADH:ubiquinone oxidoreductase subunit A10 [Source:MGI Symbol;Acc:MGI:1914523]	1189	1202	449
446	ENSMUST00000027478	Ndufa10	NADH:ubiquinone oxidoreductase subunit A10 [Source:MGI Symbol;Acc:MGI:1914523]	852	871	447
447	ENSMUST00000027478	Ndufa10	NADH:ubiquinone oxidoreductase subunit A10 [Source:MGI Symbol;Acc:MGI:1914523]	1333	1346	451
448	ENSMUST00000027478	Ndufa10	NADH:ubiquinone oxidoreductase subunit A10 [Source:MGI Symbol;Acc:MGI:1914523]	1073	1086	448
449	ENSMUST00000027478	Ndufa10	NADH:ubiquinone oxidoreductase subunit A10 [Source:MGI Symbol;Acc:MGI:1914523]	1284	1306	450
450	ENSMUST00000027478	Ndufa10	NADH:ubiquinone oxidoreductase subunit A10 [Source:MGI Symbol;Acc:MGI:1914523]	357	369	445
451	ENSMUST00000027478	Ndufa10	NADH:ubiquinone oxidoreductase subunit A10 [Source:MGI Symbol;Acc:MGI:1914523]	419	434	446
452	ENSMUST00000027498	Stk25	serine/threonine kinase 25 (yeast) [Source:MGI Symbol;Acc:MGI:1891699]	211	223	452
453	ENSMUST00000027498	Stk25	serine/threonine kinase 25 (yeast) [Source:MGI Symbol;Acc:MGI:1891699]	1091	1111	454
454	ENSMUST00000027498	Stk25	serine/threonine kinase 25 (yeast) [Source:MGI Symbol;Acc:MGI:1891699]	2010	2028	461
455	ENSMUST00000027498	Stk25	serine/threonine kinase 25 (yeast) [Source:MGI Symbol;Acc:MGI:1891699]	1496	1510	458
456	ENSMUST00000027498	Stk25	serine/threonine kinase 25 (yeast) [Source:MGI Symbol;Acc:MGI:1891699]	1932	1959	460
457	ENSMUST00000027498	Stk25	serine/threonine kinase 25 (yeast) [Source:MGI Symbol;Acc:MGI:1891699]	578	590	453
458	ENSMUST00000027498	Stk25	serine/threonine kinase 25 (yeast) [Source:MGI Symbol;Acc:MGI:1891699]	1143	1156	455
459	ENSMUST00000027498	Stk25	serine/threonine kinase 25 (yeast) [Source:MGI Symbol;Acc:MGI:1891699]	1582	1604	459
460	ENSMUST00000027498	Stk25	serine/threonine kinase 25 (yeast) [Source:MGI Symbol;Acc:MGI:1891699]	1464	1486	457
461	ENSMUST00000027498	Stk25	serine/threonine kinase 25 (yeast) [Source:MGI Symbol;Acc:MGI:1891699]	1418	1431	456
462	ENSMUST00000027517	Dgkd	diacylglycerol kinase, delta [Source:MGI Symbol;Acc:MGI:2138334]	4202	4222	462
463	ENSMUST00000027602	Dars	aspartyl-tRNA synthetase [Source:MGI Symbol;Acc:MGI:2442544]	1632	1646	463
464	ENSMUST00000027623	Tsn	translin [Source:MGI Symbol;Acc:MGI:109263]	2859	2871	465
465	ENSMUST00000027623	Tsn	translin [Source:MGI Symbol;Acc:MGI:109263]	2493	2505	464
466	ENSMUST00000027634	Dbi	diazepam binding inhibitor [Source:MGI Symbol;Acc:MGI:94865]	498	511	466
467	ENSMUST00000027677	Csrp1	cysteine and glycine-rich protein 1 [Source:MGI Symbol;Acc:MGI:88549]	915	927	468
468	ENSMUST00000027677	Csrp1	cysteine and glycine-rich protein 1 [Source:MGI Symbol;Acc:MGI:88549]	876	892	467
469	ENSMUST00000027677	Csrp1	cysteine and glycine-rich protein 1 [Source:MGI Symbol;Acc:MGI:88549]	1596	1612	470
470	ENSMUST00000027677	Csrp1	cysteine and glycine-rich protein 1 [Source:MGI Symbol;Acc:MGI:88549]	1098	1110	469
471	ENSMUST00000027682	Gpr37l1	G protein-coupled receptor 37-like 1 [Source:MGI Symbol;Acc:MGI:1928503]	2197	2212	487
472	ENSMUST00000027682	Gpr37l1	G protein-coupled receptor 37-like 1 [Source:MGI Symbol;Acc:MGI:1928503]	1922	1975	481
473	ENSMUST00000027682	Gpr37l1	G protein-coupled receptor 37-like 1 [Source:MGI Symbol;Acc:MGI:1928503]	2163	2183	486
474	ENSMUST00000027682	Gpr37l1	G protein-coupled receptor 37-like 1 [Source:MGI Symbol;Acc:MGI:1928503]	2013	2029	482
475	ENSMUST00000027682	Gpr37l1	G protein-coupled receptor 37-like 1 [Source:MGI Symbol;Acc:MGI:1928503]	2118	2131	484
476	ENSMUST00000027682	Gpr37l1	G protein-coupled receptor 37-like 1 [Source:MGI Symbol;Acc:MGI:1928503]	1443	1456	479
477	ENSMUST00000027682	Gpr37l1	G protein-coupled receptor 37-like 1 [Source:MGI Symbol;Acc:MGI:1928503]	190	212	471
478	ENSMUST00000027682	Gpr37l1	G protein-coupled receptor 37-like 1 [Source:MGI Symbol;Acc:MGI:1928503]	727	738	473
479	ENSMUST00000027682	Gpr37l1	G protein-coupled receptor 37-like 1 [Source:MGI Symbol;Acc:MGI:1928503]	1867	1884	480
480	ENSMUST00000027682	Gpr37l1	G protein-coupled receptor 37-like 1 [Source:MGI Symbol;Acc:MGI:1928503]	1033	1047	476
481	ENSMUST00000027682	Gpr37l1	G protein-coupled receptor 37-like 1 [Source:MGI Symbol;Acc:MGI:1928503]	2045	2063	483
482	ENSMUST00000027682	Gpr37l1	G protein-coupled receptor 37-like 1 [Source:MGI Symbol;Acc:MGI:1928503]	1088	1108	477
483	ENSMUST00000027682	Gpr37l1	G protein-coupled receptor 37-like 1 [Source:MGI Symbol;Acc:MGI:1928503]	1327	1345	478
484	ENSMUST00000027682	Gpr37l1	G protein-coupled receptor 37-like 1 [Source:MGI Symbol;Acc:MGI:1928503]	2138	2159	485
485	ENSMUST00000027682	Gpr37l1	G protein-coupled receptor 37-like 1 [Source:MGI Symbol;Acc:MGI:1928503]	944	962	475
486	ENSMUST00000027682	Gpr37l1	G protein-coupled receptor 37-like 1 [Source:MGI Symbol;Acc:MGI:1928503]	806	820	474
487	ENSMUST00000027682	Gpr37l1	G protein-coupled receptor 37-like 1 [Source:MGI Symbol;Acc:MGI:1928503]	705	719	472
488	ENSMUST00000027684	Arl8a	ADP-ribosylation factor-like 8A [Source:MGI Symbol;Acc:MGI:1915974]	895	915	493
489	ENSMUST00000027684	Arl8a	ADP-ribosylation factor-like 8A [Source:MGI Symbol;Acc:MGI:1915974]	1530	1554	496
490	ENSMUST00000027684	Arl8a	ADP-ribosylation factor-like 8A [Source:MGI Symbol;Acc:MGI:1915974]	495	515	489
491	ENSMUST00000027684	Arl8a	ADP-ribosylation factor-like 8A [Source:MGI Symbol;Acc:MGI:1915974]	1383	1402	495
492	ENSMUST00000027684	Arl8a	ADP-ribosylation factor-like 8A [Source:MGI Symbol;Acc:MGI:1915974]	1077	1093	494
493	ENSMUST00000027684	Arl8a	ADP-ribosylation factor-like 8A [Source:MGI Symbol;Acc:MGI:1915974]	1589	1605	497
494	ENSMUST00000027684	Arl8a	ADP-ribosylation factor-like 8A [Source:MGI Symbol;Acc:MGI:1915974]	316	328	488
495	ENSMUST00000027684	Arl8a	ADP-ribosylation factor-like 8A [Source:MGI Symbol;Acc:MGI:1915974]	805	824	491
496	ENSMUST00000027684	Arl8a	ADP-ribosylation factor-like 8A [Source:MGI Symbol;Acc:MGI:1915974]	857	874	492
497	ENSMUST00000027684	Arl8a	ADP-ribosylation factor-like 8A [Source:MGI Symbol;Acc:MGI:1915974]	780	802	490
498	ENSMUST00000027706	Lrrn2	leucine rich repeat protein 2, neuronal [Source:MGI Symbol;Acc:MGI:106037]	210	222	498
499	ENSMUST00000027727	Adipor1	adiponectin receptor 1 [Source:MGI Symbol;Acc:MGI:1919924]	1531	1550	499
500	ENSMUST00000027741	Xpr1	xenotropic and polytropic retrovirus receptor 1 [Source:MGI Symbol;Acc:MGI:97932]	4897	4914	500
501	ENSMUST00000027743	Stx6	syntaxin 6 [Source:MGI Symbol;Acc:MGI:1926235]	2326	2344	503
502	ENSMUST00000027743	Stx6	syntaxin 6 [Source:MGI Symbol;Acc:MGI:1926235]	2070	2082	502
503	ENSMUST00000027743	Stx6	syntaxin 6 [Source:MGI Symbol;Acc:MGI:1926235]	735	747	501
504	ENSMUST00000027769	Tfb2m	transcription factor B2, mitochondrial [Source:MGI Symbol;Acc:MGI:107937]	2235	2250	504
505	ENSMUST00000027777	Parp1	poly (ADP-ribose) polymerase family, member 1 [Source:MGI Symbol;Acc:MGI:1340806]	3433	3450	505
506	ENSMUST00000027780	Acbd3	acyl-Coenzyme A binding domain containing 3 [Source:MGI Symbol;Acc:MGI:2181074]	3118	3130	506
507	ENSMUST00000027792	Srp9	signal recognition particle 9 [Source:MGI Symbol;Acc:MGI:1350930]	559	590	507
508	ENSMUST00000027792	Srp9	signal recognition particle 9 [Source:MGI Symbol;Acc:MGI:1350930]	704	717	508
509	ENSMUST00000027792	Srp9	signal recognition particle 9 [Source:MGI Symbol;Acc:MGI:1350930]	1010	1039	509
510	ENSMUST00000027792	Srp9	signal recognition particle 9 [Source:MGI Symbol;Acc:MGI:1350930]	1160	1175	510
511	ENSMUST00000027792	Srp9	signal recognition particle 9 [Source:MGI Symbol;Acc:MGI:1350930]	1304	1326	511
512	ENSMUST00000027795	Cnih3	cornichon family AMPA receptor auxiliary protein 3 [Source:MGI Symbol;Acc:MGI:1920228]	1728	1748	512
513	ENSMUST00000027853	Mpc2	mitochondrial pyruvate carrier 2 [Source:MGI Symbol;Acc:MGI:1917706]	328	344	513
514	ENSMUST00000027853	Mpc2	mitochondrial pyruvate carrier 2 [Source:MGI Symbol;Acc:MGI:1917706]	423	437	514
515	ENSMUST00000027853	Mpc2	mitochondrial pyruvate carrier 2 [Source:MGI Symbol;Acc:MGI:1917706]	572	584	515
516	ENSMUST00000027853	Mpc2	mitochondrial pyruvate carrier 2 [Source:MGI Symbol;Acc:MGI:1917706]	861	884	516
517	ENSMUST00000027863	Atp1b1	ATPase, Na+/K+ transporting, beta 1 polypeptide [Source:MGI Symbol;Acc:MGI:88108]	1864	1883	533
518	ENSMUST00000027863	Atp1b1	ATPase, Na+/K+ transporting, beta 1 polypeptide [Source:MGI Symbol;Acc:MGI:88108]	1570	1591	529
519	ENSMUST00000027863	Atp1b1	ATPase, Na+/K+ transporting, beta 1 polypeptide [Source:MGI Symbol;Acc:MGI:88108]	1092	1109	525
520	ENSMUST00000027863	Atp1b1	ATPase, Na+/K+ transporting, beta 1 polypeptide [Source:MGI Symbol;Acc:MGI:88108]	903	923	523
521	ENSMUST00000027863	Atp1b1	ATPase, Na+/K+ transporting, beta 1 polypeptide [Source:MGI Symbol;Acc:MGI:88108]	852	875	522
522	ENSMUST00000027863	Atp1b1	ATPase, Na+/K+ transporting, beta 1 polypeptide [Source:MGI Symbol;Acc:MGI:88108]	2458	2487	539
523	ENSMUST00000027863	Atp1b1	ATPase, Na+/K+ transporting, beta 1 polypeptide [Source:MGI Symbol;Acc:MGI:88108]	2160	2177	534
524	ENSMUST00000027863	Atp1b1	ATPase, Na+/K+ transporting, beta 1 polypeptide [Source:MGI Symbol;Acc:MGI:88108]	1797	1818	531
525	ENSMUST00000027863	Atp1b1	ATPase, Na+/K+ transporting, beta 1 polypeptide [Source:MGI Symbol;Acc:MGI:88108]	1519	1540	528
526	ENSMUST00000027863	Atp1b1	ATPase, Na+/K+ transporting, beta 1 polypeptide [Source:MGI Symbol;Acc:MGI:88108]	2351	2366	537
527	ENSMUST00000027863	Atp1b1	ATPase, Na+/K+ transporting, beta 1 polypeptide [Source:MGI Symbol;Acc:MGI:88108]	970	983	524
528	ENSMUST00000027863	Atp1b1	ATPase, Na+/K+ transporting, beta 1 polypeptide [Source:MGI Symbol;Acc:MGI:88108]	1222	1234	527
529	ENSMUST00000027863	Atp1b1	ATPase, Na+/K+ transporting, beta 1 polypeptide [Source:MGI Symbol;Acc:MGI:88108]	529	545	518
530	ENSMUST00000027863	Atp1b1	ATPase, Na+/K+ transporting, beta 1 polypeptide [Source:MGI Symbol;Acc:MGI:88108]	753	770	521
531	ENSMUST00000027863	Atp1b1	ATPase, Na+/K+ transporting, beta 1 polypeptide [Source:MGI Symbol;Acc:MGI:88108]	2230	2245	536
532	ENSMUST00000027863	Atp1b1	ATPase, Na+/K+ transporting, beta 1 polypeptide [Source:MGI Symbol;Acc:MGI:88108]	639	658	520
533	ENSMUST00000027863	Atp1b1	ATPase, Na+/K+ transporting, beta 1 polypeptide [Source:MGI Symbol;Acc:MGI:88108]	1154	1175	526
534	ENSMUST00000027863	Atp1b1	ATPase, Na+/K+ transporting, beta 1 polypeptide [Source:MGI Symbol;Acc:MGI:88108]	1834	1853	532
535	ENSMUST00000027863	Atp1b1	ATPase, Na+/K+ transporting, beta 1 polypeptide [Source:MGI Symbol;Acc:MGI:88108]	2371	2412	538
536	ENSMUST00000027863	Atp1b1	ATPase, Na+/K+ transporting, beta 1 polypeptide [Source:MGI Symbol;Acc:MGI:88108]	591	602	519
537	ENSMUST00000027863	Atp1b1	ATPase, Na+/K+ transporting, beta 1 polypeptide [Source:MGI Symbol;Acc:MGI:88108]	1748	1772	530
538	ENSMUST00000027863	Atp1b1	ATPase, Na+/K+ transporting, beta 1 polypeptide [Source:MGI Symbol;Acc:MGI:88108]	2184	2202	535
539	ENSMUST00000027863	Atp1b1	ATPase, Na+/K+ transporting, beta 1 polypeptide [Source:MGI Symbol;Acc:MGI:88108]	406	426	517
540	ENSMUST00000027897	Smyd2	SET and MYND domain containing 2 [Source:MGI Symbol;Acc:MGI:1915889]	1204	1216	541
541	ENSMUST00000027897	Smyd2	SET and MYND domain containing 2 [Source:MGI Symbol;Acc:MGI:1915889]	1134	1154	540
542	ENSMUST00000027897	Smyd2	SET and MYND domain containing 2 [Source:MGI Symbol;Acc:MGI:1915889]	1420	1438	542
543	ENSMUST00000027916	Bpnt1	3'(2'), 5'-bisphosphate nucleotidase 1 [Source:MGI Symbol;Acc:MGI:1338800]	2031	2043	543
544	ENSMUST00000027929	Mark1	MAP/microtubule affinity regulating kinase 1 [Source:MGI Symbol;Acc:MGI:2664902]	3001	3013	544
545	ENSMUST00000027991	Rgs4	regulator of G-protein signaling 4 [Source:MGI Symbol;Acc:MGI:108409]	2270	2283	560
546	ENSMUST00000027991	Rgs4	regulator of G-protein signaling 4 [Source:MGI Symbol;Acc:MGI:108409]	532	557	550
547	ENSMUST00000027991	Rgs4	regulator of G-protein signaling 4 [Source:MGI Symbol;Acc:MGI:108409]	1724	1758	556
548	ENSMUST00000027991	Rgs4	regulator of G-protein signaling 4 [Source:MGI Symbol;Acc:MGI:108409]	812	828	552
549	ENSMUST00000027991	Rgs4	regulator of G-protein signaling 4 [Source:MGI Symbol;Acc:MGI:108409]	2550	2589	563
550	ENSMUST00000027991	Rgs4	regulator of G-protein signaling 4 [Source:MGI Symbol;Acc:MGI:108409]	1065	1093	553
551	ENSMUST00000027991	Rgs4	regulator of G-protein signaling 4 [Source:MGI Symbol;Acc:MGI:108409]	2520	2541	562
552	ENSMUST00000027991	Rgs4	regulator of G-protein signaling 4 [Source:MGI Symbol;Acc:MGI:108409]	2302	2320	561
553	ENSMUST00000027991	Rgs4	regulator of G-protein signaling 4 [Source:MGI Symbol;Acc:MGI:108409]	1457	1470	555
554	ENSMUST00000027991	Rgs4	regulator of G-protein signaling 4 [Source:MGI Symbol;Acc:MGI:108409]	609	622	551
555	ENSMUST00000027991	Rgs4	regulator of G-protein signaling 4 [Source:MGI Symbol;Acc:MGI:108409]	273	290	546
556	ENSMUST00000027991	Rgs4	regulator of G-protein signaling 4 [Source:MGI Symbol;Acc:MGI:108409]	1923	1945	558
557	ENSMUST00000027991	Rgs4	regulator of G-protein signaling 4 [Source:MGI Symbol;Acc:MGI:108409]	2183	2198	559
558	ENSMUST00000027991	Rgs4	regulator of G-protein signaling 4 [Source:MGI Symbol;Acc:MGI:108409]	1387	1408	554
559	ENSMUST00000027991	Rgs4	regulator of G-protein signaling 4 [Source:MGI Symbol;Acc:MGI:108409]	35	49	545
560	ENSMUST00000027991	Rgs4	regulator of G-protein signaling 4 [Source:MGI Symbol;Acc:MGI:108409]	2660	2690	564
561	ENSMUST00000027991	Rgs4	regulator of G-protein signaling 4 [Source:MGI Symbol;Acc:MGI:108409]	1894	1907	557
562	ENSMUST00000027991	Rgs4	regulator of G-protein signaling 4 [Source:MGI Symbol;Acc:MGI:108409]	423	443	549
563	ENSMUST00000027991	Rgs4	regulator of G-protein signaling 4 [Source:MGI Symbol;Acc:MGI:108409]	403	420	548
564	ENSMUST00000027991	Rgs4	regulator of G-protein signaling 4 [Source:MGI Symbol;Acc:MGI:108409]	328	347	547
565	ENSMUST00000028005	Mgst3	microsomal glutathione S-transferase 3 [Source:MGI Symbol;Acc:MGI:1913697]	596	611	567
566	ENSMUST00000028005	Mgst3	microsomal glutathione S-transferase 3 [Source:MGI Symbol;Acc:MGI:1913697]	305	326	566
567	ENSMUST00000028005	Mgst3	microsomal glutathione S-transferase 3 [Source:MGI Symbol;Acc:MGI:1913697]	82	101	565
568	ENSMUST00000028020	Myoc	myocilin [Source:MGI Symbol;Acc:MGI:1202864]	1447	1465	568
569	ENSMUST00000028052	Rabgap1l	RAB GTPase activating protein 1-like [Source:MGI Symbol;Acc:MGI:1352507]	5825	5843	569
570	ENSMUST00000028083	Psmb7	proteasome (prosome, macropain) subunit, beta type 7 [Source:MGI Symbol;Acc:MGI:107637]	1073	1094	579
571	ENSMUST00000028083	Psmb7	proteasome (prosome, macropain) subunit, beta type 7 [Source:MGI Symbol;Acc:MGI:107637]	863	881	578
572	ENSMUST00000028083	Psmb7	proteasome (prosome, macropain) subunit, beta type 7 [Source:MGI Symbol;Acc:MGI:107637]	804	848	577
573	ENSMUST00000028083	Psmb7	proteasome (prosome, macropain) subunit, beta type 7 [Source:MGI Symbol;Acc:MGI:107637]	348	365	570
574	ENSMUST00000028083	Psmb7	proteasome (prosome, macropain) subunit, beta type 7 [Source:MGI Symbol;Acc:MGI:107637]	372	388	571
575	ENSMUST00000028083	Psmb7	proteasome (prosome, macropain) subunit, beta type 7 [Source:MGI Symbol;Acc:MGI:107637]	696	715	575
576	ENSMUST00000028083	Psmb7	proteasome (prosome, macropain) subunit, beta type 7 [Source:MGI Symbol;Acc:MGI:107637]	720	738	576
577	ENSMUST00000028083	Psmb7	proteasome (prosome, macropain) subunit, beta type 7 [Source:MGI Symbol;Acc:MGI:107637]	571	593	574
578	ENSMUST00000028083	Psmb7	proteasome (prosome, macropain) subunit, beta type 7 [Source:MGI Symbol;Acc:MGI:107637]	528	553	573
579	ENSMUST00000028083	Psmb7	proteasome (prosome, macropain) subunit, beta type 7 [Source:MGI Symbol;Acc:MGI:107637]	473	490	572
580	ENSMUST00000028102	Kif5c	kinesin family member 5C [Source:MGI Symbol;Acc:MGI:1098269]	5196	5215	584
581	ENSMUST00000028102	Kif5c	kinesin family member 5C [Source:MGI Symbol;Acc:MGI:1098269]	6395	6417	591
582	ENSMUST00000028102	Kif5c	kinesin family member 5C [Source:MGI Symbol;Acc:MGI:1098269]	4779	4796	583
583	ENSMUST00000028102	Kif5c	kinesin family member 5C [Source:MGI Symbol;Acc:MGI:1098269]	4687	4707	582
584	ENSMUST00000028102	Kif5c	kinesin family member 5C [Source:MGI Symbol;Acc:MGI:1098269]	5842	5859	586
585	ENSMUST00000028102	Kif5c	kinesin family member 5C [Source:MGI Symbol;Acc:MGI:1098269]	5589	5606	585
586	ENSMUST00000028102	Kif5c	kinesin family member 5C [Source:MGI Symbol;Acc:MGI:1098269]	6669	6688	592
587	ENSMUST00000028102	Kif5c	kinesin family member 5C [Source:MGI Symbol;Acc:MGI:1098269]	3237	3249	581
588	ENSMUST00000028102	Kif5c	kinesin family member 5C [Source:MGI Symbol;Acc:MGI:1098269]	6240	6258	589
589	ENSMUST00000028102	Kif5c	kinesin family member 5C [Source:MGI Symbol;Acc:MGI:1098269]	6343	6355	590
590	ENSMUST00000028102	Kif5c	kinesin family member 5C [Source:MGI Symbol;Acc:MGI:1098269]	5916	5935	587
591	ENSMUST00000028102	Kif5c	kinesin family member 5C [Source:MGI Symbol;Acc:MGI:1098269]	5949	5968	588
592	ENSMUST00000028102	Kif5c	kinesin family member 5C [Source:MGI Symbol;Acc:MGI:1098269]	3093	3113	580
593	ENSMUST00000028117	Yme1l1	YME1-like 1 (S. cerevisiae) [Source:MGI Symbol;Acc:MGI:1351651]	2553	2570	594
594	ENSMUST00000028117	Yme1l1	YME1-like 1 (S. cerevisiae) [Source:MGI Symbol;Acc:MGI:1351651]	2425	2437	593
595	ENSMUST00000028123	Gad2	glutamic acid decarboxylase 2 [Source:MGI Symbol;Acc:MGI:95634]	2114	2126	596
596	ENSMUST00000028123	Gad2	glutamic acid decarboxylase 2 [Source:MGI Symbol;Acc:MGI:95634]	3354	3366	597
597	ENSMUST00000028123	Gad2	glutamic acid decarboxylase 2 [Source:MGI Symbol;Acc:MGI:95634]	686	698	595
598	ENSMUST00000028123	Gad2	glutamic acid decarboxylase 2 [Source:MGI Symbol;Acc:MGI:95634]	4792	4809	599
599	ENSMUST00000028123	Gad2	glutamic acid decarboxylase 2 [Source:MGI Symbol;Acc:MGI:95634]	3568	3587	598
600	ENSMUST00000028137	Coq4	coenzyme Q4 [Source:MGI Symbol;Acc:MGI:1098826]	212	224	600
601	ENSMUST00000028177	Olfm1	olfactomedin 1 [Source:MGI Symbol;Acc:MGI:1860437]	913	927	606
602	ENSMUST00000028177	Olfm1	olfactomedin 1 [Source:MGI Symbol;Acc:MGI:1860437]	1508	1533	611
603	ENSMUST00000028177	Olfm1	olfactomedin 1 [Source:MGI Symbol;Acc:MGI:1860437]	1022	1037	607
604	ENSMUST00000028177	Olfm1	olfactomedin 1 [Source:MGI Symbol;Acc:MGI:1860437]	1220	1235	609
605	ENSMUST00000028177	Olfm1	olfactomedin 1 [Source:MGI Symbol;Acc:MGI:1860437]	799	813	604
606	ENSMUST00000028177	Olfm1	olfactomedin 1 [Source:MGI Symbol;Acc:MGI:1860437]	667	693	603
607	ENSMUST00000028177	Olfm1	olfactomedin 1 [Source:MGI Symbol;Acc:MGI:1860437]	137	149	601
608	ENSMUST00000028177	Olfm1	olfactomedin 1 [Source:MGI Symbol;Acc:MGI:1860437]	314	332	602
609	ENSMUST00000028177	Olfm1	olfactomedin 1 [Source:MGI Symbol;Acc:MGI:1860437]	1114	1132	608
610	ENSMUST00000028177	Olfm1	olfactomedin 1 [Source:MGI Symbol;Acc:MGI:1860437]	1782	1807	615
611	ENSMUST00000028177	Olfm1	olfactomedin 1 [Source:MGI Symbol;Acc:MGI:1860437]	1580	1599	613
612	ENSMUST00000028177	Olfm1	olfactomedin 1 [Source:MGI Symbol;Acc:MGI:1860437]	1886	1923	616
613	ENSMUST00000028177	Olfm1	olfactomedin 1 [Source:MGI Symbol;Acc:MGI:1860437]	1548	1572	612
614	ENSMUST00000028177	Olfm1	olfactomedin 1 [Source:MGI Symbol;Acc:MGI:1860437]	2599	2622	625
615	ENSMUST00000028177	Olfm1	olfactomedin 1 [Source:MGI Symbol;Acc:MGI:1860437]	2378	2390	623
616	ENSMUST00000028177	Olfm1	olfactomedin 1 [Source:MGI Symbol;Acc:MGI:1860437]	1374	1392	610
617	ENSMUST00000028177	Olfm1	olfactomedin 1 [Source:MGI Symbol;Acc:MGI:1860437]	2053	2070	618
618	ENSMUST00000028177	Olfm1	olfactomedin 1 [Source:MGI Symbol;Acc:MGI:1860437]	1740	1767	614
619	ENSMUST00000028177	Olfm1	olfactomedin 1 [Source:MGI Symbol;Acc:MGI:1860437]	886	908	605
620	ENSMUST00000028177	Olfm1	olfactomedin 1 [Source:MGI Symbol;Acc:MGI:1860437]	2221	2241	622
621	ENSMUST00000028177	Olfm1	olfactomedin 1 [Source:MGI Symbol;Acc:MGI:1860437]	2076	2101	619
622	ENSMUST00000028177	Olfm1	olfactomedin 1 [Source:MGI Symbol;Acc:MGI:1860437]	2123	2146	620
623	ENSMUST00000028177	Olfm1	olfactomedin 1 [Source:MGI Symbol;Acc:MGI:1860437]	2413	2438	624
624	ENSMUST00000028177	Olfm1	olfactomedin 1 [Source:MGI Symbol;Acc:MGI:1860437]	1924	1935	617
625	ENSMUST00000028177	Olfm1	olfactomedin 1 [Source:MGI Symbol;Acc:MGI:1860437]	2192	2220	621
626	ENSMUST00000028205	BC005624	cDNA sequence BC005624 [Source:MGI Symbol;Acc:MGI:2385132]	417	431	626
627	ENSMUST00000028205	BC005624	cDNA sequence BC005624 [Source:MGI Symbol;Acc:MGI:2385132]	1187	1205	627
628	ENSMUST00000028222	Hspa5	heat shock protein 5 [Source:MGI Symbol;Acc:MGI:95835]	2242	2257	631
629	ENSMUST00000028222	Hspa5	heat shock protein 5 [Source:MGI Symbol;Acc:MGI:95835]	1965	1976	630
630	ENSMUST00000028222	Hspa5	heat shock protein 5 [Source:MGI Symbol;Acc:MGI:95835]	2391	2403	633
631	ENSMUST00000028222	Hspa5	heat shock protein 5 [Source:MGI Symbol;Acc:MGI:95835]	2545	2557	634
632	ENSMUST00000028222	Hspa5	heat shock protein 5 [Source:MGI Symbol;Acc:MGI:95835]	2333	2345	632
633	ENSMUST00000028222	Hspa5	heat shock protein 5 [Source:MGI Symbol;Acc:MGI:95835]	1077	1088	629
634	ENSMUST00000028222	Hspa5	heat shock protein 5 [Source:MGI Symbol;Acc:MGI:95835]	762	781	628
635	ENSMUST00000028225	Psmd5	proteasome (prosome, macropain) 26S subunit, non-ATPase, 5 [Source:MGI Symbol;Acc:MGI:1914248]	1793	1813	635
636	ENSMUST00000028238	Rab14	RAB14, member RAS oncogene family [Source:MGI Symbol;Acc:MGI:1915615]	1797	1812	642
637	ENSMUST00000028238	Rab14	RAB14, member RAS oncogene family [Source:MGI Symbol;Acc:MGI:1915615]	1620	1641	640
638	ENSMUST00000028238	Rab14	RAB14, member RAS oncogene family [Source:MGI Symbol;Acc:MGI:1915615]	1217	1232	639
639	ENSMUST00000028238	Rab14	RAB14, member RAS oncogene family [Source:MGI Symbol;Acc:MGI:1915615]	531	543	636
640	ENSMUST00000028238	Rab14	RAB14, member RAS oncogene family [Source:MGI Symbol;Acc:MGI:1915615]	2670	2683	644
641	ENSMUST00000028238	Rab14	RAB14, member RAS oncogene family [Source:MGI Symbol;Acc:MGI:1915615]	799	811	638
642	ENSMUST00000028238	Rab14	RAB14, member RAS oncogene family [Source:MGI Symbol;Acc:MGI:1915615]	768	783	637
643	ENSMUST00000028238	Rab14	RAB14, member RAS oncogene family [Source:MGI Symbol;Acc:MGI:1915615]	2170	2192	643
644	ENSMUST00000028238	Rab14	RAB14, member RAS oncogene family [Source:MGI Symbol;Acc:MGI:1915615]	1643	1669	641
645	ENSMUST00000028251	Rbm18	RNA binding motif protein 18 [Source:MGI Symbol;Acc:MGI:1915139]	1994	2006	645
646	ENSMUST00000028251	Rbm18	RNA binding motif protein 18 [Source:MGI Symbol;Acc:MGI:1915139]	2306	2318	646
647	ENSMUST00000028335	Grin1	glutamate receptor, ionotropic, NMDA1 (zeta 1) [Source:MGI Symbol;Acc:MGI:95819]	2574	2586	647
648	ENSMUST00000028341	Anapc2	anaphase promoting complex subunit 2 [Source:MGI Symbol;Acc:MGI:2139135]	2632	2654	649
649	ENSMUST00000028341	Anapc2	anaphase promoting complex subunit 2 [Source:MGI Symbol;Acc:MGI:2139135]	2553	2565	648
650	ENSMUST00000028392	Dnajc10	DnaJ heat shock protein family (Hsp40) member C10 [Source:MGI Symbol;Acc:MGI:1914111]	2175	2195	650
651	ENSMUST00000028392	Dnajc10	DnaJ heat shock protein family (Hsp40) member C10 [Source:MGI Symbol;Acc:MGI:1914111]	3633	3647	651
652	ENSMUST00000028509	Gorasp2	golgi reassembly stacking protein 2 [Source:MGI Symbol;Acc:MGI:2135962]	1129	1143	653
653	ENSMUST00000028509	Gorasp2	golgi reassembly stacking protein 2 [Source:MGI Symbol;Acc:MGI:2135962]	822	839	652
654	ENSMUST00000028517	Ola1	Obg-like ATPase 1 [Source:MGI Symbol;Acc:MGI:1914309]	757	778	656
655	ENSMUST00000028517	Ola1	Obg-like ATPase 1 [Source:MGI Symbol;Acc:MGI:1914309]	1109	1128	658
656	ENSMUST00000028517	Ola1	Obg-like ATPase 1 [Source:MGI Symbol;Acc:MGI:1914309]	1616	1628	661
657	ENSMUST00000028517	Ola1	Obg-like ATPase 1 [Source:MGI Symbol;Acc:MGI:1914309]	944	964	657
658	ENSMUST00000028517	Ola1	Obg-like ATPase 1 [Source:MGI Symbol;Acc:MGI:1914309]	1329	1341	659
659	ENSMUST00000028517	Ola1	Obg-like ATPase 1 [Source:MGI Symbol;Acc:MGI:1914309]	524	545	655
660	ENSMUST00000028517	Ola1	Obg-like ATPase 1 [Source:MGI Symbol;Acc:MGI:1914309]	162	174	654
661	ENSMUST00000028517	Ola1	Obg-like ATPase 1 [Source:MGI Symbol;Acc:MGI:1914309]	1393	1411	660
662	ENSMUST00000028551	Emc4	ER membrane protein complex subunit 4 [Source:MGI Symbol;Acc:MGI:1915282]	118	131	662
663	ENSMUST00000028551	Emc4	ER membrane protein complex subunit 4 [Source:MGI Symbol;Acc:MGI:1915282]	764	776	663
664	ENSMUST00000028553	Nop10	NOP10 ribonucleoprotein [Source:MGI Symbol;Acc:MGI:1913431]	195	218	664
665	ENSMUST00000028592	Eif3m	eukaryotic translation initiation factor 3, subunit M [Source:MGI Symbol;Acc:MGI:1351744]	399	418	665
666	ENSMUST00000028592	Eif3m	eukaryotic translation initiation factor 3, subunit M [Source:MGI Symbol;Acc:MGI:1351744]	863	891	666
667	ENSMUST00000028603	Fbxo3	F-box protein 3 [Source:MGI Symbol;Acc:MGI:1929084]	2429	2440	667
668	ENSMUST00000028607	Caprin1	cell cycle associated protein 1 [Source:MGI Symbol;Acc:MGI:1858234]	4076	4088	668
669	ENSMUST00000028610	Cat	catalase [Source:MGI Symbol;Acc:MGI:88271]	1576	1588	670
670	ENSMUST00000028610	Cat	catalase [Source:MGI Symbol;Acc:MGI:88271]	1483	1502	669
671	ENSMUST00000028610	Cat	catalase [Source:MGI Symbol;Acc:MGI:88271]	2065	2080	671
672	ENSMUST00000028617	Api5	apoptosis inhibitor 5 [Source:MGI Symbol;Acc:MGI:1888993]	1827	1842	672
673	ENSMUST00000028619	Hsd17b12	hydroxysteroid (17-beta) dehydrogenase 12 [Source:MGI Symbol;Acc:MGI:1926967]	937	949	676
674	ENSMUST00000028619	Hsd17b12	hydroxysteroid (17-beta) dehydrogenase 12 [Source:MGI Symbol;Acc:MGI:1926967]	1524	1536	678
675	ENSMUST00000028619	Hsd17b12	hydroxysteroid (17-beta) dehydrogenase 12 [Source:MGI Symbol;Acc:MGI:1926967]	913	927	675
676	ENSMUST00000028619	Hsd17b12	hydroxysteroid (17-beta) dehydrogenase 12 [Source:MGI Symbol;Acc:MGI:1926967]	618	640	673
677	ENSMUST00000028619	Hsd17b12	hydroxysteroid (17-beta) dehydrogenase 12 [Source:MGI Symbol;Acc:MGI:1926967]	1004	1019	677
678	ENSMUST00000028619	Hsd17b12	hydroxysteroid (17-beta) dehydrogenase 12 [Source:MGI Symbol;Acc:MGI:1926967]	771	789	674
679	ENSMUST00000028624	Gatm	glycine amidinotransferase (L-arginine:glycine amidinotransferase) [Source:MGI Symbol;Acc:MGI:1914342]	2092	2103	679
680	ENSMUST00000028635	Cops2	COP9 signalosome subunit 2 [Source:MGI Symbol;Acc:MGI:1330276]	233	245	680
681	ENSMUST00000028648	Syt13	synaptotagmin XIII [Source:MGI Symbol;Acc:MGI:1933945]	2498	2512	686
682	ENSMUST00000028648	Syt13	synaptotagmin XIII [Source:MGI Symbol;Acc:MGI:1933945]	2559	2576	687
683	ENSMUST00000028648	Syt13	synaptotagmin XIII [Source:MGI Symbol;Acc:MGI:1933945]	2712	2726	688
684	ENSMUST00000028648	Syt13	synaptotagmin XIII [Source:MGI Symbol;Acc:MGI:1933945]	1155	1175	683
685	ENSMUST00000028648	Syt13	synaptotagmin XIII [Source:MGI Symbol;Acc:MGI:1933945]	2814	2826	689
686	ENSMUST00000028648	Syt13	synaptotagmin XIII [Source:MGI Symbol;Acc:MGI:1933945]	2338	2360	685
687	ENSMUST00000028648	Syt13	synaptotagmin XIII [Source:MGI Symbol;Acc:MGI:1933945]	694	706	681
688	ENSMUST00000028648	Syt13	synaptotagmin XIII [Source:MGI Symbol;Acc:MGI:1933945]	3112	3126	690
689	ENSMUST00000028648	Syt13	synaptotagmin XIII [Source:MGI Symbol;Acc:MGI:1933945]	1987	1998	684
690	ENSMUST00000028648	Syt13	synaptotagmin XIII [Source:MGI Symbol;Acc:MGI:1933945]	727	742	682
691	ENSMUST00000028683	Pdia3	protein disulfide isomerase associated 3 [Source:MGI Symbol;Acc:MGI:95834]	339	358	692
692	ENSMUST00000028683	Pdia3	protein disulfide isomerase associated 3 [Source:MGI Symbol;Acc:MGI:95834]	403	423	693
693	ENSMUST00000028683	Pdia3	protein disulfide isomerase associated 3 [Source:MGI Symbol;Acc:MGI:95834]	1094	1127	696
694	ENSMUST00000028683	Pdia3	protein disulfide isomerase associated 3 [Source:MGI Symbol;Acc:MGI:95834]	1454	1475	699
695	ENSMUST00000028683	Pdia3	protein disulfide isomerase associated 3 [Source:MGI Symbol;Acc:MGI:95834]	881	893	694
696	ENSMUST00000028683	Pdia3	protein disulfide isomerase associated 3 [Source:MGI Symbol;Acc:MGI:95834]	1025	1038	695
697	ENSMUST00000028683	Pdia3	protein disulfide isomerase associated 3 [Source:MGI Symbol;Acc:MGI:95834]	1628	1649	701
698	ENSMUST00000028683	Pdia3	protein disulfide isomerase associated 3 [Source:MGI Symbol;Acc:MGI:95834]	1481	1497	700
699	ENSMUST00000028683	Pdia3	protein disulfide isomerase associated 3 [Source:MGI Symbol;Acc:MGI:95834]	1833	1845	703
700	ENSMUST00000028683	Pdia3	protein disulfide isomerase associated 3 [Source:MGI Symbol;Acc:MGI:95834]	1284	1305	698
701	ENSMUST00000028683	Pdia3	protein disulfide isomerase associated 3 [Source:MGI Symbol;Acc:MGI:95834]	200	219	691
702	ENSMUST00000028683	Pdia3	protein disulfide isomerase associated 3 [Source:MGI Symbol;Acc:MGI:95834]	1210	1241	697
703	ENSMUST00000028683	Pdia3	protein disulfide isomerase associated 3 [Source:MGI Symbol;Acc:MGI:95834]	1779	1800	702
704	ENSMUST00000028727	Snap25	synaptosomal-associated protein 25 [Source:MGI Symbol;Acc:MGI:98331]	575	589	705
705	ENSMUST00000028727	Snap25	synaptosomal-associated protein 25 [Source:MGI Symbol;Acc:MGI:98331]	694	719	707
706	ENSMUST00000028727	Snap25	synaptosomal-associated protein 25 [Source:MGI Symbol;Acc:MGI:98331]	1820	1845	720
707	ENSMUST00000028727	Snap25	synaptosomal-associated protein 25 [Source:MGI Symbol;Acc:MGI:98331]	1473	1492	717
708	ENSMUST00000028727	Snap25	synaptosomal-associated protein 25 [Source:MGI Symbol;Acc:MGI:98331]	1581	1601	718
709	ENSMUST00000028727	Snap25	synaptosomal-associated protein 25 [Source:MGI Symbol;Acc:MGI:98331]	1032	1051	713
710	ENSMUST00000028727	Snap25	synaptosomal-associated protein 25 [Source:MGI Symbol;Acc:MGI:98331]	652	670	706
711	ENSMUST00000028727	Snap25	synaptosomal-associated protein 25 [Source:MGI Symbol;Acc:MGI:98331]	899	912	711
712	ENSMUST00000028727	Snap25	synaptosomal-associated protein 25 [Source:MGI Symbol;Acc:MGI:98331]	2018	2039	721
713	ENSMUST00000028727	Snap25	synaptosomal-associated protein 25 [Source:MGI Symbol;Acc:MGI:98331]	1414	1435	716
714	ENSMUST00000028727	Snap25	synaptosomal-associated protein 25 [Source:MGI Symbol;Acc:MGI:98331]	1194	1212	715
715	ENSMUST00000028727	Snap25	synaptosomal-associated protein 25 [Source:MGI Symbol;Acc:MGI:98331]	1751	1774	719
716	ENSMUST00000028727	Snap25	synaptosomal-associated protein 25 [Source:MGI Symbol;Acc:MGI:98331]	976	1009	712
717	ENSMUST00000028727	Snap25	synaptosomal-associated protein 25 [Source:MGI Symbol;Acc:MGI:98331]	803	818	709
718	ENSMUST00000028727	Snap25	synaptosomal-associated protein 25 [Source:MGI Symbol;Acc:MGI:98331]	765	788	708
719	ENSMUST00000028727	Snap25	synaptosomal-associated protein 25 [Source:MGI Symbol;Acc:MGI:98331]	835	855	710
720	ENSMUST00000028727	Snap25	synaptosomal-associated protein 25 [Source:MGI Symbol;Acc:MGI:98331]	500	526	704
721	ENSMUST00000028727	Snap25	synaptosomal-associated protein 25 [Source:MGI Symbol;Acc:MGI:98331]	1052	1070	714
722	ENSMUST00000028758	Itpka	inositol 1,4,5-trisphosphate 3-kinase A [Source:MGI Symbol;Acc:MGI:1333822]	754	775	722
723	ENSMUST00000028758	Itpka	inositol 1,4,5-trisphosphate 3-kinase A [Source:MGI Symbol;Acc:MGI:1333822]	840	867	723
724	ENSMUST00000028758	Itpka	inositol 1,4,5-trisphosphate 3-kinase A [Source:MGI Symbol;Acc:MGI:1333822]	1459	1480	724
725	ENSMUST00000028758	Itpka	inositol 1,4,5-trisphosphate 3-kinase A [Source:MGI Symbol;Acc:MGI:1333822]	1743	1756	725
726	ENSMUST00000028769	Ptpra	protein tyrosine phosphatase, receptor type, A [Source:MGI Symbol;Acc:MGI:97808]	451	465	727
727	ENSMUST00000028769	Ptpra	protein tyrosine phosphatase, receptor type, A [Source:MGI Symbol;Acc:MGI:97808]	904	919	729
728	ENSMUST00000028769	Ptpra	protein tyrosine phosphatase, receptor type, A [Source:MGI Symbol;Acc:MGI:97808]	365	380	726
729	ENSMUST00000028769	Ptpra	protein tyrosine phosphatase, receptor type, A [Source:MGI Symbol;Acc:MGI:97808]	1655	1670	731
730	ENSMUST00000028769	Ptpra	protein tyrosine phosphatase, receptor type, A [Source:MGI Symbol;Acc:MGI:97808]	1206	1218	730
731	ENSMUST00000028769	Ptpra	protein tyrosine phosphatase, receptor type, A [Source:MGI Symbol;Acc:MGI:97808]	728	751	728
732	ENSMUST00000028781	Atrn	attractin [Source:MGI Symbol;Acc:MGI:1341628]	5146	5158	732
733	ENSMUST00000028807	Ivd	isovaleryl coenzyme A dehydrogenase [Source:MGI Symbol;Acc:MGI:1929242]	1749	1769	734
734	ENSMUST00000028807	Ivd	isovaleryl coenzyme A dehydrogenase [Source:MGI Symbol;Acc:MGI:1929242]	1535	1555	733
735	ENSMUST00000028815	Slc23a2	solute carrier family 23 (nucleobase transporters), member 2 [Source:MGI Symbol;Acc:MGI:1859682]	5610	5624	735
736	ENSMUST00000028826	Chgb	chromogranin B [Source:MGI Symbol;Acc:MGI:88395]	2133	2147	737
737	ENSMUST00000028826	Chgb	chromogranin B [Source:MGI Symbol;Acc:MGI:88395]	2284	2296	738
738	ENSMUST00000028826	Chgb	chromogranin B [Source:MGI Symbol;Acc:MGI:88395]	2526	2539	739
739	ENSMUST00000028826	Chgb	chromogranin B [Source:MGI Symbol;Acc:MGI:88395]	961	973	736
740	ENSMUST00000028852	Mrps5	mitochondrial ribosomal protein S5 [Source:MGI Symbol;Acc:MGI:1924971]	969	981	740
741	ENSMUST00000028854	Mal	myelin and lymphocyte protein, T cell differentiation protein [Source:MGI Symbol;Acc:MGI:892970]	2011	2029	745
742	ENSMUST00000028854	Mal	myelin and lymphocyte protein, T cell differentiation protein [Source:MGI Symbol;Acc:MGI:892970]	1614	1632	743
743	ENSMUST00000028854	Mal	myelin and lymphocyte protein, T cell differentiation protein [Source:MGI Symbol;Acc:MGI:892970]	2618	2634	747
744	ENSMUST00000028854	Mal	myelin and lymphocyte protein, T cell differentiation protein [Source:MGI Symbol;Acc:MGI:892970]	1804	1823	744
745	ENSMUST00000028854	Mal	myelin and lymphocyte protein, T cell differentiation protein [Source:MGI Symbol;Acc:MGI:892970]	1565	1576	742
746	ENSMUST00000028854	Mal	myelin and lymphocyte protein, T cell differentiation protein [Source:MGI Symbol;Acc:MGI:892970]	2394	2406	746
747	ENSMUST00000028854	Mal	myelin and lymphocyte protein, T cell differentiation protein [Source:MGI Symbol;Acc:MGI:892970]	764	775	741
748	ENSMUST00000028892	Idh3b	isocitrate dehydrogenase 3 (NAD+) beta [Source:MGI Symbol;Acc:MGI:2158650]	1275	1294	753
749	ENSMUST00000028892	Idh3b	isocitrate dehydrogenase 3 (NAD+) beta [Source:MGI Symbol;Acc:MGI:2158650]	1461	1483	755
750	ENSMUST00000028892	Idh3b	isocitrate dehydrogenase 3 (NAD+) beta [Source:MGI Symbol;Acc:MGI:2158650]	1223	1238	752
751	ENSMUST00000028892	Idh3b	isocitrate dehydrogenase 3 (NAD+) beta [Source:MGI Symbol;Acc:MGI:2158650]	741	753	748
752	ENSMUST00000028892	Idh3b	isocitrate dehydrogenase 3 (NAD+) beta [Source:MGI Symbol;Acc:MGI:2158650]	786	802	749
753	ENSMUST00000028892	Idh3b	isocitrate dehydrogenase 3 (NAD+) beta [Source:MGI Symbol;Acc:MGI:2158650]	836	850	750
754	ENSMUST00000028892	Idh3b	isocitrate dehydrogenase 3 (NAD+) beta [Source:MGI Symbol;Acc:MGI:2158650]	1114	1160	751
755	ENSMUST00000028892	Idh3b	isocitrate dehydrogenase 3 (NAD+) beta [Source:MGI Symbol;Acc:MGI:2158650]	1336	1355	754
756	ENSMUST00000028905	Pcsk2	proprotein convertase subtilisin/kexin type 2 [Source:MGI Symbol;Acc:MGI:97512]	1283	1311	759
757	ENSMUST00000028905	Pcsk2	proprotein convertase subtilisin/kexin type 2 [Source:MGI Symbol;Acc:MGI:97512]	1097	1116	758
758	ENSMUST00000028905	Pcsk2	proprotein convertase subtilisin/kexin type 2 [Source:MGI Symbol;Acc:MGI:97512]	196	211	756
759	ENSMUST00000028905	Pcsk2	proprotein convertase subtilisin/kexin type 2 [Source:MGI Symbol;Acc:MGI:97512]	3713	3725	762
760	ENSMUST00000028905	Pcsk2	proprotein convertase subtilisin/kexin type 2 [Source:MGI Symbol;Acc:MGI:97512]	3852	3864	763
761	ENSMUST00000028905	Pcsk2	proprotein convertase subtilisin/kexin type 2 [Source:MGI Symbol;Acc:MGI:97512]	813	831	757
762	ENSMUST00000028905	Pcsk2	proprotein convertase subtilisin/kexin type 2 [Source:MGI Symbol;Acc:MGI:97512]	2258	2270	760
763	ENSMUST00000028905	Pcsk2	proprotein convertase subtilisin/kexin type 2 [Source:MGI Symbol;Acc:MGI:97512]	3555	3567	761
764	ENSMUST00000028917	Dtd1	D-tyrosyl-tRNA deacylase 1 [Source:MGI Symbol;Acc:MGI:1913294]	179	199	764
765	ENSMUST00000028917	Dtd1	D-tyrosyl-tRNA deacylase 1 [Source:MGI Symbol;Acc:MGI:1913294]	724	735	765
766	ENSMUST00000028917	Dtd1	D-tyrosyl-tRNA deacylase 1 [Source:MGI Symbol;Acc:MGI:1913294]	990	1002	766
767	ENSMUST00000028926	Napb	N-ethylmaleimide sensitive fusion protein attachment protein beta [Source:MGI Symbol;Acc:MGI:104562]	2294	2310	769
768	ENSMUST00000028926	Napb	N-ethylmaleimide sensitive fusion protein attachment protein beta [Source:MGI Symbol;Acc:MGI:104562]	3024	3037	770
769	ENSMUST00000028926	Napb	N-ethylmaleimide sensitive fusion protein attachment protein beta [Source:MGI Symbol;Acc:MGI:104562]	1451	1469	768
770	ENSMUST00000028926	Napb	N-ethylmaleimide sensitive fusion protein attachment protein beta [Source:MGI Symbol;Acc:MGI:104562]	3153	3165	771
771	ENSMUST00000028926	Napb	N-ethylmaleimide sensitive fusion protein attachment protein beta [Source:MGI Symbol;Acc:MGI:104562]	3996	4019	772
772	ENSMUST00000028926	Napb	N-ethylmaleimide sensitive fusion protein attachment protein beta [Source:MGI Symbol;Acc:MGI:104562]	579	593	767
773	ENSMUST00000028938	Cst3	cystatin C [Source:MGI Symbol;Acc:MGI:102519]	210	228	774
774	ENSMUST00000028938	Cst3	cystatin C [Source:MGI Symbol;Acc:MGI:102519]	442	462	776
775	ENSMUST00000028938	Cst3	cystatin C [Source:MGI Symbol;Acc:MGI:102519]	659	674	779
776	ENSMUST00000028938	Cst3	cystatin C [Source:MGI Symbol;Acc:MGI:102519]	167	180	773
777	ENSMUST00000028938	Cst3	cystatin C [Source:MGI Symbol;Acc:MGI:102519]	343	367	775
778	ENSMUST00000028938	Cst3	cystatin C [Source:MGI Symbol;Acc:MGI:102519]	579	600	777
779	ENSMUST00000028938	Cst3	cystatin C [Source:MGI Symbol;Acc:MGI:102519]	695	720	780
780	ENSMUST00000028938	Cst3	cystatin C [Source:MGI Symbol;Acc:MGI:102519]	626	647	778
781	ENSMUST00000028999	Pkia	protein kinase inhibitor, alpha [Source:MGI Symbol;Acc:MGI:104747]	3041	3072	794
782	ENSMUST00000028999	Pkia	protein kinase inhibitor, alpha [Source:MGI Symbol;Acc:MGI:104747]	1830	1849	788
783	ENSMUST00000028999	Pkia	protein kinase inhibitor, alpha [Source:MGI Symbol;Acc:MGI:104747]	2784	2808	792
784	ENSMUST00000028999	Pkia	protein kinase inhibitor, alpha [Source:MGI Symbol;Acc:MGI:104747]	3270	3298	798
785	ENSMUST00000028999	Pkia	protein kinase inhibitor, alpha [Source:MGI Symbol;Acc:MGI:104747]	2072	2095	790
786	ENSMUST00000028999	Pkia	protein kinase inhibitor, alpha [Source:MGI Symbol;Acc:MGI:104747]	3165	3177	796
787	ENSMUST00000028999	Pkia	protein kinase inhibitor, alpha [Source:MGI Symbol;Acc:MGI:104747]	2003	2030	789
788	ENSMUST00000028999	Pkia	protein kinase inhibitor, alpha [Source:MGI Symbol;Acc:MGI:104747]	2726	2755	791
789	ENSMUST00000028999	Pkia	protein kinase inhibitor, alpha [Source:MGI Symbol;Acc:MGI:104747]	3178	3196	797
790	ENSMUST00000028999	Pkia	protein kinase inhibitor, alpha [Source:MGI Symbol;Acc:MGI:104747]	3087	3101	795
791	ENSMUST00000028999	Pkia	protein kinase inhibitor, alpha [Source:MGI Symbol;Acc:MGI:104747]	3577	3590	801
792	ENSMUST00000028999	Pkia	protein kinase inhibitor, alpha [Source:MGI Symbol;Acc:MGI:104747]	935	948	785
793	ENSMUST00000028999	Pkia	protein kinase inhibitor, alpha [Source:MGI Symbol;Acc:MGI:104747]	3325	3344	799
794	ENSMUST00000028999	Pkia	protein kinase inhibitor, alpha [Source:MGI Symbol;Acc:MGI:104747]	2929	2983	793
795	ENSMUST00000028999	Pkia	protein kinase inhibitor, alpha [Source:MGI Symbol;Acc:MGI:104747]	439	450	781
796	ENSMUST00000028999	Pkia	protein kinase inhibitor, alpha [Source:MGI Symbol;Acc:MGI:104747]	1795	1820	787
797	ENSMUST00000028999	Pkia	protein kinase inhibitor, alpha [Source:MGI Symbol;Acc:MGI:104747]	859	876	783
798	ENSMUST00000028999	Pkia	protein kinase inhibitor, alpha [Source:MGI Symbol;Acc:MGI:104747]	3548	3569	800
799	ENSMUST00000028999	Pkia	protein kinase inhibitor, alpha [Source:MGI Symbol;Acc:MGI:104747]	916	928	784
800	ENSMUST00000028999	Pkia	protein kinase inhibitor, alpha [Source:MGI Symbol;Acc:MGI:104747]	1744	1755	786
801	ENSMUST00000028999	Pkia	protein kinase inhibitor, alpha [Source:MGI Symbol;Acc:MGI:104747]	521	539	782
802	ENSMUST00000029002	Stmn2	stathmin-like 2 [Source:MGI Symbol;Acc:MGI:98241]	499	517	804
803	ENSMUST00000029002	Stmn2	stathmin-like 2 [Source:MGI Symbol;Acc:MGI:98241]	771	799	808
804	ENSMUST00000029002	Stmn2	stathmin-like 2 [Source:MGI Symbol;Acc:MGI:98241]	1679	1699	815
805	ENSMUST00000029002	Stmn2	stathmin-like 2 [Source:MGI Symbol;Acc:MGI:98241]	1018	1032	811
806	ENSMUST00000029002	Stmn2	stathmin-like 2 [Source:MGI Symbol;Acc:MGI:98241]	1642	1666	814
807	ENSMUST00000029002	Stmn2	stathmin-like 2 [Source:MGI Symbol;Acc:MGI:98241]	1129	1147	812
808	ENSMUST00000029002	Stmn2	stathmin-like 2 [Source:MGI Symbol;Acc:MGI:98241]	438	472	803
809	ENSMUST00000029002	Stmn2	stathmin-like 2 [Source:MGI Symbol;Acc:MGI:98241]	190	208	802
810	ENSMUST00000029002	Stmn2	stathmin-like 2 [Source:MGI Symbol;Acc:MGI:98241]	934	946	810
811	ENSMUST00000029002	Stmn2	stathmin-like 2 [Source:MGI Symbol;Acc:MGI:98241]	649	670	805
812	ENSMUST00000029002	Stmn2	stathmin-like 2 [Source:MGI Symbol;Acc:MGI:98241]	702	719	806
813	ENSMUST00000029002	Stmn2	stathmin-like 2 [Source:MGI Symbol;Acc:MGI:98241]	1897	1916	817
814	ENSMUST00000029002	Stmn2	stathmin-like 2 [Source:MGI Symbol;Acc:MGI:98241]	841	856	809
815	ENSMUST00000029002	Stmn2	stathmin-like 2 [Source:MGI Symbol;Acc:MGI:98241]	1847	1875	816
816	ENSMUST00000029002	Stmn2	stathmin-like 2 [Source:MGI Symbol;Acc:MGI:98241]	735	763	807
817	ENSMUST00000029002	Stmn2	stathmin-like 2 [Source:MGI Symbol;Acc:MGI:98241]	1163	1180	813
818	ENSMUST00000029005	Rtf2	replication termination factor 2 [Source:MGI Symbol;Acc:MGI:1913654]	134	148	818
819	ENSMUST00000029046	Fabp5	fatty acid binding protein 5, epidermal [Source:MGI Symbol;Acc:MGI:101790]	227	239	820
820	ENSMUST00000029046	Fabp5	fatty acid binding protein 5, epidermal [Source:MGI Symbol;Acc:MGI:101790]	189	208	819
821	ENSMUST00000029046	Fabp5	fatty acid binding protein 5, epidermal [Source:MGI Symbol;Acc:MGI:101790]	608	624	821
822	ENSMUST00000029078	Car2	carbonic anhydrase 2 [Source:MGI Symbol;Acc:MGI:88269]	1732	1756	825
823	ENSMUST00000029078	Car2	carbonic anhydrase 2 [Source:MGI Symbol;Acc:MGI:88269]	1609	1628	824
824	ENSMUST00000029078	Car2	carbonic anhydrase 2 [Source:MGI Symbol;Acc:MGI:88269]	1389	1401	822
825	ENSMUST00000029078	Car2	carbonic anhydrase 2 [Source:MGI Symbol;Acc:MGI:88269]	1478	1494	823
826	ENSMUST00000029125	Armc1	armadillo repeat containing 1 [Source:MGI Symbol;Acc:MGI:1921502]	2029	2041	826
827	ENSMUST00000029128	Map1lc3a	microtubule-associated protein 1 light chain 3 alpha [Source:MGI Symbol;Acc:MGI:1915661]	524	550	828
828	ENSMUST00000029128	Map1lc3a	microtubule-associated protein 1 light chain 3 alpha [Source:MGI Symbol;Acc:MGI:1915661]	480	505	827
829	ENSMUST00000029128	Map1lc3a	microtubule-associated protein 1 light chain 3 alpha [Source:MGI Symbol;Acc:MGI:1915661]	1020	1045	830
830	ENSMUST00000029128	Map1lc3a	microtubule-associated protein 1 light chain 3 alpha [Source:MGI Symbol;Acc:MGI:1915661]	1053	1077	831
831	ENSMUST00000029128	Map1lc3a	microtubule-associated protein 1 light chain 3 alpha [Source:MGI Symbol;Acc:MGI:1915661]	909	936	829
832	ENSMUST00000029256	Sec62	SEC62 homolog (S. cerevisiae) [Source:MGI Symbol;Acc:MGI:1916526]	1859	1875	834
833	ENSMUST00000029256	Sec62	SEC62 homolog (S. cerevisiae) [Source:MGI Symbol;Acc:MGI:1916526]	1726	1740	833
834	ENSMUST00000029256	Sec62	SEC62 homolog (S. cerevisiae) [Source:MGI Symbol;Acc:MGI:1916526]	2206	2220	836
835	ENSMUST00000029256	Sec62	SEC62 homolog (S. cerevisiae) [Source:MGI Symbol;Acc:MGI:1916526]	2183	2198	835
836	ENSMUST00000029256	Sec62	SEC62 homolog (S. cerevisiae) [Source:MGI Symbol;Acc:MGI:1916526]	1462	1473	832
837	ENSMUST00000029336	Dhx36	DEAH (Asp-Glu-Ala-His) box polypeptide 36 [Source:MGI Symbol;Acc:MGI:1919412]	1480	1497	837
838	ENSMUST00000029344	Mfsd1	major facilitator superfamily domain containing 1 [Source:MGI Symbol;Acc:MGI:1914118]	1042	1059	838
839	ENSMUST00000029414	Ssr3	signal sequence receptor, gamma [Source:MGI Symbol;Acc:MGI:1914687]	617	636	839
840	ENSMUST00000029414	Ssr3	signal sequence receptor, gamma [Source:MGI Symbol;Acc:MGI:1914687]	1680	1696	840
841	ENSMUST00000029423	Serpini1	serine (or cysteine) peptidase inhibitor, clade I, member 1 [Source:MGI Symbol;Acc:MGI:1194506]	608	629	843
842	ENSMUST00000029423	Serpini1	serine (or cysteine) peptidase inhibitor, clade I, member 1 [Source:MGI Symbol;Acc:MGI:1194506]	1207	1218	845
843	ENSMUST00000029423	Serpini1	serine (or cysteine) peptidase inhibitor, clade I, member 1 [Source:MGI Symbol;Acc:MGI:1194506]	2170	2186	849
844	ENSMUST00000029423	Serpini1	serine (or cysteine) peptidase inhibitor, clade I, member 1 [Source:MGI Symbol;Acc:MGI:1194506]	1297	1315	846
845	ENSMUST00000029423	Serpini1	serine (or cysteine) peptidase inhibitor, clade I, member 1 [Source:MGI Symbol;Acc:MGI:1194506]	2293	2305	850
846	ENSMUST00000029423	Serpini1	serine (or cysteine) peptidase inhibitor, clade I, member 1 [Source:MGI Symbol;Acc:MGI:1194506]	1925	1948	848
847	ENSMUST00000029423	Serpini1	serine (or cysteine) peptidase inhibitor, clade I, member 1 [Source:MGI Symbol;Acc:MGI:1194506]	358	375	841
848	ENSMUST00000029423	Serpini1	serine (or cysteine) peptidase inhibitor, clade I, member 1 [Source:MGI Symbol;Acc:MGI:1194506]	561	576	842
849	ENSMUST00000029423	Serpini1	serine (or cysteine) peptidase inhibitor, clade I, member 1 [Source:MGI Symbol;Acc:MGI:1194506]	1177	1192	844
850	ENSMUST00000029423	Serpini1	serine (or cysteine) peptidase inhibitor, clade I, member 1 [Source:MGI Symbol;Acc:MGI:1194506]	1663	1680	847
851	ENSMUST00000029423	Serpini1	serine (or cysteine) peptidase inhibitor, clade I, member 1 [Source:MGI Symbol;Acc:MGI:1194506]	2648	2672	853
852	ENSMUST00000029423	Serpini1	serine (or cysteine) peptidase inhibitor, clade I, member 1 [Source:MGI Symbol;Acc:MGI:1194506]	2537	2555	852
853	ENSMUST00000029423	Serpini1	serine (or cysteine) peptidase inhibitor, clade I, member 1 [Source:MGI Symbol;Acc:MGI:1194506]	2310	2327	851
854	ENSMUST00000029490	Ahcyl1	S-adenosylhomocysteine hydrolase-like 1 [Source:MGI Symbol;Acc:MGI:2385184]	1578	1596	854
855	ENSMUST00000029490	Ahcyl1	S-adenosylhomocysteine hydrolase-like 1 [Source:MGI Symbol;Acc:MGI:2385184]	2464	2477	855
856	ENSMUST00000029490	Ahcyl1	S-adenosylhomocysteine hydrolase-like 1 [Source:MGI Symbol;Acc:MGI:2385184]	2816	2830	856
857	ENSMUST00000029635	Gucy1b1	guanylate cyclase 1, soluble, beta 1 [Source:MGI Symbol;Acc:MGI:1860604]	2904	2916	858
858	ENSMUST00000029635	Gucy1b1	guanylate cyclase 1, soluble, beta 1 [Source:MGI Symbol;Acc:MGI:1860604]	3163	3180	859
859	ENSMUST00000029635	Gucy1b1	guanylate cyclase 1, soluble, beta 1 [Source:MGI Symbol;Acc:MGI:1860604]	1099	1115	857
860	ENSMUST00000029649	Ctso	cathepsin O [Source:MGI Symbol;Acc:MGI:2139628]	782	794	860
861	ENSMUST00000029654	Glrb	glycine receptor, beta subunit [Source:MGI Symbol;Acc:MGI:95751]	1888	1899	862
862	ENSMUST00000029654	Glrb	glycine receptor, beta subunit [Source:MGI Symbol;Acc:MGI:95751]	363	375	861
863	ENSMUST00000029708	Naxe	NAD(P)HX epimerase [Source:MGI Symbol;Acc:MGI:2180167]	747	764	863
864	ENSMUST00000029722	Rps3a1	ribosomal protein S3A1 [Source:MGI Symbol;Acc:MGI:1202063]	905	924	868
865	ENSMUST00000029722	Rps3a1	ribosomal protein S3A1 [Source:MGI Symbol;Acc:MGI:1202063]	533	559	866
866	ENSMUST00000029722	Rps3a1	ribosomal protein S3A1 [Source:MGI Symbol;Acc:MGI:1202063]	335	377	864
867	ENSMUST00000029722	Rps3a1	ribosomal protein S3A1 [Source:MGI Symbol;Acc:MGI:1202063]	734	753	867
868	ENSMUST00000029722	Rps3a1	ribosomal protein S3A1 [Source:MGI Symbol;Acc:MGI:1202063]	947	960	869
869	ENSMUST00000029722	Rps3a1	ribosomal protein S3A1 [Source:MGI Symbol;Acc:MGI:1202063]	494	505	865
870	ENSMUST00000029771	F3	coagulation factor III [Source:MGI Symbol;Acc:MGI:88381]	570	582	870
871	ENSMUST00000029796	Rap1gds1	RAP1, GTP-GDP dissociation stimulator 1 [Source:MGI Symbol;Acc:MGI:2385189]	3140	3151	871
872	ENSMUST00000029800	Tspan5	tetraspanin 5 [Source:MGI Symbol;Acc:MGI:1928096]	2311	2324	872
873	ENSMUST00000029803	Eif4e	eukaryotic translation initiation factor 4E [Source:MGI Symbol;Acc:MGI:95305]	1311	1333	881
874	ENSMUST00000029803	Eif4e	eukaryotic translation initiation factor 4E [Source:MGI Symbol;Acc:MGI:95305]	975	994	878
875	ENSMUST00000029803	Eif4e	eukaryotic translation initiation factor 4E [Source:MGI Symbol;Acc:MGI:95305]	892	919	876
876	ENSMUST00000029803	Eif4e	eukaryotic translation initiation factor 4E [Source:MGI Symbol;Acc:MGI:95305]	223	242	873
877	ENSMUST00000029803	Eif4e	eukaryotic translation initiation factor 4E [Source:MGI Symbol;Acc:MGI:95305]	1565	1577	882
878	ENSMUST00000029803	Eif4e	eukaryotic translation initiation factor 4E [Source:MGI Symbol;Acc:MGI:95305]	920	935	877
879	ENSMUST00000029803	Eif4e	eukaryotic translation initiation factor 4E [Source:MGI Symbol;Acc:MGI:95305]	789	800	875
880	ENSMUST00000029803	Eif4e	eukaryotic translation initiation factor 4E [Source:MGI Symbol;Acc:MGI:95305]	1649	1671	883
881	ENSMUST00000029803	Eif4e	eukaryotic translation initiation factor 4E [Source:MGI Symbol;Acc:MGI:95305]	1064	1079	879
882	ENSMUST00000029803	Eif4e	eukaryotic translation initiation factor 4E [Source:MGI Symbol;Acc:MGI:95305]	687	699	874
883	ENSMUST00000029803	Eif4e	eukaryotic translation initiation factor 4E [Source:MGI Symbol;Acc:MGI:95305]	1102	1130	880
884	ENSMUST00000029876	Calb1	calbindin 1 [Source:MGI Symbol;Acc:MGI:88248]	822	834	886
885	ENSMUST00000029876	Calb1	calbindin 1 [Source:MGI Symbol;Acc:MGI:88248]	2035	2047	889
886	ENSMUST00000029876	Calb1	calbindin 1 [Source:MGI Symbol;Acc:MGI:88248]	764	781	885
887	ENSMUST00000029876	Calb1	calbindin 1 [Source:MGI Symbol;Acc:MGI:88248]	1162	1183	887
888	ENSMUST00000029876	Calb1	calbindin 1 [Source:MGI Symbol;Acc:MGI:88248]	663	677	884
889	ENSMUST00000029876	Calb1	calbindin 1 [Source:MGI Symbol;Acc:MGI:88248]	1375	1389	888
890	ENSMUST00000029938	Gtf2b	general transcription factor IIB [Source:MGI Symbol;Acc:MGI:2385191]	1052	1064	890
891	ENSMUST00000029938	Gtf2b	general transcription factor IIB [Source:MGI Symbol;Acc:MGI:2385191]	1173	1184	891
892	ENSMUST00000030036	Brinp1	bone morphogenic protein/retinoic acid inducible neural specific 1 [Source:MGI Symbol;Acc:MGI:1928478]	2656	2668	893
893	ENSMUST00000030036	Brinp1	bone morphogenic protein/retinoic acid inducible neural specific 1 [Source:MGI Symbol;Acc:MGI:1928478]	2825	2843	894
894	ENSMUST00000030036	Brinp1	bone morphogenic protein/retinoic acid inducible neural specific 1 [Source:MGI Symbol;Acc:MGI:1928478]	3153	3171	897
895	ENSMUST00000030036	Brinp1	bone morphogenic protein/retinoic acid inducible neural specific 1 [Source:MGI Symbol;Acc:MGI:1928478]	340	356	892
896	ENSMUST00000030036	Brinp1	bone morphogenic protein/retinoic acid inducible neural specific 1 [Source:MGI Symbol;Acc:MGI:1928478]	3006	3021	895
897	ENSMUST00000030036	Brinp1	bone morphogenic protein/retinoic acid inducible neural specific 1 [Source:MGI Symbol;Acc:MGI:1928478]	3073	3093	896
898	ENSMUST00000030074	Ugcg	UDP-glucose ceramide glucosyltransferase [Source:MGI Symbol;Acc:MGI:1332243]	3436	3448	898
899	ENSMUST00000030118	Dnaja1	DnaJ heat shock protein family (Hsp40) member A1 [Source:MGI Symbol;Acc:MGI:1270129]	1164	1176	904
900	ENSMUST00000030118	Dnaja1	DnaJ heat shock protein family (Hsp40) member A1 [Source:MGI Symbol;Acc:MGI:1270129]	255	275	899
901	ENSMUST00000030118	Dnaja1	DnaJ heat shock protein family (Hsp40) member A1 [Source:MGI Symbol;Acc:MGI:1270129]	855	870	903
902	ENSMUST00000030118	Dnaja1	DnaJ heat shock protein family (Hsp40) member A1 [Source:MGI Symbol;Acc:MGI:1270129]	723	739	902
903	ENSMUST00000030118	Dnaja1	DnaJ heat shock protein family (Hsp40) member A1 [Source:MGI Symbol;Acc:MGI:1270129]	2050	2062	905
904	ENSMUST00000030118	Dnaja1	DnaJ heat shock protein family (Hsp40) member A1 [Source:MGI Symbol;Acc:MGI:1270129]	542	557	900
905	ENSMUST00000030118	Dnaja1	DnaJ heat shock protein family (Hsp40) member A1 [Source:MGI Symbol;Acc:MGI:1270129]	663	676	901
906	ENSMUST00000030134	Rad23b	RAD23 homolog B, nucleotide excision repair protein [Source:MGI Symbol;Acc:MGI:105128]	2026	2046	913
907	ENSMUST00000030134	Rad23b	RAD23 homolog B, nucleotide excision repair protein [Source:MGI Symbol;Acc:MGI:105128]	1879	1897	911
908	ENSMUST00000030134	Rad23b	RAD23 homolog B, nucleotide excision repair protein [Source:MGI Symbol;Acc:MGI:105128]	1736	1754	909
909	ENSMUST00000030134	Rad23b	RAD23 homolog B, nucleotide excision repair protein [Source:MGI Symbol;Acc:MGI:105128]	1900	1919	912
910	ENSMUST00000030134	Rad23b	RAD23 homolog B, nucleotide excision repair protein [Source:MGI Symbol;Acc:MGI:105128]	319	341	906
911	ENSMUST00000030134	Rad23b	RAD23 homolog B, nucleotide excision repair protein [Source:MGI Symbol;Acc:MGI:105128]	1834	1846	910
912	ENSMUST00000030134	Rad23b	RAD23 homolog B, nucleotide excision repair protein [Source:MGI Symbol;Acc:MGI:105128]	962	977	907
913	ENSMUST00000030134	Rad23b	RAD23 homolog B, nucleotide excision repair protein [Source:MGI Symbol;Acc:MGI:105128]	1012	1032	908
914	ENSMUST00000030138	Nol6	nucleolar protein family 6 (RNA-associated) [Source:MGI Symbol;Acc:MGI:2140151]	3923	3942	923
915	ENSMUST00000030138	Nol6	nucleolar protein family 6 (RNA-associated) [Source:MGI Symbol;Acc:MGI:2140151]	3072	3084	919
916	ENSMUST00000030138	Nol6	nucleolar protein family 6 (RNA-associated) [Source:MGI Symbol;Acc:MGI:2140151]	3026	3042	918
917	ENSMUST00000030138	Nol6	nucleolar protein family 6 (RNA-associated) [Source:MGI Symbol;Acc:MGI:2140151]	3834	3851	922
918	ENSMUST00000030138	Nol6	nucleolar protein family 6 (RNA-associated) [Source:MGI Symbol;Acc:MGI:2140151]	2524	2537	916
919	ENSMUST00000030138	Nol6	nucleolar protein family 6 (RNA-associated) [Source:MGI Symbol;Acc:MGI:2140151]	2722	2742	917
920	ENSMUST00000030138	Nol6	nucleolar protein family 6 (RNA-associated) [Source:MGI Symbol;Acc:MGI:2140151]	1328	1340	914
921	ENSMUST00000030138	Nol6	nucleolar protein family 6 (RNA-associated) [Source:MGI Symbol;Acc:MGI:2140151]	3419	3439	920
922	ENSMUST00000030138	Nol6	nucleolar protein family 6 (RNA-associated) [Source:MGI Symbol;Acc:MGI:2140151]	3646	3662	921
923	ENSMUST00000030138	Nol6	nucleolar protein family 6 (RNA-associated) [Source:MGI Symbol;Acc:MGI:2140151]	2025	2037	915
924	ENSMUST00000030158	Dctn3	dynactin 3 [Source:MGI Symbol;Acc:MGI:1859251]	677	689	927
925	ENSMUST00000030158	Dctn3	dynactin 3 [Source:MGI Symbol;Acc:MGI:1859251]	437	458	926
926	ENSMUST00000030158	Dctn3	dynactin 3 [Source:MGI Symbol;Acc:MGI:1859251]	214	226	924
927	ENSMUST00000030158	Dctn3	dynactin 3 [Source:MGI Symbol;Acc:MGI:1859251]	411	426	925
928	ENSMUST00000030164	Vcp	valosin containing protein [Source:MGI Symbol;Acc:MGI:99919]	2053	2069	934
929	ENSMUST00000030164	Vcp	valosin containing protein [Source:MGI Symbol;Acc:MGI:99919]	1920	1940	933
930	ENSMUST00000030164	Vcp	valosin containing protein [Source:MGI Symbol;Acc:MGI:99919]	1565	1590	931
931	ENSMUST00000030164	Vcp	valosin containing protein [Source:MGI Symbol;Acc:MGI:99919]	368	390	928
932	ENSMUST00000030164	Vcp	valosin containing protein [Source:MGI Symbol;Acc:MGI:99919]	1220	1232	929
933	ENSMUST00000030164	Vcp	valosin containing protein [Source:MGI Symbol;Acc:MGI:99919]	2365	2386	936
934	ENSMUST00000030164	Vcp	valosin containing protein [Source:MGI Symbol;Acc:MGI:99919]	1887	1905	932
935	ENSMUST00000030164	Vcp	valosin containing protein [Source:MGI Symbol;Acc:MGI:99919]	1376	1388	930
936	ENSMUST00000030164	Vcp	valosin containing protein [Source:MGI Symbol;Acc:MGI:99919]	2265	2285	935
937	ENSMUST00000030164	Vcp	valosin containing protein [Source:MGI Symbol;Acc:MGI:99919]	2877	2897	937
938	ENSMUST00000030207	Psip1	PC4 and SFRS1 interacting protein 1 [Source:MGI Symbol;Acc:MGI:2142116]	2874	2893	938
939	ENSMUST00000030212	Sh3gl2	SH3-domain GRB2-like 2 [Source:MGI Symbol;Acc:MGI:700009]	1615	1635	941
940	ENSMUST00000030212	Sh3gl2	SH3-domain GRB2-like 2 [Source:MGI Symbol;Acc:MGI:700009]	961	973	940
941	ENSMUST00000030212	Sh3gl2	SH3-domain GRB2-like 2 [Source:MGI Symbol;Acc:MGI:700009]	2246	2263	942
942	ENSMUST00000030212	Sh3gl2	SH3-domain GRB2-like 2 [Source:MGI Symbol;Acc:MGI:700009]	819	831	939
943	ENSMUST00000030284	Rnf11	ring finger protein 11 [Source:MGI Symbol;Acc:MGI:1352759]	2454	2475	963
944	ENSMUST00000030284	Rnf11	ring finger protein 11 [Source:MGI Symbol;Acc:MGI:1352759]	1762	1786	954
945	ENSMUST00000030284	Rnf11	ring finger protein 11 [Source:MGI Symbol;Acc:MGI:1352759]	1969	1989	956
946	ENSMUST00000030284	Rnf11	ring finger protein 11 [Source:MGI Symbol;Acc:MGI:1352759]	2145	2176	958
947	ENSMUST00000030284	Rnf11	ring finger protein 11 [Source:MGI Symbol;Acc:MGI:1352759]	2410	2449	962
948	ENSMUST00000030284	Rnf11	ring finger protein 11 [Source:MGI Symbol;Acc:MGI:1352759]	2558	2575	964
949	ENSMUST00000030284	Rnf11	ring finger protein 11 [Source:MGI Symbol;Acc:MGI:1352759]	2376	2391	961
950	ENSMUST00000030284	Rnf11	ring finger protein 11 [Source:MGI Symbol;Acc:MGI:1352759]	1851	1877	955
951	ENSMUST00000030284	Rnf11	ring finger protein 11 [Source:MGI Symbol;Acc:MGI:1352759]	1590	1610	952
952	ENSMUST00000030284	Rnf11	ring finger protein 11 [Source:MGI Symbol;Acc:MGI:1352759]	1240	1297	948
953	ENSMUST00000030284	Rnf11	ring finger protein 11 [Source:MGI Symbol;Acc:MGI:1352759]	706	734	943
954	ENSMUST00000030284	Rnf11	ring finger protein 11 [Source:MGI Symbol;Acc:MGI:1352759]	1195	1207	947
955	ENSMUST00000030284	Rnf11	ring finger protein 11 [Source:MGI Symbol;Acc:MGI:1352759]	2260	2311	959
956	ENSMUST00000030284	Rnf11	ring finger protein 11 [Source:MGI Symbol;Acc:MGI:1352759]	1675	1724	953
957	ENSMUST00000030284	Rnf11	ring finger protein 11 [Source:MGI Symbol;Acc:MGI:1352759]	2063	2083	957
958	ENSMUST00000030284	Rnf11	ring finger protein 11 [Source:MGI Symbol;Acc:MGI:1352759]	809	830	944
959	ENSMUST00000030284	Rnf11	ring finger protein 11 [Source:MGI Symbol;Acc:MGI:1352759]	1034	1053	946
960	ENSMUST00000030284	Rnf11	ring finger protein 11 [Source:MGI Symbol;Acc:MGI:1352759]	2354	2374	960
961	ENSMUST00000030284	Rnf11	ring finger protein 11 [Source:MGI Symbol;Acc:MGI:1352759]	993	1015	945
962	ENSMUST00000030284	Rnf11	ring finger protein 11 [Source:MGI Symbol;Acc:MGI:1352759]	1462	1481	951
963	ENSMUST00000030284	Rnf11	ring finger protein 11 [Source:MGI Symbol;Acc:MGI:1352759]	1424	1447	950
964	ENSMUST00000030284	Rnf11	ring finger protein 11 [Source:MGI Symbol;Acc:MGI:1352759]	1373	1391	949
965	ENSMUST00000030340	Scp2	sterol carrier protein 2, liver [Source:MGI Symbol;Acc:MGI:98254]	2051	2065	966
966	ENSMUST00000030340	Scp2	sterol carrier protein 2, liver [Source:MGI Symbol;Acc:MGI:98254]	1628	1639	965
967	ENSMUST00000030340	Scp2	sterol carrier protein 2, liver [Source:MGI Symbol;Acc:MGI:98254]	2322	2335	967
968	ENSMUST00000030361	Tmem59	transmembrane protein 59 [Source:MGI Symbol;Acc:MGI:1929278]	1355	1373	978
969	ENSMUST00000030361	Tmem59	transmembrane protein 59 [Source:MGI Symbol;Acc:MGI:1929278]	894	907	972
970	ENSMUST00000030361	Tmem59	transmembrane protein 59 [Source:MGI Symbol;Acc:MGI:1929278]	699	733	970
971	ENSMUST00000030361	Tmem59	transmembrane protein 59 [Source:MGI Symbol;Acc:MGI:1929278]	1476	1494	980
972	ENSMUST00000030361	Tmem59	transmembrane protein 59 [Source:MGI Symbol;Acc:MGI:1929278]	1102	1153	974
973	ENSMUST00000030361	Tmem59	transmembrane protein 59 [Source:MGI Symbol;Acc:MGI:1929278]	947	967	973
974	ENSMUST00000030361	Tmem59	transmembrane protein 59 [Source:MGI Symbol;Acc:MGI:1929278]	1510	1535	981
975	ENSMUST00000030361	Tmem59	transmembrane protein 59 [Source:MGI Symbol;Acc:MGI:1929278]	497	517	968
976	ENSMUST00000030361	Tmem59	transmembrane protein 59 [Source:MGI Symbol;Acc:MGI:1929278]	1278	1297	976
977	ENSMUST00000030361	Tmem59	transmembrane protein 59 [Source:MGI Symbol;Acc:MGI:1929278]	1391	1409	979
978	ENSMUST00000030361	Tmem59	transmembrane protein 59 [Source:MGI Symbol;Acc:MGI:1929278]	1231	1248	975
979	ENSMUST00000030361	Tmem59	transmembrane protein 59 [Source:MGI Symbol;Acc:MGI:1929278]	822	841	971
980	ENSMUST00000030361	Tmem59	transmembrane protein 59 [Source:MGI Symbol;Acc:MGI:1929278]	1311	1329	977
981	ENSMUST00000030361	Tmem59	transmembrane protein 59 [Source:MGI Symbol;Acc:MGI:1929278]	561	588	969
982	ENSMUST00000030365	Mrpl37	mitochondrial ribosomal protein L37 [Source:MGI Symbol;Acc:MGI:1926268]	519	537	982
983	ENSMUST00000030398	Slc2a1	solute carrier family 2 (facilitated glucose transporter), member 1 [Source:MGI Symbol;Acc:MGI:95755]	2064	2076	984
984	ENSMUST00000030398	Slc2a1	solute carrier family 2 (facilitated glucose transporter), member 1 [Source:MGI Symbol;Acc:MGI:95755]	1665	1677	983
985	ENSMUST00000030401	Ndufs5	NADH:ubiquinone oxidoreductase core subunit S5 [Source:MGI Symbol;Acc:MGI:1890889]	337	354	989
986	ENSMUST00000030401	Ndufs5	NADH:ubiquinone oxidoreductase core subunit S5 [Source:MGI Symbol;Acc:MGI:1890889]	221	233	987
987	ENSMUST00000030401	Ndufs5	NADH:ubiquinone oxidoreductase core subunit S5 [Source:MGI Symbol;Acc:MGI:1890889]	51	63	985
988	ENSMUST00000030401	Ndufs5	NADH:ubiquinone oxidoreductase core subunit S5 [Source:MGI Symbol;Acc:MGI:1890889]	315	335	988
989	ENSMUST00000030401	Ndufs5	NADH:ubiquinone oxidoreductase core subunit S5 [Source:MGI Symbol;Acc:MGI:1890889]	187	199	986
990	ENSMUST00000030417	Cdc42	cell division cycle 42 [Source:MGI Symbol;Acc:MGI:106211]	327	355	991
991	ENSMUST00000030417	Cdc42	cell division cycle 42 [Source:MGI Symbol;Acc:MGI:106211]	590	604	996
992	ENSMUST00000030417	Cdc42	cell division cycle 42 [Source:MGI Symbol;Acc:MGI:106211]	98	112	990
993	ENSMUST00000030417	Cdc42	cell division cycle 42 [Source:MGI Symbol;Acc:MGI:106211]	509	532	994
994	ENSMUST00000030417	Cdc42	cell division cycle 42 [Source:MGI Symbol;Acc:MGI:106211]	1066	1085	1001
995	ENSMUST00000030417	Cdc42	cell division cycle 42 [Source:MGI Symbol;Acc:MGI:106211]	394	414	992
996	ENSMUST00000030417	Cdc42	cell division cycle 42 [Source:MGI Symbol;Acc:MGI:106211]	572	589	995
997	ENSMUST00000030417	Cdc42	cell division cycle 42 [Source:MGI Symbol;Acc:MGI:106211]	1398	1420	1003
998	ENSMUST00000030417	Cdc42	cell division cycle 42 [Source:MGI Symbol;Acc:MGI:106211]	1353	1371	1002
999	ENSMUST00000030417	Cdc42	cell division cycle 42 [Source:MGI Symbol;Acc:MGI:106211]	611	633	997
1000	ENSMUST00000030417	Cdc42	cell division cycle 42 [Source:MGI Symbol;Acc:MGI:106211]	1003	1023	1000
1001	ENSMUST00000030417	Cdc42	cell division cycle 42 [Source:MGI Symbol;Acc:MGI:106211]	480	497	993
1002	ENSMUST00000030417	Cdc42	cell division cycle 42 [Source:MGI Symbol;Acc:MGI:106211]	824	839	998
1003	ENSMUST00000030417	Cdc42	cell division cycle 42 [Source:MGI Symbol;Acc:MGI:106211]	958	972	999
1004	ENSMUST00000030436	Pnrc2	proline-rich nuclear receptor coactivator 2 [Source:MGI Symbol;Acc:MGI:106512]	213	225	1004
1005	ENSMUST00000030455	Akr1a1	aldo-keto reductase family 1, member A1 (aldehyde reductase) [Source:MGI Symbol;Acc:MGI:1929955]	611	629	1010
1006	ENSMUST00000030455	Akr1a1	aldo-keto reductase family 1, member A1 (aldehyde reductase) [Source:MGI Symbol;Acc:MGI:1929955]	1368	1396	1019
1007	ENSMUST00000030455	Akr1a1	aldo-keto reductase family 1, member A1 (aldehyde reductase) [Source:MGI Symbol;Acc:MGI:1929955]	1338	1359	1018
1008	ENSMUST00000030455	Akr1a1	aldo-keto reductase family 1, member A1 (aldehyde reductase) [Source:MGI Symbol;Acc:MGI:1929955]	1304	1320	1017
1009	ENSMUST00000030455	Akr1a1	aldo-keto reductase family 1, member A1 (aldehyde reductase) [Source:MGI Symbol;Acc:MGI:1929955]	714	735	1012
1010	ENSMUST00000030455	Akr1a1	aldo-keto reductase family 1, member A1 (aldehyde reductase) [Source:MGI Symbol;Acc:MGI:1929955]	809	857	1013
1011	ENSMUST00000030455	Akr1a1	aldo-keto reductase family 1, member A1 (aldehyde reductase) [Source:MGI Symbol;Acc:MGI:1929955]	230	256	1006
1012	ENSMUST00000030455	Akr1a1	aldo-keto reductase family 1, member A1 (aldehyde reductase) [Source:MGI Symbol;Acc:MGI:1929955]	208	223	1005
1013	ENSMUST00000030455	Akr1a1	aldo-keto reductase family 1, member A1 (aldehyde reductase) [Source:MGI Symbol;Acc:MGI:1929955]	567	581	1009
1014	ENSMUST00000030455	Akr1a1	aldo-keto reductase family 1, member A1 (aldehyde reductase) [Source:MGI Symbol;Acc:MGI:1929955]	536	557	1008
1015	ENSMUST00000030455	Akr1a1	aldo-keto reductase family 1, member A1 (aldehyde reductase) [Source:MGI Symbol;Acc:MGI:1929955]	1189	1228	1016
1016	ENSMUST00000030455	Akr1a1	aldo-keto reductase family 1, member A1 (aldehyde reductase) [Source:MGI Symbol;Acc:MGI:1929955]	308	342	1007
1017	ENSMUST00000030455	Akr1a1	aldo-keto reductase family 1, member A1 (aldehyde reductase) [Source:MGI Symbol;Acc:MGI:1929955]	658	693	1011
1018	ENSMUST00000030455	Akr1a1	aldo-keto reductase family 1, member A1 (aldehyde reductase) [Source:MGI Symbol;Acc:MGI:1929955]	910	934	1014
1019	ENSMUST00000030455	Akr1a1	aldo-keto reductase family 1, member A1 (aldehyde reductase) [Source:MGI Symbol;Acc:MGI:1929955]	979	1001	1015
1020	ENSMUST00000030464	Pik3r3	phosphoinositide-3-kinase regulatory subunit 3 [Source:MGI Symbol;Acc:MGI:109277]	4376	4388	1020
1021	ENSMUST00000030491	Cmpk1	cytidine monophosphate (UMP-CMP) kinase 1 [Source:MGI Symbol;Acc:MGI:1913838]	825	838	1023
1022	ENSMUST00000030491	Cmpk1	cytidine monophosphate (UMP-CMP) kinase 1 [Source:MGI Symbol;Acc:MGI:1913838]	557	575	1022
1023	ENSMUST00000030491	Cmpk1	cytidine monophosphate (UMP-CMP) kinase 1 [Source:MGI Symbol;Acc:MGI:1913838]	859	873	1024
1024	ENSMUST00000030491	Cmpk1	cytidine monophosphate (UMP-CMP) kinase 1 [Source:MGI Symbol;Acc:MGI:1913838]	143	160	1021
1025	ENSMUST00000030491	Cmpk1	cytidine monophosphate (UMP-CMP) kinase 1 [Source:MGI Symbol;Acc:MGI:1913838]	1409	1423	1027
1026	ENSMUST00000030491	Cmpk1	cytidine monophosphate (UMP-CMP) kinase 1 [Source:MGI Symbol;Acc:MGI:1913838]	935	962	1025
1027	ENSMUST00000030491	Cmpk1	cytidine monophosphate (UMP-CMP) kinase 1 [Source:MGI Symbol;Acc:MGI:1913838]	1348	1360	1026
1028	ENSMUST00000030536	Pink1	PTEN induced putative kinase 1 [Source:MGI Symbol;Acc:MGI:1916193]	956	976	1033
1029	ENSMUST00000030536	Pink1	PTEN induced putative kinase 1 [Source:MGI Symbol;Acc:MGI:1916193]	473	486	1029
1030	ENSMUST00000030536	Pink1	PTEN induced putative kinase 1 [Source:MGI Symbol;Acc:MGI:1916193]	1411	1428	1036
1031	ENSMUST00000030536	Pink1	PTEN induced putative kinase 1 [Source:MGI Symbol;Acc:MGI:1916193]	1100	1115	1034
1032	ENSMUST00000030536	Pink1	PTEN induced putative kinase 1 [Source:MGI Symbol;Acc:MGI:1916193]	2354	2370	1038
1033	ENSMUST00000030536	Pink1	PTEN induced putative kinase 1 [Source:MGI Symbol;Acc:MGI:1916193]	1545	1558	1037
1034	ENSMUST00000030536	Pink1	PTEN induced putative kinase 1 [Source:MGI Symbol;Acc:MGI:1916193]	758	772	1031
1035	ENSMUST00000030536	Pink1	PTEN induced putative kinase 1 [Source:MGI Symbol;Acc:MGI:1916193]	1211	1227	1035
1036	ENSMUST00000030536	Pink1	PTEN induced putative kinase 1 [Source:MGI Symbol;Acc:MGI:1916193]	379	400	1028
1037	ENSMUST00000030536	Pink1	PTEN induced putative kinase 1 [Source:MGI Symbol;Acc:MGI:1916193]	727	746	1030
1038	ENSMUST00000030536	Pink1	PTEN induced putative kinase 1 [Source:MGI Symbol;Acc:MGI:1916193]	898	913	1032
1039	ENSMUST00000030538	Ddost	dolichyl-di-phosphooligosaccharide-protein glycotransferase [Source:MGI Symbol;Acc:MGI:1194508]	582	604	1039
1040	ENSMUST00000030626	Tmem50a	transmembrane protein 50A [Source:MGI Symbol;Acc:MGI:1919067]	776	796	1043
1041	ENSMUST00000030626	Tmem50a	transmembrane protein 50A [Source:MGI Symbol;Acc:MGI:1919067]	221	247	1040
1042	ENSMUST00000030626	Tmem50a	transmembrane protein 50A [Source:MGI Symbol;Acc:MGI:1919067]	660	675	1042
1043	ENSMUST00000030626	Tmem50a	transmembrane protein 50A [Source:MGI Symbol;Acc:MGI:1919067]	1096	1110	1044
1044	ENSMUST00000030626	Tmem50a	transmembrane protein 50A [Source:MGI Symbol;Acc:MGI:1919067]	415	436	1041
1045	ENSMUST00000030636	Stmn1	stathmin 1 [Source:MGI Symbol;Acc:MGI:96739]	722	735	1047
1046	ENSMUST00000030636	Stmn1	stathmin 1 [Source:MGI Symbol;Acc:MGI:96739]	930	950	1049
1047	ENSMUST00000030636	Stmn1	stathmin 1 [Source:MGI Symbol;Acc:MGI:96739]	685	705	1046
1048	ENSMUST00000030636	Stmn1	stathmin 1 [Source:MGI Symbol;Acc:MGI:96739]	777	797	1048
1049	ENSMUST00000030636	Stmn1	stathmin 1 [Source:MGI Symbol;Acc:MGI:96739]	265	283	1045
1050	ENSMUST00000030637	Ncdn	neurochondrin [Source:MGI Symbol;Acc:MGI:1347351]	3388	3407	1074
1051	ENSMUST00000030637	Ncdn	neurochondrin [Source:MGI Symbol;Acc:MGI:1347351]	691	705	1053
1052	ENSMUST00000030637	Ncdn	neurochondrin [Source:MGI Symbol;Acc:MGI:1347351]	3496	3524	1076
1053	ENSMUST00000030637	Ncdn	neurochondrin [Source:MGI Symbol;Acc:MGI:1347351]	3581	3593	1077
1054	ENSMUST00000030637	Ncdn	neurochondrin [Source:MGI Symbol;Acc:MGI:1347351]	1571	1588	1058
1055	ENSMUST00000030637	Ncdn	neurochondrin [Source:MGI Symbol;Acc:MGI:1347351]	3468	3494	1075
1056	ENSMUST00000030637	Ncdn	neurochondrin [Source:MGI Symbol;Acc:MGI:1347351]	1956	1969	1060
1057	ENSMUST00000030637	Ncdn	neurochondrin [Source:MGI Symbol;Acc:MGI:1347351]	3329	3355	1073
1058	ENSMUST00000030637	Ncdn	neurochondrin [Source:MGI Symbol;Acc:MGI:1347351]	811	827	1054
1059	ENSMUST00000030637	Ncdn	neurochondrin [Source:MGI Symbol;Acc:MGI:1347351]	2642	2667	1067
1060	ENSMUST00000030637	Ncdn	neurochondrin [Source:MGI Symbol;Acc:MGI:1347351]	1465	1476	1057
1061	ENSMUST00000030637	Ncdn	neurochondrin [Source:MGI Symbol;Acc:MGI:1347351]	2668	2680	1068
1062	ENSMUST00000030637	Ncdn	neurochondrin [Source:MGI Symbol;Acc:MGI:1347351]	3120	3146	1072
1063	ENSMUST00000030637	Ncdn	neurochondrin [Source:MGI Symbol;Acc:MGI:1347351]	2811	2832	1070
1064	ENSMUST00000030637	Ncdn	neurochondrin [Source:MGI Symbol;Acc:MGI:1347351]	3088	3101	1071
1065	ENSMUST00000030637	Ncdn	neurochondrin [Source:MGI Symbol;Acc:MGI:1347351]	1426	1443	1056
1066	ENSMUST00000030637	Ncdn	neurochondrin [Source:MGI Symbol;Acc:MGI:1347351]	974	985	1055
1067	ENSMUST00000030637	Ncdn	neurochondrin [Source:MGI Symbol;Acc:MGI:1347351]	2407	2425	1065
1068	ENSMUST00000030637	Ncdn	neurochondrin [Source:MGI Symbol;Acc:MGI:1347351]	2263	2286	1063
1069	ENSMUST00000030637	Ncdn	neurochondrin [Source:MGI Symbol;Acc:MGI:1347351]	2553	2573	1066
1070	ENSMUST00000030637	Ncdn	neurochondrin [Source:MGI Symbol;Acc:MGI:1347351]	553	567	1050
1071	ENSMUST00000030637	Ncdn	neurochondrin [Source:MGI Symbol;Acc:MGI:1347351]	659	670	1052
1072	ENSMUST00000030637	Ncdn	neurochondrin [Source:MGI Symbol;Acc:MGI:1347351]	2764	2797	1069
1073	ENSMUST00000030637	Ncdn	neurochondrin [Source:MGI Symbol;Acc:MGI:1347351]	573	591	1051
1074	ENSMUST00000030637	Ncdn	neurochondrin [Source:MGI Symbol;Acc:MGI:1347351]	2181	2203	1061
1075	ENSMUST00000030637	Ncdn	neurochondrin [Source:MGI Symbol;Acc:MGI:1347351]	1914	1929	1059
1076	ENSMUST00000030637	Ncdn	neurochondrin [Source:MGI Symbol;Acc:MGI:1347351]	2291	2309	1064
1077	ENSMUST00000030637	Ncdn	neurochondrin [Source:MGI Symbol;Acc:MGI:1347351]	2204	2219	1062
1078	ENSMUST00000030642	Psmb2	proteasome (prosome, macropain) subunit, beta type 2 [Source:MGI Symbol;Acc:MGI:1347045]	733	754	1078
1079	ENSMUST00000030642	Psmb2	proteasome (prosome, macropain) subunit, beta type 2 [Source:MGI Symbol;Acc:MGI:1347045]	777	798	1079
1080	ENSMUST00000030651	Sh3bgrl3	SH3 domain binding glutamic acid-rich protein-like 3 [Source:MGI Symbol;Acc:MGI:1920973]	490	502	1081
1081	ENSMUST00000030651	Sh3bgrl3	SH3 domain binding glutamic acid-rich protein-like 3 [Source:MGI Symbol;Acc:MGI:1920973]	297	309	1080
1082	ENSMUST00000030665	Nudc	nudC nuclear distribution protein [Source:MGI Symbol;Acc:MGI:106014]	1100	1115	1087
1083	ENSMUST00000030665	Nudc	nudC nuclear distribution protein [Source:MGI Symbol;Acc:MGI:106014]	989	1008	1085
1084	ENSMUST00000030665	Nudc	nudC nuclear distribution protein [Source:MGI Symbol;Acc:MGI:106014]	1060	1071	1086
1085	ENSMUST00000030665	Nudc	nudC nuclear distribution protein [Source:MGI Symbol;Acc:MGI:106014]	880	899	1084
1086	ENSMUST00000030665	Nudc	nudC nuclear distribution protein [Source:MGI Symbol;Acc:MGI:106014]	461	476	1083
1087	ENSMUST00000030665	Nudc	nudC nuclear distribution protein [Source:MGI Symbol;Acc:MGI:106014]	406	426	1082
1088	ENSMUST00000030696	Fam76a	family with sequence similarity 76, member A [Source:MGI Symbol;Acc:MGI:2385211]	1327	1340	1088
1089	ENSMUST00000030698	Stx12	syntaxin 12 [Source:MGI Symbol;Acc:MGI:1931027]	405	417	1089
1090	ENSMUST00000030698	Stx12	syntaxin 12 [Source:MGI Symbol;Acc:MGI:1931027]	1866	1886	1093
1091	ENSMUST00000030698	Stx12	syntaxin 12 [Source:MGI Symbol;Acc:MGI:1931027]	1745	1761	1092
1092	ENSMUST00000030698	Stx12	syntaxin 12 [Source:MGI Symbol;Acc:MGI:1931027]	980	993	1090
1093	ENSMUST00000030698	Stx12	syntaxin 12 [Source:MGI Symbol;Acc:MGI:1931027]	1481	1492	1091
1094	ENSMUST00000030702	Ppp1r8	protein phosphatase 1, regulatory subunit 8 [Source:MGI Symbol;Acc:MGI:2140494]	901	913	1094
1095	ENSMUST00000030787	Rheb	Ras homolog enriched in brain [Source:MGI Symbol;Acc:MGI:97912]	1251	1263	1104
1096	ENSMUST00000030787	Rheb	Ras homolog enriched in brain [Source:MGI Symbol;Acc:MGI:97912]	881	900	1099
1097	ENSMUST00000030787	Rheb	Ras homolog enriched in brain [Source:MGI Symbol;Acc:MGI:97912]	571	590	1097
1098	ENSMUST00000030787	Rheb	Ras homolog enriched in brain [Source:MGI Symbol;Acc:MGI:97912]	409	438	1095
1099	ENSMUST00000030787	Rheb	Ras homolog enriched in brain [Source:MGI Symbol;Acc:MGI:97912]	974	990	1100
1100	ENSMUST00000030787	Rheb	Ras homolog enriched in brain [Source:MGI Symbol;Acc:MGI:97912]	617	639	1098
1101	ENSMUST00000030787	Rheb	Ras homolog enriched in brain [Source:MGI Symbol;Acc:MGI:97912]	1001	1019	1101
1102	ENSMUST00000030787	Rheb	Ras homolog enriched in brain [Source:MGI Symbol;Acc:MGI:97912]	1031	1054	1102
1103	ENSMUST00000030787	Rheb	Ras homolog enriched in brain [Source:MGI Symbol;Acc:MGI:97912]	551	564	1096
1104	ENSMUST00000030787	Rheb	Ras homolog enriched in brain [Source:MGI Symbol;Acc:MGI:97912]	1207	1232	1103
1105	ENSMUST00000030795	Abcf2	ATP-binding cassette, sub-family F (GCN20), member 2 [Source:MGI Symbol;Acc:MGI:1351657]	372	384	1105
1106	ENSMUST00000030805	Park7	Parkinson disease (autosomal recessive, early onset) 7 [Source:MGI Symbol;Acc:MGI:2135637]	274	288	1106
1107	ENSMUST00000030814	Cdk5	cyclin-dependent kinase 5 [Source:MGI Symbol;Acc:MGI:101765]	766	779	1108
1108	ENSMUST00000030814	Cdk5	cyclin-dependent kinase 5 [Source:MGI Symbol;Acc:MGI:101765]	1038	1052	1109
1109	ENSMUST00000030814	Cdk5	cyclin-dependent kinase 5 [Source:MGI Symbol;Acc:MGI:101765]	549	562	1107
1110	ENSMUST00000030841	Klhl7	kelch-like 7 [Source:MGI Symbol;Acc:MGI:1196453]	75	88	1110
1111	ENSMUST00000030851	Tomm7	translocase of outer mitochondrial membrane 7 [Source:MGI Symbol;Acc:MGI:1913419]	334	349	1112
1112	ENSMUST00000030851	Tomm7	translocase of outer mitochondrial membrane 7 [Source:MGI Symbol;Acc:MGI:1913419]	219	245	1111
1113	ENSMUST00000030896	Tprgl	transformation related protein 63 regulated like [Source:MGI Symbol;Acc:MGI:1915058]	1605	1624	1117
1114	ENSMUST00000030896	Tprgl	transformation related protein 63 regulated like [Source:MGI Symbol;Acc:MGI:1915058]	1232	1250	1115
1115	ENSMUST00000030896	Tprgl	transformation related protein 63 regulated like [Source:MGI Symbol;Acc:MGI:1915058]	732	745	1113
1116	ENSMUST00000030896	Tprgl	transformation related protein 63 regulated like [Source:MGI Symbol;Acc:MGI:1915058]	983	998	1114
1117	ENSMUST00000030896	Tprgl	transformation related protein 63 regulated like [Source:MGI Symbol;Acc:MGI:1915058]	1407	1426	1116
1118	ENSMUST00000030905	Ssu72	Ssu72 RNA polymerase II CTD phosphatase homolog (yeast) [Source:MGI Symbol;Acc:MGI:1916241]	1228	1241	1121
1119	ENSMUST00000030905	Ssu72	Ssu72 RNA polymerase II CTD phosphatase homolog (yeast) [Source:MGI Symbol;Acc:MGI:1916241]	817	837	1120
1120	ENSMUST00000030905	Ssu72	Ssu72 RNA polymerase II CTD phosphatase homolog (yeast) [Source:MGI Symbol;Acc:MGI:1916241]	562	574	1118
1121	ENSMUST00000030905	Ssu72	Ssu72 RNA polymerase II CTD phosphatase homolog (yeast) [Source:MGI Symbol;Acc:MGI:1916241]	645	660	1119
1122	ENSMUST00000030935	Prxl2b	peroxiredoxin like 2B [Source:MGI Symbol;Acc:MGI:1913719]	199	211	1122
1123	ENSMUST00000030935	Prxl2b	peroxiredoxin like 2B [Source:MGI Symbol;Acc:MGI:1913719]	737	748	1123
1124	ENSMUST00000030986	Lrpap1	low density lipoprotein receptor-related protein associated protein 1 [Source:MGI Symbol;Acc:MGI:96829]	1223	1235	1126
1125	ENSMUST00000030986	Lrpap1	low density lipoprotein receptor-related protein associated protein 1 [Source:MGI Symbol;Acc:MGI:96829]	746	758	1124
1126	ENSMUST00000030986	Lrpap1	low density lipoprotein receptor-related protein associated protein 1 [Source:MGI Symbol;Acc:MGI:96829]	984	1000	1125
1127	ENSMUST00000031003	Ppp2r2c	protein phosphatase 2, regulatory subunit B, gamma [Source:MGI Symbol;Acc:MGI:2442660]	2227	2248	1131
1128	ENSMUST00000031003	Ppp2r2c	protein phosphatase 2, regulatory subunit B, gamma [Source:MGI Symbol;Acc:MGI:2442660]	2008	2020	1130
1129	ENSMUST00000031003	Ppp2r2c	protein phosphatase 2, regulatory subunit B, gamma [Source:MGI Symbol;Acc:MGI:2442660]	2867	2883	1133
1130	ENSMUST00000031003	Ppp2r2c	protein phosphatase 2, regulatory subunit B, gamma [Source:MGI Symbol;Acc:MGI:2442660]	3385	3407	1139
1131	ENSMUST00000031003	Ppp2r2c	protein phosphatase 2, regulatory subunit B, gamma [Source:MGI Symbol;Acc:MGI:2442660]	3646	3668	1140
1132	ENSMUST00000031003	Ppp2r2c	protein phosphatase 2, regulatory subunit B, gamma [Source:MGI Symbol;Acc:MGI:2442660]	1898	1910	1129
1133	ENSMUST00000031003	Ppp2r2c	protein phosphatase 2, regulatory subunit B, gamma [Source:MGI Symbol;Acc:MGI:2442660]	444	464	1127
1134	ENSMUST00000031003	Ppp2r2c	protein phosphatase 2, regulatory subunit B, gamma [Source:MGI Symbol;Acc:MGI:2442660]	2316	2330	1132
1135	ENSMUST00000031003	Ppp2r2c	protein phosphatase 2, regulatory subunit B, gamma [Source:MGI Symbol;Acc:MGI:2442660]	3005	3025	1134
1136	ENSMUST00000031003	Ppp2r2c	protein phosphatase 2, regulatory subunit B, gamma [Source:MGI Symbol;Acc:MGI:2442660]	3265	3276	1138
1137	ENSMUST00000031003	Ppp2r2c	protein phosphatase 2, regulatory subunit B, gamma [Source:MGI Symbol;Acc:MGI:2442660]	1567	1579	1128
1138	ENSMUST00000031003	Ppp2r2c	protein phosphatase 2, regulatory subunit B, gamma [Source:MGI Symbol;Acc:MGI:2442660]	3157	3176	1136
1139	ENSMUST00000031003	Ppp2r2c	protein phosphatase 2, regulatory subunit B, gamma [Source:MGI Symbol;Acc:MGI:2442660]	3031	3075	1135
1140	ENSMUST00000031003	Ppp2r2c	protein phosphatase 2, regulatory subunit B, gamma [Source:MGI Symbol;Acc:MGI:2442660]	3754	3765	1141
1141	ENSMUST00000031003	Ppp2r2c	protein phosphatase 2, regulatory subunit B, gamma [Source:MGI Symbol;Acc:MGI:2442660]	3177	3193	1137
1142	ENSMUST00000031004	Crmp1	collapsin response mediator protein 1 [Source:MGI Symbol;Acc:MGI:107793]	1548	1560	1142
1143	ENSMUST00000031009	Nsg1	neuron specific gene family member 1 [Source:MGI Symbol;Acc:MGI:109149]	1274	1302	1144
1144	ENSMUST00000031009	Nsg1	neuron specific gene family member 1 [Source:MGI Symbol;Acc:MGI:109149]	1390	1410	1146
1145	ENSMUST00000031009	Nsg1	neuron specific gene family member 1 [Source:MGI Symbol;Acc:MGI:109149]	1126	1138	1143
1146	ENSMUST00000031009	Nsg1	neuron specific gene family member 1 [Source:MGI Symbol;Acc:MGI:109149]	1789	1803	1149
1147	ENSMUST00000031009	Nsg1	neuron specific gene family member 1 [Source:MGI Symbol;Acc:MGI:109149]	1336	1358	1145
1148	ENSMUST00000031009	Nsg1	neuron specific gene family member 1 [Source:MGI Symbol;Acc:MGI:109149]	1623	1636	1147
1149	ENSMUST00000031009	Nsg1	neuron specific gene family member 1 [Source:MGI Symbol;Acc:MGI:109149]	1747	1779	1148
1150	ENSMUST00000031029	Snx17	sorting nexin 17 [Source:MGI Symbol;Acc:MGI:2387801]	1776	1793	1152
1151	ENSMUST00000031029	Snx17	sorting nexin 17 [Source:MGI Symbol;Acc:MGI:2387801]	1811	1826	1153
1152	ENSMUST00000031029	Snx17	sorting nexin 17 [Source:MGI Symbol;Acc:MGI:2387801]	431	443	1151
1153	ENSMUST00000031029	Snx17	sorting nexin 17 [Source:MGI Symbol;Acc:MGI:2387801]	202	221	1150
1154	ENSMUST00000031037	Slc30a3	solute carrier family 30 (zinc transporter), member 3 [Source:MGI Symbol;Acc:MGI:1345280]	1387	1399	1154
1155	ENSMUST00000031037	Slc30a3	solute carrier family 30 (zinc transporter), member 3 [Source:MGI Symbol;Acc:MGI:1345280]	1958	1978	1156
1156	ENSMUST00000031037	Slc30a3	solute carrier family 30 (zinc transporter), member 3 [Source:MGI Symbol;Acc:MGI:1345280]	1698	1709	1155
1157	ENSMUST00000031038	Ociad1	OCIA domain containing 1 [Source:MGI Symbol;Acc:MGI:1915345]	1002	1019	1160
1158	ENSMUST00000031038	Ociad1	OCIA domain containing 1 [Source:MGI Symbol;Acc:MGI:1915345]	252	271	1157
1159	ENSMUST00000031038	Ociad1	OCIA domain containing 1 [Source:MGI Symbol;Acc:MGI:1915345]	975	987	1159
1160	ENSMUST00000031038	Ociad1	OCIA domain containing 1 [Source:MGI Symbol;Acc:MGI:1915345]	602	614	1158
1161	ENSMUST00000031058	Mapre3	microtubule-associated protein, RP/EB family, member 3 [Source:MGI Symbol;Acc:MGI:2140967]	662	674	1162
1162	ENSMUST00000031058	Mapre3	microtubule-associated protein, RP/EB family, member 3 [Source:MGI Symbol;Acc:MGI:2140967]	420	432	1161
1163	ENSMUST00000031058	Mapre3	microtubule-associated protein, RP/EB family, member 3 [Source:MGI Symbol;Acc:MGI:2140967]	1363	1377	1163
1164	ENSMUST00000031058	Mapre3	microtubule-associated protein, RP/EB family, member 3 [Source:MGI Symbol;Acc:MGI:2140967]	1913	1932	1164
1165	ENSMUST00000031061	Dhx15	DEAH (Asp-Glu-Ala-His) box polypeptide 15 [Source:MGI Symbol;Acc:MGI:1099786]	1598	1610	1165
1166	ENSMUST00000031099	Grpel1	GrpE-like 1, mitochondrial [Source:MGI Symbol;Acc:MGI:1334417]	902	919	1167
1167	ENSMUST00000031099	Grpel1	GrpE-like 1, mitochondrial [Source:MGI Symbol;Acc:MGI:1334417]	250	262	1166
1168	ENSMUST00000031131	Uchl1	ubiquitin carboxy-terminal hydrolase L1 [Source:MGI Symbol;Acc:MGI:103149]	951	980	1171
1169	ENSMUST00000031131	Uchl1	ubiquitin carboxy-terminal hydrolase L1 [Source:MGI Symbol;Acc:MGI:103149]	895	910	1170
1170	ENSMUST00000031131	Uchl1	ubiquitin carboxy-terminal hydrolase L1 [Source:MGI Symbol;Acc:MGI:103149]	437	450	1168
1171	ENSMUST00000031131	Uchl1	ubiquitin carboxy-terminal hydrolase L1 [Source:MGI Symbol;Acc:MGI:103149]	1044	1060	1172
1172	ENSMUST00000031131	Uchl1	ubiquitin carboxy-terminal hydrolase L1 [Source:MGI Symbol;Acc:MGI:103149]	818	829	1169
1173	ENSMUST00000031144	Tmem165	transmembrane protein 165 [Source:MGI Symbol;Acc:MGI:894407]	1516	1528	1173
1174	ENSMUST00000031190	Dr1	down-regulator of transcription 1 [Source:MGI Symbol;Acc:MGI:1100515]	667	678	1174
1175	ENSMUST00000031249	Sparcl1	SPARC-like 1 [Source:MGI Symbol;Acc:MGI:108110]	2088	2128	1185
1176	ENSMUST00000031249	Sparcl1	SPARC-like 1 [Source:MGI Symbol;Acc:MGI:108110]	1993	2006	1183
1177	ENSMUST00000031249	Sparcl1	SPARC-like 1 [Source:MGI Symbol;Acc:MGI:108110]	2685	2701	1190
1178	ENSMUST00000031249	Sparcl1	SPARC-like 1 [Source:MGI Symbol;Acc:MGI:108110]	2017	2055	1184
1179	ENSMUST00000031249	Sparcl1	SPARC-like 1 [Source:MGI Symbol;Acc:MGI:108110]	2488	2504	1188
1180	ENSMUST00000031249	Sparcl1	SPARC-like 1 [Source:MGI Symbol;Acc:MGI:108110]	1600	1613	1181
1181	ENSMUST00000031249	Sparcl1	SPARC-like 1 [Source:MGI Symbol;Acc:MGI:108110]	1368	1382	1178
1182	ENSMUST00000031249	Sparcl1	SPARC-like 1 [Source:MGI Symbol;Acc:MGI:108110]	1526	1542	1179
1183	ENSMUST00000031249	Sparcl1	SPARC-like 1 [Source:MGI Symbol;Acc:MGI:108110]	2332	2366	1187
1184	ENSMUST00000031249	Sparcl1	SPARC-like 1 [Source:MGI Symbol;Acc:MGI:108110]	303	315	1175
1185	ENSMUST00000031249	Sparcl1	SPARC-like 1 [Source:MGI Symbol;Acc:MGI:108110]	2607	2619	1189
1186	ENSMUST00000031249	Sparcl1	SPARC-like 1 [Source:MGI Symbol;Acc:MGI:108110]	1543	1568	1180
1187	ENSMUST00000031249	Sparcl1	SPARC-like 1 [Source:MGI Symbol;Acc:MGI:108110]	1953	1979	1182
1188	ENSMUST00000031249	Sparcl1	SPARC-like 1 [Source:MGI Symbol;Acc:MGI:108110]	2706	2725	1191
1189	ENSMUST00000031249	Sparcl1	SPARC-like 1 [Source:MGI Symbol;Acc:MGI:108110]	1045	1057	1177
1190	ENSMUST00000031249	Sparcl1	SPARC-like 1 [Source:MGI Symbol;Acc:MGI:108110]	915	927	1176
1191	ENSMUST00000031249	Sparcl1	SPARC-like 1 [Source:MGI Symbol;Acc:MGI:108110]	2172	2184	1186
1192	ENSMUST00000031291	Asphd2	aspartate beta-hydroxylase domain containing 2 [Source:MGI Symbol;Acc:MGI:1920148]	655	667	1192
1193	ENSMUST00000031309	Wsb2	WD repeat and SOCS box-containing 2 [Source:MGI Symbol;Acc:MGI:2144041]	1173	1191	1200
1194	ENSMUST00000031309	Wsb2	WD repeat and SOCS box-containing 2 [Source:MGI Symbol;Acc:MGI:2144041]	1765	1785	1207
1195	ENSMUST00000031309	Wsb2	WD repeat and SOCS box-containing 2 [Source:MGI Symbol;Acc:MGI:2144041]	1315	1337	1202
1196	ENSMUST00000031309	Wsb2	WD repeat and SOCS box-containing 2 [Source:MGI Symbol;Acc:MGI:2144041]	2106	2130	1209
1197	ENSMUST00000031309	Wsb2	WD repeat and SOCS box-containing 2 [Source:MGI Symbol;Acc:MGI:2144041]	1975	1994	1208
1198	ENSMUST00000031309	Wsb2	WD repeat and SOCS box-containing 2 [Source:MGI Symbol;Acc:MGI:2144041]	1557	1571	1206
1199	ENSMUST00000031309	Wsb2	WD repeat and SOCS box-containing 2 [Source:MGI Symbol;Acc:MGI:2144041]	1147	1168	1199
1200	ENSMUST00000031309	Wsb2	WD repeat and SOCS box-containing 2 [Source:MGI Symbol;Acc:MGI:2144041]	2170	2194	1210
1201	ENSMUST00000031309	Wsb2	WD repeat and SOCS box-containing 2 [Source:MGI Symbol;Acc:MGI:2144041]	2270	2285	1211
1202	ENSMUST00000031309	Wsb2	WD repeat and SOCS box-containing 2 [Source:MGI Symbol;Acc:MGI:2144041]	827	844	1196
1203	ENSMUST00000031309	Wsb2	WD repeat and SOCS box-containing 2 [Source:MGI Symbol;Acc:MGI:2144041]	1236	1249	1201
1204	ENSMUST00000031309	Wsb2	WD repeat and SOCS box-containing 2 [Source:MGI Symbol;Acc:MGI:2144041]	897	909	1197
1205	ENSMUST00000031309	Wsb2	WD repeat and SOCS box-containing 2 [Source:MGI Symbol;Acc:MGI:2144041]	334	355	1193
1206	ENSMUST00000031309	Wsb2	WD repeat and SOCS box-containing 2 [Source:MGI Symbol;Acc:MGI:2144041]	630	646	1195
1207	ENSMUST00000031309	Wsb2	WD repeat and SOCS box-containing 2 [Source:MGI Symbol;Acc:MGI:2144041]	1456	1479	1205
1208	ENSMUST00000031309	Wsb2	WD repeat and SOCS box-containing 2 [Source:MGI Symbol;Acc:MGI:2144041]	590	612	1194
1209	ENSMUST00000031309	Wsb2	WD repeat and SOCS box-containing 2 [Source:MGI Symbol;Acc:MGI:2144041]	960	972	1198
1210	ENSMUST00000031309	Wsb2	WD repeat and SOCS box-containing 2 [Source:MGI Symbol;Acc:MGI:2144041]	1440	1453	1204
1211	ENSMUST00000031309	Wsb2	WD repeat and SOCS box-containing 2 [Source:MGI Symbol;Acc:MGI:2144041]	1416	1430	1203
1212	ENSMUST00000031331	Ccng2	cyclin G2 [Source:MGI Symbol;Acc:MGI:1095734]	818	830	1212
1213	ENSMUST00000031347	Rilpl2	Rab interacting lysosomal protein-like 2 [Source:MGI Symbol;Acc:MGI:1933112]	843	855	1213
1214	ENSMUST00000031355	Uso1	USO1 vesicle docking factor [Source:MGI Symbol;Acc:MGI:1929095]	772	784	1214
1215	ENSMUST00000031355	Uso1	USO1 vesicle docking factor [Source:MGI Symbol;Acc:MGI:1929095]	2068	2083	1216
1216	ENSMUST00000031355	Uso1	USO1 vesicle docking factor [Source:MGI Symbol;Acc:MGI:1929095]	3648	3660	1218
1217	ENSMUST00000031355	Uso1	USO1 vesicle docking factor [Source:MGI Symbol;Acc:MGI:1929095]	1133	1152	1215
1218	ENSMUST00000031355	Uso1	USO1 vesicle docking factor [Source:MGI Symbol;Acc:MGI:1929095]	2125	2137	1217
1219	ENSMUST00000031383	Ran	RAN, member RAS oncogene family [Source:MGI Symbol;Acc:MGI:1333112]	836	857	1221
1220	ENSMUST00000031383	Ran	RAN, member RAS oncogene family [Source:MGI Symbol;Acc:MGI:1333112]	1175	1192	1223
1221	ENSMUST00000031383	Ran	RAN, member RAS oncogene family [Source:MGI Symbol;Acc:MGI:1333112]	1140	1162	1222
1222	ENSMUST00000031383	Ran	RAN, member RAS oncogene family [Source:MGI Symbol;Acc:MGI:1333112]	268	285	1219
1223	ENSMUST00000031383	Ran	RAN, member RAS oncogene family [Source:MGI Symbol;Acc:MGI:1333112]	521	546	1220
1224	ENSMUST00000031390	Mmp17	matrix metallopeptidase 17 [Source:MGI Symbol;Acc:MGI:1346076]	1352	1364	1225
1225	ENSMUST00000031390	Mmp17	matrix metallopeptidase 17 [Source:MGI Symbol;Acc:MGI:1346076]	1120	1132	1224
1226	ENSMUST00000031411	Aldh2	aldehyde dehydrogenase 2, mitochondrial [Source:MGI Symbol;Acc:MGI:99600]	1938	1952	1226
1227	ENSMUST00000031446	Tmem132b	transmembrane protein 132B [Source:MGI Symbol;Acc:MGI:3609245]	7838	7851	1227
1228	ENSMUST00000031492	Rab35	RAB35, member RAS oncogene family [Source:MGI Symbol;Acc:MGI:1924657]	2048	2060	1229
1229	ENSMUST00000031492	Rab35	RAB35, member RAS oncogene family [Source:MGI Symbol;Acc:MGI:1924657]	983	996	1228
1230	ENSMUST00000031565	Fscn1	fascin actin-bundling protein 1 [Source:MGI Symbol;Acc:MGI:1352745]	2250	2270	1232
1231	ENSMUST00000031565	Fscn1	fascin actin-bundling protein 1 [Source:MGI Symbol;Acc:MGI:1352745]	2131	2152	1231
1232	ENSMUST00000031565	Fscn1	fascin actin-bundling protein 1 [Source:MGI Symbol;Acc:MGI:1352745]	1681	1693	1230
1233	ENSMUST00000031565	Fscn1	fascin actin-bundling protein 1 [Source:MGI Symbol;Acc:MGI:1352745]	2324	2336	1233
1234	ENSMUST00000031565	Fscn1	fascin actin-bundling protein 1 [Source:MGI Symbol;Acc:MGI:1352745]	2469	2488	1234
1235	ENSMUST00000031565	Fscn1	fascin actin-bundling protein 1 [Source:MGI Symbol;Acc:MGI:1352745]	2612	2628	1235
1236	ENSMUST00000031617	Rpl6	ribosomal protein L6 [Source:MGI Symbol;Acc:MGI:108057]	837	861	1239
1237	ENSMUST00000031617	Rpl6	ribosomal protein L6 [Source:MGI Symbol;Acc:MGI:108057]	924	944	1240
1238	ENSMUST00000031617	Rpl6	ribosomal protein L6 [Source:MGI Symbol;Acc:MGI:108057]	388	408	1238
1239	ENSMUST00000031617	Rpl6	ribosomal protein L6 [Source:MGI Symbol;Acc:MGI:108057]	352	370	1237
1240	ENSMUST00000031617	Rpl6	ribosomal protein L6 [Source:MGI Symbol;Acc:MGI:108057]	292	312	1236
1241	ENSMUST00000031625	Arpc1a	actin related protein 2/3 complex, subunit 1A [Source:MGI Symbol;Acc:MGI:1928896]	975	988	1245
1242	ENSMUST00000031625	Arpc1a	actin related protein 2/3 complex, subunit 1A [Source:MGI Symbol;Acc:MGI:1928896]	1402	1419	1246
1243	ENSMUST00000031625	Arpc1a	actin related protein 2/3 complex, subunit 1A [Source:MGI Symbol;Acc:MGI:1928896]	471	489	1241
1244	ENSMUST00000031625	Arpc1a	actin related protein 2/3 complex, subunit 1A [Source:MGI Symbol;Acc:MGI:1928896]	960	974	1244
1245	ENSMUST00000031625	Arpc1a	actin related protein 2/3 complex, subunit 1A [Source:MGI Symbol;Acc:MGI:1928896]	513	525	1242
1246	ENSMUST00000031625	Arpc1a	actin related protein 2/3 complex, subunit 1A [Source:MGI Symbol;Acc:MGI:1928896]	714	726	1243
1247	ENSMUST00000031627	Pdap1	PDGFA associated protein 1 [Source:MGI Symbol;Acc:MGI:2448536]	1304	1315	1249
1248	ENSMUST00000031627	Pdap1	PDGFA associated protein 1 [Source:MGI Symbol;Acc:MGI:2448536]	597	614	1247
1249	ENSMUST00000031627	Pdap1	PDGFA associated protein 1 [Source:MGI Symbol;Acc:MGI:2448536]	1246	1259	1248
1250	ENSMUST00000031654	Pomp	proteasome maturation protein [Source:MGI Symbol;Acc:MGI:1913787]	570	590	1250
1251	ENSMUST00000031695	Wasl	WASP like actin nucleation promoting factor [Source:MGI Symbol;Acc:MGI:1920428]	2709	2720	1251
1252	ENSMUST00000031726	Gnb2	guanine nucleotide binding protein (G protein), beta 2 [Source:MGI Symbol;Acc:MGI:95784]	927	947	1256
1253	ENSMUST00000031726	Gnb2	guanine nucleotide binding protein (G protein), beta 2 [Source:MGI Symbol;Acc:MGI:95784]	1461	1481	1261
1254	ENSMUST00000031726	Gnb2	guanine nucleotide binding protein (G protein), beta 2 [Source:MGI Symbol;Acc:MGI:95784]	870	892	1255
1255	ENSMUST00000031726	Gnb2	guanine nucleotide binding protein (G protein), beta 2 [Source:MGI Symbol;Acc:MGI:95784]	1492	1504	1262
1256	ENSMUST00000031726	Gnb2	guanine nucleotide binding protein (G protein), beta 2 [Source:MGI Symbol;Acc:MGI:95784]	610	630	1253
1257	ENSMUST00000031726	Gnb2	guanine nucleotide binding protein (G protein), beta 2 [Source:MGI Symbol;Acc:MGI:95784]	1268	1281	1260
1258	ENSMUST00000031726	Gnb2	guanine nucleotide binding protein (G protein), beta 2 [Source:MGI Symbol;Acc:MGI:95784]	1142	1156	1258
1259	ENSMUST00000031726	Gnb2	guanine nucleotide binding protein (G protein), beta 2 [Source:MGI Symbol;Acc:MGI:95784]	814	834	1254
1260	ENSMUST00000031726	Gnb2	guanine nucleotide binding protein (G protein), beta 2 [Source:MGI Symbol;Acc:MGI:95784]	1779	1811	1264
1261	ENSMUST00000031726	Gnb2	guanine nucleotide binding protein (G protein), beta 2 [Source:MGI Symbol;Acc:MGI:95784]	1818	1834	1265
1262	ENSMUST00000031726	Gnb2	guanine nucleotide binding protein (G protein), beta 2 [Source:MGI Symbol;Acc:MGI:95784]	1159	1174	1259
1263	ENSMUST00000031726	Gnb2	guanine nucleotide binding protein (G protein), beta 2 [Source:MGI Symbol;Acc:MGI:95784]	993	1011	1257
1264	ENSMUST00000031726	Gnb2	guanine nucleotide binding protein (G protein), beta 2 [Source:MGI Symbol;Acc:MGI:95784]	1655	1669	1263
1265	ENSMUST00000031726	Gnb2	guanine nucleotide binding protein (G protein), beta 2 [Source:MGI Symbol;Acc:MGI:95784]	517	539	1252
1266	ENSMUST00000031766	Asns	asparagine synthetase [Source:MGI Symbol;Acc:MGI:1350929]	1437	1449	1268
1267	ENSMUST00000031766	Asns	asparagine synthetase [Source:MGI Symbol;Acc:MGI:1350929]	1363	1375	1267
1268	ENSMUST00000031766	Asns	asparagine synthetase [Source:MGI Symbol;Acc:MGI:1350929]	626	641	1266
1269	ENSMUST00000031788	Hibadh	3-hydroxyisobutyrate dehydrogenase [Source:MGI Symbol;Acc:MGI:1889802]	1362	1379	1269
1270	ENSMUST00000031843	Npy	neuropeptide Y [Source:MGI Symbol;Acc:MGI:97374]	418	435	1270
1271	ENSMUST00000031862	Cbx3	chromobox 3 [Source:MGI Symbol;Acc:MGI:108515]	1274	1286	1271
1272	ENSMUST00000031866	Mtpn	myotrophin [Source:MGI Symbol;Acc:MGI:99445]	3597	3611	1300
1273	ENSMUST00000031866	Mtpn	myotrophin [Source:MGI Symbol;Acc:MGI:99445]	3713	3735	1302
1274	ENSMUST00000031866	Mtpn	myotrophin [Source:MGI Symbol;Acc:MGI:99445]	2579	2603	1287
1275	ENSMUST00000031866	Mtpn	myotrophin [Source:MGI Symbol;Acc:MGI:99445]	2300	2317	1284
1276	ENSMUST00000031866	Mtpn	myotrophin [Source:MGI Symbol;Acc:MGI:99445]	2396	2416	1286
1277	ENSMUST00000031866	Mtpn	myotrophin [Source:MGI Symbol;Acc:MGI:99445]	2992	3013	1293
1278	ENSMUST00000031866	Mtpn	myotrophin [Source:MGI Symbol;Acc:MGI:99445]	2029	2049	1280
1279	ENSMUST00000031866	Mtpn	myotrophin [Source:MGI Symbol;Acc:MGI:99445]	2100	2112	1281
1280	ENSMUST00000031866	Mtpn	myotrophin [Source:MGI Symbol;Acc:MGI:99445]	3751	3790	1303
1281	ENSMUST00000031866	Mtpn	myotrophin [Source:MGI Symbol;Acc:MGI:99445]	1881	1917	1278
1282	ENSMUST00000031866	Mtpn	myotrophin [Source:MGI Symbol;Acc:MGI:99445]	2330	2348	1285
1283	ENSMUST00000031866	Mtpn	myotrophin [Source:MGI Symbol;Acc:MGI:99445]	2114	2126	1282
1284	ENSMUST00000031866	Mtpn	myotrophin [Source:MGI Symbol;Acc:MGI:99445]	2716	2732	1290
1285	ENSMUST00000031866	Mtpn	myotrophin [Source:MGI Symbol;Acc:MGI:99445]	3244	3262	1296
1286	ENSMUST00000031866	Mtpn	myotrophin [Source:MGI Symbol;Acc:MGI:99445]	1361	1375	1275
1287	ENSMUST00000031866	Mtpn	myotrophin [Source:MGI Symbol;Acc:MGI:99445]	3283	3295	1297
1288	ENSMUST00000031866	Mtpn	myotrophin [Source:MGI Symbol;Acc:MGI:99445]	1312	1324	1274
1289	ENSMUST00000031866	Mtpn	myotrophin [Source:MGI Symbol;Acc:MGI:99445]	1699	1722	1276
1290	ENSMUST00000031866	Mtpn	myotrophin [Source:MGI Symbol;Acc:MGI:99445]	3667	3688	1301
1291	ENSMUST00000031866	Mtpn	myotrophin [Source:MGI Symbol;Acc:MGI:99445]	1734	1786	1277
1292	ENSMUST00000031866	Mtpn	myotrophin [Source:MGI Symbol;Acc:MGI:99445]	1965	1979	1279
1293	ENSMUST00000031866	Mtpn	myotrophin [Source:MGI Symbol;Acc:MGI:99445]	2734	2763	1291
1294	ENSMUST00000031866	Mtpn	myotrophin [Source:MGI Symbol;Acc:MGI:99445]	138	150	1273
1295	ENSMUST00000031866	Mtpn	myotrophin [Source:MGI Symbol;Acc:MGI:99445]	2631	2650	1288
1296	ENSMUST00000031866	Mtpn	myotrophin [Source:MGI Symbol;Acc:MGI:99445]	3018	3030	1294
1297	ENSMUST00000031866	Mtpn	myotrophin [Source:MGI Symbol;Acc:MGI:99445]	3370	3389	1298
1298	ENSMUST00000031866	Mtpn	myotrophin [Source:MGI Symbol;Acc:MGI:99445]	2268	2280	1283
1299	ENSMUST00000031866	Mtpn	myotrophin [Source:MGI Symbol;Acc:MGI:99445]	101	114	1272
1300	ENSMUST00000031866	Mtpn	myotrophin [Source:MGI Symbol;Acc:MGI:99445]	2882	2900	1292
1301	ENSMUST00000031866	Mtpn	myotrophin [Source:MGI Symbol;Acc:MGI:99445]	2694	2715	1289
1302	ENSMUST00000031866	Mtpn	myotrophin [Source:MGI Symbol;Acc:MGI:99445]	3086	3125	1295
1303	ENSMUST00000031866	Mtpn	myotrophin [Source:MGI Symbol;Acc:MGI:99445]	3430	3447	1299
1304	ENSMUST00000031978	Mrps33	mitochondrial ribosomal protein S33 [Source:MGI Symbol;Acc:MGI:1338046]	124	136	1304
1305	ENSMUST00000031978	Mrps33	mitochondrial ribosomal protein S33 [Source:MGI Symbol;Acc:MGI:1338046]	238	250	1305
1306	ENSMUST00000031985	Mkrn1	makorin, ring finger protein, 1 [Source:MGI Symbol;Acc:MGI:1859353]	561	573	1306
1307	ENSMUST00000032065	Pcyox1	prenylcysteine oxidase 1 [Source:MGI Symbol;Acc:MGI:1914131]	2393	2409	1307
1308	ENSMUST00000032078	Cct7	chaperonin containing Tcp1, subunit 7 (eta) [Source:MGI Symbol;Acc:MGI:107184]	973	991	1309
1309	ENSMUST00000032078	Cct7	chaperonin containing Tcp1, subunit 7 (eta) [Source:MGI Symbol;Acc:MGI:107184]	1841	1869	1314
1310	ENSMUST00000032078	Cct7	chaperonin containing Tcp1, subunit 7 (eta) [Source:MGI Symbol;Acc:MGI:107184]	1281	1301	1311
1311	ENSMUST00000032078	Cct7	chaperonin containing Tcp1, subunit 7 (eta) [Source:MGI Symbol;Acc:MGI:107184]	1100	1122	1310
1312	ENSMUST00000032078	Cct7	chaperonin containing Tcp1, subunit 7 (eta) [Source:MGI Symbol;Acc:MGI:107184]	1452	1469	1313
1313	ENSMUST00000032078	Cct7	chaperonin containing Tcp1, subunit 7 (eta) [Source:MGI Symbol;Acc:MGI:107184]	734	753	1308
1314	ENSMUST00000032078	Cct7	chaperonin containing Tcp1, subunit 7 (eta) [Source:MGI Symbol;Acc:MGI:107184]	1423	1437	1312
1315	ENSMUST00000032143	Rpn1	ribophorin I [Source:MGI Symbol;Acc:MGI:98084]	2056	2069	1319
1316	ENSMUST00000032143	Rpn1	ribophorin I [Source:MGI Symbol;Acc:MGI:98084]	2233	2244	1320
1317	ENSMUST00000032143	Rpn1	ribophorin I [Source:MGI Symbol;Acc:MGI:98084]	542	554	1315
1318	ENSMUST00000032143	Rpn1	ribophorin I [Source:MGI Symbol;Acc:MGI:98084]	693	705	1316
1319	ENSMUST00000032143	Rpn1	ribophorin I [Source:MGI Symbol;Acc:MGI:98084]	1173	1189	1318
1320	ENSMUST00000032143	Rpn1	ribophorin I [Source:MGI Symbol;Acc:MGI:98084]	1073	1088	1317
1321	ENSMUST00000032183	Tmem43	transmembrane protein 43 [Source:MGI Symbol;Acc:MGI:1921372]	512	530	1321
1322	ENSMUST00000032194	Bhlhe40	basic helix-loop-helix family, member e40 [Source:MGI Symbol;Acc:MGI:1097714]	2552	2564	1322
1323	ENSMUST00000032196	Arl8b	ADP-ribosylation factor-like 8B [Source:MGI Symbol;Acc:MGI:1914416]	1289	1316	1329
1324	ENSMUST00000032196	Arl8b	ADP-ribosylation factor-like 8B [Source:MGI Symbol;Acc:MGI:1914416]	1930	1945	1336
1325	ENSMUST00000032196	Arl8b	ADP-ribosylation factor-like 8B [Source:MGI Symbol;Acc:MGI:1914416]	1433	1448	1331
1326	ENSMUST00000032196	Arl8b	ADP-ribosylation factor-like 8B [Source:MGI Symbol;Acc:MGI:1914416]	1773	1793	1335
1327	ENSMUST00000032196	Arl8b	ADP-ribosylation factor-like 8B [Source:MGI Symbol;Acc:MGI:1914416]	751	765	1324
1328	ENSMUST00000032196	Arl8b	ADP-ribosylation factor-like 8B [Source:MGI Symbol;Acc:MGI:1914416]	2001	2024	1337
1329	ENSMUST00000032196	Arl8b	ADP-ribosylation factor-like 8B [Source:MGI Symbol;Acc:MGI:1914416]	1401	1413	1330
1330	ENSMUST00000032196	Arl8b	ADP-ribosylation factor-like 8B [Source:MGI Symbol;Acc:MGI:1914416]	2313	2331	1338
1331	ENSMUST00000032196	Arl8b	ADP-ribosylation factor-like 8B [Source:MGI Symbol;Acc:MGI:1914416]	1651	1669	1333
1332	ENSMUST00000032196	Arl8b	ADP-ribosylation factor-like 8B [Source:MGI Symbol;Acc:MGI:1914416]	1476	1501	1332
1333	ENSMUST00000032196	Arl8b	ADP-ribosylation factor-like 8B [Source:MGI Symbol;Acc:MGI:1914416]	1260	1275	1328
1334	ENSMUST00000032196	Arl8b	ADP-ribosylation factor-like 8B [Source:MGI Symbol;Acc:MGI:1914416]	862	877	1325
1335	ENSMUST00000032196	Arl8b	ADP-ribosylation factor-like 8B [Source:MGI Symbol;Acc:MGI:1914416]	1759	1772	1334
1336	ENSMUST00000032196	Arl8b	ADP-ribosylation factor-like 8B [Source:MGI Symbol;Acc:MGI:1914416]	726	738	1323
1337	ENSMUST00000032196	Arl8b	ADP-ribosylation factor-like 8B [Source:MGI Symbol;Acc:MGI:1914416]	2484	2496	1339
1338	ENSMUST00000032196	Arl8b	ADP-ribosylation factor-like 8B [Source:MGI Symbol;Acc:MGI:1914416]	956	968	1326
1339	ENSMUST00000032196	Arl8b	ADP-ribosylation factor-like 8B [Source:MGI Symbol;Acc:MGI:1914416]	1231	1250	1327
1340	ENSMUST00000032196	Arl8b	ADP-ribosylation factor-like 8B [Source:MGI Symbol;Acc:MGI:1914416]	2673	2692	1340
1341	ENSMUST00000032216	Ptms	parathymosin [Source:MGI Symbol;Acc:MGI:1916452]	965	980	1348
1342	ENSMUST00000032216	Ptms	parathymosin [Source:MGI Symbol;Acc:MGI:1916452]	900	912	1346
1343	ENSMUST00000032216	Ptms	parathymosin [Source:MGI Symbol;Acc:MGI:1916452]	932	947	1347
1344	ENSMUST00000032216	Ptms	parathymosin [Source:MGI Symbol;Acc:MGI:1916452]	310	338	1341
1345	ENSMUST00000032216	Ptms	parathymosin [Source:MGI Symbol;Acc:MGI:1916452]	480	525	1342
1346	ENSMUST00000032216	Ptms	parathymosin [Source:MGI Symbol;Acc:MGI:1916452]	813	835	1345
1347	ENSMUST00000032216	Ptms	parathymosin [Source:MGI Symbol;Acc:MGI:1916452]	790	806	1344
1348	ENSMUST00000032216	Ptms	parathymosin [Source:MGI Symbol;Acc:MGI:1916452]	581	611	1343
1349	ENSMUST00000032220	Cops7a	COP9 signalosome subunit 7A [Source:MGI Symbol;Acc:MGI:1349400]	813	829	1352
1350	ENSMUST00000032220	Cops7a	COP9 signalosome subunit 7A [Source:MGI Symbol;Acc:MGI:1349400]	396	408	1350
1351	ENSMUST00000032220	Cops7a	COP9 signalosome subunit 7A [Source:MGI Symbol;Acc:MGI:1349400]	1059	1095	1353
1352	ENSMUST00000032220	Cops7a	COP9 signalosome subunit 7A [Source:MGI Symbol;Acc:MGI:1349400]	244	256	1349
1353	ENSMUST00000032220	Cops7a	COP9 signalosome subunit 7A [Source:MGI Symbol;Acc:MGI:1349400]	795	811	1351
1354	ENSMUST00000032409	Camk1	calcium/calmodulin-dependent protein kinase I [Source:MGI Symbol;Acc:MGI:1098535]	1351	1366	1354
1355	ENSMUST00000032409	Camk1	calcium/calmodulin-dependent protein kinase I [Source:MGI Symbol;Acc:MGI:1098535]	1393	1408	1355
1356	ENSMUST00000032440	Sec13	SEC13 homolog, nuclear pore and COPII coat complex component [Source:MGI Symbol;Acc:MGI:99832]	915	934	1357
1357	ENSMUST00000032440	Sec13	SEC13 homolog, nuclear pore and COPII coat complex component [Source:MGI Symbol;Acc:MGI:99832]	309	324	1356
1358	ENSMUST00000032440	Sec13	SEC13 homolog, nuclear pore and COPII coat complex component [Source:MGI Symbol;Acc:MGI:99832]	1282	1294	1358
1359	ENSMUST00000032454	Slc6a1	solute carrier family 6 (neurotransmitter transporter, GABA), member 1 [Source:MGI Symbol;Acc:MGI:95627]	3223	3237	1362
1360	ENSMUST00000032454	Slc6a1	solute carrier family 6 (neurotransmitter transporter, GABA), member 1 [Source:MGI Symbol;Acc:MGI:95627]	3068	3088	1361
1361	ENSMUST00000032454	Slc6a1	solute carrier family 6 (neurotransmitter transporter, GABA), member 1 [Source:MGI Symbol;Acc:MGI:95627]	4159	4185	1366
1362	ENSMUST00000032454	Slc6a1	solute carrier family 6 (neurotransmitter transporter, GABA), member 1 [Source:MGI Symbol;Acc:MGI:95627]	2488	2508	1360
1363	ENSMUST00000032454	Slc6a1	solute carrier family 6 (neurotransmitter transporter, GABA), member 1 [Source:MGI Symbol;Acc:MGI:95627]	790	802	1359
1364	ENSMUST00000032454	Slc6a1	solute carrier family 6 (neurotransmitter transporter, GABA), member 1 [Source:MGI Symbol;Acc:MGI:95627]	3959	3987	1364
1365	ENSMUST00000032454	Slc6a1	solute carrier family 6 (neurotransmitter transporter, GABA), member 1 [Source:MGI Symbol;Acc:MGI:95627]	4008	4032	1365
1366	ENSMUST00000032454	Slc6a1	solute carrier family 6 (neurotransmitter transporter, GABA), member 1 [Source:MGI Symbol;Acc:MGI:95627]	3760	3779	1363
1367	ENSMUST00000032476	Slc2a3	solute carrier family 2 (facilitated glucose transporter), member 3 [Source:MGI Symbol;Acc:MGI:95757]	2885	2898	1367
1368	ENSMUST00000032476	Slc2a3	solute carrier family 2 (facilitated glucose transporter), member 3 [Source:MGI Symbol;Acc:MGI:95757]	3189	3206	1368
1369	ENSMUST00000032477	Necap1	NECAP endocytosis associated 1 [Source:MGI Symbol;Acc:MGI:1914852]	1320	1338	1374
1370	ENSMUST00000032477	Necap1	NECAP endocytosis associated 1 [Source:MGI Symbol;Acc:MGI:1914852]	1288	1304	1373
1371	ENSMUST00000032477	Necap1	NECAP endocytosis associated 1 [Source:MGI Symbol;Acc:MGI:1914852]	2124	2143	1378
1372	ENSMUST00000032477	Necap1	NECAP endocytosis associated 1 [Source:MGI Symbol;Acc:MGI:1914852]	1422	1444	1375
1373	ENSMUST00000032477	Necap1	NECAP endocytosis associated 1 [Source:MGI Symbol;Acc:MGI:1914852]	907	923	1370
1374	ENSMUST00000032477	Necap1	NECAP endocytosis associated 1 [Source:MGI Symbol;Acc:MGI:1914852]	459	471	1369
1375	ENSMUST00000032477	Necap1	NECAP endocytosis associated 1 [Source:MGI Symbol;Acc:MGI:1914852]	1183	1202	1371
1376	ENSMUST00000032477	Necap1	NECAP endocytosis associated 1 [Source:MGI Symbol;Acc:MGI:1914852]	2219	2238	1380
1377	ENSMUST00000032477	Necap1	NECAP endocytosis associated 1 [Source:MGI Symbol;Acc:MGI:1914852]	1257	1273	1372
1378	ENSMUST00000032477	Necap1	NECAP endocytosis associated 1 [Source:MGI Symbol;Acc:MGI:1914852]	1882	1904	1376
1379	ENSMUST00000032477	Necap1	NECAP endocytosis associated 1 [Source:MGI Symbol;Acc:MGI:1914852]	2164	2183	1379
1380	ENSMUST00000032477	Necap1	NECAP endocytosis associated 1 [Source:MGI Symbol;Acc:MGI:1914852]	1963	1975	1377
1381	ENSMUST00000032479	Pianp	PILR alpha associated neural protein [Source:MGI Symbol;Acc:MGI:2441908]	640	655	1381
1382	ENSMUST00000035295	Degs1	delta(4)-desaturase, sphingolipid 1 [Source:MGI Symbol;Acc:MGI:1097711]	633	647	1382
1383	ENSMUST00000035301	Atp6v1g1	ATPase, H+ transporting, lysosomal V1 subunit G1 [Source:MGI Symbol;Acc:MGI:1913540]	865	883	1384
1384	ENSMUST00000035301	Atp6v1g1	ATPase, H+ transporting, lysosomal V1 subunit G1 [Source:MGI Symbol;Acc:MGI:1913540]	692	704	1383
1385	ENSMUST00000035371	Sv2a	synaptic vesicle glycoprotein 2 a [Source:MGI Symbol;Acc:MGI:1927139]	2342	2353	1389
1386	ENSMUST00000035371	Sv2a	synaptic vesicle glycoprotein 2 a [Source:MGI Symbol;Acc:MGI:1927139]	2398	2416	1390
1387	ENSMUST00000035371	Sv2a	synaptic vesicle glycoprotein 2 a [Source:MGI Symbol;Acc:MGI:1927139]	3567	3586	1394
1388	ENSMUST00000035371	Sv2a	synaptic vesicle glycoprotein 2 a [Source:MGI Symbol;Acc:MGI:1927139]	3925	3952	1395
1389	ENSMUST00000035371	Sv2a	synaptic vesicle glycoprotein 2 a [Source:MGI Symbol;Acc:MGI:1927139]	2991	3010	1392
1390	ENSMUST00000035371	Sv2a	synaptic vesicle glycoprotein 2 a [Source:MGI Symbol;Acc:MGI:1927139]	4163	4178	1397
1391	ENSMUST00000035371	Sv2a	synaptic vesicle glycoprotein 2 a [Source:MGI Symbol;Acc:MGI:1927139]	2262	2275	1388
1392	ENSMUST00000035371	Sv2a	synaptic vesicle glycoprotein 2 a [Source:MGI Symbol;Acc:MGI:1927139]	2797	2820	1391
1393	ENSMUST00000035371	Sv2a	synaptic vesicle glycoprotein 2 a [Source:MGI Symbol;Acc:MGI:1927139]	1835	1846	1387
1394	ENSMUST00000035371	Sv2a	synaptic vesicle glycoprotein 2 a [Source:MGI Symbol;Acc:MGI:1927139]	1773	1792	1386
1395	ENSMUST00000035371	Sv2a	synaptic vesicle glycoprotein 2 a [Source:MGI Symbol;Acc:MGI:1927139]	328	340	1385
1396	ENSMUST00000035371	Sv2a	synaptic vesicle glycoprotein 2 a [Source:MGI Symbol;Acc:MGI:1927139]	4077	4097	1396
1397	ENSMUST00000035371	Sv2a	synaptic vesicle glycoprotein 2 a [Source:MGI Symbol;Acc:MGI:1927139]	3257	3277	1393
1398	ENSMUST00000035721	Prpf18	pre-mRNA processing factor 18 [Source:MGI Symbol;Acc:MGI:1914479]	2454	2466	1398
1399	ENSMUST00000035725	Brk1	BRICK1, SCAR/WAVE actin-nucleating complex subunit [Source:MGI Symbol;Acc:MGI:1915406]	759	777	1402
1400	ENSMUST00000035725	Brk1	BRICK1, SCAR/WAVE actin-nucleating complex subunit [Source:MGI Symbol;Acc:MGI:1915406]	62	83	1399
1401	ENSMUST00000035725	Brk1	BRICK1, SCAR/WAVE actin-nucleating complex subunit [Source:MGI Symbol;Acc:MGI:1915406]	556	572	1401
1402	ENSMUST00000035725	Brk1	BRICK1, SCAR/WAVE actin-nucleating complex subunit [Source:MGI Symbol;Acc:MGI:1915406]	303	320	1400
1403	ENSMUST00000035840	Zdhhc5	zinc finger, DHHC domain containing 5 [Source:MGI Symbol;Acc:MGI:1923573]	3632	3644	1403
1404	ENSMUST00000035983	Rpl21	ribosomal protein L21 [Source:MGI Symbol;Acc:MGI:1278340]	706	728	1407
1405	ENSMUST00000035983	Rpl21	ribosomal protein L21 [Source:MGI Symbol;Acc:MGI:1278340]	378	400	1405
1406	ENSMUST00000035983	Rpl21	ribosomal protein L21 [Source:MGI Symbol;Acc:MGI:1278340]	288	302	1404
1407	ENSMUST00000035983	Rpl21	ribosomal protein L21 [Source:MGI Symbol;Acc:MGI:1278340]	543	562	1406
1408	ENSMUST00000036125	Eif4h	eukaryotic translation initiation factor 4H [Source:MGI Symbol;Acc:MGI:1341822]	1844	1855	1409
1409	ENSMUST00000036125	Eif4h	eukaryotic translation initiation factor 4H [Source:MGI Symbol;Acc:MGI:1341822]	1795	1806	1408
1410	ENSMUST00000036153	Cops8	COP9 signalosome subunit 8 [Source:MGI Symbol;Acc:MGI:1915363]	1707	1720	1412
1411	ENSMUST00000036153	Cops8	COP9 signalosome subunit 8 [Source:MGI Symbol;Acc:MGI:1915363]	600	612	1410
1412	ENSMUST00000036153	Cops8	COP9 signalosome subunit 8 [Source:MGI Symbol;Acc:MGI:1915363]	1161	1177	1411
1413	ENSMUST00000036288	R3hdm1	R3H domain containing 1 [Source:MGI Symbol;Acc:MGI:2448514]	3753	3765	1413
1414	ENSMUST00000036380	Atp6v0b	ATPase, H+ transporting, lysosomal V0 subunit B [Source:MGI Symbol;Acc:MGI:1890510]	669	693	1419
1415	ENSMUST00000036380	Atp6v0b	ATPase, H+ transporting, lysosomal V0 subunit B [Source:MGI Symbol;Acc:MGI:1890510]	366	392	1417
1416	ENSMUST00000036380	Atp6v0b	ATPase, H+ transporting, lysosomal V0 subunit B [Source:MGI Symbol;Acc:MGI:1890510]	920	945	1420
1417	ENSMUST00000036380	Atp6v0b	ATPase, H+ transporting, lysosomal V0 subunit B [Source:MGI Symbol;Acc:MGI:1890510]	960	980	1421
1418	ENSMUST00000036380	Atp6v0b	ATPase, H+ transporting, lysosomal V0 subunit B [Source:MGI Symbol;Acc:MGI:1890510]	397	409	1418
1419	ENSMUST00000036380	Atp6v0b	ATPase, H+ transporting, lysosomal V0 subunit B [Source:MGI Symbol;Acc:MGI:1890510]	103	127	1414
1420	ENSMUST00000036380	Atp6v0b	ATPase, H+ transporting, lysosomal V0 subunit B [Source:MGI Symbol;Acc:MGI:1890510]	182	204	1415
1421	ENSMUST00000036380	Atp6v0b	ATPase, H+ transporting, lysosomal V0 subunit B [Source:MGI Symbol;Acc:MGI:1890510]	302	327	1416
1422	ENSMUST00000036470	Ccdc32	coiled-coil domain containing 32 [Source:MGI Symbol;Acc:MGI:2685477]	1165	1177	1423
1423	ENSMUST00000036470	Ccdc32	coiled-coil domain containing 32 [Source:MGI Symbol;Acc:MGI:2685477]	1003	1015	1422
1424	ENSMUST00000036470	Ccdc32	coiled-coil domain containing 32 [Source:MGI Symbol;Acc:MGI:2685477]	1376	1388	1424
1425	ENSMUST00000036493	Atp1a1	ATPase, Na+/K+ transporting, alpha 1 polypeptide [Source:MGI Symbol;Acc:MGI:88105]	2613	2632	1444
1426	ENSMUST00000036493	Atp1a1	ATPase, Na+/K+ transporting, alpha 1 polypeptide [Source:MGI Symbol;Acc:MGI:88105]	2903	2923	1448
1427	ENSMUST00000036493	Atp1a1	ATPase, Na+/K+ transporting, alpha 1 polypeptide [Source:MGI Symbol;Acc:MGI:88105]	3460	3475	1456
1428	ENSMUST00000036493	Atp1a1	ATPase, Na+/K+ transporting, alpha 1 polypeptide [Source:MGI Symbol;Acc:MGI:88105]	3244	3258	1453
1429	ENSMUST00000036493	Atp1a1	ATPase, Na+/K+ transporting, alpha 1 polypeptide [Source:MGI Symbol;Acc:MGI:88105]	3205	3231	1452
1430	ENSMUST00000036493	Atp1a1	ATPase, Na+/K+ transporting, alpha 1 polypeptide [Source:MGI Symbol;Acc:MGI:88105]	3162	3177	1451
1431	ENSMUST00000036493	Atp1a1	ATPase, Na+/K+ transporting, alpha 1 polypeptide [Source:MGI Symbol;Acc:MGI:88105]	3089	3118	1449
1432	ENSMUST00000036493	Atp1a1	ATPase, Na+/K+ transporting, alpha 1 polypeptide [Source:MGI Symbol;Acc:MGI:88105]	2704	2728	1445
1433	ENSMUST00000036493	Atp1a1	ATPase, Na+/K+ transporting, alpha 1 polypeptide [Source:MGI Symbol;Acc:MGI:88105]	2776	2802	1446
1434	ENSMUST00000036493	Atp1a1	ATPase, Na+/K+ transporting, alpha 1 polypeptide [Source:MGI Symbol;Acc:MGI:88105]	3342	3355	1454
1435	ENSMUST00000036493	Atp1a1	ATPase, Na+/K+ transporting, alpha 1 polypeptide [Source:MGI Symbol;Acc:MGI:88105]	1853	1893	1441
1436	ENSMUST00000036493	Atp1a1	ATPase, Na+/K+ transporting, alpha 1 polypeptide [Source:MGI Symbol;Acc:MGI:88105]	2569	2588	1443
1437	ENSMUST00000036493	Atp1a1	ATPase, Na+/K+ transporting, alpha 1 polypeptide [Source:MGI Symbol;Acc:MGI:88105]	3554	3573	1458
1438	ENSMUST00000036493	Atp1a1	ATPase, Na+/K+ transporting, alpha 1 polypeptide [Source:MGI Symbol;Acc:MGI:88105]	1634	1652	1438
1439	ENSMUST00000036493	Atp1a1	ATPase, Na+/K+ transporting, alpha 1 polypeptide [Source:MGI Symbol;Acc:MGI:88105]	1495	1511	1437
1440	ENSMUST00000036493	Atp1a1	ATPase, Na+/K+ transporting, alpha 1 polypeptide [Source:MGI Symbol;Acc:MGI:88105]	1774	1786	1439
1441	ENSMUST00000036493	Atp1a1	ATPase, Na+/K+ transporting, alpha 1 polypeptide [Source:MGI Symbol;Acc:MGI:88105]	457	470	1425
1442	ENSMUST00000036493	Atp1a1	ATPase, Na+/K+ transporting, alpha 1 polypeptide [Source:MGI Symbol;Acc:MGI:88105]	1388	1403	1435
1443	ENSMUST00000036493	Atp1a1	ATPase, Na+/K+ transporting, alpha 1 polypeptide [Source:MGI Symbol;Acc:MGI:88105]	2542	2564	1442
1444	ENSMUST00000036493	Atp1a1	ATPase, Na+/K+ transporting, alpha 1 polypeptide [Source:MGI Symbol;Acc:MGI:88105]	1269	1282	1433
1445	ENSMUST00000036493	Atp1a1	ATPase, Na+/K+ transporting, alpha 1 polypeptide [Source:MGI Symbol;Acc:MGI:88105]	1836	1848	1440
1446	ENSMUST00000036493	Atp1a1	ATPase, Na+/K+ transporting, alpha 1 polypeptide [Source:MGI Symbol;Acc:MGI:88105]	3430	3446	1455
1447	ENSMUST00000036493	Atp1a1	ATPase, Na+/K+ transporting, alpha 1 polypeptide [Source:MGI Symbol;Acc:MGI:88105]	1451	1477	1436
1448	ENSMUST00000036493	Atp1a1	ATPase, Na+/K+ transporting, alpha 1 polypeptide [Source:MGI Symbol;Acc:MGI:88105]	753	769	1430
1449	ENSMUST00000036493	Atp1a1	ATPase, Na+/K+ transporting, alpha 1 polypeptide [Source:MGI Symbol;Acc:MGI:88105]	797	811	1431
1450	ENSMUST00000036493	Atp1a1	ATPase, Na+/K+ transporting, alpha 1 polypeptide [Source:MGI Symbol;Acc:MGI:88105]	3128	3150	1450
1451	ENSMUST00000036493	Atp1a1	ATPase, Na+/K+ transporting, alpha 1 polypeptide [Source:MGI Symbol;Acc:MGI:88105]	614	634	1429
1452	ENSMUST00000036493	Atp1a1	ATPase, Na+/K+ transporting, alpha 1 polypeptide [Source:MGI Symbol;Acc:MGI:88105]	2820	2844	1447
1453	ENSMUST00000036493	Atp1a1	ATPase, Na+/K+ transporting, alpha 1 polypeptide [Source:MGI Symbol;Acc:MGI:88105]	3491	3519	1457
1454	ENSMUST00000036493	Atp1a1	ATPase, Na+/K+ transporting, alpha 1 polypeptide [Source:MGI Symbol;Acc:MGI:88105]	1334	1345	1434
1455	ENSMUST00000036493	Atp1a1	ATPase, Na+/K+ transporting, alpha 1 polypeptide [Source:MGI Symbol;Acc:MGI:88105]	513	529	1427
1456	ENSMUST00000036493	Atp1a1	ATPase, Na+/K+ transporting, alpha 1 polypeptide [Source:MGI Symbol;Acc:MGI:88105]	481	505	1426
1457	ENSMUST00000036493	Atp1a1	ATPase, Na+/K+ transporting, alpha 1 polypeptide [Source:MGI Symbol;Acc:MGI:88105]	567	579	1428
1458	ENSMUST00000036493	Atp1a1	ATPase, Na+/K+ transporting, alpha 1 polypeptide [Source:MGI Symbol;Acc:MGI:88105]	929	943	1432
1459	ENSMUST00000036854	Efhd2	EF hand domain containing 2 [Source:MGI Symbol;Acc:MGI:106504]	2048	2074	1470
1460	ENSMUST00000036854	Efhd2	EF hand domain containing 2 [Source:MGI Symbol;Acc:MGI:106504]	1485	1502	1462
1461	ENSMUST00000036854	Efhd2	EF hand domain containing 2 [Source:MGI Symbol;Acc:MGI:106504]	1804	1816	1466
1462	ENSMUST00000036854	Efhd2	EF hand domain containing 2 [Source:MGI Symbol;Acc:MGI:106504]	1980	1991	1468
1463	ENSMUST00000036854	Efhd2	EF hand domain containing 2 [Source:MGI Symbol;Acc:MGI:106504]	1913	1930	1467
1464	ENSMUST00000036854	Efhd2	EF hand domain containing 2 [Source:MGI Symbol;Acc:MGI:106504]	1529	1543	1463
1465	ENSMUST00000036854	Efhd2	EF hand domain containing 2 [Source:MGI Symbol;Acc:MGI:106504]	1633	1651	1465
1466	ENSMUST00000036854	Efhd2	EF hand domain containing 2 [Source:MGI Symbol;Acc:MGI:106504]	763	783	1459
1467	ENSMUST00000036854	Efhd2	EF hand domain containing 2 [Source:MGI Symbol;Acc:MGI:106504]	1996	2013	1469
1468	ENSMUST00000036854	Efhd2	EF hand domain containing 2 [Source:MGI Symbol;Acc:MGI:106504]	1023	1049	1460
1469	ENSMUST00000036854	Efhd2	EF hand domain containing 2 [Source:MGI Symbol;Acc:MGI:106504]	1178	1198	1461
1470	ENSMUST00000036854	Efhd2	EF hand domain containing 2 [Source:MGI Symbol;Acc:MGI:106504]	2146	2162	1471
1471	ENSMUST00000036854	Efhd2	EF hand domain containing 2 [Source:MGI Symbol;Acc:MGI:106504]	1579	1600	1464
1472	ENSMUST00000036872	Wipi2	WD repeat domain, phosphoinositide interacting 2 [Source:MGI Symbol;Acc:MGI:1923831]	4223	4235	1472
1473	ENSMUST00000036951	Pebp1	phosphatidylethanolamine binding protein 1 [Source:MGI Symbol;Acc:MGI:1344408]	1148	1161	1481
1474	ENSMUST00000036951	Pebp1	phosphatidylethanolamine binding protein 1 [Source:MGI Symbol;Acc:MGI:1344408]	996	1031	1480
1475	ENSMUST00000036951	Pebp1	phosphatidylethanolamine binding protein 1 [Source:MGI Symbol;Acc:MGI:1344408]	178	199	1473
1476	ENSMUST00000036951	Pebp1	phosphatidylethanolamine binding protein 1 [Source:MGI Symbol;Acc:MGI:1344408]	797	814	1478
1477	ENSMUST00000036951	Pebp1	phosphatidylethanolamine binding protein 1 [Source:MGI Symbol;Acc:MGI:1344408]	683	711	1476
1478	ENSMUST00000036951	Pebp1	phosphatidylethanolamine binding protein 1 [Source:MGI Symbol;Acc:MGI:1344408]	1192	1215	1482
1479	ENSMUST00000036951	Pebp1	phosphatidylethanolamine binding protein 1 [Source:MGI Symbol;Acc:MGI:1344408]	861	880	1479
1480	ENSMUST00000036951	Pebp1	phosphatidylethanolamine binding protein 1 [Source:MGI Symbol;Acc:MGI:1344408]	475	487	1474
1481	ENSMUST00000036951	Pebp1	phosphatidylethanolamine binding protein 1 [Source:MGI Symbol;Acc:MGI:1344408]	544	563	1475
1482	ENSMUST00000036951	Pebp1	phosphatidylethanolamine binding protein 1 [Source:MGI Symbol;Acc:MGI:1344408]	754	774	1477
1483	ENSMUST00000037048	Mmd2	monocyte to macrophage differentiation-associated 2 [Source:MGI Symbol;Acc:MGI:1922354]	1698	1718	1492
1484	ENSMUST00000037048	Mmd2	monocyte to macrophage differentiation-associated 2 [Source:MGI Symbol;Acc:MGI:1922354]	1828	1842	1495
1485	ENSMUST00000037048	Mmd2	monocyte to macrophage differentiation-associated 2 [Source:MGI Symbol;Acc:MGI:1922354]	1795	1811	1494
1486	ENSMUST00000037048	Mmd2	monocyte to macrophage differentiation-associated 2 [Source:MGI Symbol;Acc:MGI:1922354]	337	351	1483
1487	ENSMUST00000037048	Mmd2	monocyte to macrophage differentiation-associated 2 [Source:MGI Symbol;Acc:MGI:1922354]	637	655	1484
1488	ENSMUST00000037048	Mmd2	monocyte to macrophage differentiation-associated 2 [Source:MGI Symbol;Acc:MGI:1922354]	1927	1945	1496
1489	ENSMUST00000037048	Mmd2	monocyte to macrophage differentiation-associated 2 [Source:MGI Symbol;Acc:MGI:1922354]	1512	1537	1489
1490	ENSMUST00000037048	Mmd2	monocyte to macrophage differentiation-associated 2 [Source:MGI Symbol;Acc:MGI:1922354]	1422	1438	1488
1491	ENSMUST00000037048	Mmd2	monocyte to macrophage differentiation-associated 2 [Source:MGI Symbol;Acc:MGI:1922354]	1742	1758	1493
1492	ENSMUST00000037048	Mmd2	monocyte to macrophage differentiation-associated 2 [Source:MGI Symbol;Acc:MGI:1922354]	1595	1619	1491
1493	ENSMUST00000037048	Mmd2	monocyte to macrophage differentiation-associated 2 [Source:MGI Symbol;Acc:MGI:1922354]	2028	2058	1497
1494	ENSMUST00000037048	Mmd2	monocyte to macrophage differentiation-associated 2 [Source:MGI Symbol;Acc:MGI:1922354]	1371	1384	1487
1495	ENSMUST00000037048	Mmd2	monocyte to macrophage differentiation-associated 2 [Source:MGI Symbol;Acc:MGI:1922354]	901	913	1485
1496	ENSMUST00000037048	Mmd2	monocyte to macrophage differentiation-associated 2 [Source:MGI Symbol;Acc:MGI:1922354]	1037	1056	1486
1497	ENSMUST00000037048	Mmd2	monocyte to macrophage differentiation-associated 2 [Source:MGI Symbol;Acc:MGI:1922354]	1556	1573	1490
1498	ENSMUST00000037127	Eri3	exoribonuclease 3 [Source:MGI Symbol;Acc:MGI:2153887]	754	773	1498
1499	ENSMUST00000037127	Eri3	exoribonuclease 3 [Source:MGI Symbol;Acc:MGI:2153887]	1082	1094	1499
1500	ENSMUST00000037547	Disp2	dispatched RND tramsporter family member 2 [Source:MGI Symbol;Acc:MGI:2388733]	4820	4831	1503
1501	ENSMUST00000037547	Disp2	dispatched RND tramsporter family member 2 [Source:MGI Symbol;Acc:MGI:2388733]	4432	4444	1502
1502	ENSMUST00000037547	Disp2	dispatched RND tramsporter family member 2 [Source:MGI Symbol;Acc:MGI:2388733]	1247	1267	1500
1503	ENSMUST00000037547	Disp2	dispatched RND tramsporter family member 2 [Source:MGI Symbol;Acc:MGI:2388733]	6498	6510	1507
1504	ENSMUST00000037547	Disp2	dispatched RND tramsporter family member 2 [Source:MGI Symbol;Acc:MGI:2388733]	4919	4935	1504
1505	ENSMUST00000037547	Disp2	dispatched RND tramsporter family member 2 [Source:MGI Symbol;Acc:MGI:2388733]	2341	2352	1501
1506	ENSMUST00000037547	Disp2	dispatched RND tramsporter family member 2 [Source:MGI Symbol;Acc:MGI:2388733]	5117	5129	1505
1507	ENSMUST00000037547	Disp2	dispatched RND tramsporter family member 2 [Source:MGI Symbol;Acc:MGI:2388733]	5203	5224	1506
1508	ENSMUST00000037748	Hnrnpu	heterogeneous nuclear ribonucleoprotein U [Source:MGI Symbol;Acc:MGI:1858195]	2820	2839	1509
1509	ENSMUST00000037748	Hnrnpu	heterogeneous nuclear ribonucleoprotein U [Source:MGI Symbol;Acc:MGI:1858195]	2865	2876	1510
1510	ENSMUST00000037748	Hnrnpu	heterogeneous nuclear ribonucleoprotein U [Source:MGI Symbol;Acc:MGI:1858195]	2686	2698	1508
1511	ENSMUST00000037748	Hnrnpu	heterogeneous nuclear ribonucleoprotein U [Source:MGI Symbol;Acc:MGI:1858195]	2900	2918	1511
1512	ENSMUST00000037748	Hnrnpu	heterogeneous nuclear ribonucleoprotein U [Source:MGI Symbol;Acc:MGI:1858195]	3150	3178	1512
1513	ENSMUST00000037942	Ttll7	tubulin tyrosine ligase-like family, member 7 [Source:MGI Symbol;Acc:MGI:1918142]	6024	6042	1518
1514	ENSMUST00000037942	Ttll7	tubulin tyrosine ligase-like family, member 7 [Source:MGI Symbol;Acc:MGI:1918142]	5999	6010	1517
1515	ENSMUST00000037942	Ttll7	tubulin tyrosine ligase-like family, member 7 [Source:MGI Symbol;Acc:MGI:1918142]	6169	6188	1519
1516	ENSMUST00000037942	Ttll7	tubulin tyrosine ligase-like family, member 7 [Source:MGI Symbol;Acc:MGI:1918142]	5642	5657	1515
1517	ENSMUST00000037942	Ttll7	tubulin tyrosine ligase-like family, member 7 [Source:MGI Symbol;Acc:MGI:1918142]	4912	4925	1514
1518	ENSMUST00000037942	Ttll7	tubulin tyrosine ligase-like family, member 7 [Source:MGI Symbol;Acc:MGI:1918142]	4661	4679	1513
1519	ENSMUST00000037942	Ttll7	tubulin tyrosine ligase-like family, member 7 [Source:MGI Symbol;Acc:MGI:1918142]	5911	5922	1516
1520	ENSMUST00000037942	Ttll7	tubulin tyrosine ligase-like family, member 7 [Source:MGI Symbol;Acc:MGI:1918142]	6250	6262	1520
1521	ENSMUST00000037947	Mcl1	myeloid cell leukemia sequence 1 [Source:MGI Symbol;Acc:MGI:101769]	2211	2223	1522
1522	ENSMUST00000037947	Mcl1	myeloid cell leukemia sequence 1 [Source:MGI Symbol;Acc:MGI:101769]	62	82	1521
1523	ENSMUST00000037983	Ensa	endosulfine alpha [Source:MGI Symbol;Acc:MGI:1891189]	901	913	1524
1524	ENSMUST00000037983	Ensa	endosulfine alpha [Source:MGI Symbol;Acc:MGI:1891189]	871	883	1523
1525	ENSMUST00000037983	Ensa	endosulfine alpha [Source:MGI Symbol;Acc:MGI:1891189]	2068	2082	1526
1526	ENSMUST00000037983	Ensa	endosulfine alpha [Source:MGI Symbol;Acc:MGI:1891189]	1040	1059	1525
1527	ENSMUST00000038108	Ndufc1	NADH:ubiquinone oxidoreductase subunit C1 [Source:MGI Symbol;Acc:MGI:1913627]	116	129	1527
1528	ENSMUST00000038108	Ndufc1	NADH:ubiquinone oxidoreductase subunit C1 [Source:MGI Symbol;Acc:MGI:1913627]	388	407	1530
1529	ENSMUST00000038108	Ndufc1	NADH:ubiquinone oxidoreductase subunit C1 [Source:MGI Symbol;Acc:MGI:1913627]	186	197	1528
1530	ENSMUST00000038108	Ndufc1	NADH:ubiquinone oxidoreductase subunit C1 [Source:MGI Symbol;Acc:MGI:1913627]	206	217	1529
1531	ENSMUST00000038228	Tmx4	thioredoxin-related transmembrane protein 4 [Source:MGI Symbol;Acc:MGI:106558]	4385	4397	1533
1532	ENSMUST00000038228	Tmx4	thioredoxin-related transmembrane protein 4 [Source:MGI Symbol;Acc:MGI:106558]	4258	4278	1532
1533	ENSMUST00000038228	Tmx4	thioredoxin-related transmembrane protein 4 [Source:MGI Symbol;Acc:MGI:106558]	4881	4895	1536
1534	ENSMUST00000038228	Tmx4	thioredoxin-related transmembrane protein 4 [Source:MGI Symbol;Acc:MGI:106558]	4703	4715	1535
1535	ENSMUST00000038228	Tmx4	thioredoxin-related transmembrane protein 4 [Source:MGI Symbol;Acc:MGI:106558]	3380	3393	1531
1536	ENSMUST00000038228	Tmx4	thioredoxin-related transmembrane protein 4 [Source:MGI Symbol;Acc:MGI:106558]	4596	4619	1534
1537	ENSMUST00000038252	B3galt2	UDP-Gal:betaGlcNAc beta 1,3-galactosyltransferase, polypeptide 2 [Source:MGI Symbol;Acc:MGI:1349461]	1447	1459	1537
1538	ENSMUST00000038356	Ube2q1	ubiquitin-conjugating enzyme E2Q family member 1 [Source:MGI Symbol;Acc:MGI:1917343]	745	757	1538
1539	ENSMUST00000039534	Resp18	regulated endocrine-specific protein 18 [Source:MGI Symbol;Acc:MGI:1098222]	52	64	1539
1540	ENSMUST00000039534	Resp18	regulated endocrine-specific protein 18 [Source:MGI Symbol;Acc:MGI:1098222]	571	590	1542
1541	ENSMUST00000039534	Resp18	regulated endocrine-specific protein 18 [Source:MGI Symbol;Acc:MGI:1098222]	647	664	1543
1542	ENSMUST00000039534	Resp18	regulated endocrine-specific protein 18 [Source:MGI Symbol;Acc:MGI:1098222]	270	282	1540
1543	ENSMUST00000039534	Resp18	regulated endocrine-specific protein 18 [Source:MGI Symbol;Acc:MGI:1098222]	339	357	1541
1544	ENSMUST00000040008	Ube2r2	ubiquitin-conjugating enzyme E2R 2 [Source:MGI Symbol;Acc:MGI:1914865]	476	488	1544
1545	ENSMUST00000040154	Cox6a1	cytochrome c oxidase subunit 6A1 [Source:MGI Symbol;Acc:MGI:103099]	305	330	1546
1546	ENSMUST00000040154	Cox6a1	cytochrome c oxidase subunit 6A1 [Source:MGI Symbol;Acc:MGI:103099]	138	165	1545
1547	ENSMUST00000040361	Atp6v0e2	ATPase, H+ transporting, lysosomal V0 subunit E2 [Source:MGI Symbol;Acc:MGI:1923502]	1389	1413	1560
1548	ENSMUST00000040361	Atp6v0e2	ATPase, H+ transporting, lysosomal V0 subunit E2 [Source:MGI Symbol;Acc:MGI:1923502]	873	891	1554
1549	ENSMUST00000040361	Atp6v0e2	ATPase, H+ transporting, lysosomal V0 subunit E2 [Source:MGI Symbol;Acc:MGI:1923502]	1075	1116	1557
1550	ENSMUST00000040361	Atp6v0e2	ATPase, H+ transporting, lysosomal V0 subunit E2 [Source:MGI Symbol;Acc:MGI:1923502]	1293	1317	1558
1551	ENSMUST00000040361	Atp6v0e2	ATPase, H+ transporting, lysosomal V0 subunit E2 [Source:MGI Symbol;Acc:MGI:1923502]	1582	1610	1562
1552	ENSMUST00000040361	Atp6v0e2	ATPase, H+ transporting, lysosomal V0 subunit E2 [Source:MGI Symbol;Acc:MGI:1923502]	249	308	1547
1553	ENSMUST00000040361	Atp6v0e2	ATPase, H+ transporting, lysosomal V0 subunit E2 [Source:MGI Symbol;Acc:MGI:1923502]	1008	1020	1556
1554	ENSMUST00000040361	Atp6v0e2	ATPase, H+ transporting, lysosomal V0 subunit E2 [Source:MGI Symbol;Acc:MGI:1923502]	561	589	1551
1555	ENSMUST00000040361	Atp6v0e2	ATPase, H+ transporting, lysosomal V0 subunit E2 [Source:MGI Symbol;Acc:MGI:1923502]	1334	1361	1559
1556	ENSMUST00000040361	Atp6v0e2	ATPase, H+ transporting, lysosomal V0 subunit E2 [Source:MGI Symbol;Acc:MGI:1923502]	814	837	1553
1557	ENSMUST00000040361	Atp6v0e2	ATPase, H+ transporting, lysosomal V0 subunit E2 [Source:MGI Symbol;Acc:MGI:1923502]	1503	1521	1561
1558	ENSMUST00000040361	Atp6v0e2	ATPase, H+ transporting, lysosomal V0 subunit E2 [Source:MGI Symbol;Acc:MGI:1923502]	414	436	1548
1559	ENSMUST00000040361	Atp6v0e2	ATPase, H+ transporting, lysosomal V0 subunit E2 [Source:MGI Symbol;Acc:MGI:1923502]	768	785	1552
1560	ENSMUST00000040361	Atp6v0e2	ATPase, H+ transporting, lysosomal V0 subunit E2 [Source:MGI Symbol;Acc:MGI:1923502]	949	976	1555
1561	ENSMUST00000040361	Atp6v0e2	ATPase, H+ transporting, lysosomal V0 subunit E2 [Source:MGI Symbol;Acc:MGI:1923502]	513	531	1549
1562	ENSMUST00000040361	Atp6v0e2	ATPase, H+ transporting, lysosomal V0 subunit E2 [Source:MGI Symbol;Acc:MGI:1923502]	532	556	1550
1563	ENSMUST00000040538	Sccpdh	saccharopine dehydrogenase (putative) [Source:MGI Symbol;Acc:MGI:1924486]	1665	1676	1563
1564	ENSMUST00000040668	Osbpl2	oxysterol binding protein-like 2 [Source:MGI Symbol;Acc:MGI:2442832]	1443	1455	1565
1565	ENSMUST00000040668	Osbpl2	oxysterol binding protein-like 2 [Source:MGI Symbol;Acc:MGI:2442832]	624	636	1564
1566	ENSMUST00000040721	Tpst1	protein-tyrosine sulfotransferase 1 [Source:MGI Symbol;Acc:MGI:1298231]	1309	1321	1566
1567	ENSMUST00000040888	Krtcap2	keratinocyte associated protein 2 [Source:MGI Symbol;Acc:MGI:1913309]	571	585	1567
1568	ENSMUST00000041045	H2az1	H2A.Z variant histone 1 [Source:MGI Symbol;Acc:MGI:1888388]	753	767	1570
1569	ENSMUST00000041045	H2az1	H2A.Z variant histone 1 [Source:MGI Symbol;Acc:MGI:1888388]	489	513	1569
1570	ENSMUST00000041045	H2az1	H2A.Z variant histone 1 [Source:MGI Symbol;Acc:MGI:1888388]	436	458	1568
1571	ENSMUST00000041059	Trpc4ap	transient receptor potential cation channel, subfamily C, member 4 associated protein [Source:MGI Symbol;Acc:MGI:1930751]	2497	2509	1573
1572	ENSMUST00000041059	Trpc4ap	transient receptor potential cation channel, subfamily C, member 4 associated protein [Source:MGI Symbol;Acc:MGI:1930751]	2784	2796	1574
1573	ENSMUST00000041059	Trpc4ap	transient receptor potential cation channel, subfamily C, member 4 associated protein [Source:MGI Symbol;Acc:MGI:1930751]	2079	2091	1572
1574	ENSMUST00000041059	Trpc4ap	transient receptor potential cation channel, subfamily C, member 4 associated protein [Source:MGI Symbol;Acc:MGI:1930751]	719	739	1571
1575	ENSMUST00000041160	Gng10	guanine nucleotide binding protein (G protein), gamma 10 [Source:MGI Symbol;Acc:MGI:1336169]	440	458	1575
1576	ENSMUST00000041160	Gng10	guanine nucleotide binding protein (G protein), gamma 10 [Source:MGI Symbol;Acc:MGI:1336169]	504	517	1576
1577	ENSMUST00000041160	Gng10	guanine nucleotide binding protein (G protein), gamma 10 [Source:MGI Symbol;Acc:MGI:1336169]	900	914	1577
1578	ENSMUST00000041401	Herc3	hect domain and RLD 3 [Source:MGI Symbol;Acc:MGI:1921248]	4213	4227	1578
1579	ENSMUST00000041500	Srxn1	sulfiredoxin 1 homolog (S. cerevisiae) [Source:MGI Symbol;Acc:MGI:104971]	753	765	1579
1580	ENSMUST00000041555	Mvb12b	multivesicular body subunit 12B [Source:MGI Symbol;Acc:MGI:1919793]	4595	4607	1581
1581	ENSMUST00000041555	Mvb12b	multivesicular body subunit 12B [Source:MGI Symbol;Acc:MGI:1919793]	4430	4443	1580
1582	ENSMUST00000041736	Hdac11	histone deacetylase 11 [Source:MGI Symbol;Acc:MGI:2385252]	1060	1095	1582
1583	ENSMUST00000041736	Hdac11	histone deacetylase 11 [Source:MGI Symbol;Acc:MGI:2385252]	1576	1598	1583
1584	ENSMUST00000041736	Hdac11	histone deacetylase 11 [Source:MGI Symbol;Acc:MGI:2385252]	2258	2296	1586
1585	ENSMUST00000041736	Hdac11	histone deacetylase 11 [Source:MGI Symbol;Acc:MGI:2385252]	2087	2117	1585
1586	ENSMUST00000041736	Hdac11	histone deacetylase 11 [Source:MGI Symbol;Acc:MGI:2385252]	2327	2345	1587
1587	ENSMUST00000041736	Hdac11	histone deacetylase 11 [Source:MGI Symbol;Acc:MGI:2385252]	2590	2601	1588
1588	ENSMUST00000041736	Hdac11	histone deacetylase 11 [Source:MGI Symbol;Acc:MGI:2385252]	1741	1766	1584
1589	ENSMUST00000041804	Lmtk2	lemur tyrosine kinase 2 [Source:MGI Symbol;Acc:MGI:3036247]	7454	7472	1589
1590	ENSMUST00000042055	Ptpa	protein phosphatase 2 protein activator [Source:MGI Symbol;Acc:MGI:1346006]	647	665	1590
1591	ENSMUST00000042055	Ptpa	protein phosphatase 2 protein activator [Source:MGI Symbol;Acc:MGI:1346006]	2403	2415	1591
1592	ENSMUST00000042390	Man1b1	mannosidase, alpha, class 1B, member 1 [Source:MGI Symbol;Acc:MGI:2684954]	1588	1600	1592
1593	ENSMUST00000042412	Hey1	hairy/enhancer-of-split related with YRPW motif 1 [Source:MGI Symbol;Acc:MGI:1341800]	1830	1842	1594
1594	ENSMUST00000042412	Hey1	hairy/enhancer-of-split related with YRPW motif 1 [Source:MGI Symbol;Acc:MGI:1341800]	1482	1498	1593
1595	ENSMUST00000042412	Hey1	hairy/enhancer-of-split related with YRPW motif 1 [Source:MGI Symbol;Acc:MGI:1341800]	2251	2263	1595
1596	ENSMUST00000042990	Serbp1	serpine1 mRNA binding protein 1 [Source:MGI Symbol;Acc:MGI:1914120]	1417	1429	1596
1597	ENSMUST00000042990	Serbp1	serpine1 mRNA binding protein 1 [Source:MGI Symbol;Acc:MGI:1914120]	2719	2739	1600
1598	ENSMUST00000042990	Serbp1	serpine1 mRNA binding protein 1 [Source:MGI Symbol;Acc:MGI:1914120]	1852	1864	1598
1599	ENSMUST00000042990	Serbp1	serpine1 mRNA binding protein 1 [Source:MGI Symbol;Acc:MGI:1914120]	1509	1521	1597
1600	ENSMUST00000042990	Serbp1	serpine1 mRNA binding protein 1 [Source:MGI Symbol;Acc:MGI:1914120]	2226	2242	1599
1601	ENSMUST00000043200	Smap2	small ArfGAP 2 [Source:MGI Symbol;Acc:MGI:1917030]	1106	1129	1601
1602	ENSMUST00000043200	Smap2	small ArfGAP 2 [Source:MGI Symbol;Acc:MGI:1917030]	2520	2546	1608
1603	ENSMUST00000043200	Smap2	small ArfGAP 2 [Source:MGI Symbol;Acc:MGI:1917030]	2158	2170	1606
1604	ENSMUST00000043200	Smap2	small ArfGAP 2 [Source:MGI Symbol;Acc:MGI:1917030]	1838	1849	1604
1605	ENSMUST00000043200	Smap2	small ArfGAP 2 [Source:MGI Symbol;Acc:MGI:1917030]	2769	2781	1610
1606	ENSMUST00000043200	Smap2	small ArfGAP 2 [Source:MGI Symbol;Acc:MGI:1917030]	1760	1778	1603
1607	ENSMUST00000043200	Smap2	small ArfGAP 2 [Source:MGI Symbol;Acc:MGI:1917030]	2363	2377	1607
1608	ENSMUST00000043200	Smap2	small ArfGAP 2 [Source:MGI Symbol;Acc:MGI:1917030]	2783	2803	1611
1609	ENSMUST00000043200	Smap2	small ArfGAP 2 [Source:MGI Symbol;Acc:MGI:1917030]	2755	2767	1609
1610	ENSMUST00000043200	Smap2	small ArfGAP 2 [Source:MGI Symbol;Acc:MGI:1917030]	1330	1350	1602
1611	ENSMUST00000043200	Smap2	small ArfGAP 2 [Source:MGI Symbol;Acc:MGI:1917030]	2114	2135	1605
1612	ENSMUST00000043235	Tiprl	TIP41, TOR signalling pathway regulator-like (S. cerevisiae) [Source:MGI Symbol;Acc:MGI:1915087]	1603	1620	1612
1613	ENSMUST00000043237	Trp53inp2	transformation related protein 53 inducible nuclear protein 2 [Source:MGI Symbol;Acc:MGI:1915978]	2854	2865	1613
1614	ENSMUST00000043584	Tubb4b	tubulin, beta 4B class IVB [Source:MGI Symbol;Acc:MGI:1915472]	868	895	1621
1615	ENSMUST00000043584	Tubb4b	tubulin, beta 4B class IVB [Source:MGI Symbol;Acc:MGI:1915472]	1259	1279	1623
1616	ENSMUST00000043584	Tubb4b	tubulin, beta 4B class IVB [Source:MGI Symbol;Acc:MGI:1915472]	947	965	1622
1617	ENSMUST00000043584	Tubb4b	tubulin, beta 4B class IVB [Source:MGI Symbol;Acc:MGI:1915472]	670	682	1618
1618	ENSMUST00000043584	Tubb4b	tubulin, beta 4B class IVB [Source:MGI Symbol;Acc:MGI:1915472]	763	788	1619
1619	ENSMUST00000043584	Tubb4b	tubulin, beta 4B class IVB [Source:MGI Symbol;Acc:MGI:1915472]	307	321	1614
1620	ENSMUST00000043584	Tubb4b	tubulin, beta 4B class IVB [Source:MGI Symbol;Acc:MGI:1915472]	1354	1372	1624
1621	ENSMUST00000043584	Tubb4b	tubulin, beta 4B class IVB [Source:MGI Symbol;Acc:MGI:1915472]	828	856	1620
1622	ENSMUST00000043584	Tubb4b	tubulin, beta 4B class IVB [Source:MGI Symbol;Acc:MGI:1915472]	562	574	1617
1623	ENSMUST00000043584	Tubb4b	tubulin, beta 4B class IVB [Source:MGI Symbol;Acc:MGI:1915472]	335	351	1615
1624	ENSMUST00000043584	Tubb4b	tubulin, beta 4B class IVB [Source:MGI Symbol;Acc:MGI:1915472]	540	561	1616
1625	ENSMUST00000043707	Rhbdd2	rhomboid domain containing 2 [Source:MGI Symbol;Acc:MGI:1915612]	1807	1821	1625
1626	ENSMUST00000043864	Cdc123	cell division cycle 123 [Source:MGI Symbol;Acc:MGI:2138811]	387	401	1626
1627	ENSMUST00000043951	Actr1b	ARP1 actin-related protein 1B, centractin beta [Source:MGI Symbol;Acc:MGI:1917446]	1422	1442	1631
1628	ENSMUST00000043951	Actr1b	ARP1 actin-related protein 1B, centractin beta [Source:MGI Symbol;Acc:MGI:1917446]	952	968	1629
1629	ENSMUST00000043951	Actr1b	ARP1 actin-related protein 1B, centractin beta [Source:MGI Symbol;Acc:MGI:1917446]	1765	1788	1632
1630	ENSMUST00000043951	Actr1b	ARP1 actin-related protein 1B, centractin beta [Source:MGI Symbol;Acc:MGI:1917446]	2467	2479	1634
1631	ENSMUST00000043951	Actr1b	ARP1 actin-related protein 1B, centractin beta [Source:MGI Symbol;Acc:MGI:1917446]	1956	1972	1633
1632	ENSMUST00000043951	Actr1b	ARP1 actin-related protein 1B, centractin beta [Source:MGI Symbol;Acc:MGI:1917446]	2957	2972	1635
1633	ENSMUST00000043951	Actr1b	ARP1 actin-related protein 1B, centractin beta [Source:MGI Symbol;Acc:MGI:1917446]	241	259	1627
1634	ENSMUST00000043951	Actr1b	ARP1 actin-related protein 1B, centractin beta [Source:MGI Symbol;Acc:MGI:1917446]	1222	1234	1630
1635	ENSMUST00000043951	Actr1b	ARP1 actin-related protein 1B, centractin beta [Source:MGI Symbol;Acc:MGI:1917446]	618	637	1628
1636	ENSMUST00000043964	Wfs1	wolframin ER transmembrane glycoprotein [Source:MGI Symbol;Acc:MGI:1328355]	1226	1243	1636
1637	ENSMUST00000044009	Camk1d	calcium/calmodulin-dependent protein kinase ID [Source:MGI Symbol;Acc:MGI:2442190]	6832	6844	1639
1638	ENSMUST00000044009	Camk1d	calcium/calmodulin-dependent protein kinase ID [Source:MGI Symbol;Acc:MGI:2442190]	6569	6589	1638
1639	ENSMUST00000044009	Camk1d	calcium/calmodulin-dependent protein kinase ID [Source:MGI Symbol;Acc:MGI:2442190]	4371	4384	1637
1640	ENSMUST00000044011	Fkbp1a	FK506 binding protein 1a [Source:MGI Symbol;Acc:MGI:95541]	641	652	1646
1641	ENSMUST00000044011	Fkbp1a	FK506 binding protein 1a [Source:MGI Symbol;Acc:MGI:95541]	571	598	1644
1642	ENSMUST00000044011	Fkbp1a	FK506 binding protein 1a [Source:MGI Symbol;Acc:MGI:95541]	602	621	1645
1643	ENSMUST00000044011	Fkbp1a	FK506 binding protein 1a [Source:MGI Symbol;Acc:MGI:95541]	1570	1587	1659
1644	ENSMUST00000044011	Fkbp1a	FK506 binding protein 1a [Source:MGI Symbol;Acc:MGI:95541]	536	553	1643
1645	ENSMUST00000044011	Fkbp1a	FK506 binding protein 1a [Source:MGI Symbol;Acc:MGI:95541]	1259	1281	1655
1646	ENSMUST00000044011	Fkbp1a	FK506 binding protein 1a [Source:MGI Symbol;Acc:MGI:95541]	683	698	1647
1647	ENSMUST00000044011	Fkbp1a	FK506 binding protein 1a [Source:MGI Symbol;Acc:MGI:95541]	1490	1518	1657
1648	ENSMUST00000044011	Fkbp1a	FK506 binding protein 1a [Source:MGI Symbol;Acc:MGI:95541]	1522	1548	1658
1649	ENSMUST00000044011	Fkbp1a	FK506 binding protein 1a [Source:MGI Symbol;Acc:MGI:95541]	1195	1242	1654
1650	ENSMUST00000044011	Fkbp1a	FK506 binding protein 1a [Source:MGI Symbol;Acc:MGI:95541]	291	338	1640
1651	ENSMUST00000044011	Fkbp1a	FK506 binding protein 1a [Source:MGI Symbol;Acc:MGI:95541]	749	769	1648
1652	ENSMUST00000044011	Fkbp1a	FK506 binding protein 1a [Source:MGI Symbol;Acc:MGI:95541]	1097	1132	1651
1653	ENSMUST00000044011	Fkbp1a	FK506 binding protein 1a [Source:MGI Symbol;Acc:MGI:95541]	904	928	1649
1654	ENSMUST00000044011	Fkbp1a	FK506 binding protein 1a [Source:MGI Symbol;Acc:MGI:95541]	933	952	1650
1655	ENSMUST00000044011	Fkbp1a	FK506 binding protein 1a [Source:MGI Symbol;Acc:MGI:95541]	1384	1402	1656
1656	ENSMUST00000044011	Fkbp1a	FK506 binding protein 1a [Source:MGI Symbol;Acc:MGI:95541]	343	355	1641
1657	ENSMUST00000044011	Fkbp1a	FK506 binding protein 1a [Source:MGI Symbol;Acc:MGI:95541]	444	490	1642
1658	ENSMUST00000044011	Fkbp1a	FK506 binding protein 1a [Source:MGI Symbol;Acc:MGI:95541]	1174	1191	1653
1659	ENSMUST00000044011	Fkbp1a	FK506 binding protein 1a [Source:MGI Symbol;Acc:MGI:95541]	1149	1166	1652
1660	ENSMUST00000044148	Alg2	asparagine-linked glycosylation 2 (alpha-1,3-mannosyltransferase) [Source:MGI Symbol;Acc:MGI:1914731]	2374	2394	1661
1661	ENSMUST00000044148	Alg2	asparagine-linked glycosylation 2 (alpha-1,3-mannosyltransferase) [Source:MGI Symbol;Acc:MGI:1914731]	1616	1628	1660
1662	ENSMUST00000044148	Alg2	asparagine-linked glycosylation 2 (alpha-1,3-mannosyltransferase) [Source:MGI Symbol;Acc:MGI:1914731]	2761	2776	1662
1663	ENSMUST00000044148	Alg2	asparagine-linked glycosylation 2 (alpha-1,3-mannosyltransferase) [Source:MGI Symbol;Acc:MGI:1914731]	2813	2841	1663
1664	ENSMUST00000044148	Alg2	asparagine-linked glycosylation 2 (alpha-1,3-mannosyltransferase) [Source:MGI Symbol;Acc:MGI:1914731]	2863	2876	1664
1665	ENSMUST00000044277	Chmp4b	charged multivesicular body protein 4B [Source:MGI Symbol;Acc:MGI:1922858]	302	314	1666
1666	ENSMUST00000044277	Chmp4b	charged multivesicular body protein 4B [Source:MGI Symbol;Acc:MGI:1922858]	215	233	1665
1667	ENSMUST00000044277	Chmp4b	charged multivesicular body protein 4B [Source:MGI Symbol;Acc:MGI:1922858]	1039	1056	1668
1668	ENSMUST00000044277	Chmp4b	charged multivesicular body protein 4B [Source:MGI Symbol;Acc:MGI:1922858]	621	639	1667
1669	ENSMUST00000044681	Arl6ip5	ADP-ribosylation factor-like 6 interacting protein 5 [Source:MGI Symbol;Acc:MGI:1929501]	900	925	1672
1670	ENSMUST00000044681	Arl6ip5	ADP-ribosylation factor-like 6 interacting protein 5 [Source:MGI Symbol;Acc:MGI:1929501]	161	178	1669
1671	ENSMUST00000044681	Arl6ip5	ADP-ribosylation factor-like 6 interacting protein 5 [Source:MGI Symbol;Acc:MGI:1929501]	1082	1102	1673
1672	ENSMUST00000044681	Arl6ip5	ADP-ribosylation factor-like 6 interacting protein 5 [Source:MGI Symbol;Acc:MGI:1929501]	770	796	1671
1673	ENSMUST00000044681	Arl6ip5	ADP-ribosylation factor-like 6 interacting protein 5 [Source:MGI Symbol;Acc:MGI:1929501]	594	620	1670
1674	ENSMUST00000044681	Arl6ip5	ADP-ribosylation factor-like 6 interacting protein 5 [Source:MGI Symbol;Acc:MGI:1929501]	1106	1123	1674
1675	ENSMUST00000044766	4930402H24Rik	RIKEN cDNA 4930402H24 gene [Source:MGI Symbol;Acc:MGI:1923029]	6224	6240	1675
1676	ENSMUST00000045262	Ak5	adenylate kinase 5 [Source:MGI Symbol;Acc:MGI:2677491]	2277	2296	1686
1677	ENSMUST00000045262	Ak5	adenylate kinase 5 [Source:MGI Symbol;Acc:MGI:2677491]	2134	2154	1684
1678	ENSMUST00000045262	Ak5	adenylate kinase 5 [Source:MGI Symbol;Acc:MGI:2677491]	2021	2064	1683
1679	ENSMUST00000045262	Ak5	adenylate kinase 5 [Source:MGI Symbol;Acc:MGI:2677491]	1144	1162	1678
1680	ENSMUST00000045262	Ak5	adenylate kinase 5 [Source:MGI Symbol;Acc:MGI:2677491]	908	925	1677
1681	ENSMUST00000045262	Ak5	adenylate kinase 5 [Source:MGI Symbol;Acc:MGI:2677491]	3060	3085	1693
1682	ENSMUST00000045262	Ak5	adenylate kinase 5 [Source:MGI Symbol;Acc:MGI:2677491]	1975	2009	1682
1683	ENSMUST00000045262	Ak5	adenylate kinase 5 [Source:MGI Symbol;Acc:MGI:2677491]	1544	1569	1681
1684	ENSMUST00000045262	Ak5	adenylate kinase 5 [Source:MGI Symbol;Acc:MGI:2677491]	1409	1431	1680
1685	ENSMUST00000045262	Ak5	adenylate kinase 5 [Source:MGI Symbol;Acc:MGI:2677491]	2250	2268	1685
1686	ENSMUST00000045262	Ak5	adenylate kinase 5 [Source:MGI Symbol;Acc:MGI:2677491]	1318	1337	1679
1687	ENSMUST00000045262	Ak5	adenylate kinase 5 [Source:MGI Symbol;Acc:MGI:2677491]	2840	2871	1691
1688	ENSMUST00000045262	Ak5	adenylate kinase 5 [Source:MGI Symbol;Acc:MGI:2677491]	2935	2951	1692
1689	ENSMUST00000045262	Ak5	adenylate kinase 5 [Source:MGI Symbol;Acc:MGI:2677491]	2441	2455	1687
1690	ENSMUST00000045262	Ak5	adenylate kinase 5 [Source:MGI Symbol;Acc:MGI:2677491]	2708	2724	1688
1691	ENSMUST00000045262	Ak5	adenylate kinase 5 [Source:MGI Symbol;Acc:MGI:2677491]	621	633	1676
1692	ENSMUST00000045262	Ak5	adenylate kinase 5 [Source:MGI Symbol;Acc:MGI:2677491]	2804	2824	1690
1693	ENSMUST00000045262	Ak5	adenylate kinase 5 [Source:MGI Symbol;Acc:MGI:2677491]	2733	2762	1689
1694	ENSMUST00000045441	Pygb	brain glycogen phosphorylase [Source:MGI Symbol;Acc:MGI:97828]	2400	2412	1696
1695	ENSMUST00000045441	Pygb	brain glycogen phosphorylase [Source:MGI Symbol;Acc:MGI:97828]	3681	3693	1702
1696	ENSMUST00000045441	Pygb	brain glycogen phosphorylase [Source:MGI Symbol;Acc:MGI:97828]	3213	3226	1700
1697	ENSMUST00000045441	Pygb	brain glycogen phosphorylase [Source:MGI Symbol;Acc:MGI:97828]	2376	2395	1695
1698	ENSMUST00000045441	Pygb	brain glycogen phosphorylase [Source:MGI Symbol;Acc:MGI:97828]	3127	3155	1699
1699	ENSMUST00000045441	Pygb	brain glycogen phosphorylase [Source:MGI Symbol;Acc:MGI:97828]	811	831	1694
1700	ENSMUST00000045441	Pygb	brain glycogen phosphorylase [Source:MGI Symbol;Acc:MGI:97828]	3345	3357	1701
1701	ENSMUST00000045441	Pygb	brain glycogen phosphorylase [Source:MGI Symbol;Acc:MGI:97828]	2836	2850	1698
1702	ENSMUST00000045441	Pygb	brain glycogen phosphorylase [Source:MGI Symbol;Acc:MGI:97828]	2448	2460	1697
1703	ENSMUST00000045473	Tmcc2	transmembrane and coiled-coil domains 2 [Source:MGI Symbol;Acc:MGI:1916125]	2810	2823	1704
1704	ENSMUST00000045473	Tmcc2	transmembrane and coiled-coil domains 2 [Source:MGI Symbol;Acc:MGI:1916125]	512	531	1703
1705	ENSMUST00000045665	Ppp1r12b	protein phosphatase 1, regulatory subunit 12B [Source:MGI Symbol;Acc:MGI:1916417]	7849	7860	1705
1706	ENSMUST00000045737	Galnt11	polypeptide N-acetylgalactosaminyltransferase 11 [Source:MGI Symbol;Acc:MGI:2444392]	525	536	1706
1707	ENSMUST00000045738	Slc32a1	solute carrier family 32 (GABA vesicular transporter), member 1 [Source:MGI Symbol;Acc:MGI:1194488]	1632	1652	1707
1708	ENSMUST00000045897	Ptma	prothymosin alpha [Source:MGI Symbol;Acc:MGI:97803]	1067	1091	1716
1709	ENSMUST00000045897	Ptma	prothymosin alpha [Source:MGI Symbol;Acc:MGI:97803]	1159	1181	1718
1710	ENSMUST00000045897	Ptma	prothymosin alpha [Source:MGI Symbol;Acc:MGI:97803]	894	914	1715
1711	ENSMUST00000045897	Ptma	prothymosin alpha [Source:MGI Symbol;Acc:MGI:97803]	864	881	1714
1712	ENSMUST00000045897	Ptma	prothymosin alpha [Source:MGI Symbol;Acc:MGI:97803]	551	569	1710
1713	ENSMUST00000045897	Ptma	prothymosin alpha [Source:MGI Symbol;Acc:MGI:97803]	1112	1125	1717
1714	ENSMUST00000045897	Ptma	prothymosin alpha [Source:MGI Symbol;Acc:MGI:97803]	661	673	1711
1715	ENSMUST00000045897	Ptma	prothymosin alpha [Source:MGI Symbol;Acc:MGI:97803]	770	787	1712
1716	ENSMUST00000045897	Ptma	prothymosin alpha [Source:MGI Symbol;Acc:MGI:97803]	528	545	1709
1717	ENSMUST00000045897	Ptma	prothymosin alpha [Source:MGI Symbol;Acc:MGI:97803]	494	517	1708
1718	ENSMUST00000045897	Ptma	prothymosin alpha [Source:MGI Symbol;Acc:MGI:97803]	824	842	1713
1719	ENSMUST00000045993	Cops4	COP9 signalosome subunit 4 [Source:MGI Symbol;Acc:MGI:1349414]	690	710	1719
1720	ENSMUST00000046332	C1qc	complement component 1, q subcomponent, C chain [Source:MGI Symbol;Acc:MGI:88225]	608	620	1720
1721	ENSMUST00000046515	Nceh1	neutral cholesterol ester hydrolase 1 [Source:MGI Symbol;Acc:MGI:2443191]	1981	1994	1722
1722	ENSMUST00000046515	Nceh1	neutral cholesterol ester hydrolase 1 [Source:MGI Symbol;Acc:MGI:2443191]	922	939	1721
1723	ENSMUST00000046515	Nceh1	neutral cholesterol ester hydrolase 1 [Source:MGI Symbol;Acc:MGI:2443191]	3123	3135	1723
1724	ENSMUST00000046515	Nceh1	neutral cholesterol ester hydrolase 1 [Source:MGI Symbol;Acc:MGI:2443191]	3500	3514	1724
1725	ENSMUST00000046770	Nenf	neuron derived neurotrophic factor [Source:MGI Symbol;Acc:MGI:1913458]	502	514	1725
1726	ENSMUST00000046892	Cplx1	complexin 1 [Source:MGI Symbol;Acc:MGI:104727]	2075	2087	1739
1727	ENSMUST00000046892	Cplx1	complexin 1 [Source:MGI Symbol;Acc:MGI:104727]	1399	1411	1734
1728	ENSMUST00000046892	Cplx1	complexin 1 [Source:MGI Symbol;Acc:MGI:104727]	550	569	1727
1729	ENSMUST00000046892	Cplx1	complexin 1 [Source:MGI Symbol;Acc:MGI:104727]	940	958	1730
1730	ENSMUST00000046892	Cplx1	complexin 1 [Source:MGI Symbol;Acc:MGI:104727]	160	176	1726
1731	ENSMUST00000046892	Cplx1	complexin 1 [Source:MGI Symbol;Acc:MGI:104727]	1700	1724	1738
1732	ENSMUST00000046892	Cplx1	complexin 1 [Source:MGI Symbol;Acc:MGI:104727]	729	750	1728
1733	ENSMUST00000046892	Cplx1	complexin 1 [Source:MGI Symbol;Acc:MGI:104727]	1604	1626	1737
1734	ENSMUST00000046892	Cplx1	complexin 1 [Source:MGI Symbol;Acc:MGI:104727]	1555	1579	1736
1735	ENSMUST00000046892	Cplx1	complexin 1 [Source:MGI Symbol;Acc:MGI:104727]	853	871	1729
1736	ENSMUST00000046892	Cplx1	complexin 1 [Source:MGI Symbol;Acc:MGI:104727]	1445	1464	1735
1737	ENSMUST00000046892	Cplx1	complexin 1 [Source:MGI Symbol;Acc:MGI:104727]	1103	1130	1731
1738	ENSMUST00000046892	Cplx1	complexin 1 [Source:MGI Symbol;Acc:MGI:104727]	1147	1169	1732
1739	ENSMUST00000046892	Cplx1	complexin 1 [Source:MGI Symbol;Acc:MGI:104727]	1242	1256	1733
1740	ENSMUST00000047328	Igfbp2	insulin-like growth factor binding protein 2 [Source:MGI Symbol;Acc:MGI:96437]	1254	1268	1740
1741	ENSMUST00000047510	Usp5	ubiquitin specific peptidase 5 (isopeptidase T) [Source:MGI Symbol;Acc:MGI:1347343]	3133	3153	1744
1742	ENSMUST00000047510	Usp5	ubiquitin specific peptidase 5 (isopeptidase T) [Source:MGI Symbol;Acc:MGI:1347343]	1491	1503	1742
1743	ENSMUST00000047510	Usp5	ubiquitin specific peptidase 5 (isopeptidase T) [Source:MGI Symbol;Acc:MGI:1347343]	229	241	1741
1744	ENSMUST00000047510	Usp5	ubiquitin specific peptidase 5 (isopeptidase T) [Source:MGI Symbol;Acc:MGI:1347343]	2895	2914	1743
1745	ENSMUST00000047664	Arhgef4	Rho guanine nucleotide exchange factor (GEF) 4 [Source:MGI Symbol;Acc:MGI:2442507]	1289	1303	1746
1746	ENSMUST00000047664	Arhgef4	Rho guanine nucleotide exchange factor (GEF) 4 [Source:MGI Symbol;Acc:MGI:2442507]	1985	1997	1747
1747	ENSMUST00000047664	Arhgef4	Rho guanine nucleotide exchange factor (GEF) 4 [Source:MGI Symbol;Acc:MGI:2442507]	2601	2617	1748
1748	ENSMUST00000047664	Arhgef4	Rho guanine nucleotide exchange factor (GEF) 4 [Source:MGI Symbol;Acc:MGI:2442507]	353	371	1745
1749	ENSMUST00000047860	Noa1	nitric oxide associated 1 [Source:MGI Symbol;Acc:MGI:1914306]	1983	2000	1749
1750	ENSMUST00000048774	Copg2	coatomer protein complex, subunit gamma 2 [Source:MGI Symbol;Acc:MGI:1858683]	2396	2408	1750
1751	ENSMUST00000048792	1110008P14Rik	RIKEN cDNA 1110008P14 gene [Source:MGI Symbol;Acc:MGI:1920987]	161	177	1751
1752	ENSMUST00000048934	Tbr1	T-box brain transcription factor 1 [Source:MGI Symbol;Acc:MGI:107404]	3093	3106	1752
1753	ENSMUST00000048976	Gucy1a1	guanylate cyclase 1, soluble, alpha 1 [Source:MGI Symbol;Acc:MGI:1926562]	3124	3136	1753
1754	ENSMUST00000049126	Dner	delta/notch-like EGF repeat containing [Source:MGI Symbol;Acc:MGI:2152889]	2499	2514	1762
1755	ENSMUST00000049126	Dner	delta/notch-like EGF repeat containing [Source:MGI Symbol;Acc:MGI:2152889]	2407	2427	1760
1756	ENSMUST00000049126	Dner	delta/notch-like EGF repeat containing [Source:MGI Symbol;Acc:MGI:2152889]	1672	1691	1756
1757	ENSMUST00000049126	Dner	delta/notch-like EGF repeat containing [Source:MGI Symbol;Acc:MGI:2152889]	2775	2789	1764
1758	ENSMUST00000049126	Dner	delta/notch-like EGF repeat containing [Source:MGI Symbol;Acc:MGI:2152889]	1642	1658	1755
1759	ENSMUST00000049126	Dner	delta/notch-like EGF repeat containing [Source:MGI Symbol;Acc:MGI:2152889]	3269	3283	1767
1760	ENSMUST00000049126	Dner	delta/notch-like EGF repeat containing [Source:MGI Symbol;Acc:MGI:2152889]	2944	2964	1766
1761	ENSMUST00000049126	Dner	delta/notch-like EGF repeat containing [Source:MGI Symbol;Acc:MGI:2152889]	2832	2855	1765
1762	ENSMUST00000049126	Dner	delta/notch-like EGF repeat containing [Source:MGI Symbol;Acc:MGI:2152889]	2580	2596	1763
1763	ENSMUST00000049126	Dner	delta/notch-like EGF repeat containing [Source:MGI Symbol;Acc:MGI:2152889]	431	443	1754
1764	ENSMUST00000049126	Dner	delta/notch-like EGF repeat containing [Source:MGI Symbol;Acc:MGI:2152889]	1736	1748	1757
1765	ENSMUST00000049126	Dner	delta/notch-like EGF repeat containing [Source:MGI Symbol;Acc:MGI:2152889]	2453	2466	1761
1766	ENSMUST00000049126	Dner	delta/notch-like EGF repeat containing [Source:MGI Symbol;Acc:MGI:2152889]	2196	2221	1758
1767	ENSMUST00000049126	Dner	delta/notch-like EGF repeat containing [Source:MGI Symbol;Acc:MGI:2152889]	2340	2354	1759
1768	ENSMUST00000049146	Ephx4	epoxide hydrolase 4 [Source:MGI Symbol;Acc:MGI:2686228]	1128	1145	1769
1769	ENSMUST00000049146	Ephx4	epoxide hydrolase 4 [Source:MGI Symbol;Acc:MGI:2686228]	688	699	1768
1770	ENSMUST00000049152	Snx10	sorting nexin 10 [Source:MGI Symbol;Acc:MGI:1919232]	663	688	1770
1771	ENSMUST00000049230	Kcnab1	potassium voltage-gated channel, shaker-related subfamily, beta member 1 [Source:MGI Symbol;Acc:MGI:109155]	2939	2956	1771
1772	ENSMUST00000049285	Lrrn1	leucine rich repeat protein 1, neuronal [Source:MGI Symbol;Acc:MGI:106038]	3345	3361	1772
1773	ENSMUST00000049453	Ube3c	ubiquitin protein ligase E3C [Source:MGI Symbol;Acc:MGI:2140998]	4017	4029	1773
1774	ENSMUST00000049470	Tmem183a	transmembrane protein 183A [Source:MGI Symbol;Acc:MGI:1914729]	1551	1570	1774
1775	ENSMUST00000049474	Fbxw8	F-box and WD-40 domain protein 8 [Source:MGI Symbol;Acc:MGI:1923041]	2497	2509	1775
1776	ENSMUST00000049972	Scg2	secretogranin II [Source:MGI Symbol;Acc:MGI:103033]	2028	2040	1776
1777	ENSMUST00000050000	Stxbp1	syntaxin binding protein 1 [Source:MGI Symbol;Acc:MGI:107363]	3413	3432	1797
1778	ENSMUST00000050000	Stxbp1	syntaxin binding protein 1 [Source:MGI Symbol;Acc:MGI:107363]	614	628	1780
1779	ENSMUST00000050000	Stxbp1	syntaxin binding protein 1 [Source:MGI Symbol;Acc:MGI:107363]	2036	2054	1786
1780	ENSMUST00000050000	Stxbp1	syntaxin binding protein 1 [Source:MGI Symbol;Acc:MGI:107363]	2122	2144	1788
1781	ENSMUST00000050000	Stxbp1	syntaxin binding protein 1 [Source:MGI Symbol;Acc:MGI:107363]	3019	3043	1794
1782	ENSMUST00000050000	Stxbp1	syntaxin binding protein 1 [Source:MGI Symbol;Acc:MGI:107363]	2849	2863	1792
1783	ENSMUST00000050000	Stxbp1	syntaxin binding protein 1 [Source:MGI Symbol;Acc:MGI:107363]	2826	2844	1791
1784	ENSMUST00000050000	Stxbp1	syntaxin binding protein 1 [Source:MGI Symbol;Acc:MGI:107363]	635	650	1781
1785	ENSMUST00000050000	Stxbp1	syntaxin binding protein 1 [Source:MGI Symbol;Acc:MGI:107363]	1768	1786	1784
1786	ENSMUST00000050000	Stxbp1	syntaxin binding protein 1 [Source:MGI Symbol;Acc:MGI:107363]	273	296	1778
1787	ENSMUST00000050000	Stxbp1	syntaxin binding protein 1 [Source:MGI Symbol;Acc:MGI:107363]	206	217	1777
1788	ENSMUST00000050000	Stxbp1	syntaxin binding protein 1 [Source:MGI Symbol;Acc:MGI:107363]	2075	2087	1787
1789	ENSMUST00000050000	Stxbp1	syntaxin binding protein 1 [Source:MGI Symbol;Acc:MGI:107363]	3152	3171	1795
1790	ENSMUST00000050000	Stxbp1	syntaxin binding protein 1 [Source:MGI Symbol;Acc:MGI:107363]	2982	3011	1793
1791	ENSMUST00000050000	Stxbp1	syntaxin binding protein 1 [Source:MGI Symbol;Acc:MGI:107363]	3291	3313	1796
1792	ENSMUST00000050000	Stxbp1	syntaxin binding protein 1 [Source:MGI Symbol;Acc:MGI:107363]	2764	2788	1790
1793	ENSMUST00000050000	Stxbp1	syntaxin binding protein 1 [Source:MGI Symbol;Acc:MGI:107363]	1179	1203	1782
1794	ENSMUST00000050000	Stxbp1	syntaxin binding protein 1 [Source:MGI Symbol;Acc:MGI:107363]	2211	2231	1789
1795	ENSMUST00000050000	Stxbp1	syntaxin binding protein 1 [Source:MGI Symbol;Acc:MGI:107363]	1941	1956	1785
1796	ENSMUST00000050000	Stxbp1	syntaxin binding protein 1 [Source:MGI Symbol;Acc:MGI:107363]	1471	1493	1783
1797	ENSMUST00000050000	Stxbp1	syntaxin binding protein 1 [Source:MGI Symbol;Acc:MGI:107363]	510	528	1779
1798	ENSMUST00000050077	Lancl2	LanC (bacterial lantibiotic synthetase component C)-like 2 [Source:MGI Symbol;Acc:MGI:1919085]	2415	2427	1798
1799	ENSMUST00000050078	Sdf4	stromal cell derived factor 4 [Source:MGI Symbol;Acc:MGI:108079]	3679	3691	1799
1800	ENSMUST00000050552	Bzw1	basic leucine zipper and W2 domains 1 [Source:MGI Symbol;Acc:MGI:1914132]	2500	2511	1801
1801	ENSMUST00000050552	Bzw1	basic leucine zipper and W2 domains 1 [Source:MGI Symbol;Acc:MGI:1914132]	2804	2817	1803
1802	ENSMUST00000050552	Bzw1	basic leucine zipper and W2 domains 1 [Source:MGI Symbol;Acc:MGI:1914132]	800	817	1800
1803	ENSMUST00000050552	Bzw1	basic leucine zipper and W2 domains 1 [Source:MGI Symbol;Acc:MGI:1914132]	2630	2654	1802
1804	ENSMUST00000050918	Camk2n1	calcium/calmodulin-dependent protein kinase II inhibitor 1 [Source:MGI Symbol;Acc:MGI:1913509]	2000	2020	1812
1805	ENSMUST00000050918	Camk2n1	calcium/calmodulin-dependent protein kinase II inhibitor 1 [Source:MGI Symbol;Acc:MGI:1913509]	2350	2377	1814
1806	ENSMUST00000050918	Camk2n1	calcium/calmodulin-dependent protein kinase II inhibitor 1 [Source:MGI Symbol;Acc:MGI:1913509]	2279	2323	1813
1807	ENSMUST00000050918	Camk2n1	calcium/calmodulin-dependent protein kinase II inhibitor 1 [Source:MGI Symbol;Acc:MGI:1913509]	1563	1574	1807
1808	ENSMUST00000050918	Camk2n1	calcium/calmodulin-dependent protein kinase II inhibitor 1 [Source:MGI Symbol;Acc:MGI:1913509]	1419	1437	1806
1809	ENSMUST00000050918	Camk2n1	calcium/calmodulin-dependent protein kinase II inhibitor 1 [Source:MGI Symbol;Acc:MGI:1913509]	1720	1740	1809
1810	ENSMUST00000050918	Camk2n1	calcium/calmodulin-dependent protein kinase II inhibitor 1 [Source:MGI Symbol;Acc:MGI:1913509]	1910	1924	1810
1811	ENSMUST00000050918	Camk2n1	calcium/calmodulin-dependent protein kinase II inhibitor 1 [Source:MGI Symbol;Acc:MGI:1913509]	1076	1090	1804
1812	ENSMUST00000050918	Camk2n1	calcium/calmodulin-dependent protein kinase II inhibitor 1 [Source:MGI Symbol;Acc:MGI:1913509]	1962	1978	1811
1813	ENSMUST00000050918	Camk2n1	calcium/calmodulin-dependent protein kinase II inhibitor 1 [Source:MGI Symbol;Acc:MGI:1913509]	1222	1237	1805
1814	ENSMUST00000050918	Camk2n1	calcium/calmodulin-dependent protein kinase II inhibitor 1 [Source:MGI Symbol;Acc:MGI:1913509]	1698	1710	1808
1815	ENSMUST00000051145	Wdr47	WD repeat domain 47 [Source:MGI Symbol;Acc:MGI:2139593]	3713	3732	1817
1816	ENSMUST00000051145	Wdr47	WD repeat domain 47 [Source:MGI Symbol;Acc:MGI:2139593]	3342	3354	1816
1817	ENSMUST00000051145	Wdr47	WD repeat domain 47 [Source:MGI Symbol;Acc:MGI:2139593]	3112	3129	1815
1818	ENSMUST00000051454	Fam171b	family with sequence similarity 171, member B [Source:MGI Symbol;Acc:MGI:2444579]	1911	1923	1818
1819	ENSMUST00000051454	Fam171b	family with sequence similarity 171, member B [Source:MGI Symbol;Acc:MGI:2444579]	4440	4452	1824
1820	ENSMUST00000051454	Fam171b	family with sequence similarity 171, member B [Source:MGI Symbol;Acc:MGI:2444579]	4365	4378	1822
1821	ENSMUST00000051454	Fam171b	family with sequence similarity 171, member B [Source:MGI Symbol;Acc:MGI:2444579]	4047	4066	1820
1822	ENSMUST00000051454	Fam171b	family with sequence similarity 171, member B [Source:MGI Symbol;Acc:MGI:2444579]	4669	4687	1825
1823	ENSMUST00000051454	Fam171b	family with sequence similarity 171, member B [Source:MGI Symbol;Acc:MGI:2444579]	4404	4424	1823
1824	ENSMUST00000051454	Fam171b	family with sequence similarity 171, member B [Source:MGI Symbol;Acc:MGI:2444579]	5505	5516	1831
1825	ENSMUST00000051454	Fam171b	family with sequence similarity 171, member B [Source:MGI Symbol;Acc:MGI:2444579]	4171	4190	1821
1826	ENSMUST00000051454	Fam171b	family with sequence similarity 171, member B [Source:MGI Symbol;Acc:MGI:2444579]	5399	5420	1830
1827	ENSMUST00000051454	Fam171b	family with sequence similarity 171, member B [Source:MGI Symbol;Acc:MGI:2444579]	5087	5107	1828
1828	ENSMUST00000051454	Fam171b	family with sequence similarity 171, member B [Source:MGI Symbol;Acc:MGI:2444579]	5068	5080	1827
1829	ENSMUST00000051454	Fam171b	family with sequence similarity 171, member B [Source:MGI Symbol;Acc:MGI:2444579]	2989	3006	1819
1830	ENSMUST00000051454	Fam171b	family with sequence similarity 171, member B [Source:MGI Symbol;Acc:MGI:2444579]	4971	4990	1826
1831	ENSMUST00000051454	Fam171b	family with sequence similarity 171, member B [Source:MGI Symbol;Acc:MGI:2444579]	5333	5354	1829
1832	ENSMUST00000051477	Cdc42	cell division cycle 42 [Source:MGI Symbol;Acc:MGI:106211]	1934	1949	1837
1833	ENSMUST00000051477	Cdc42	cell division cycle 42 [Source:MGI Symbol;Acc:MGI:106211]	1740	1752	1835
1834	ENSMUST00000051477	Cdc42	cell division cycle 42 [Source:MGI Symbol;Acc:MGI:106211]	1825	1837	1836
1835	ENSMUST00000051477	Cdc42	cell division cycle 42 [Source:MGI Symbol;Acc:MGI:106211]	1130	1142	1834
1836	ENSMUST00000051477	Cdc42	cell division cycle 42 [Source:MGI Symbol;Acc:MGI:106211]	2059	2073	1838
1837	ENSMUST00000051477	Cdc42	cell division cycle 42 [Source:MGI Symbol;Acc:MGI:106211]	1099	1115	1833
1838	ENSMUST00000051477	Cdc42	cell division cycle 42 [Source:MGI Symbol;Acc:MGI:106211]	715	727	1832
1839	ENSMUST00000052539	Rusc1	RUN and SH3 domain containing 1 [Source:MGI Symbol;Acc:MGI:1919546]	3112	3131	1839
1840	ENSMUST00000053015	Pcbp1	poly(rC) binding protein 1 [Source:MGI Symbol;Acc:MGI:1345635]	619	631	1841
1841	ENSMUST00000053015	Pcbp1	poly(rC) binding protein 1 [Source:MGI Symbol;Acc:MGI:1345635]	1450	1475	1846
1842	ENSMUST00000053015	Pcbp1	poly(rC) binding protein 1 [Source:MGI Symbol;Acc:MGI:1345635]	935	952	1842
1843	ENSMUST00000053015	Pcbp1	poly(rC) binding protein 1 [Source:MGI Symbol;Acc:MGI:1345635]	451	471	1840
1844	ENSMUST00000053015	Pcbp1	poly(rC) binding protein 1 [Source:MGI Symbol;Acc:MGI:1345635]	1264	1281	1844
1845	ENSMUST00000053015	Pcbp1	poly(rC) binding protein 1 [Source:MGI Symbol;Acc:MGI:1345635]	1027	1038	1843
1846	ENSMUST00000053015	Pcbp1	poly(rC) binding protein 1 [Source:MGI Symbol;Acc:MGI:1345635]	1387	1401	1845
1847	ENSMUST00000053015	Pcbp1	poly(rC) binding protein 1 [Source:MGI Symbol;Acc:MGI:1345635]	1657	1689	1847
1848	ENSMUST00000053015	Pcbp1	poly(rC) binding protein 1 [Source:MGI Symbol;Acc:MGI:1345635]	1774	1791	1848
1849	ENSMUST00000053087	Klhl23	kelch-like 23 [Source:MGI Symbol;Acc:MGI:2683536]	2931	2942	1851
1850	ENSMUST00000053087	Klhl23	kelch-like 23 [Source:MGI Symbol;Acc:MGI:2683536]	3911	3931	1853
1851	ENSMUST00000053087	Klhl23	kelch-like 23 [Source:MGI Symbol;Acc:MGI:2683536]	2234	2248	1850
1852	ENSMUST00000053087	Klhl23	kelch-like 23 [Source:MGI Symbol;Acc:MGI:2683536]	3788	3807	1852
1853	ENSMUST00000053087	Klhl23	kelch-like 23 [Source:MGI Symbol;Acc:MGI:2683536]	1206	1223	1849
1854	ENSMUST00000053426	Pptc7	PTC7 protein phosphatase homolog [Source:MGI Symbol;Acc:MGI:2444593]	3184	3196	1854
1855	ENSMUST00000053681	Frrs1l	ferric-chelate reductase 1 like [Source:MGI Symbol;Acc:MGI:2442704]	6693	6705	1857
1856	ENSMUST00000053681	Frrs1l	ferric-chelate reductase 1 like [Source:MGI Symbol;Acc:MGI:2442704]	4638	4650	1855
1857	ENSMUST00000053681	Frrs1l	ferric-chelate reductase 1 like [Source:MGI Symbol;Acc:MGI:2442704]	6275	6287	1856
1858	ENSMUST00000053872	Cdc42se1	CDC42 small effector 1 [Source:MGI Symbol;Acc:MGI:1889510]	2578	2590	1858
1859	ENSMUST00000055676	S1pr1	sphingosine-1-phosphate receptor 1 [Source:MGI Symbol;Acc:MGI:1096355]	2018	2030	1862
1860	ENSMUST00000055676	S1pr1	sphingosine-1-phosphate receptor 1 [Source:MGI Symbol;Acc:MGI:1096355]	2350	2361	1863
1861	ENSMUST00000055676	S1pr1	sphingosine-1-phosphate receptor 1 [Source:MGI Symbol;Acc:MGI:1096355]	2454	2465	1864
1862	ENSMUST00000055676	S1pr1	sphingosine-1-phosphate receptor 1 [Source:MGI Symbol;Acc:MGI:1096355]	2591	2604	1865
1863	ENSMUST00000055676	S1pr1	sphingosine-1-phosphate receptor 1 [Source:MGI Symbol;Acc:MGI:1096355]	2640	2657	1866
1864	ENSMUST00000055676	S1pr1	sphingosine-1-phosphate receptor 1 [Source:MGI Symbol;Acc:MGI:1096355]	2659	2671	1867
1865	ENSMUST00000055676	S1pr1	sphingosine-1-phosphate receptor 1 [Source:MGI Symbol;Acc:MGI:1096355]	2759	2774	1868
1866	ENSMUST00000055676	S1pr1	sphingosine-1-phosphate receptor 1 [Source:MGI Symbol;Acc:MGI:1096355]	2802	2823	1869
1867	ENSMUST00000055676	S1pr1	sphingosine-1-phosphate receptor 1 [Source:MGI Symbol;Acc:MGI:1096355]	2852	2865	1870
1868	ENSMUST00000055676	S1pr1	sphingosine-1-phosphate receptor 1 [Source:MGI Symbol;Acc:MGI:1096355]	1318	1330	1861
1869	ENSMUST00000055676	S1pr1	sphingosine-1-phosphate receptor 1 [Source:MGI Symbol;Acc:MGI:1096355]	366	385	1859
1870	ENSMUST00000055676	S1pr1	sphingosine-1-phosphate receptor 1 [Source:MGI Symbol;Acc:MGI:1096355]	696	708	1860
1871	ENSMUST00000055808	Ywhag	tyrosine 3-monooxygenase/tryptophan 5-monooxygenase activation protein, gamma polypeptide [Source:MGI Symbol;Acc:MGI:108109]	1443	1471	1885
1872	ENSMUST00000055808	Ywhag	tyrosine 3-monooxygenase/tryptophan 5-monooxygenase activation protein, gamma polypeptide [Source:MGI Symbol;Acc:MGI:108109]	422	439	1873
1873	ENSMUST00000055808	Ywhag	tyrosine 3-monooxygenase/tryptophan 5-monooxygenase activation protein, gamma polypeptide [Source:MGI Symbol;Acc:MGI:108109]	1276	1290	1881
1874	ENSMUST00000055808	Ywhag	tyrosine 3-monooxygenase/tryptophan 5-monooxygenase activation protein, gamma polypeptide [Source:MGI Symbol;Acc:MGI:108109]	1376	1406	1884
1875	ENSMUST00000055808	Ywhag	tyrosine 3-monooxygenase/tryptophan 5-monooxygenase activation protein, gamma polypeptide [Source:MGI Symbol;Acc:MGI:108109]	1764	1783	1887
1876	ENSMUST00000055808	Ywhag	tyrosine 3-monooxygenase/tryptophan 5-monooxygenase activation protein, gamma polypeptide [Source:MGI Symbol;Acc:MGI:108109]	3384	3398	1910
1877	ENSMUST00000055808	Ywhag	tyrosine 3-monooxygenase/tryptophan 5-monooxygenase activation protein, gamma polypeptide [Source:MGI Symbol;Acc:MGI:108109]	3472	3488	1912
1878	ENSMUST00000055808	Ywhag	tyrosine 3-monooxygenase/tryptophan 5-monooxygenase activation protein, gamma polypeptide [Source:MGI Symbol;Acc:MGI:108109]	2661	2682	1901
1879	ENSMUST00000055808	Ywhag	tyrosine 3-monooxygenase/tryptophan 5-monooxygenase activation protein, gamma polypeptide [Source:MGI Symbol;Acc:MGI:108109]	2641	2655	1900
1880	ENSMUST00000055808	Ywhag	tyrosine 3-monooxygenase/tryptophan 5-monooxygenase activation protein, gamma polypeptide [Source:MGI Symbol;Acc:MGI:108109]	3052	3068	1906
1881	ENSMUST00000055808	Ywhag	tyrosine 3-monooxygenase/tryptophan 5-monooxygenase activation protein, gamma polypeptide [Source:MGI Symbol;Acc:MGI:108109]	191	202	1871
1882	ENSMUST00000055808	Ywhag	tyrosine 3-monooxygenase/tryptophan 5-monooxygenase activation protein, gamma polypeptide [Source:MGI Symbol;Acc:MGI:108109]	3422	3469	1911
1883	ENSMUST00000055808	Ywhag	tyrosine 3-monooxygenase/tryptophan 5-monooxygenase activation protein, gamma polypeptide [Source:MGI Symbol;Acc:MGI:108109]	1333	1349	1882
1884	ENSMUST00000055808	Ywhag	tyrosine 3-monooxygenase/tryptophan 5-monooxygenase activation protein, gamma polypeptide [Source:MGI Symbol;Acc:MGI:108109]	2367	2392	1898
1885	ENSMUST00000055808	Ywhag	tyrosine 3-monooxygenase/tryptophan 5-monooxygenase activation protein, gamma polypeptide [Source:MGI Symbol;Acc:MGI:108109]	255	273	1872
1886	ENSMUST00000055808	Ywhag	tyrosine 3-monooxygenase/tryptophan 5-monooxygenase activation protein, gamma polypeptide [Source:MGI Symbol;Acc:MGI:108109]	3249	3267	1909
1887	ENSMUST00000055808	Ywhag	tyrosine 3-monooxygenase/tryptophan 5-monooxygenase activation protein, gamma polypeptide [Source:MGI Symbol;Acc:MGI:108109]	2688	2707	1902
1888	ENSMUST00000055808	Ywhag	tyrosine 3-monooxygenase/tryptophan 5-monooxygenase activation protein, gamma polypeptide [Source:MGI Symbol;Acc:MGI:108109]	1355	1368	1883
1889	ENSMUST00000055808	Ywhag	tyrosine 3-monooxygenase/tryptophan 5-monooxygenase activation protein, gamma polypeptide [Source:MGI Symbol;Acc:MGI:108109]	2173	2199	1895
1890	ENSMUST00000055808	Ywhag	tyrosine 3-monooxygenase/tryptophan 5-monooxygenase activation protein, gamma polypeptide [Source:MGI Symbol;Acc:MGI:108109]	1514	1544	1886
1891	ENSMUST00000055808	Ywhag	tyrosine 3-monooxygenase/tryptophan 5-monooxygenase activation protein, gamma polypeptide [Source:MGI Symbol;Acc:MGI:108109]	2569	2585	1899
1892	ENSMUST00000055808	Ywhag	tyrosine 3-monooxygenase/tryptophan 5-monooxygenase activation protein, gamma polypeptide [Source:MGI Symbol;Acc:MGI:108109]	1080	1092	1879
1893	ENSMUST00000055808	Ywhag	tyrosine 3-monooxygenase/tryptophan 5-monooxygenase activation protein, gamma polypeptide [Source:MGI Symbol;Acc:MGI:108109]	1171	1187	1880
1894	ENSMUST00000055808	Ywhag	tyrosine 3-monooxygenase/tryptophan 5-monooxygenase activation protein, gamma polypeptide [Source:MGI Symbol;Acc:MGI:108109]	3024	3038	1905
1895	ENSMUST00000055808	Ywhag	tyrosine 3-monooxygenase/tryptophan 5-monooxygenase activation protein, gamma polypeptide [Source:MGI Symbol;Acc:MGI:108109]	2735	2786	1903
1896	ENSMUST00000055808	Ywhag	tyrosine 3-monooxygenase/tryptophan 5-monooxygenase activation protein, gamma polypeptide [Source:MGI Symbol;Acc:MGI:108109]	3141	3161	1908
1897	ENSMUST00000055808	Ywhag	tyrosine 3-monooxygenase/tryptophan 5-monooxygenase activation protein, gamma polypeptide [Source:MGI Symbol;Acc:MGI:108109]	867	889	1877
1898	ENSMUST00000055808	Ywhag	tyrosine 3-monooxygenase/tryptophan 5-monooxygenase activation protein, gamma polypeptide [Source:MGI Symbol;Acc:MGI:108109]	1007	1024	1878
1899	ENSMUST00000055808	Ywhag	tyrosine 3-monooxygenase/tryptophan 5-monooxygenase activation protein, gamma polypeptide [Source:MGI Symbol;Acc:MGI:108109]	2893	2930	1904
1900	ENSMUST00000055808	Ywhag	tyrosine 3-monooxygenase/tryptophan 5-monooxygenase activation protein, gamma polypeptide [Source:MGI Symbol;Acc:MGI:108109]	3070	3089	1907
1901	ENSMUST00000055808	Ywhag	tyrosine 3-monooxygenase/tryptophan 5-monooxygenase activation protein, gamma polypeptide [Source:MGI Symbol;Acc:MGI:108109]	2234	2253	1897
1902	ENSMUST00000055808	Ywhag	tyrosine 3-monooxygenase/tryptophan 5-monooxygenase activation protein, gamma polypeptide [Source:MGI Symbol;Acc:MGI:108109]	2206	2219	1896
1903	ENSMUST00000055808	Ywhag	tyrosine 3-monooxygenase/tryptophan 5-monooxygenase activation protein, gamma polypeptide [Source:MGI Symbol;Acc:MGI:108109]	1801	1814	1888
1904	ENSMUST00000055808	Ywhag	tyrosine 3-monooxygenase/tryptophan 5-monooxygenase activation protein, gamma polypeptide [Source:MGI Symbol;Acc:MGI:108109]	2014	2033	1892
1905	ENSMUST00000055808	Ywhag	tyrosine 3-monooxygenase/tryptophan 5-monooxygenase activation protein, gamma polypeptide [Source:MGI Symbol;Acc:MGI:108109]	553	572	1874
1906	ENSMUST00000055808	Ywhag	tyrosine 3-monooxygenase/tryptophan 5-monooxygenase activation protein, gamma polypeptide [Source:MGI Symbol;Acc:MGI:108109]	777	797	1876
1907	ENSMUST00000055808	Ywhag	tyrosine 3-monooxygenase/tryptophan 5-monooxygenase activation protein, gamma polypeptide [Source:MGI Symbol;Acc:MGI:108109]	1912	1931	1891
1908	ENSMUST00000055808	Ywhag	tyrosine 3-monooxygenase/tryptophan 5-monooxygenase activation protein, gamma polypeptide [Source:MGI Symbol;Acc:MGI:108109]	2117	2135	1894
1909	ENSMUST00000055808	Ywhag	tyrosine 3-monooxygenase/tryptophan 5-monooxygenase activation protein, gamma polypeptide [Source:MGI Symbol;Acc:MGI:108109]	1816	1860	1889
1910	ENSMUST00000055808	Ywhag	tyrosine 3-monooxygenase/tryptophan 5-monooxygenase activation protein, gamma polypeptide [Source:MGI Symbol;Acc:MGI:108109]	2063	2077	1893
1911	ENSMUST00000055808	Ywhag	tyrosine 3-monooxygenase/tryptophan 5-monooxygenase activation protein, gamma polypeptide [Source:MGI Symbol;Acc:MGI:108109]	1878	1898	1890
1912	ENSMUST00000055808	Ywhag	tyrosine 3-monooxygenase/tryptophan 5-monooxygenase activation protein, gamma polypeptide [Source:MGI Symbol;Acc:MGI:108109]	654	667	1875
1913	ENSMUST00000055946	Gpr158	G protein-coupled receptor 158 [Source:MGI Symbol;Acc:MGI:2441697]	3118	3130	1913
1914	ENSMUST00000055946	Gpr158	G protein-coupled receptor 158 [Source:MGI Symbol;Acc:MGI:2441697]	6579	6593	1915
1915	ENSMUST00000055946	Gpr158	G protein-coupled receptor 158 [Source:MGI Symbol;Acc:MGI:2441697]	6837	6856	1916
1916	ENSMUST00000055946	Gpr158	G protein-coupled receptor 158 [Source:MGI Symbol;Acc:MGI:2441697]	6519	6540	1914
1917	ENSMUST00000055990	Eef1a2	eukaryotic translation elongation factor 1 alpha 2 [Source:MGI Symbol;Acc:MGI:1096317]	1858	1871	1930
1918	ENSMUST00000055990	Eef1a2	eukaryotic translation elongation factor 1 alpha 2 [Source:MGI Symbol;Acc:MGI:1096317]	1103	1136	1923
1919	ENSMUST00000055990	Eef1a2	eukaryotic translation elongation factor 1 alpha 2 [Source:MGI Symbol;Acc:MGI:1096317]	1278	1306	1924
1920	ENSMUST00000055990	Eef1a2	eukaryotic translation elongation factor 1 alpha 2 [Source:MGI Symbol;Acc:MGI:1096317]	1653	1666	1928
1921	ENSMUST00000055990	Eef1a2	eukaryotic translation elongation factor 1 alpha 2 [Source:MGI Symbol;Acc:MGI:1096317]	1491	1506	1927
1922	ENSMUST00000055990	Eef1a2	eukaryotic translation elongation factor 1 alpha 2 [Source:MGI Symbol;Acc:MGI:1096317]	1310	1327	1925
1923	ENSMUST00000055990	Eef1a2	eukaryotic translation elongation factor 1 alpha 2 [Source:MGI Symbol;Acc:MGI:1096317]	940	958	1921
1924	ENSMUST00000055990	Eef1a2	eukaryotic translation elongation factor 1 alpha 2 [Source:MGI Symbol;Acc:MGI:1096317]	979	996	1922
1925	ENSMUST00000055990	Eef1a2	eukaryotic translation elongation factor 1 alpha 2 [Source:MGI Symbol;Acc:MGI:1096317]	1457	1474	1926
1926	ENSMUST00000055990	Eef1a2	eukaryotic translation elongation factor 1 alpha 2 [Source:MGI Symbol;Acc:MGI:1096317]	405	416	1918
1927	ENSMUST00000055990	Eef1a2	eukaryotic translation elongation factor 1 alpha 2 [Source:MGI Symbol;Acc:MGI:1096317]	1723	1740	1929
1928	ENSMUST00000055990	Eef1a2	eukaryotic translation elongation factor 1 alpha 2 [Source:MGI Symbol;Acc:MGI:1096317]	1996	2008	1931
1929	ENSMUST00000055990	Eef1a2	eukaryotic translation elongation factor 1 alpha 2 [Source:MGI Symbol;Acc:MGI:1096317]	573	591	1920
1930	ENSMUST00000055990	Eef1a2	eukaryotic translation elongation factor 1 alpha 2 [Source:MGI Symbol;Acc:MGI:1096317]	448	459	1919
1931	ENSMUST00000055990	Eef1a2	eukaryotic translation elongation factor 1 alpha 2 [Source:MGI Symbol;Acc:MGI:1096317]	354	370	1917
1932	ENSMUST00000056355	Nat8l	N-acetyltransferase 8-like [Source:MGI Symbol;Acc:MGI:2447776]	2653	2673	1933
1933	ENSMUST00000056355	Nat8l	N-acetyltransferase 8-like [Source:MGI Symbol;Acc:MGI:2447776]	1751	1771	1932
1934	ENSMUST00000056355	Nat8l	N-acetyltransferase 8-like [Source:MGI Symbol;Acc:MGI:2447776]	3658	3669	1934
1935	ENSMUST00000056398	Lsm8	LSM8 homolog, U6 small nuclear RNA associated [Source:MGI Symbol;Acc:MGI:1923772]	75	88	1935
1936	ENSMUST00000056403	H1f10	H1.10 linker histone [Source:MGI Symbol;Acc:MGI:2685307]	515	535	1936
1937	ENSMUST00000056578	Bri3	brain protein I3 [Source:MGI Symbol;Acc:MGI:1933174]	535	552	1938
1938	ENSMUST00000056578	Bri3	brain protein I3 [Source:MGI Symbol;Acc:MGI:1933174]	252	264	1937
1939	ENSMUST00000057627	Spata2	spermatogenesis associated 2 [Source:MGI Symbol;Acc:MGI:2146885]	2119	2131	1939
1940	ENSMUST00000057792	Pon2	paraoxonase 2 [Source:MGI Symbol;Acc:MGI:106687]	276	289	1940
1941	ENSMUST00000057829	Mrpl50	mitochondrial ribosomal protein L50 [Source:MGI Symbol;Acc:MGI:107329]	1754	1766	1941
1942	ENSMUST00000057935	Slc25a44	solute carrier family 25, member 44 [Source:MGI Symbol;Acc:MGI:2444391]	3102	3114	1942
1943	ENSMUST00000058137	Rabl6	RAB, member RAS oncogene family-like 6 [Source:MGI Symbol;Acc:MGI:2442633]	158	170	1943
1944	ENSMUST00000058230	Ensa	endosulfine alpha [Source:MGI Symbol;Acc:MGI:1891189]	465	485	1945
1945	ENSMUST00000058230	Ensa	endosulfine alpha [Source:MGI Symbol;Acc:MGI:1891189]	870	881	1947
1946	ENSMUST00000058230	Ensa	endosulfine alpha [Source:MGI Symbol;Acc:MGI:1891189]	273	291	1944
1947	ENSMUST00000058230	Ensa	endosulfine alpha [Source:MGI Symbol;Acc:MGI:1891189]	1080	1097	1948
1948	ENSMUST00000058230	Ensa	endosulfine alpha [Source:MGI Symbol;Acc:MGI:1891189]	465	485	1945
1949	ENSMUST00000058230	Ensa	endosulfine alpha [Source:MGI Symbol;Acc:MGI:1891189]	669	690	1946
1950	ENSMUST00000058351	Pgm1	phosphoglucomutase 1 [Source:MGI Symbol;Acc:MGI:97565]	1985	1997	1949
1951	ENSMUST00000058437	Rpl7	ribosomal protein L7 [Source:MGI Symbol;Acc:MGI:98073]	982	997	1954
1952	ENSMUST00000058437	Rpl7	ribosomal protein L7 [Source:MGI Symbol;Acc:MGI:98073]	956	981	1953
1953	ENSMUST00000058437	Rpl7	ribosomal protein L7 [Source:MGI Symbol;Acc:MGI:98073]	835	855	1952
1954	ENSMUST00000058437	Rpl7	ribosomal protein L7 [Source:MGI Symbol;Acc:MGI:98073]	735	755	1950
1955	ENSMUST00000058437	Rpl7	ribosomal protein L7 [Source:MGI Symbol;Acc:MGI:98073]	1052	1080	1955
1956	ENSMUST00000058437	Rpl7	ribosomal protein L7 [Source:MGI Symbol;Acc:MGI:98073]	761	785	1951
1957	ENSMUST00000058472	Svop	SV2 related protein [Source:MGI Symbol;Acc:MGI:1915916]	2516	2529	1961
1958	ENSMUST00000058472	Svop	SV2 related protein [Source:MGI Symbol;Acc:MGI:1915916]	3238	3256	1965
1959	ENSMUST00000058472	Svop	SV2 related protein [Source:MGI Symbol;Acc:MGI:1915916]	569	581	1956
1960	ENSMUST00000058472	Svop	SV2 related protein [Source:MGI Symbol;Acc:MGI:1915916]	1098	1110	1958
1961	ENSMUST00000058472	Svop	SV2 related protein [Source:MGI Symbol;Acc:MGI:1915916]	1623	1646	1959
1962	ENSMUST00000058472	Svop	SV2 related protein [Source:MGI Symbol;Acc:MGI:1915916]	1046	1065	1957
1963	ENSMUST00000058472	Svop	SV2 related protein [Source:MGI Symbol;Acc:MGI:1915916]	2690	2709	1963
1964	ENSMUST00000058472	Svop	SV2 related protein [Source:MGI Symbol;Acc:MGI:1915916]	2413	2427	1960
1965	ENSMUST00000058472	Svop	SV2 related protein [Source:MGI Symbol;Acc:MGI:1915916]	2602	2620	1962
1966	ENSMUST00000058472	Svop	SV2 related protein [Source:MGI Symbol;Acc:MGI:1915916]	2710	2729	1964
1967	ENSMUST00000058550	Ccni	cyclin I [Source:MGI Symbol;Acc:MGI:1341077]	2758	2770	1978
1968	ENSMUST00000058550	Ccni	cyclin I [Source:MGI Symbol;Acc:MGI:1341077]	923	934	1967
1969	ENSMUST00000058550	Ccni	cyclin I [Source:MGI Symbol;Acc:MGI:1341077]	2034	2056	1970
1970	ENSMUST00000058550	Ccni	cyclin I [Source:MGI Symbol;Acc:MGI:1341077]	2076	2094	1971
1971	ENSMUST00000058550	Ccni	cyclin I [Source:MGI Symbol;Acc:MGI:1341077]	1267	1279	1968
1972	ENSMUST00000058550	Ccni	cyclin I [Source:MGI Symbol;Acc:MGI:1341077]	2480	2501	1975
1973	ENSMUST00000058550	Ccni	cyclin I [Source:MGI Symbol;Acc:MGI:1341077]	2588	2613	1976
1974	ENSMUST00000058550	Ccni	cyclin I [Source:MGI Symbol;Acc:MGI:1341077]	2622	2637	1977
1975	ENSMUST00000058550	Ccni	cyclin I [Source:MGI Symbol;Acc:MGI:1341077]	2196	2216	1972
1976	ENSMUST00000058550	Ccni	cyclin I [Source:MGI Symbol;Acc:MGI:1341077]	2391	2410	1974
1977	ENSMUST00000058550	Ccni	cyclin I [Source:MGI Symbol;Acc:MGI:1341077]	2270	2284	1973
1978	ENSMUST00000058550	Ccni	cyclin I [Source:MGI Symbol;Acc:MGI:1341077]	695	714	1966
1979	ENSMUST00000058550	Ccni	cyclin I [Source:MGI Symbol;Acc:MGI:1341077]	1912	1930	1969
1980	ENSMUST00000058754	Zmpste24	zinc metallopeptidase, STE24 [Source:MGI Symbol;Acc:MGI:1890508]	2179	2197	1979
1981	ENSMUST00000058943	Ankrd34a	ankyrin repeat domain 34A [Source:MGI Symbol;Acc:MGI:3617846]	1424	1437	1981
1982	ENSMUST00000058943	Ankrd34a	ankyrin repeat domain 34A [Source:MGI Symbol;Acc:MGI:3617846]	465	481	1980
1983	ENSMUST00000058981	Lxn	latexin [Source:MGI Symbol;Acc:MGI:107633]	1022	1033	1982
1984	ENSMUST00000058994	Tram1l1	translocation associated membrane protein 1-like 1 [Source:MGI Symbol;Acc:MGI:2443503]	1908	1925	1984
1985	ENSMUST00000058994	Tram1l1	translocation associated membrane protein 1-like 1 [Source:MGI Symbol;Acc:MGI:2443503]	1788	1800	1983
1986	ENSMUST00000059049	Lrrc4c	leucine rich repeat containing 4C [Source:MGI Symbol;Acc:MGI:2442636]	1453	1465	1985
1987	ENSMUST00000059080	Rps21	ribosomal protein S21 [Source:MGI Symbol;Acc:MGI:1913731]	153	170	1986
1988	ENSMUST00000059462	Chmp3	charged multivesicular body protein 3 [Source:MGI Symbol;Acc:MGI:1913950]	2101	2114	1987
1989	ENSMUST00000059462	Chmp3	charged multivesicular body protein 3 [Source:MGI Symbol;Acc:MGI:1913950]	2551	2564	1988
1990	ENSMUST00000059472	Mat2a	methionine adenosyltransferase II, alpha [Source:MGI Symbol;Acc:MGI:2443731]	90	102	1989
1991	ENSMUST00000059472	Mat2a	methionine adenosyltransferase II, alpha [Source:MGI Symbol;Acc:MGI:2443731]	2193	2208	1991
1992	ENSMUST00000059472	Mat2a	methionine adenosyltransferase II, alpha [Source:MGI Symbol;Acc:MGI:2443731]	1746	1758	1990
1993	ENSMUST00000059539	Nap1l5	nucleosome assembly protein 1-like 5 [Source:MGI Symbol;Acc:MGI:1923555]	801	820	1994
1994	ENSMUST00000059539	Nap1l5	nucleosome assembly protein 1-like 5 [Source:MGI Symbol;Acc:MGI:1923555]	1642	1665	2007
1995	ENSMUST00000059539	Nap1l5	nucleosome assembly protein 1-like 5 [Source:MGI Symbol;Acc:MGI:1923555]	1521	1541	2006
1996	ENSMUST00000059539	Nap1l5	nucleosome assembly protein 1-like 5 [Source:MGI Symbol;Acc:MGI:1923555]	639	654	1993
1997	ENSMUST00000059539	Nap1l5	nucleosome assembly protein 1-like 5 [Source:MGI Symbol;Acc:MGI:1923555]	522	539	1992
1998	ENSMUST00000059539	Nap1l5	nucleosome assembly protein 1-like 5 [Source:MGI Symbol;Acc:MGI:1923555]	1300	1320	2002
[truncated: 1,399 more rows]
