# Supplementary material for: Sex-specific transcriptomic and epitranscriptomic signatures of PTSD-like fear acquisition
Source: iScience. 2022 Aug 2;25(9):104861. doi: 10.1016/j.isci.2022.104861 (PMC9418440; doi:10.1016/j.isci.2022.104861)
Supplement: Table S10. Differentially modified transcripts in female mice, related to Figure 2 [file mmc8.xlsx]

## Sheet: Sheet1
Table S10. Differentially modified transcripts in female mice, Related to Figure 2.
	ensembl_transcript_id	external_gene_name	description	Start	End	ID
1	ENSMUST00000000199	Ncs1	neuronal calcium sensor 1 [Source:MGI Symbol;Acc:MGI:109166]	3525	3536	1
2	ENSMUST00000000199	Ncs1	neuronal calcium sensor 1 [Source:MGI Symbol;Acc:MGI:109166]	4054	4077	2
3	ENSMUST00000000314	Cdh4	cadherin 4 [Source:MGI Symbol;Acc:MGI:99218]	5276	5288	4
4	ENSMUST00000000314	Cdh4	cadherin 4 [Source:MGI Symbol;Acc:MGI:99218]	4077	4091	3
5	ENSMUST00000001412	Vps50	VPS50 EARP/GARPII complex subunit [Source:MGI Symbol;Acc:MGI:1920538]	1229	1241	5
6	ENSMUST00000001452	Cct3	chaperonin containing Tcp1, subunit 3 (gamma) [Source:MGI Symbol;Acc:MGI:104708]	1659	1671	6
7	ENSMUST00000001460	Snd1	staphylococcal nuclease and tudor domain containing 1 [Source:MGI Symbol;Acc:MGI:1929266]	1121	1133	7
8	ENSMUST00000002487	Braf	Braf transforming gene [Source:MGI Symbol;Acc:MGI:88190]	9009	9021	8
9	ENSMUST00000002487	Braf	Braf transforming gene [Source:MGI Symbol;Acc:MGI:88190]	9314	9327	10
10	ENSMUST00000002487	Braf	Braf transforming gene [Source:MGI Symbol;Acc:MGI:88190]	9026	9038	9
11	ENSMUST00000004133	Brinp2	bone morphogenic protein/retinoic acid inducible neural-specific 2 [Source:MGI Symbol;Acc:MGI:2443333]	1211	1225	11
12	ENSMUST00000004134	Gstm5	glutathione S-transferase, mu 5 [Source:MGI Symbol;Acc:MGI:1309466]	829	844	16
13	ENSMUST00000004134	Gstm5	glutathione S-transferase, mu 5 [Source:MGI Symbol;Acc:MGI:1309466]	288	308	13
14	ENSMUST00000004134	Gstm5	glutathione S-transferase, mu 5 [Source:MGI Symbol;Acc:MGI:1309466]	126	145	12
15	ENSMUST00000004134	Gstm5	glutathione S-transferase, mu 5 [Source:MGI Symbol;Acc:MGI:1309466]	443	463	15
16	ENSMUST00000004134	Gstm5	glutathione S-transferase, mu 5 [Source:MGI Symbol;Acc:MGI:1309466]	355	373	14
17	ENSMUST00000004140	Gstm1	glutathione S-transferase, mu 1 [Source:MGI Symbol;Acc:MGI:95860]	236	253	18
18	ENSMUST00000004140	Gstm1	glutathione S-transferase, mu 1 [Source:MGI Symbol;Acc:MGI:95860]	682	709	23
19	ENSMUST00000004140	Gstm1	glutathione S-transferase, mu 1 [Source:MGI Symbol;Acc:MGI:95860]	203	224	17
20	ENSMUST00000004140	Gstm1	glutathione S-transferase, mu 1 [Source:MGI Symbol;Acc:MGI:95860]	725	742	24
21	ENSMUST00000004140	Gstm1	glutathione S-transferase, mu 1 [Source:MGI Symbol;Acc:MGI:95860]	645	664	22
22	ENSMUST00000004140	Gstm1	glutathione S-transferase, mu 1 [Source:MGI Symbol;Acc:MGI:95860]	424	444	19
23	ENSMUST00000004140	Gstm1	glutathione S-transferase, mu 1 [Source:MGI Symbol;Acc:MGI:95860]	925	949	25
24	ENSMUST00000004140	Gstm1	glutathione S-transferase, mu 1 [Source:MGI Symbol;Acc:MGI:95860]	448	460	20
25	ENSMUST00000004140	Gstm1	glutathione S-transferase, mu 1 [Source:MGI Symbol;Acc:MGI:95860]	585	605	21
26	ENSMUST00000004396	Atp6v1f	ATPase, H+ transporting, lysosomal V1 subunit F [Source:MGI Symbol;Acc:MGI:1913394]	482	494	27
27	ENSMUST00000004396	Atp6v1f	ATPase, H+ transporting, lysosomal V1 subunit F [Source:MGI Symbol;Acc:MGI:1913394]	199	211	26
28	ENSMUST00000005017	Hdgf	heparin binding growth factor [Source:MGI Symbol;Acc:MGI:1194494]	1107	1119	28
29	ENSMUST00000005017	Hdgf	heparin binding growth factor [Source:MGI Symbol;Acc:MGI:1194494]	2088	2104	29
30	ENSMUST00000005234	Wdr1	WD repeat domain 1 [Source:MGI Symbol;Acc:MGI:1337100]	2871	2888	30
31	ENSMUST00000005509	Stx1a	syntaxin 1A (brain) [Source:MGI Symbol;Acc:MGI:109355]	324	341	32
32	ENSMUST00000005509	Stx1a	syntaxin 1A (brain) [Source:MGI Symbol;Acc:MGI:109355]	198	210	31
33	ENSMUST00000005509	Stx1a	syntaxin 1A (brain) [Source:MGI Symbol;Acc:MGI:109355]	685	696	33
34	ENSMUST00000005647	Ndufs3	NADH:ubiquinone oxidoreductase core subunit S3 [Source:MGI Symbol;Acc:MGI:1915599]	937	962	38
35	ENSMUST00000005647	Ndufs3	NADH:ubiquinone oxidoreductase core subunit S3 [Source:MGI Symbol;Acc:MGI:1915599]	703	715	36
36	ENSMUST00000005647	Ndufs3	NADH:ubiquinone oxidoreductase core subunit S3 [Source:MGI Symbol;Acc:MGI:1915599]	756	767	37
37	ENSMUST00000005647	Ndufs3	NADH:ubiquinone oxidoreductase core subunit S3 [Source:MGI Symbol;Acc:MGI:1915599]	450	462	34
38	ENSMUST00000005647	Ndufs3	NADH:ubiquinone oxidoreductase core subunit S3 [Source:MGI Symbol;Acc:MGI:1915599]	486	504	35
39	ENSMUST00000005923	Psmb4	proteasome (prosome, macropain) subunit, beta type 4 [Source:MGI Symbol;Acc:MGI:1098257]	104	126	39
40	ENSMUST00000005923	Psmb4	proteasome (prosome, macropain) subunit, beta type 4 [Source:MGI Symbol;Acc:MGI:1098257]	274	290	40
41	ENSMUST00000005923	Psmb4	proteasome (prosome, macropain) subunit, beta type 4 [Source:MGI Symbol;Acc:MGI:1098257]	808	822	42
42	ENSMUST00000005923	Psmb4	proteasome (prosome, macropain) subunit, beta type 4 [Source:MGI Symbol;Acc:MGI:1098257]	871	895	43
43	ENSMUST00000005923	Psmb4	proteasome (prosome, macropain) subunit, beta type 4 [Source:MGI Symbol;Acc:MGI:1098257]	436	448	41
44	ENSMUST00000005964	Adh5	alcohol dehydrogenase 5 (class III), chi polypeptide [Source:MGI Symbol;Acc:MGI:87929]	1229	1246	45
45	ENSMUST00000005964	Adh5	alcohol dehydrogenase 5 (class III), chi polypeptide [Source:MGI Symbol;Acc:MGI:87929]	531	546	44
46	ENSMUST00000007803	Bcl2l1	BCL2-like 1 [Source:MGI Symbol;Acc:MGI:88139]	373	390	46
47	ENSMUST00000008016	Id3	inhibitor of DNA binding 3 [Source:MGI Symbol;Acc:MGI:96398]	360	372	47
48	ENSMUST00000008297	Clstn3	calsyntenin 3 [Source:MGI Symbol;Acc:MGI:2178323]	3712	3724	49
49	ENSMUST00000008297	Clstn3	calsyntenin 3 [Source:MGI Symbol;Acc:MGI:2178323]	3036	3052	48
50	ENSMUST00000008297	Clstn3	calsyntenin 3 [Source:MGI Symbol;Acc:MGI:2178323]	3728	3746	50
51	ENSMUST00000008477	Snrpb2	U2 small nuclear ribonucleoprotein B [Source:MGI Symbol;Acc:MGI:104805]	786	797	51
52	ENSMUST00000008748	Ubqln4	ubiquilin 4 [Source:MGI Symbol;Acc:MGI:2150152]	3159	3170	52
53	ENSMUST00000009102	Vps72	vacuolar protein sorting 72 [Source:MGI Symbol;Acc:MGI:1202305]	879	893	53
54	ENSMUST00000009157	Dynll1	dynein light chain LC8-type 1 [Source:MGI Symbol;Acc:MGI:1861457]	531	563	54
55	ENSMUST00000009538	Syn2	synapsin II [Source:MGI Symbol;Acc:MGI:103020]	155	167	55
56	ENSMUST00000009538	Syn2	synapsin II [Source:MGI Symbol;Acc:MGI:103020]	851	863	57
57	ENSMUST00000009538	Syn2	synapsin II [Source:MGI Symbol;Acc:MGI:103020]	2582	2593	58
58	ENSMUST00000009538	Syn2	synapsin II [Source:MGI Symbol;Acc:MGI:103020]	190	202	56
59	ENSMUST00000009617	Kcnc4	potassium voltage gated channel, Shaw-related subfamily, member 4 [Source:MGI Symbol;Acc:MGI:96670]	1266	1283	59
60	ENSMUST00000009617	Kcnc4	potassium voltage gated channel, Shaw-related subfamily, member 4 [Source:MGI Symbol;Acc:MGI:96670]	2460	2472	60
61	ENSMUST00000009693	Srp14	signal recognition particle 14 [Source:MGI Symbol;Acc:MGI:107169]	666	686	63
62	ENSMUST00000009693	Srp14	signal recognition particle 14 [Source:MGI Symbol;Acc:MGI:107169]	454	469	61
63	ENSMUST00000009693	Srp14	signal recognition particle 14 [Source:MGI Symbol;Acc:MGI:107169]	599	611	62
64	ENSMUST00000010007	Sdhb	succinate dehydrogenase complex, subunit B, iron sulfur (Ip) [Source:MGI Symbol;Acc:MGI:1914930]	439	452	64
65	ENSMUST00000010007	Sdhb	succinate dehydrogenase complex, subunit B, iron sulfur (Ip) [Source:MGI Symbol;Acc:MGI:1914930]	634	648	65
66	ENSMUST00000011058	Pdhx	pyruvate dehydrogenase complex, component X [Source:MGI Symbol;Acc:MGI:1351627]	314	326	66
67	ENSMUST00000013693	Commd8	COMM domain containing 8 [Source:MGI Symbol;Acc:MGI:1343485]	80	92	67
68	ENSMUST00000013737	Ndufs2	NADH:ubiquinone oxidoreductase core subunit S2 [Source:MGI Symbol;Acc:MGI:2385112]	350	369	68
69	ENSMUST00000013766	Atraid	all-trans retinoic acid induced differentiation factor [Source:MGI Symbol;Acc:MGI:1918918]	245	267	69
70	ENSMUST00000013842	Pea15a	phosphoprotein enriched in astrocytes 15A [Source:MGI Symbol;Acc:MGI:104799]	341	358	70
71	ENSMUST00000013842	Pea15a	phosphoprotein enriched in astrocytes 15A [Source:MGI Symbol;Acc:MGI:104799]	1645	1663	86
72	ENSMUST00000013842	Pea15a	phosphoprotein enriched in astrocytes 15A [Source:MGI Symbol;Acc:MGI:104799]	664	688	74
73	ENSMUST00000013842	Pea15a	phosphoprotein enriched in astrocytes 15A [Source:MGI Symbol;Acc:MGI:104799]	1777	1797	87
74	ENSMUST00000013842	Pea15a	phosphoprotein enriched in astrocytes 15A [Source:MGI Symbol;Acc:MGI:104799]	503	528	72
75	ENSMUST00000013842	Pea15a	phosphoprotein enriched in astrocytes 15A [Source:MGI Symbol;Acc:MGI:104799]	810	822	75
76	ENSMUST00000013842	Pea15a	phosphoprotein enriched in astrocytes 15A [Source:MGI Symbol;Acc:MGI:104799]	1597	1615	85
77	ENSMUST00000013842	Pea15a	phosphoprotein enriched in astrocytes 15A [Source:MGI Symbol;Acc:MGI:104799]	1242	1255	79
78	ENSMUST00000013842	Pea15a	phosphoprotein enriched in astrocytes 15A [Source:MGI Symbol;Acc:MGI:104799]	824	851	76
79	ENSMUST00000013842	Pea15a	phosphoprotein enriched in astrocytes 15A [Source:MGI Symbol;Acc:MGI:104799]	1005	1020	78
80	ENSMUST00000013842	Pea15a	phosphoprotein enriched in astrocytes 15A [Source:MGI Symbol;Acc:MGI:104799]	1374	1392	82
81	ENSMUST00000013842	Pea15a	phosphoprotein enriched in astrocytes 15A [Source:MGI Symbol;Acc:MGI:104799]	1267	1294	80
82	ENSMUST00000013842	Pea15a	phosphoprotein enriched in astrocytes 15A [Source:MGI Symbol;Acc:MGI:104799]	1501	1529	84
83	ENSMUST00000013842	Pea15a	phosphoprotein enriched in astrocytes 15A [Source:MGI Symbol;Acc:MGI:104799]	366	388	71
84	ENSMUST00000013842	Pea15a	phosphoprotein enriched in astrocytes 15A [Source:MGI Symbol;Acc:MGI:104799]	856	868	77
85	ENSMUST00000013842	Pea15a	phosphoprotein enriched in astrocytes 15A [Source:MGI Symbol;Acc:MGI:104799]	1413	1441	83
86	ENSMUST00000013842	Pea15a	phosphoprotein enriched in astrocytes 15A [Source:MGI Symbol;Acc:MGI:104799]	534	549	73
87	ENSMUST00000013842	Pea15a	phosphoprotein enriched in astrocytes 15A [Source:MGI Symbol;Acc:MGI:104799]	1296	1327	81
88	ENSMUST00000013842	Pea15a	phosphoprotein enriched in astrocytes 15A [Source:MGI Symbol;Acc:MGI:104799]	2199	2212	88
89	ENSMUST00000014221	Chp1	calcineurin-like EF hand protein 1 [Source:MGI Symbol;Acc:MGI:1927185]	799	820	91
90	ENSMUST00000014221	Chp1	calcineurin-like EF hand protein 1 [Source:MGI Symbol;Acc:MGI:1927185]	625	637	90
91	ENSMUST00000014221	Chp1	calcineurin-like EF hand protein 1 [Source:MGI Symbol;Acc:MGI:1927185]	2559	2577	94
92	ENSMUST00000014221	Chp1	calcineurin-like EF hand protein 1 [Source:MGI Symbol;Acc:MGI:1927185]	312	323	89
93	ENSMUST00000014221	Chp1	calcineurin-like EF hand protein 1 [Source:MGI Symbol;Acc:MGI:1927185]	1274	1294	92
94	ENSMUST00000014221	Chp1	calcineurin-like EF hand protein 1 [Source:MGI Symbol;Acc:MGI:1927185]	1328	1353	93
95	ENSMUST00000014370	Cacybp	calcyclin binding protein [Source:MGI Symbol;Acc:MGI:1270839]	645	657	95
96	ENSMUST00000014694	Rbsn	rabenosyn, RAB effector [Source:MGI Symbol;Acc:MGI:1925537]	3873	3885	96
97	ENSMUST00000014694	Rbsn	rabenosyn, RAB effector [Source:MGI Symbol;Acc:MGI:1925537]	4877	4889	99
98	ENSMUST00000014694	Rbsn	rabenosyn, RAB effector [Source:MGI Symbol;Acc:MGI:1925537]	4178	4189	97
99	ENSMUST00000014694	Rbsn	rabenosyn, RAB effector [Source:MGI Symbol;Acc:MGI:1925537]	4743	4755	98
100	ENSMUST00000015011	Surf4	surfeit gene 4 [Source:MGI Symbol;Acc:MGI:98445]	1551	1568	100
101	ENSMUST00000015011	Surf4	surfeit gene 4 [Source:MGI Symbol;Acc:MGI:98445]	3053	3071	101
102	ENSMUST00000015100	Ppp1cb	protein phosphatase 1 catalytic subunit beta [Source:MGI Symbol;Acc:MGI:104871]	993	1005	104
103	ENSMUST00000015100	Ppp1cb	protein phosphatase 1 catalytic subunit beta [Source:MGI Symbol;Acc:MGI:104871]	2321	2341	109
104	ENSMUST00000015100	Ppp1cb	protein phosphatase 1 catalytic subunit beta [Source:MGI Symbol;Acc:MGI:104871]	1784	1812	105
105	ENSMUST00000015100	Ppp1cb	protein phosphatase 1 catalytic subunit beta [Source:MGI Symbol;Acc:MGI:104871]	2063	2080	107
106	ENSMUST00000015100	Ppp1cb	protein phosphatase 1 catalytic subunit beta [Source:MGI Symbol;Acc:MGI:104871]	2724	2741	112
107	ENSMUST00000015100	Ppp1cb	protein phosphatase 1 catalytic subunit beta [Source:MGI Symbol;Acc:MGI:104871]	2046	2061	106
108	ENSMUST00000015100	Ppp1cb	protein phosphatase 1 catalytic subunit beta [Source:MGI Symbol;Acc:MGI:104871]	2510	2531	111
109	ENSMUST00000015100	Ppp1cb	protein phosphatase 1 catalytic subunit beta [Source:MGI Symbol;Acc:MGI:104871]	752	763	102
110	ENSMUST00000015100	Ppp1cb	protein phosphatase 1 catalytic subunit beta [Source:MGI Symbol;Acc:MGI:104871]	2399	2440	110
111	ENSMUST00000015100	Ppp1cb	protein phosphatase 1 catalytic subunit beta [Source:MGI Symbol;Acc:MGI:104871]	2848	2867	113
112	ENSMUST00000015100	Ppp1cb	protein phosphatase 1 catalytic subunit beta [Source:MGI Symbol;Acc:MGI:104871]	832	852	103
113	ENSMUST00000015100	Ppp1cb	protein phosphatase 1 catalytic subunit beta [Source:MGI Symbol;Acc:MGI:104871]	3079	3097	114
114	ENSMUST00000015100	Ppp1cb	protein phosphatase 1 catalytic subunit beta [Source:MGI Symbol;Acc:MGI:104871]	2159	2178	108
115	ENSMUST00000015239	Fbxw5	F-box and WD-40 domain protein 5 [Source:MGI Symbol;Acc:MGI:1354731]	1995	2012	115
116	ENSMUST00000015877	Capza2	capping protein (actin filament) muscle Z-line, alpha 2 [Source:MGI Symbol;Acc:MGI:106222]	2014	2032	127
117	ENSMUST00000015877	Capza2	capping protein (actin filament) muscle Z-line, alpha 2 [Source:MGI Symbol;Acc:MGI:106222]	1650	1682	123
118	ENSMUST00000015877	Capza2	capping protein (actin filament) muscle Z-line, alpha 2 [Source:MGI Symbol;Acc:MGI:106222]	1142	1174	120
119	ENSMUST00000015877	Capza2	capping protein (actin filament) muscle Z-line, alpha 2 [Source:MGI Symbol;Acc:MGI:106222]	1978	1996	126
120	ENSMUST00000015877	Capza2	capping protein (actin filament) muscle Z-line, alpha 2 [Source:MGI Symbol;Acc:MGI:106222]	400	419	117
121	ENSMUST00000015877	Capza2	capping protein (actin filament) muscle Z-line, alpha 2 [Source:MGI Symbol;Acc:MGI:106222]	766	792	118
122	ENSMUST00000015877	Capza2	capping protein (actin filament) muscle Z-line, alpha 2 [Source:MGI Symbol;Acc:MGI:106222]	1239	1269	122
123	ENSMUST00000015877	Capza2	capping protein (actin filament) muscle Z-line, alpha 2 [Source:MGI Symbol;Acc:MGI:106222]	1201	1215	121
124	ENSMUST00000015877	Capza2	capping protein (actin filament) muscle Z-line, alpha 2 [Source:MGI Symbol;Acc:MGI:106222]	307	326	116
125	ENSMUST00000015877	Capza2	capping protein (actin filament) muscle Z-line, alpha 2 [Source:MGI Symbol;Acc:MGI:106222]	1843	1863	125
126	ENSMUST00000015877	Capza2	capping protein (actin filament) muscle Z-line, alpha 2 [Source:MGI Symbol;Acc:MGI:106222]	1740	1760	124
127	ENSMUST00000015877	Capza2	capping protein (actin filament) muscle Z-line, alpha 2 [Source:MGI Symbol;Acc:MGI:106222]	960	978	119
128	ENSMUST00000015950	Qdpr	quinoid dihydropteridine reductase [Source:MGI Symbol;Acc:MGI:97836]	662	678	128
129	ENSMUST00000015950	Qdpr	quinoid dihydropteridine reductase [Source:MGI Symbol;Acc:MGI:97836]	1205	1223	129
130	ENSMUST00000016105	Adss	adenylosuccinate synthetase, non muscle [Source:MGI Symbol;Acc:MGI:87948]	2324	2336	130
131	ENSMUST00000016400	Ctsz	cathepsin Z [Source:MGI Symbol;Acc:MGI:1891190]	1340	1355	131
132	ENSMUST00000017153	Sdc4	syndecan 4 [Source:MGI Symbol;Acc:MGI:1349164]	2379	2390	132
133	ENSMUST00000017851	Serinc3	serine incorporator 3 [Source:MGI Symbol;Acc:MGI:1349457]	1992	2009	138
134	ENSMUST00000017851	Serinc3	serine incorporator 3 [Source:MGI Symbol;Acc:MGI:1349457]	1572	1596	136
135	ENSMUST00000017851	Serinc3	serine incorporator 3 [Source:MGI Symbol;Acc:MGI:1349457]	2110	2122	139
136	ENSMUST00000017851	Serinc3	serine incorporator 3 [Source:MGI Symbol;Acc:MGI:1349457]	726	739	134
137	ENSMUST00000017851	Serinc3	serine incorporator 3 [Source:MGI Symbol;Acc:MGI:1349457]	682	701	133
138	ENSMUST00000017851	Serinc3	serine incorporator 3 [Source:MGI Symbol;Acc:MGI:1349457]	1625	1640	137
139	ENSMUST00000017851	Serinc3	serine incorporator 3 [Source:MGI Symbol;Acc:MGI:1349457]	2137	2151	140
140	ENSMUST00000017851	Serinc3	serine incorporator 3 [Source:MGI Symbol;Acc:MGI:1349457]	1311	1338	135
141	ENSMUST00000018470	Ywhab	tyrosine 3-monooxygenase/tryptophan 5-monooxygenase activation protein, beta polypeptide [Source:MGI Symbol;Acc:MGI:1891917]	1460	1489	143
142	ENSMUST00000018470	Ywhab	tyrosine 3-monooxygenase/tryptophan 5-monooxygenase activation protein, beta polypeptide [Source:MGI Symbol;Acc:MGI:1891917]	568	583	141
143	ENSMUST00000018470	Ywhab	tyrosine 3-monooxygenase/tryptophan 5-monooxygenase activation protein, beta polypeptide [Source:MGI Symbol;Acc:MGI:1891917]	2892	2911	151
144	ENSMUST00000018470	Ywhab	tyrosine 3-monooxygenase/tryptophan 5-monooxygenase activation protein, beta polypeptide [Source:MGI Symbol;Acc:MGI:1891917]	2785	2812	150
145	ENSMUST00000018470	Ywhab	tyrosine 3-monooxygenase/tryptophan 5-monooxygenase activation protein, beta polypeptide [Source:MGI Symbol;Acc:MGI:1891917]	2436	2456	146
146	ENSMUST00000018470	Ywhab	tyrosine 3-monooxygenase/tryptophan 5-monooxygenase activation protein, beta polypeptide [Source:MGI Symbol;Acc:MGI:1891917]	2651	2670	148
147	ENSMUST00000018470	Ywhab	tyrosine 3-monooxygenase/tryptophan 5-monooxygenase activation protein, beta polypeptide [Source:MGI Symbol;Acc:MGI:1891917]	2399	2412	145
148	ENSMUST00000018470	Ywhab	tyrosine 3-monooxygenase/tryptophan 5-monooxygenase activation protein, beta polypeptide [Source:MGI Symbol;Acc:MGI:1891917]	2749	2773	149
149	ENSMUST00000018470	Ywhab	tyrosine 3-monooxygenase/tryptophan 5-monooxygenase activation protein, beta polypeptide [Source:MGI Symbol;Acc:MGI:1891917]	1221	1241	142
150	ENSMUST00000018470	Ywhab	tyrosine 3-monooxygenase/tryptophan 5-monooxygenase activation protein, beta polypeptide [Source:MGI Symbol;Acc:MGI:1891917]	2167	2183	144
151	ENSMUST00000018470	Ywhab	tyrosine 3-monooxygenase/tryptophan 5-monooxygenase activation protein, beta polypeptide [Source:MGI Symbol;Acc:MGI:1891917]	2596	2621	147
152	ENSMUST00000018914	Atp5g3	ATP synthase, H+ transporting, mitochondrial F0 complex, subunit C3 (subunit 9) [Source:MGI Symbol;Acc:MGI:2442035]	247	267	152
153	ENSMUST00000019109	Ywhah	tyrosine 3-monooxygenase/tryptophan 5-monooxygenase activation protein, eta polypeptide [Source:MGI Symbol;Acc:MGI:109194]	914	954	155
154	ENSMUST00000019109	Ywhah	tyrosine 3-monooxygenase/tryptophan 5-monooxygenase activation protein, eta polypeptide [Source:MGI Symbol;Acc:MGI:109194]	1586	1601	163
155	ENSMUST00000019109	Ywhah	tyrosine 3-monooxygenase/tryptophan 5-monooxygenase activation protein, eta polypeptide [Source:MGI Symbol;Acc:MGI:109194]	851	865	154
156	ENSMUST00000019109	Ywhah	tyrosine 3-monooxygenase/tryptophan 5-monooxygenase activation protein, eta polypeptide [Source:MGI Symbol;Acc:MGI:109194]	582	595	153
157	ENSMUST00000019109	Ywhah	tyrosine 3-monooxygenase/tryptophan 5-monooxygenase activation protein, eta polypeptide [Source:MGI Symbol;Acc:MGI:109194]	1621	1644	164
158	ENSMUST00000019109	Ywhah	tyrosine 3-monooxygenase/tryptophan 5-monooxygenase activation protein, eta polypeptide [Source:MGI Symbol;Acc:MGI:109194]	1672	1688	165
159	ENSMUST00000019109	Ywhah	tyrosine 3-monooxygenase/tryptophan 5-monooxygenase activation protein, eta polypeptide [Source:MGI Symbol;Acc:MGI:109194]	1333	1356	160
160	ENSMUST00000019109	Ywhah	tyrosine 3-monooxygenase/tryptophan 5-monooxygenase activation protein, eta polypeptide [Source:MGI Symbol;Acc:MGI:109194]	1001	1020	156
161	ENSMUST00000019109	Ywhah	tyrosine 3-monooxygenase/tryptophan 5-monooxygenase activation protein, eta polypeptide [Source:MGI Symbol;Acc:MGI:109194]	1422	1458	162
162	ENSMUST00000019109	Ywhah	tyrosine 3-monooxygenase/tryptophan 5-monooxygenase activation protein, eta polypeptide [Source:MGI Symbol;Acc:MGI:109194]	1033	1049	157
163	ENSMUST00000019109	Ywhah	tyrosine 3-monooxygenase/tryptophan 5-monooxygenase activation protein, eta polypeptide [Source:MGI Symbol;Acc:MGI:109194]	1380	1394	161
164	ENSMUST00000019109	Ywhah	tyrosine 3-monooxygenase/tryptophan 5-monooxygenase activation protein, eta polypeptide [Source:MGI Symbol;Acc:MGI:109194]	1095	1125	158
165	ENSMUST00000019109	Ywhah	tyrosine 3-monooxygenase/tryptophan 5-monooxygenase activation protein, eta polypeptide [Source:MGI Symbol;Acc:MGI:109194]	1131	1149	159
166	ENSMUST00000019268	Scrn1	secernin 1 [Source:MGI Symbol;Acc:MGI:1917188]	4690	4701	167
167	ENSMUST00000019268	Scrn1	secernin 1 [Source:MGI Symbol;Acc:MGI:1917188]	4737	4749	168
168	ENSMUST00000019268	Scrn1	secernin 1 [Source:MGI Symbol;Acc:MGI:1917188]	4528	4540	166
169	ENSMUST00000019323	Mdh2	malate dehydrogenase 2, NAD (mitochondrial) [Source:MGI Symbol;Acc:MGI:97050]	735	754	170
170	ENSMUST00000019323	Mdh2	malate dehydrogenase 2, NAD (mitochondrial) [Source:MGI Symbol;Acc:MGI:97050]	1194	1228	175
171	ENSMUST00000019323	Mdh2	malate dehydrogenase 2, NAD (mitochondrial) [Source:MGI Symbol;Acc:MGI:97050]	826	843	171
172	ENSMUST00000019323	Mdh2	malate dehydrogenase 2, NAD (mitochondrial) [Source:MGI Symbol;Acc:MGI:97050]	490	512	169
173	ENSMUST00000019323	Mdh2	malate dehydrogenase 2, NAD (mitochondrial) [Source:MGI Symbol;Acc:MGI:97050]	1052	1071	174
174	ENSMUST00000019323	Mdh2	malate dehydrogenase 2, NAD (mitochondrial) [Source:MGI Symbol;Acc:MGI:97050]	880	900	173
175	ENSMUST00000019323	Mdh2	malate dehydrogenase 2, NAD (mitochondrial) [Source:MGI Symbol;Acc:MGI:97050]	1334	1353	177
176	ENSMUST00000019323	Mdh2	malate dehydrogenase 2, NAD (mitochondrial) [Source:MGI Symbol;Acc:MGI:97050]	851	862	172
177	ENSMUST00000019323	Mdh2	malate dehydrogenase 2, NAD (mitochondrial) [Source:MGI Symbol;Acc:MGI:97050]	1313	1326	176
178	ENSMUST00000019354	Atp6v1e1	ATPase, H+ transporting, lysosomal V1 subunit E1 [Source:MGI Symbol;Acc:MGI:894326]	437	464	181
179	ENSMUST00000019354	Atp6v1e1	ATPase, H+ transporting, lysosomal V1 subunit E1 [Source:MGI Symbol;Acc:MGI:894326]	1191	1203	189
180	ENSMUST00000019354	Atp6v1e1	ATPase, H+ transporting, lysosomal V1 subunit E1 [Source:MGI Symbol;Acc:MGI:894326]	576	592	182
181	ENSMUST00000019354	Atp6v1e1	ATPase, H+ transporting, lysosomal V1 subunit E1 [Source:MGI Symbol;Acc:MGI:894326]	664	676	183
182	ENSMUST00000019354	Atp6v1e1	ATPase, H+ transporting, lysosomal V1 subunit E1 [Source:MGI Symbol;Acc:MGI:894326]	418	434	180
183	ENSMUST00000019354	Atp6v1e1	ATPase, H+ transporting, lysosomal V1 subunit E1 [Source:MGI Symbol;Acc:MGI:894326]	679	697	184
184	ENSMUST00000019354	Atp6v1e1	ATPase, H+ transporting, lysosomal V1 subunit E1 [Source:MGI Symbol;Acc:MGI:894326]	101	117	178
185	ENSMUST00000019354	Atp6v1e1	ATPase, H+ transporting, lysosomal V1 subunit E1 [Source:MGI Symbol;Acc:MGI:894326]	875	894	187
186	ENSMUST00000019354	Atp6v1e1	ATPase, H+ transporting, lysosomal V1 subunit E1 [Source:MGI Symbol;Acc:MGI:894326]	719	733	185
187	ENSMUST00000019354	Atp6v1e1	ATPase, H+ transporting, lysosomal V1 subunit E1 [Source:MGI Symbol;Acc:MGI:894326]	217	235	179
188	ENSMUST00000019354	Atp6v1e1	ATPase, H+ transporting, lysosomal V1 subunit E1 [Source:MGI Symbol;Acc:MGI:894326]	1243	1266	190
189	ENSMUST00000019354	Atp6v1e1	ATPase, H+ transporting, lysosomal V1 subunit E1 [Source:MGI Symbol;Acc:MGI:894326]	956	968	188
190	ENSMUST00000019354	Atp6v1e1	ATPase, H+ transporting, lysosomal V1 subunit E1 [Source:MGI Symbol;Acc:MGI:894326]	852	871	186
191	ENSMUST00000019638	Cops6	COP9 signalosome subunit 6 [Source:MGI Symbol;Acc:MGI:1349439]	157	172	191
192	ENSMUST00000020717	Arf5	ADP-ribosylation factor 5 [Source:MGI Symbol;Acc:MGI:99434]	106	120	192
193	ENSMUST00000024005	Scg5	secretogranin V [Source:MGI Symbol;Acc:MGI:98289]	787	807	196
194	ENSMUST00000024005	Scg5	secretogranin V [Source:MGI Symbol;Acc:MGI:98289]	271	295	193
195	ENSMUST00000024005	Scg5	secretogranin V [Source:MGI Symbol;Acc:MGI:98289]	591	605	195
196	ENSMUST00000024005	Scg5	secretogranin V [Source:MGI Symbol;Acc:MGI:98289]	404	421	194
197	ENSMUST00000026120	Bhlhe22	basic helix-loop-helix family, member e22 [Source:MGI Symbol;Acc:MGI:1930001]	2134	2148	197
198	ENSMUST00000026120	Bhlhe22	basic helix-loop-helix family, member e22 [Source:MGI Symbol;Acc:MGI:1930001]	2523	2537	198
199	ENSMUST00000026387	Sbds	SBDS ribosome maturation factor [Source:MGI Symbol;Acc:MGI:1913961]	1275	1287	199
200	ENSMUST00000026699	Mkln1	muskelin 1, intracellular mediator containing kelch motifs [Source:MGI Symbol;Acc:MGI:1351638]	6154	6167	200
201	ENSMUST00000026879	Gdap1	ganglioside-induced differentiation-associated-protein 1 [Source:MGI Symbol;Acc:MGI:1338002]	1414	1426	202
202	ENSMUST00000026879	Gdap1	ganglioside-induced differentiation-associated-protein 1 [Source:MGI Symbol;Acc:MGI:1338002]	647	659	201
203	ENSMUST00000026973	Prkar1b	protein kinase, cAMP dependent regulatory, type I beta [Source:MGI Symbol;Acc:MGI:97759]	1581	1598	205
204	ENSMUST00000026973	Prkar1b	protein kinase, cAMP dependent regulatory, type I beta [Source:MGI Symbol;Acc:MGI:97759]	547	562	203
205	ENSMUST00000026973	Prkar1b	protein kinase, cAMP dependent regulatory, type I beta [Source:MGI Symbol;Acc:MGI:97759]	2565	2584	206
206	ENSMUST00000026973	Prkar1b	protein kinase, cAMP dependent regulatory, type I beta [Source:MGI Symbol;Acc:MGI:97759]	1539	1559	204
207	ENSMUST00000027036	Lypla1	lysophospholipase 1 [Source:MGI Symbol;Acc:MGI:1344588]	2336	2353	208
208	ENSMUST00000027036	Lypla1	lysophospholipase 1 [Source:MGI Symbol;Acc:MGI:1344588]	916	928	207
209	ENSMUST00000027123	Hspd1	heat shock protein 1 (chaperonin) [Source:MGI Symbol;Acc:MGI:96242]	866	882	210
210	ENSMUST00000027123	Hspd1	heat shock protein 1 (chaperonin) [Source:MGI Symbol;Acc:MGI:96242]	1197	1209	211
211	ENSMUST00000027123	Hspd1	heat shock protein 1 (chaperonin) [Source:MGI Symbol;Acc:MGI:96242]	1622	1634	213
212	ENSMUST00000027123	Hspd1	heat shock protein 1 (chaperonin) [Source:MGI Symbol;Acc:MGI:96242]	2269	2280	215
213	ENSMUST00000027123	Hspd1	heat shock protein 1 (chaperonin) [Source:MGI Symbol;Acc:MGI:96242]	1430	1445	212
214	ENSMUST00000027123	Hspd1	heat shock protein 1 (chaperonin) [Source:MGI Symbol;Acc:MGI:96242]	829	850	209
215	ENSMUST00000027123	Hspd1	heat shock protein 1 (chaperonin) [Source:MGI Symbol;Acc:MGI:96242]	2033	2060	214
216	ENSMUST00000027127	Sf3b1	splicing factor 3b, subunit 1 [Source:MGI Symbol;Acc:MGI:1932339]	4274	4286	216
217	ENSMUST00000027131	Slc39a10	solute carrier family 39 (zinc transporter), member 10 [Source:MGI Symbol;Acc:MGI:1914515]	4650	4666	225
218	ENSMUST00000027131	Slc39a10	solute carrier family 39 (zinc transporter), member 10 [Source:MGI Symbol;Acc:MGI:1914515]	4262	4279	223
219	ENSMUST00000027131	Slc39a10	solute carrier family 39 (zinc transporter), member 10 [Source:MGI Symbol;Acc:MGI:1914515]	4356	4368	224
220	ENSMUST00000027131	Slc39a10	solute carrier family 39 (zinc transporter), member 10 [Source:MGI Symbol;Acc:MGI:1914515]	4060	4077	222
221	ENSMUST00000027131	Slc39a10	solute carrier family 39 (zinc transporter), member 10 [Source:MGI Symbol;Acc:MGI:1914515]	5449	5460	228
222	ENSMUST00000027131	Slc39a10	solute carrier family 39 (zinc transporter), member 10 [Source:MGI Symbol;Acc:MGI:1914515]	3844	3863	221
223	ENSMUST00000027131	Slc39a10	solute carrier family 39 (zinc transporter), member 10 [Source:MGI Symbol;Acc:MGI:1914515]	5012	5032	226
224	ENSMUST00000027131	Slc39a10	solute carrier family 39 (zinc transporter), member 10 [Source:MGI Symbol;Acc:MGI:1914515]	2562	2574	220
225	ENSMUST00000027131	Slc39a10	solute carrier family 39 (zinc transporter), member 10 [Source:MGI Symbol;Acc:MGI:1914515]	2239	2251	218
226	ENSMUST00000027131	Slc39a10	solute carrier family 39 (zinc transporter), member 10 [Source:MGI Symbol;Acc:MGI:1914515]	5278	5293	227
227	ENSMUST00000027131	Slc39a10	solute carrier family 39 (zinc transporter), member 10 [Source:MGI Symbol;Acc:MGI:1914515]	2486	2498	219
228	ENSMUST00000027131	Slc39a10	solute carrier family 39 (zinc transporter), member 10 [Source:MGI Symbol;Acc:MGI:1914515]	1866	1877	217
229	ENSMUST00000027193	Ndufb3	NADH:ubiquinone oxidoreductase subunit B3 [Source:MGI Symbol;Acc:MGI:1913745]	289	307	229
230	ENSMUST00000027297	Plekhb2	pleckstrin homology domain containing, family B (evectins) member 2 [Source:MGI Symbol;Acc:MGI:2385825]	2630	2654	236
231	ENSMUST00000027297	Plekhb2	pleckstrin homology domain containing, family B (evectins) member 2 [Source:MGI Symbol;Acc:MGI:2385825]	414	434	230
232	ENSMUST00000027297	Plekhb2	pleckstrin homology domain containing, family B (evectins) member 2 [Source:MGI Symbol;Acc:MGI:2385825]	1296	1307	232
233	ENSMUST00000027297	Plekhb2	pleckstrin homology domain containing, family B (evectins) member 2 [Source:MGI Symbol;Acc:MGI:2385825]	1983	2001	233
234	ENSMUST00000027297	Plekhb2	pleckstrin homology domain containing, family B (evectins) member 2 [Source:MGI Symbol;Acc:MGI:2385825]	2903	2922	237
235	ENSMUST00000027297	Plekhb2	pleckstrin homology domain containing, family B (evectins) member 2 [Source:MGI Symbol;Acc:MGI:2385825]	2459	2476	235
236	ENSMUST00000027297	Plekhb2	pleckstrin homology domain containing, family B (evectins) member 2 [Source:MGI Symbol;Acc:MGI:2385825]	3215	3236	239
237	ENSMUST00000027297	Plekhb2	pleckstrin homology domain containing, family B (evectins) member 2 [Source:MGI Symbol;Acc:MGI:2385825]	3059	3074	238
238	ENSMUST00000027297	Plekhb2	pleckstrin homology domain containing, family B (evectins) member 2 [Source:MGI Symbol;Acc:MGI:2385825]	2307	2319	234
239	ENSMUST00000027297	Plekhb2	pleckstrin homology domain containing, family B (evectins) member 2 [Source:MGI Symbol;Acc:MGI:2385825]	784	800	231
240	ENSMUST00000027367	Ctdsp1	CTD (carboxy-terminal domain, RNA polymerase II, polypeptide A) small phosphatase 1 [Source:MGI Symbol;Acc:MGI:2654470]	1395	1412	241
241	ENSMUST00000027367	Ctdsp1	CTD (carboxy-terminal domain, RNA polymerase II, polypeptide A) small phosphatase 1 [Source:MGI Symbol;Acc:MGI:2654470]	569	581	240
242	ENSMUST00000027404	Ptprn	protein tyrosine phosphatase, receptor type, N [Source:MGI Symbol;Acc:MGI:102765]	248	260	242
243	ENSMUST00000027404	Ptprn	protein tyrosine phosphatase, receptor type, N [Source:MGI Symbol;Acc:MGI:102765]	1222	1234	247
244	ENSMUST00000027404	Ptprn	protein tyrosine phosphatase, receptor type, N [Source:MGI Symbol;Acc:MGI:102765]	1148	1172	246
245	ENSMUST00000027404	Ptprn	protein tyrosine phosphatase, receptor type, N [Source:MGI Symbol;Acc:MGI:102765]	1032	1048	245
246	ENSMUST00000027404	Ptprn	protein tyrosine phosphatase, receptor type, N [Source:MGI Symbol;Acc:MGI:102765]	2942	2967	256
247	ENSMUST00000027404	Ptprn	protein tyrosine phosphatase, receptor type, N [Source:MGI Symbol;Acc:MGI:102765]	3118	3138	258
248	ENSMUST00000027404	Ptprn	protein tyrosine phosphatase, receptor type, N [Source:MGI Symbol;Acc:MGI:102765]	2221	2239	254
249	ENSMUST00000027404	Ptprn	protein tyrosine phosphatase, receptor type, N [Source:MGI Symbol;Acc:MGI:102765]	3199	3217	259
250	ENSMUST00000027404	Ptprn	protein tyrosine phosphatase, receptor type, N [Source:MGI Symbol;Acc:MGI:102765]	913	925	244
251	ENSMUST00000027404	Ptprn	protein tyrosine phosphatase, receptor type, N [Source:MGI Symbol;Acc:MGI:102765]	1509	1529	248
252	ENSMUST00000027404	Ptprn	protein tyrosine phosphatase, receptor type, N [Source:MGI Symbol;Acc:MGI:102765]	638	655	243
253	ENSMUST00000027404	Ptprn	protein tyrosine phosphatase, receptor type, N [Source:MGI Symbol;Acc:MGI:102765]	3002	3014	257
254	ENSMUST00000027404	Ptprn	protein tyrosine phosphatase, receptor type, N [Source:MGI Symbol;Acc:MGI:102765]	3352	3363	260
255	ENSMUST00000027404	Ptprn	protein tyrosine phosphatase, receptor type, N [Source:MGI Symbol;Acc:MGI:102765]	1766	1791	251
256	ENSMUST00000027404	Ptprn	protein tyrosine phosphatase, receptor type, N [Source:MGI Symbol;Acc:MGI:102765]	1532	1551	249
257	ENSMUST00000027404	Ptprn	protein tyrosine phosphatase, receptor type, N [Source:MGI Symbol;Acc:MGI:102765]	2397	2411	255
258	ENSMUST00000027404	Ptprn	protein tyrosine phosphatase, receptor type, N [Source:MGI Symbol;Acc:MGI:102765]	2163	2186	253
259	ENSMUST00000027404	Ptprn	protein tyrosine phosphatase, receptor type, N [Source:MGI Symbol;Acc:MGI:102765]	1722	1737	250
260	ENSMUST00000027404	Ptprn	protein tyrosine phosphatase, receptor type, N [Source:MGI Symbol;Acc:MGI:102765]	1951	1963	252
261	ENSMUST00000027425	Itm2c	integral membrane protein 2C [Source:MGI Symbol;Acc:MGI:1927594]	1043	1063	266
262	ENSMUST00000027425	Itm2c	integral membrane protein 2C [Source:MGI Symbol;Acc:MGI:1927594]	1078	1097	267
263	ENSMUST00000027425	Itm2c	integral membrane protein 2C [Source:MGI Symbol;Acc:MGI:1927594]	1211	1229	269
264	ENSMUST00000027425	Itm2c	integral membrane protein 2C [Source:MGI Symbol;Acc:MGI:1927594]	1531	1557	270
265	ENSMUST00000027425	Itm2c	integral membrane protein 2C [Source:MGI Symbol;Acc:MGI:1927594]	1115	1132	268
266	ENSMUST00000027425	Itm2c	integral membrane protein 2C [Source:MGI Symbol;Acc:MGI:1927594]	881	903	265
267	ENSMUST00000027425	Itm2c	integral membrane protein 2C [Source:MGI Symbol;Acc:MGI:1927594]	808	837	264
268	ENSMUST00000027425	Itm2c	integral membrane protein 2C [Source:MGI Symbol;Acc:MGI:1927594]	692	709	263
269	ENSMUST00000027425	Itm2c	integral membrane protein 2C [Source:MGI Symbol;Acc:MGI:1927594]	491	503	261
270	ENSMUST00000027425	Itm2c	integral membrane protein 2C [Source:MGI Symbol;Acc:MGI:1927594]	677	689	262
271	ENSMUST00000027425	Itm2c	integral membrane protein 2C [Source:MGI Symbol;Acc:MGI:1927594]	1884	1896	271
272	ENSMUST00000027425	Itm2c	integral membrane protein 2C [Source:MGI Symbol;Acc:MGI:1927594]	2008	2021	272
273	ENSMUST00000027425	Itm2c	integral membrane protein 2C [Source:MGI Symbol;Acc:MGI:1927594]	2157	2169	273
274	ENSMUST00000027432	Psmd1	proteasome (prosome, macropain) 26S subunit, non-ATPase, 1 [Source:MGI Symbol;Acc:MGI:1917497]	2179	2190	274
275	ENSMUST00000027438	Ncl	nucleolin [Source:MGI Symbol;Acc:MGI:97286]	1648	1663	276
276	ENSMUST00000027438	Ncl	nucleolin [Source:MGI Symbol;Acc:MGI:97286]	1310	1326	275
277	ENSMUST00000027467	Serpine2	serine (or cysteine) peptidase inhibitor, clade E, member 2 [Source:MGI Symbol;Acc:MGI:101780]	2011	2024	281
278	ENSMUST00000027467	Serpine2	serine (or cysteine) peptidase inhibitor, clade E, member 2 [Source:MGI Symbol;Acc:MGI:101780]	487	500	277
279	ENSMUST00000027467	Serpine2	serine (or cysteine) peptidase inhibitor, clade E, member 2 [Source:MGI Symbol;Acc:MGI:101780]	1107	1119	278
280	ENSMUST00000027467	Serpine2	serine (or cysteine) peptidase inhibitor, clade E, member 2 [Source:MGI Symbol;Acc:MGI:101780]	2026	2037	282
281	ENSMUST00000027467	Serpine2	serine (or cysteine) peptidase inhibitor, clade E, member 2 [Source:MGI Symbol;Acc:MGI:101780]	1719	1738	280
282	ENSMUST00000027467	Serpine2	serine (or cysteine) peptidase inhibitor, clade E, member 2 [Source:MGI Symbol;Acc:MGI:101780]	1151	1170	279
283	ENSMUST00000027477	Ngef	neuronal guanine nucleotide exchange factor [Source:MGI Symbol;Acc:MGI:1858414]	1165	1178	283
284	ENSMUST00000027478	Ndufa10	NADH:ubiquinone oxidoreductase subunit A10 [Source:MGI Symbol;Acc:MGI:1914523]	246	258	284
285	ENSMUST00000027494	Ppp1r7	protein phosphatase 1, regulatory subunit 7 [Source:MGI Symbol;Acc:MGI:1913635]	1246	1259	285
286	ENSMUST00000027494	Ppp1r7	protein phosphatase 1, regulatory subunit 7 [Source:MGI Symbol;Acc:MGI:1913635]	2839	2851	286
287	ENSMUST00000027498	Stk25	serine/threonine kinase 25 (yeast) [Source:MGI Symbol;Acc:MGI:1891699]	1624	1644	290
288	ENSMUST00000027498	Stk25	serine/threonine kinase 25 (yeast) [Source:MGI Symbol;Acc:MGI:1891699]	1400	1412	288
289	ENSMUST00000027498	Stk25	serine/threonine kinase 25 (yeast) [Source:MGI Symbol;Acc:MGI:1891699]	1580	1600	289
290	ENSMUST00000027498	Stk25	serine/threonine kinase 25 (yeast) [Source:MGI Symbol;Acc:MGI:1891699]	1038	1053	287
291	ENSMUST00000027498	Stk25	serine/threonine kinase 25 (yeast) [Source:MGI Symbol;Acc:MGI:1891699]	1855	1871	291
292	ENSMUST00000027502	Atg4b	autophagy related 4B, cysteine peptidase [Source:MGI Symbol;Acc:MGI:1913865]	2144	2156	292
293	ENSMUST00000027592	Ubxn4	UBX domain protein 4 [Source:MGI Symbol;Acc:MGI:1915062]	2199	2216	293
294	ENSMUST00000027592	Ubxn4	UBX domain protein 4 [Source:MGI Symbol;Acc:MGI:1915062]	3735	3747	294
295	ENSMUST00000027623	Tsn	translin [Source:MGI Symbol;Acc:MGI:109263]	3299	3317	295
296	ENSMUST00000027634	Dbi	diazepam binding inhibitor [Source:MGI Symbol;Acc:MGI:94865]	129	154	296
297	ENSMUST00000027634	Dbi	diazepam binding inhibitor [Source:MGI Symbol;Acc:MGI:94865]	299	312	297
298	ENSMUST00000027682	Gpr37l1	G protein-coupled receptor 37-like 1 [Source:MGI Symbol;Acc:MGI:1928503]	1684	1697	304
299	ENSMUST00000027682	Gpr37l1	G protein-coupled receptor 37-like 1 [Source:MGI Symbol;Acc:MGI:1928503]	1561	1576	303
300	ENSMUST00000027682	Gpr37l1	G protein-coupled receptor 37-like 1 [Source:MGI Symbol;Acc:MGI:1928503]	1120	1131	302
301	ENSMUST00000027682	Gpr37l1	G protein-coupled receptor 37-like 1 [Source:MGI Symbol;Acc:MGI:1928503]	969	981	301
302	ENSMUST00000027682	Gpr37l1	G protein-coupled receptor 37-like 1 [Source:MGI Symbol;Acc:MGI:1928503]	1773	1791	306
303	ENSMUST00000027682	Gpr37l1	G protein-coupled receptor 37-like 1 [Source:MGI Symbol;Acc:MGI:1928503]	662	674	300
304	ENSMUST00000027682	Gpr37l1	G protein-coupled receptor 37-like 1 [Source:MGI Symbol;Acc:MGI:1928503]	1720	1737	305
305	ENSMUST00000027682	Gpr37l1	G protein-coupled receptor 37-like 1 [Source:MGI Symbol;Acc:MGI:1928503]	345	363	299
306	ENSMUST00000027682	Gpr37l1	G protein-coupled receptor 37-like 1 [Source:MGI Symbol;Acc:MGI:1928503]	274	291	298
307	ENSMUST00000027682	Gpr37l1	G protein-coupled receptor 37-like 1 [Source:MGI Symbol;Acc:MGI:1928503]	1948	1966	307
308	ENSMUST00000027684	Arl8a	ADP-ribosylation factor-like 8A [Source:MGI Symbol;Acc:MGI:1915974]	992	1021	311
309	ENSMUST00000027684	Arl8a	ADP-ribosylation factor-like 8A [Source:MGI Symbol;Acc:MGI:1915974]	1283	1302	312
310	ENSMUST00000027684	Arl8a	ADP-ribosylation factor-like 8A [Source:MGI Symbol;Acc:MGI:1915974]	1558	1570	313
311	ENSMUST00000027684	Arl8a	ADP-ribosylation factor-like 8A [Source:MGI Symbol;Acc:MGI:1915974]	1634	1646	314
312	ENSMUST00000027684	Arl8a	ADP-ribosylation factor-like 8A [Source:MGI Symbol;Acc:MGI:1915974]	924	935	310
313	ENSMUST00000027684	Arl8a	ADP-ribosylation factor-like 8A [Source:MGI Symbol;Acc:MGI:1915974]	882	894	309
314	ENSMUST00000027684	Arl8a	ADP-ribosylation factor-like 8A [Source:MGI Symbol;Acc:MGI:1915974]	508	520	308
315	ENSMUST00000027697	Cdk18	cyclin-dependent kinase 18 [Source:MGI Symbol;Acc:MGI:97518]	2356	2375	315
316	ENSMUST00000027706	Lrrn2	leucine rich repeat protein 2, neuronal [Source:MGI Symbol;Acc:MGI:106037]	3173	3185	319
317	ENSMUST00000027706	Lrrn2	leucine rich repeat protein 2, neuronal [Source:MGI Symbol;Acc:MGI:106037]	3127	3145	318
318	ENSMUST00000027706	Lrrn2	leucine rich repeat protein 2, neuronal [Source:MGI Symbol;Acc:MGI:106037]	1221	1234	316
319	ENSMUST00000027706	Lrrn2	leucine rich repeat protein 2, neuronal [Source:MGI Symbol;Acc:MGI:106037]	2744	2755	317
320	ENSMUST00000027777	Parp1	poly (ADP-ribose) polymerase family, member 1 [Source:MGI Symbol;Acc:MGI:1340806]	3549	3561	320
321	ENSMUST00000027792	Srp9	signal recognition particle 9 [Source:MGI Symbol;Acc:MGI:1350930]	626	638	321
322	ENSMUST00000027795	Cnih3	cornichon family AMPA receptor auxiliary protein 3 [Source:MGI Symbol;Acc:MGI:1920228]	1400	1411	323
323	ENSMUST00000027795	Cnih3	cornichon family AMPA receptor auxiliary protein 3 [Source:MGI Symbol;Acc:MGI:1920228]	526	538	322
324	ENSMUST00000027810	Fh1	fumarate hydratase 1 [Source:MGI Symbol;Acc:MGI:95530]	474	491	324
325	ENSMUST00000027846	Tada1	transcriptional adaptor 1 [Source:MGI Symbol;Acc:MGI:1196415]	1673	1687	325
326	ENSMUST00000027853	Mpc2	mitochondrial pyruvate carrier 2 [Source:MGI Symbol;Acc:MGI:1917706]	450	462	327
327	ENSMUST00000027853	Mpc2	mitochondrial pyruvate carrier 2 [Source:MGI Symbol;Acc:MGI:1917706]	824	839	328
328	ENSMUST00000027853	Mpc2	mitochondrial pyruvate carrier 2 [Source:MGI Symbol;Acc:MGI:1917706]	217	231	326
329	ENSMUST00000027863	Atp1b1	ATPase, Na+/K+ transporting, beta 1 polypeptide [Source:MGI Symbol;Acc:MGI:88108]	2404	2416	337
330	ENSMUST00000027863	Atp1b1	ATPase, Na+/K+ transporting, beta 1 polypeptide [Source:MGI Symbol;Acc:MGI:88108]	1794	1819	332
331	ENSMUST00000027863	Atp1b1	ATPase, Na+/K+ transporting, beta 1 polypeptide [Source:MGI Symbol;Acc:MGI:88108]	2491	2503	338
332	ENSMUST00000027863	Atp1b1	ATPase, Na+/K+ transporting, beta 1 polypeptide [Source:MGI Symbol;Acc:MGI:88108]	1861	1883	333
333	ENSMUST00000027863	Atp1b1	ATPase, Na+/K+ transporting, beta 1 polypeptide [Source:MGI Symbol;Acc:MGI:88108]	2230	2249	335
334	ENSMUST00000027863	Atp1b1	ATPase, Na+/K+ transporting, beta 1 polypeptide [Source:MGI Symbol;Acc:MGI:88108]	1122	1145	331
335	ENSMUST00000027863	Atp1b1	ATPase, Na+/K+ transporting, beta 1 polypeptide [Source:MGI Symbol;Acc:MGI:88108]	1973	1994	334
336	ENSMUST00000027863	Atp1b1	ATPase, Na+/K+ transporting, beta 1 polypeptide [Source:MGI Symbol;Acc:MGI:88108]	2327	2345	336
337	ENSMUST00000027863	Atp1b1	ATPase, Na+/K+ transporting, beta 1 polypeptide [Source:MGI Symbol;Acc:MGI:88108]	811	826	330
338	ENSMUST00000027863	Atp1b1	ATPase, Na+/K+ transporting, beta 1 polypeptide [Source:MGI Symbol;Acc:MGI:88108]	600	624	329
339	ENSMUST00000027975	Phyh	phytanoyl-CoA hydroxylase [Source:MGI Symbol;Acc:MGI:891978]	957	970	339
340	ENSMUST00000027991	Rgs4	regulator of G-protein signaling 4 [Source:MGI Symbol;Acc:MGI:108409]	549	566	342
341	ENSMUST00000027991	Rgs4	regulator of G-protein signaling 4 [Source:MGI Symbol;Acc:MGI:108409]	2063	2074	350
342	ENSMUST00000027991	Rgs4	regulator of G-protein signaling 4 [Source:MGI Symbol;Acc:MGI:108409]	497	510	341
343	ENSMUST00000027991	Rgs4	regulator of G-protein signaling 4 [Source:MGI Symbol;Acc:MGI:108409]	350	361	340
344	ENSMUST00000027991	Rgs4	regulator of G-protein signaling 4 [Source:MGI Symbol;Acc:MGI:108409]	2187	2199	351
345	ENSMUST00000027991	Rgs4	regulator of G-protein signaling 4 [Source:MGI Symbol;Acc:MGI:108409]	1929	1945	349
346	ENSMUST00000027991	Rgs4	regulator of G-protein signaling 4 [Source:MGI Symbol;Acc:MGI:108409]	1196	1211	346
347	ENSMUST00000027991	Rgs4	regulator of G-protein signaling 4 [Source:MGI Symbol;Acc:MGI:108409]	995	1023	344
348	ENSMUST00000027991	Rgs4	regulator of G-protein signaling 4 [Source:MGI Symbol;Acc:MGI:108409]	816	830	343
349	ENSMUST00000027991	Rgs4	regulator of G-protein signaling 4 [Source:MGI Symbol;Acc:MGI:108409]	2201	2226	352
350	ENSMUST00000027991	Rgs4	regulator of G-protein signaling 4 [Source:MGI Symbol;Acc:MGI:108409]	1821	1834	348
351	ENSMUST00000027991	Rgs4	regulator of G-protein signaling 4 [Source:MGI Symbol;Acc:MGI:108409]	1729	1754	347
352	ENSMUST00000027991	Rgs4	regulator of G-protein signaling 4 [Source:MGI Symbol;Acc:MGI:108409]	2576	2588	353
353	ENSMUST00000027991	Rgs4	regulator of G-protein signaling 4 [Source:MGI Symbol;Acc:MGI:108409]	1184	1195	345
354	ENSMUST00000028059	Rsu1	Ras suppressor protein 1 [Source:MGI Symbol;Acc:MGI:103040]	850	862	354
355	ENSMUST00000028083	Psmb7	proteasome (prosome, macropain) subunit, beta type 7 [Source:MGI Symbol;Acc:MGI:107637]	621	637	355
356	ENSMUST00000028102	Kif5c	kinesin family member 5C [Source:MGI Symbol;Acc:MGI:1098269]	5924	5943	361
357	ENSMUST00000028102	Kif5c	kinesin family member 5C [Source:MGI Symbol;Acc:MGI:1098269]	5680	5697	360
358	ENSMUST00000028102	Kif5c	kinesin family member 5C [Source:MGI Symbol;Acc:MGI:1098269]	5298	5314	358
359	ENSMUST00000028102	Kif5c	kinesin family member 5C [Source:MGI Symbol;Acc:MGI:1098269]	6053	6065	362
360	ENSMUST00000028102	Kif5c	kinesin family member 5C [Source:MGI Symbol;Acc:MGI:1098269]	6404	6421	363
361	ENSMUST00000028102	Kif5c	kinesin family member 5C [Source:MGI Symbol;Acc:MGI:1098269]	5339	5357	359
362	ENSMUST00000028102	Kif5c	kinesin family member 5C [Source:MGI Symbol;Acc:MGI:1098269]	4845	4872	357
363	ENSMUST00000028102	Kif5c	kinesin family member 5C [Source:MGI Symbol;Acc:MGI:1098269]	3345	3361	356
364	ENSMUST00000028117	Yme1l1	YME1-like 1 (S. cerevisiae) [Source:MGI Symbol;Acc:MGI:1351651]	1772	1784	365
365	ENSMUST00000028117	Yme1l1	YME1-like 1 (S. cerevisiae) [Source:MGI Symbol;Acc:MGI:1351651]	1513	1525	364
366	ENSMUST00000028123	Gad2	glutamic acid decarboxylase 2 [Source:MGI Symbol;Acc:MGI:95634]	5332	5345	366
367	ENSMUST00000028177	Olfm1	olfactomedin 1 [Source:MGI Symbol;Acc:MGI:1860437]	1834	1849	377
368	ENSMUST00000028177	Olfm1	olfactomedin 1 [Source:MGI Symbol;Acc:MGI:1860437]	2066	2086	378
369	ENSMUST00000028177	Olfm1	olfactomedin 1 [Source:MGI Symbol;Acc:MGI:1860437]	798	812	368
370	ENSMUST00000028177	Olfm1	olfactomedin 1 [Source:MGI Symbol;Acc:MGI:1860437]	1751	1799	375
371	ENSMUST00000028177	Olfm1	olfactomedin 1 [Source:MGI Symbol;Acc:MGI:1860437]	630	649	367
372	ENSMUST00000028177	Olfm1	olfactomedin 1 [Source:MGI Symbol;Acc:MGI:1860437]	1227	1241	373
373	ENSMUST00000028177	Olfm1	olfactomedin 1 [Source:MGI Symbol;Acc:MGI:1860437]	840	856	369
374	ENSMUST00000028177	Olfm1	olfactomedin 1 [Source:MGI Symbol;Acc:MGI:1860437]	867	881	370
375	ENSMUST00000028177	Olfm1	olfactomedin 1 [Source:MGI Symbol;Acc:MGI:1860437]	2561	2573	381
376	ENSMUST00000028177	Olfm1	olfactomedin 1 [Source:MGI Symbol;Acc:MGI:1860437]	993	1012	371
377	ENSMUST00000028177	Olfm1	olfactomedin 1 [Source:MGI Symbol;Acc:MGI:1860437]	2464	2481	380
378	ENSMUST00000028177	Olfm1	olfactomedin 1 [Source:MGI Symbol;Acc:MGI:1860437]	1146	1161	372
379	ENSMUST00000028177	Olfm1	olfactomedin 1 [Source:MGI Symbol;Acc:MGI:1860437]	1541	1570	374
380	ENSMUST00000028177	Olfm1	olfactomedin 1 [Source:MGI Symbol;Acc:MGI:1860437]	1815	1832	376
381	ENSMUST00000028177	Olfm1	olfactomedin 1 [Source:MGI Symbol;Acc:MGI:1860437]	2191	2214	379
382	ENSMUST00000028222	Hspa5	heat shock protein 5 [Source:MGI Symbol;Acc:MGI:95835]	1418	1430	382
383	ENSMUST00000028225	Psmd5	proteasome (prosome, macropain) 26S subunit, non-ATPase, 5 [Source:MGI Symbol;Acc:MGI:1914248]	740	752	383
384	ENSMUST00000028238	Rab14	RAB14, member RAS oncogene family [Source:MGI Symbol;Acc:MGI:1915615]	2576	2589	391
385	ENSMUST00000028238	Rab14	RAB14, member RAS oncogene family [Source:MGI Symbol;Acc:MGI:1915615]	1641	1653	388
386	ENSMUST00000028238	Rab14	RAB14, member RAS oncogene family [Source:MGI Symbol;Acc:MGI:1915615]	802	822	384
387	ENSMUST00000028238	Rab14	RAB14, member RAS oncogene family [Source:MGI Symbol;Acc:MGI:1915615]	831	853	385
388	ENSMUST00000028238	Rab14	RAB14, member RAS oncogene family [Source:MGI Symbol;Acc:MGI:1915615]	2941	2959	392
389	ENSMUST00000028238	Rab14	RAB14, member RAS oncogene family [Source:MGI Symbol;Acc:MGI:1915615]	986	1007	386
390	ENSMUST00000028238	Rab14	RAB14, member RAS oncogene family [Source:MGI Symbol;Acc:MGI:1915615]	3008	3023	393
391	ENSMUST00000028238	Rab14	RAB14, member RAS oncogene family [Source:MGI Symbol;Acc:MGI:1915615]	2120	2141	389
392	ENSMUST00000028238	Rab14	RAB14, member RAS oncogene family [Source:MGI Symbol;Acc:MGI:1915615]	2328	2339	390
393	ENSMUST00000028238	Rab14	RAB14, member RAS oncogene family [Source:MGI Symbol;Acc:MGI:1915615]	1535	1553	387
394	ENSMUST00000028335	Grin1	glutamate receptor, ionotropic, NMDA1 (zeta 1) [Source:MGI Symbol;Acc:MGI:95819]	3644	3658	394
395	ENSMUST00000028341	Anapc2	anaphase promoting complex subunit 2 [Source:MGI Symbol;Acc:MGI:2139135]	153	170	395
396	ENSMUST00000028350	Zmynd19	zinc finger, MYND domain containing 19 [Source:MGI Symbol;Acc:MGI:1914437]	1100	1112	396
397	ENSMUST00000028392	Dnajc10	DnaJ heat shock protein family (Hsp40) member C10 [Source:MGI Symbol;Acc:MGI:1914111]	600	619	397
398	ENSMUST00000028398	Ube2e3	ubiquitin-conjugating enzyme E2E 3 [Source:MGI Symbol;Acc:MGI:107412]	298	311	398
399	ENSMUST00000028398	Ube2e3	ubiquitin-conjugating enzyme E2E 3 [Source:MGI Symbol;Acc:MGI:107412]	559	573	399
400	ENSMUST00000028551	Emc4	ER membrane protein complex subunit 4 [Source:MGI Symbol;Acc:MGI:1915282]	333	347	400
401	ENSMUST00000028554	Lpcat4	lysophosphatidylcholine acyltransferase 4 [Source:MGI Symbol;Acc:MGI:2138993]	2115	2135	402
402	ENSMUST00000028554	Lpcat4	lysophosphatidylcholine acyltransferase 4 [Source:MGI Symbol;Acc:MGI:2138993]	2159	2175	403
403	ENSMUST00000028554	Lpcat4	lysophosphatidylcholine acyltransferase 4 [Source:MGI Symbol;Acc:MGI:2138993]	1929	1941	401
404	ENSMUST00000028607	Caprin1	cell cycle associated protein 1 [Source:MGI Symbol;Acc:MGI:1858234]	1478	1496	405
405	ENSMUST00000028607	Caprin1	cell cycle associated protein 1 [Source:MGI Symbol;Acc:MGI:1858234]	571	591	404
406	ENSMUST00000028648	Syt13	synaptotagmin XIII [Source:MGI Symbol;Acc:MGI:1933945]	2806	2824	409
407	ENSMUST00000028648	Syt13	synaptotagmin XIII [Source:MGI Symbol;Acc:MGI:1933945]	661	678	406
408	ENSMUST00000028648	Syt13	synaptotagmin XIII [Source:MGI Symbol;Acc:MGI:1933945]	1755	1772	408
409	ENSMUST00000028648	Syt13	synaptotagmin XIII [Source:MGI Symbol;Acc:MGI:1933945]	1249	1260	407
410	ENSMUST00000028648	Syt13	synaptotagmin XIII [Source:MGI Symbol;Acc:MGI:1933945]	3017	3030	410
411	ENSMUST00000028667	Dgkz	diacylglycerol kinase zeta [Source:MGI Symbol;Acc:MGI:1278339]	1454	1473	411
412	ENSMUST00000028667	Dgkz	diacylglycerol kinase zeta [Source:MGI Symbol;Acc:MGI:1278339]	3030	3042	412
413	ENSMUST00000028683	Pdia3	protein disulfide isomerase associated 3 [Source:MGI Symbol;Acc:MGI:95834]	1814	1829	417
414	ENSMUST00000028683	Pdia3	protein disulfide isomerase associated 3 [Source:MGI Symbol;Acc:MGI:95834]	1609	1621	416
415	ENSMUST00000028683	Pdia3	protein disulfide isomerase associated 3 [Source:MGI Symbol;Acc:MGI:95834]	891	905	413
416	ENSMUST00000028683	Pdia3	protein disulfide isomerase associated 3 [Source:MGI Symbol;Acc:MGI:95834]	1046	1065	414
417	ENSMUST00000028683	Pdia3	protein disulfide isomerase associated 3 [Source:MGI Symbol;Acc:MGI:95834]	1365	1391	415
418	ENSMUST00000028727	Snap25	synaptosomal-associated protein 25 [Source:MGI Symbol;Acc:MGI:98331]	1548	1559	423
419	ENSMUST00000028727	Snap25	synaptosomal-associated protein 25 [Source:MGI Symbol;Acc:MGI:98331]	1908	1920	427
420	ENSMUST00000028727	Snap25	synaptosomal-associated protein 25 [Source:MGI Symbol;Acc:MGI:98331]	937	957	421
421	ENSMUST00000028727	Snap25	synaptosomal-associated protein 25 [Source:MGI Symbol;Acc:MGI:98331]	573	585	420
422	ENSMUST00000028727	Snap25	synaptosomal-associated protein 25 [Source:MGI Symbol;Acc:MGI:98331]	1006	1020	422
423	ENSMUST00000028727	Snap25	synaptosomal-associated protein 25 [Source:MGI Symbol;Acc:MGI:98331]	1835	1852	425
424	ENSMUST00000028727	Snap25	synaptosomal-associated protein 25 [Source:MGI Symbol;Acc:MGI:98331]	1593	1619	424
425	ENSMUST00000028727	Snap25	synaptosomal-associated protein 25 [Source:MGI Symbol;Acc:MGI:98331]	1877	1901	426
426	ENSMUST00000028727	Snap25	synaptosomal-associated protein 25 [Source:MGI Symbol;Acc:MGI:98331]	139	159	418
427	ENSMUST00000028727	Snap25	synaptosomal-associated protein 25 [Source:MGI Symbol;Acc:MGI:98331]	180	192	419
428	ENSMUST00000028758	Itpka	inositol 1,4,5-trisphosphate 3-kinase A [Source:MGI Symbol;Acc:MGI:1333822]	1443	1466	428
429	ENSMUST00000028758	Itpka	inositol 1,4,5-trisphosphate 3-kinase A [Source:MGI Symbol;Acc:MGI:1333822]	1627	1652	430
430	ENSMUST00000028758	Itpka	inositol 1,4,5-trisphosphate 3-kinase A [Source:MGI Symbol;Acc:MGI:1333822]	1575	1599	429
431	ENSMUST00000028758	Itpka	inositol 1,4,5-trisphosphate 3-kinase A [Source:MGI Symbol;Acc:MGI:1333822]	1675	1699	431
432	ENSMUST00000028763	Tyro3	TYRO3 protein tyrosine kinase 3 [Source:MGI Symbol;Acc:MGI:104294]	874	888	432
433	ENSMUST00000028769	Ptpra	protein tyrosine phosphatase, receptor type, A [Source:MGI Symbol;Acc:MGI:97808]	2265	2283	433
434	ENSMUST00000028815	Slc23a2	solute carrier family 23 (nucleobase transporters), member 2 [Source:MGI Symbol;Acc:MGI:1859682]	5832	5844	434
435	ENSMUST00000028817	Pcna	proliferating cell nuclear antigen [Source:MGI Symbol;Acc:MGI:97503]	894	914	436
436	ENSMUST00000028817	Pcna	proliferating cell nuclear antigen [Source:MGI Symbol;Acc:MGI:97503]	548	564	435
437	ENSMUST00000028829	Spred1	sprouty protein with EVH-1 domain 1, related sequence [Source:MGI Symbol;Acc:MGI:2150016]	5177	5190	437
438	ENSMUST00000028835	Crls1	cardiolipin synthase 1 [Source:MGI Symbol;Acc:MGI:1913836]	881	894	438
439	ENSMUST00000028854	Mal	myelin and lymphocyte protein, T cell differentiation protein [Source:MGI Symbol;Acc:MGI:892970]	2337	2357	439
440	ENSMUST00000028892	Idh3b	isocitrate dehydrogenase 3 (NAD+) beta [Source:MGI Symbol;Acc:MGI:2158650]	828	845	440
441	ENSMUST00000028892	Idh3b	isocitrate dehydrogenase 3 (NAD+) beta [Source:MGI Symbol;Acc:MGI:2158650]	911	929	441
442	ENSMUST00000028892	Idh3b	isocitrate dehydrogenase 3 (NAD+) beta [Source:MGI Symbol;Acc:MGI:2158650]	995	1009	442
443	ENSMUST00000028892	Idh3b	isocitrate dehydrogenase 3 (NAD+) beta [Source:MGI Symbol;Acc:MGI:2158650]	1032	1051	443
444	ENSMUST00000028892	Idh3b	isocitrate dehydrogenase 3 (NAD+) beta [Source:MGI Symbol;Acc:MGI:2158650]	1297	1313	444
445	ENSMUST00000028892	Idh3b	isocitrate dehydrogenase 3 (NAD+) beta [Source:MGI Symbol;Acc:MGI:2158650]	1422	1437	445
446	ENSMUST00000028905	Pcsk2	proprotein convertase subtilisin/kexin type 2 [Source:MGI Symbol;Acc:MGI:97512]	1840	1851	448
447	ENSMUST00000028905	Pcsk2	proprotein convertase subtilisin/kexin type 2 [Source:MGI Symbol;Acc:MGI:97512]	2321	2333	453
448	ENSMUST00000028905	Pcsk2	proprotein convertase subtilisin/kexin type 2 [Source:MGI Symbol;Acc:MGI:97512]	2026	2055	449
449	ENSMUST00000028905	Pcsk2	proprotein convertase subtilisin/kexin type 2 [Source:MGI Symbol;Acc:MGI:97512]	304	321	446
450	ENSMUST00000028905	Pcsk2	proprotein convertase subtilisin/kexin type 2 [Source:MGI Symbol;Acc:MGI:97512]	4029	4048	460
451	ENSMUST00000028905	Pcsk2	proprotein convertase subtilisin/kexin type 2 [Source:MGI Symbol;Acc:MGI:97512]	3910	3926	459
452	ENSMUST00000028905	Pcsk2	proprotein convertase subtilisin/kexin type 2 [Source:MGI Symbol;Acc:MGI:97512]	1771	1788	447
453	ENSMUST00000028905	Pcsk2	proprotein convertase subtilisin/kexin type 2 [Source:MGI Symbol;Acc:MGI:97512]	2889	2901	455
454	ENSMUST00000028905	Pcsk2	proprotein convertase subtilisin/kexin type 2 [Source:MGI Symbol;Acc:MGI:97512]	2090	2103	450
455	ENSMUST00000028905	Pcsk2	proprotein convertase subtilisin/kexin type 2 [Source:MGI Symbol;Acc:MGI:97512]	2486	2498	454
456	ENSMUST00000028905	Pcsk2	proprotein convertase subtilisin/kexin type 2 [Source:MGI Symbol;Acc:MGI:97512]	2104	2115	451
457	ENSMUST00000028905	Pcsk2	proprotein convertase subtilisin/kexin type 2 [Source:MGI Symbol;Acc:MGI:97512]	3821	3841	458
458	ENSMUST00000028905	Pcsk2	proprotein convertase subtilisin/kexin type 2 [Source:MGI Symbol;Acc:MGI:97512]	3793	3809	457
459	ENSMUST00000028905	Pcsk2	proprotein convertase subtilisin/kexin type 2 [Source:MGI Symbol;Acc:MGI:97512]	2981	2996	456
460	ENSMUST00000028905	Pcsk2	proprotein convertase subtilisin/kexin type 2 [Source:MGI Symbol;Acc:MGI:97512]	2258	2282	452
461	ENSMUST00000028926	Napb	N-ethylmaleimide sensitive fusion protein attachment protein beta [Source:MGI Symbol;Acc:MGI:104562]	4043	4063	483
462	ENSMUST00000028926	Napb	N-ethylmaleimide sensitive fusion protein attachment protein beta [Source:MGI Symbol;Acc:MGI:104562]	2520	2532	475
463	ENSMUST00000028926	Napb	N-ethylmaleimide sensitive fusion protein attachment protein beta [Source:MGI Symbol;Acc:MGI:104562]	1514	1536	467
464	ENSMUST00000028926	Napb	N-ethylmaleimide sensitive fusion protein attachment protein beta [Source:MGI Symbol;Acc:MGI:104562]	3883	3895	482
465	ENSMUST00000028926	Napb	N-ethylmaleimide sensitive fusion protein attachment protein beta [Source:MGI Symbol;Acc:MGI:104562]	3432	3446	480
466	ENSMUST00000028926	Napb	N-ethylmaleimide sensitive fusion protein attachment protein beta [Source:MGI Symbol;Acc:MGI:104562]	3544	3561	481
467	ENSMUST00000028926	Napb	N-ethylmaleimide sensitive fusion protein attachment protein beta [Source:MGI Symbol;Acc:MGI:104562]	2783	2795	476
468	ENSMUST00000028926	Napb	N-ethylmaleimide sensitive fusion protein attachment protein beta [Source:MGI Symbol;Acc:MGI:104562]	2284	2312	473
469	ENSMUST00000028926	Napb	N-ethylmaleimide sensitive fusion protein attachment protein beta [Source:MGI Symbol;Acc:MGI:104562]	1975	1987	471
470	ENSMUST00000028926	Napb	N-ethylmaleimide sensitive fusion protein attachment protein beta [Source:MGI Symbol;Acc:MGI:104562]	2209	2221	472
471	ENSMUST00000028926	Napb	N-ethylmaleimide sensitive fusion protein attachment protein beta [Source:MGI Symbol;Acc:MGI:104562]	1608	1629	468
472	ENSMUST00000028926	Napb	N-ethylmaleimide sensitive fusion protein attachment protein beta [Source:MGI Symbol;Acc:MGI:104562]	2982	2996	478
473	ENSMUST00000028926	Napb	N-ethylmaleimide sensitive fusion protein attachment protein beta [Source:MGI Symbol;Acc:MGI:104562]	403	415	462
474	ENSMUST00000028926	Napb	N-ethylmaleimide sensitive fusion protein attachment protein beta [Source:MGI Symbol;Acc:MGI:104562]	3258	3281	479
475	ENSMUST00000028926	Napb	N-ethylmaleimide sensitive fusion protein attachment protein beta [Source:MGI Symbol;Acc:MGI:104562]	478	490	463
476	ENSMUST00000028926	Napb	N-ethylmaleimide sensitive fusion protein attachment protein beta [Source:MGI Symbol;Acc:MGI:104562]	1364	1376	466
477	ENSMUST00000028926	Napb	N-ethylmaleimide sensitive fusion protein attachment protein beta [Source:MGI Symbol;Acc:MGI:104562]	795	811	464
478	ENSMUST00000028926	Napb	N-ethylmaleimide sensitive fusion protein attachment protein beta [Source:MGI Symbol;Acc:MGI:104562]	1094	1105	465
479	ENSMUST00000028926	Napb	N-ethylmaleimide sensitive fusion protein attachment protein beta [Source:MGI Symbol;Acc:MGI:104562]	1831	1844	469
480	ENSMUST00000028926	Napb	N-ethylmaleimide sensitive fusion protein attachment protein beta [Source:MGI Symbol;Acc:MGI:104562]	2438	2456	474
481	ENSMUST00000028926	Napb	N-ethylmaleimide sensitive fusion protein attachment protein beta [Source:MGI Symbol;Acc:MGI:104562]	2820	2838	477
482	ENSMUST00000028926	Napb	N-ethylmaleimide sensitive fusion protein attachment protein beta [Source:MGI Symbol;Acc:MGI:104562]	1874	1893	470
483	ENSMUST00000028926	Napb	N-ethylmaleimide sensitive fusion protein attachment protein beta [Source:MGI Symbol;Acc:MGI:104562]	351	370	461
484	ENSMUST00000028938	Cst3	cystatin C [Source:MGI Symbol;Acc:MGI:102519]	340	367	484
485	ENSMUST00000028938	Cst3	cystatin C [Source:MGI Symbol;Acc:MGI:102519]	474	492	486
486	ENSMUST00000028938	Cst3	cystatin C [Source:MGI Symbol;Acc:MGI:102519]	643	660	487
487	ENSMUST00000028938	Cst3	cystatin C [Source:MGI Symbol;Acc:MGI:102519]	663	674	488
488	ENSMUST00000028938	Cst3	cystatin C [Source:MGI Symbol;Acc:MGI:102519]	438	454	485
489	ENSMUST00000028938	Cst3	cystatin C [Source:MGI Symbol;Acc:MGI:102519]	806	826	489
490	ENSMUST00000028999	Pkia	protein kinase inhibitor, alpha [Source:MGI Symbol;Acc:MGI:104747]	1906	1933	496
491	ENSMUST00000028999	Pkia	protein kinase inhibitor, alpha [Source:MGI Symbol;Acc:MGI:104747]	1233	1245	494
492	ENSMUST00000028999	Pkia	protein kinase inhibitor, alpha [Source:MGI Symbol;Acc:MGI:104747]	1023	1035	493
493	ENSMUST00000028999	Pkia	protein kinase inhibitor, alpha [Source:MGI Symbol;Acc:MGI:104747]	890	910	492
494	ENSMUST00000028999	Pkia	protein kinase inhibitor, alpha [Source:MGI Symbol;Acc:MGI:104747]	2929	2945	497
495	ENSMUST00000028999	Pkia	protein kinase inhibitor, alpha [Source:MGI Symbol;Acc:MGI:104747]	1636	1668	495
496	ENSMUST00000028999	Pkia	protein kinase inhibitor, alpha [Source:MGI Symbol;Acc:MGI:104747]	3536	3555	499
497	ENSMUST00000028999	Pkia	protein kinase inhibitor, alpha [Source:MGI Symbol;Acc:MGI:104747]	153	165	491
498	ENSMUST00000028999	Pkia	protein kinase inhibitor, alpha [Source:MGI Symbol;Acc:MGI:104747]	3182	3199	498
499	ENSMUST00000028999	Pkia	protein kinase inhibitor, alpha [Source:MGI Symbol;Acc:MGI:104747]	135	150	490
500	ENSMUST00000029002	Stmn2	stathmin-like 2 [Source:MGI Symbol;Acc:MGI:98241]	1208	1220	507
501	ENSMUST00000029002	Stmn2	stathmin-like 2 [Source:MGI Symbol;Acc:MGI:98241]	1136	1148	505
502	ENSMUST00000029002	Stmn2	stathmin-like 2 [Source:MGI Symbol;Acc:MGI:98241]	654	665	502
503	ENSMUST00000029002	Stmn2	stathmin-like 2 [Source:MGI Symbol;Acc:MGI:98241]	439	451	500
504	ENSMUST00000029002	Stmn2	stathmin-like 2 [Source:MGI Symbol;Acc:MGI:98241]	1036	1055	504
505	ENSMUST00000029002	Stmn2	stathmin-like 2 [Source:MGI Symbol;Acc:MGI:98241]	1930	1949	510
506	ENSMUST00000029002	Stmn2	stathmin-like 2 [Source:MGI Symbol;Acc:MGI:98241]	1371	1394	508
507	ENSMUST00000029002	Stmn2	stathmin-like 2 [Source:MGI Symbol;Acc:MGI:98241]	773	785	503
508	ENSMUST00000029002	Stmn2	stathmin-like 2 [Source:MGI Symbol;Acc:MGI:98241]	1669	1699	509
509	ENSMUST00000029002	Stmn2	stathmin-like 2 [Source:MGI Symbol;Acc:MGI:98241]	1151	1173	506
510	ENSMUST00000029002	Stmn2	stathmin-like 2 [Source:MGI Symbol;Acc:MGI:98241]	498	518	501
511	ENSMUST00000029046	Fabp5	fatty acid binding protein 5, epidermal [Source:MGI Symbol;Acc:MGI:101790]	661	679	511
512	ENSMUST00000029078	Car2	carbonic anhydrase 2 [Source:MGI Symbol;Acc:MGI:88269]	358	373	512
513	ENSMUST00000029078	Car2	carbonic anhydrase 2 [Source:MGI Symbol;Acc:MGI:88269]	951	963	513
514	ENSMUST00000029078	Car2	carbonic anhydrase 2 [Source:MGI Symbol;Acc:MGI:88269]	1455	1467	514
515	ENSMUST00000029125	Armc1	armadillo repeat containing 1 [Source:MGI Symbol;Acc:MGI:1921502]	2233	2245	516
516	ENSMUST00000029125	Armc1	armadillo repeat containing 1 [Source:MGI Symbol;Acc:MGI:1921502]	1284	1297	515
517	ENSMUST00000029128	Map1lc3a	microtubule-associated protein 1 light chain 3 alpha [Source:MGI Symbol;Acc:MGI:1915661]	954	974	520
518	ENSMUST00000029128	Map1lc3a	microtubule-associated protein 1 light chain 3 alpha [Source:MGI Symbol;Acc:MGI:1915661]	798	810	518
519	ENSMUST00000029128	Map1lc3a	microtubule-associated protein 1 light chain 3 alpha [Source:MGI Symbol;Acc:MGI:1915661]	831	851	519
520	ENSMUST00000029128	Map1lc3a	microtubule-associated protein 1 light chain 3 alpha [Source:MGI Symbol;Acc:MGI:1915661]	216	230	517
521	ENSMUST00000029131	Ggt7	gamma-glutamyltransferase 7 [Source:MGI Symbol;Acc:MGI:1913385]	2343	2357	521
522	ENSMUST00000029142	Eif6	eukaryotic translation initiation factor 6 [Source:MGI Symbol;Acc:MGI:1196288]	1415	1432	522
523	ENSMUST00000029256	Sec62	SEC62 homolog (S. cerevisiae) [Source:MGI Symbol;Acc:MGI:1916526]	2403	2420	527
524	ENSMUST00000029256	Sec62	SEC62 homolog (S. cerevisiae) [Source:MGI Symbol;Acc:MGI:1916526]	1972	1987	524
525	ENSMUST00000029256	Sec62	SEC62 homolog (S. cerevisiae) [Source:MGI Symbol;Acc:MGI:1916526]	2585	2598	528
526	ENSMUST00000029256	Sec62	SEC62 homolog (S. cerevisiae) [Source:MGI Symbol;Acc:MGI:1916526]	1688	1709	523
527	ENSMUST00000029256	Sec62	SEC62 homolog (S. cerevisiae) [Source:MGI Symbol;Acc:MGI:1916526]	2055	2075	525
528	ENSMUST00000029256	Sec62	SEC62 homolog (S. cerevisiae) [Source:MGI Symbol;Acc:MGI:1916526]	2188	2206	526
529	ENSMUST00000029355	Ppm1l	protein phosphatase 1 (formerly 2C)-like [Source:MGI Symbol;Acc:MGI:2139740]	7760	7772	529
530	ENSMUST00000029374	Nbea	neurobeachin [Source:MGI Symbol;Acc:MGI:1347075]	6911	6923	530
531	ENSMUST00000029374	Nbea	neurobeachin [Source:MGI Symbol;Acc:MGI:1347075]	10311	10323	531
532	ENSMUST00000029414	Ssr3	signal sequence receptor, gamma [Source:MGI Symbol;Acc:MGI:1914687]	2169	2181	533
533	ENSMUST00000029414	Ssr3	signal sequence receptor, gamma [Source:MGI Symbol;Acc:MGI:1914687]	485	497	532
534	ENSMUST00000029423	Serpini1	serine (or cysteine) peptidase inhibitor, clade I, member 1 [Source:MGI Symbol;Acc:MGI:1194506]	2719	2737	541
535	ENSMUST00000029423	Serpini1	serine (or cysteine) peptidase inhibitor, clade I, member 1 [Source:MGI Symbol;Acc:MGI:1194506]	2652	2666	539
536	ENSMUST00000029423	Serpini1	serine (or cysteine) peptidase inhibitor, clade I, member 1 [Source:MGI Symbol;Acc:MGI:1194506]	485	497	534
537	ENSMUST00000029423	Serpini1	serine (or cysteine) peptidase inhibitor, clade I, member 1 [Source:MGI Symbol;Acc:MGI:1194506]	1660	1673	537
538	ENSMUST00000029423	Serpini1	serine (or cysteine) peptidase inhibitor, clade I, member 1 [Source:MGI Symbol;Acc:MGI:1194506]	2683	2696	540
539	ENSMUST00000029423	Serpini1	serine (or cysteine) peptidase inhibitor, clade I, member 1 [Source:MGI Symbol;Acc:MGI:1194506]	2543	2558	538
540	ENSMUST00000029423	Serpini1	serine (or cysteine) peptidase inhibitor, clade I, member 1 [Source:MGI Symbol;Acc:MGI:1194506]	781	792	536
541	ENSMUST00000029423	Serpini1	serine (or cysteine) peptidase inhibitor, clade I, member 1 [Source:MGI Symbol;Acc:MGI:1194506]	591	613	535
542	ENSMUST00000029440	Olfml3	olfactomedin-like 3 [Source:MGI Symbol;Acc:MGI:1914877]	66	78	542
543	ENSMUST00000029490	Ahcyl1	S-adenosylhomocysteine hydrolase-like 1 [Source:MGI Symbol;Acc:MGI:2385184]	3476	3488	543
544	ENSMUST00000029570	Mfsd14a	major facilitator superfamily domain containing 14A [Source:MGI Symbol;Acc:MGI:1201609]	2255	2274	546
545	ENSMUST00000029570	Mfsd14a	major facilitator superfamily domain containing 14A [Source:MGI Symbol;Acc:MGI:1201609]	341	353	544
546	ENSMUST00000029570	Mfsd14a	major facilitator superfamily domain containing 14A [Source:MGI Symbol;Acc:MGI:1201609]	1558	1576	545
547	ENSMUST00000029575	Extl2	exostosin-like glycosyltransferase 2 [Source:MGI Symbol;Acc:MGI:1889574]	1442	1454	547
548	ENSMUST00000029635	Gucy1b1	guanylate cyclase 1, soluble, beta 1 [Source:MGI Symbol;Acc:MGI:1860604]	2456	2468	548
549	ENSMUST00000029666	Papss1	3'-phosphoadenosine 5'-phosphosulfate synthase 1 [Source:MGI Symbol;Acc:MGI:1330587]	754	770	549
550	ENSMUST00000029673	Efna3	ephrin A3 [Source:MGI Symbol;Acc:MGI:106644]	430	442	550
551	ENSMUST00000029722	Rps3a1	ribosomal protein S3A1 [Source:MGI Symbol;Acc:MGI:1202063]	150	164	551
552	ENSMUST00000029722	Rps3a1	ribosomal protein S3A1 [Source:MGI Symbol;Acc:MGI:1202063]	789	809	555
553	ENSMUST00000029722	Rps3a1	ribosomal protein S3A1 [Source:MGI Symbol;Acc:MGI:1202063]	762	788	554
554	ENSMUST00000029722	Rps3a1	ribosomal protein S3A1 [Source:MGI Symbol;Acc:MGI:1202063]	729	744	553
555	ENSMUST00000029722	Rps3a1	ribosomal protein S3A1 [Source:MGI Symbol;Acc:MGI:1202063]	699	726	552
556	ENSMUST00000029722	Rps3a1	ribosomal protein S3A1 [Source:MGI Symbol;Acc:MGI:1202063]	834	853	556
557	ENSMUST00000029771	F3	coagulation factor III [Source:MGI Symbol;Acc:MGI:88381]	461	475	557
558	ENSMUST00000029783	Snx27	sorting nexin family member 27 [Source:MGI Symbol;Acc:MGI:1923992]	5047	5062	558
559	ENSMUST00000029803	Eif4e	eukaryotic translation initiation factor 4E [Source:MGI Symbol;Acc:MGI:95305]	791	810	559
560	ENSMUST00000029803	Eif4e	eukaryotic translation initiation factor 4E [Source:MGI Symbol;Acc:MGI:95305]	900	920	560
561	ENSMUST00000029803	Eif4e	eukaryotic translation initiation factor 4E [Source:MGI Symbol;Acc:MGI:95305]	1244	1256	561
562	ENSMUST00000029804	Metap1	methionyl aminopeptidase 1 [Source:MGI Symbol;Acc:MGI:1922874]	1805	1817	562
563	ENSMUST00000029845	Ddah1	dimethylarginine dimethylaminohydrolase 1 [Source:MGI Symbol;Acc:MGI:1916469]	2285	2297	563
564	ENSMUST00000029876	Calb1	calbindin 1 [Source:MGI Symbol;Acc:MGI:88248]	1052	1077	569
565	ENSMUST00000029876	Calb1	calbindin 1 [Source:MGI Symbol;Acc:MGI:88248]	236	254	564
566	ENSMUST00000029876	Calb1	calbindin 1 [Source:MGI Symbol;Acc:MGI:88248]	1612	1628	570
567	ENSMUST00000029876	Calb1	calbindin 1 [Source:MGI Symbol;Acc:MGI:88248]	990	1004	568
568	ENSMUST00000029876	Calb1	calbindin 1 [Source:MGI Symbol;Acc:MGI:88248]	585	602	565
569	ENSMUST00000029876	Calb1	calbindin 1 [Source:MGI Symbol;Acc:MGI:88248]	878	901	567
570	ENSMUST00000029876	Calb1	calbindin 1 [Source:MGI Symbol;Acc:MGI:88248]	612	626	566
571	ENSMUST00000029891	Tmem68	transmembrane protein 68 [Source:MGI Symbol;Acc:MGI:1919348]	140	152	571
572	ENSMUST00000030036	Brinp1	bone morphogenic protein/retinoic acid inducible neural specific 1 [Source:MGI Symbol;Acc:MGI:1928478]	2682	2699	575
573	ENSMUST00000030036	Brinp1	bone morphogenic protein/retinoic acid inducible neural specific 1 [Source:MGI Symbol;Acc:MGI:1928478]	2039	2051	574
574	ENSMUST00000030036	Brinp1	bone morphogenic protein/retinoic acid inducible neural specific 1 [Source:MGI Symbol;Acc:MGI:1928478]	2976	2987	576
575	ENSMUST00000030036	Brinp1	bone morphogenic protein/retinoic acid inducible neural specific 1 [Source:MGI Symbol;Acc:MGI:1928478]	336	350	572
576	ENSMUST00000030036	Brinp1	bone morphogenic protein/retinoic acid inducible neural specific 1 [Source:MGI Symbol;Acc:MGI:1928478]	375	387	573
577	ENSMUST00000030051	Txn1	thioredoxin 1 [Source:MGI Symbol;Acc:MGI:98874]	514	528	578
578	ENSMUST00000030051	Txn1	thioredoxin 1 [Source:MGI Symbol;Acc:MGI:98874]	411	427	577
579	ENSMUST00000030118	Dnaja1	DnaJ heat shock protein family (Hsp40) member A1 [Source:MGI Symbol;Acc:MGI:1270129]	2262	2281	580
580	ENSMUST00000030118	Dnaja1	DnaJ heat shock protein family (Hsp40) member A1 [Source:MGI Symbol;Acc:MGI:1270129]	261	273	579
581	ENSMUST00000030134	Rad23b	RAD23 homolog B, nucleotide excision repair protein [Source:MGI Symbol;Acc:MGI:105128]	1937	1952	581
582	ENSMUST00000030134	Rad23b	RAD23 homolog B, nucleotide excision repair protein [Source:MGI Symbol;Acc:MGI:105128]	2162	2174	584
583	ENSMUST00000030134	Rad23b	RAD23 homolog B, nucleotide excision repair protein [Source:MGI Symbol;Acc:MGI:105128]	1961	1973	582
584	ENSMUST00000030134	Rad23b	RAD23 homolog B, nucleotide excision repair protein [Source:MGI Symbol;Acc:MGI:105128]	2142	2158	583
585	ENSMUST00000030134	Rad23b	RAD23 homolog B, nucleotide excision repair protein [Source:MGI Symbol;Acc:MGI:105128]	2369	2384	585
586	ENSMUST00000030138	Nol6	nucleolar protein family 6 (RNA-associated) [Source:MGI Symbol;Acc:MGI:2140151]	4026	4039	586
587	ENSMUST00000030164	Vcp	valosin containing protein [Source:MGI Symbol;Acc:MGI:99919]	1710	1732	591
588	ENSMUST00000030164	Vcp	valosin containing protein [Source:MGI Symbol;Acc:MGI:99919]	323	338	587
589	ENSMUST00000030164	Vcp	valosin containing protein [Source:MGI Symbol;Acc:MGI:99919]	1473	1488	590
590	ENSMUST00000030164	Vcp	valosin containing protein [Source:MGI Symbol;Acc:MGI:99919]	2846	2858	594
591	ENSMUST00000030164	Vcp	valosin containing protein [Source:MGI Symbol;Acc:MGI:99919]	1375	1387	589
592	ENSMUST00000030164	Vcp	valosin containing protein [Source:MGI Symbol;Acc:MGI:99919]	662	674	588
593	ENSMUST00000030164	Vcp	valosin containing protein [Source:MGI Symbol;Acc:MGI:99919]	2336	2381	593
594	ENSMUST00000030164	Vcp	valosin containing protein [Source:MGI Symbol;Acc:MGI:99919]	1741	1757	592
595	ENSMUST00000030212	Sh3gl2	SH3-domain GRB2-like 2 [Source:MGI Symbol;Acc:MGI:700009]	2384	2403	599
596	ENSMUST00000030212	Sh3gl2	SH3-domain GRB2-like 2 [Source:MGI Symbol;Acc:MGI:700009]	1675	1689	597
597	ENSMUST00000030212	Sh3gl2	SH3-domain GRB2-like 2 [Source:MGI Symbol;Acc:MGI:700009]	2679	2690	601
598	ENSMUST00000030212	Sh3gl2	SH3-domain GRB2-like 2 [Source:MGI Symbol;Acc:MGI:700009]	978	991	595
599	ENSMUST00000030212	Sh3gl2	SH3-domain GRB2-like 2 [Source:MGI Symbol;Acc:MGI:700009]	1202	1217	596
600	ENSMUST00000030212	Sh3gl2	SH3-domain GRB2-like 2 [Source:MGI Symbol;Acc:MGI:700009]	2449	2469	600
601	ENSMUST00000030212	Sh3gl2	SH3-domain GRB2-like 2 [Source:MGI Symbol;Acc:MGI:700009]	2284	2306	598
602	ENSMUST00000030284	Rnf11	ring finger protein 11 [Source:MGI Symbol;Acc:MGI:1352759]	1671	1691	608
603	ENSMUST00000030284	Rnf11	ring finger protein 11 [Source:MGI Symbol;Acc:MGI:1352759]	1343	1363	607
604	ENSMUST00000030284	Rnf11	ring finger protein 11 [Source:MGI Symbol;Acc:MGI:1352759]	806	818	606
605	ENSMUST00000030284	Rnf11	ring finger protein 11 [Source:MGI Symbol;Acc:MGI:1352759]	697	709	605
606	ENSMUST00000030284	Rnf11	ring finger protein 11 [Source:MGI Symbol;Acc:MGI:1352759]	2275	2293	614
607	ENSMUST00000030284	Rnf11	ring finger protein 11 [Source:MGI Symbol;Acc:MGI:1352759]	388	401	604
608	ENSMUST00000030284	Rnf11	ring finger protein 11 [Source:MGI Symbol;Acc:MGI:1352759]	109	136	602
609	ENSMUST00000030284	Rnf11	ring finger protein 11 [Source:MGI Symbol;Acc:MGI:1352759]	172	187	603
610	ENSMUST00000030284	Rnf11	ring finger protein 11 [Source:MGI Symbol;Acc:MGI:1352759]	1902	1926	610
611	ENSMUST00000030284	Rnf11	ring finger protein 11 [Source:MGI Symbol;Acc:MGI:1352759]	1802	1814	609
612	ENSMUST00000030284	Rnf11	ring finger protein 11 [Source:MGI Symbol;Acc:MGI:1352759]	2436	2455	615
613	ENSMUST00000030284	Rnf11	ring finger protein 11 [Source:MGI Symbol;Acc:MGI:1352759]	2501	2524	616
614	ENSMUST00000030284	Rnf11	ring finger protein 11 [Source:MGI Symbol;Acc:MGI:1352759]	2202	2223	612
615	ENSMUST00000030284	Rnf11	ring finger protein 11 [Source:MGI Symbol;Acc:MGI:1352759]	1953	1971	611
616	ENSMUST00000030284	Rnf11	ring finger protein 11 [Source:MGI Symbol;Acc:MGI:1352759]	2245	2265	613
617	ENSMUST00000030340	Scp2	sterol carrier protein 2, liver [Source:MGI Symbol;Acc:MGI:98254]	1805	1825	617
618	ENSMUST00000030361	Tmem59	transmembrane protein 59 [Source:MGI Symbol;Acc:MGI:1929278]	1669	1693	625
619	ENSMUST00000030361	Tmem59	transmembrane protein 59 [Source:MGI Symbol;Acc:MGI:1929278]	842	856	621
620	ENSMUST00000030361	Tmem59	transmembrane protein 59 [Source:MGI Symbol;Acc:MGI:1929278]	586	605	618
621	ENSMUST00000030361	Tmem59	transmembrane protein 59 [Source:MGI Symbol;Acc:MGI:1929278]	616	636	619
622	ENSMUST00000030361	Tmem59	transmembrane protein 59 [Source:MGI Symbol;Acc:MGI:1929278]	1285	1297	622
623	ENSMUST00000030361	Tmem59	transmembrane protein 59 [Source:MGI Symbol;Acc:MGI:1929278]	664	689	620
624	ENSMUST00000030361	Tmem59	transmembrane protein 59 [Source:MGI Symbol;Acc:MGI:1929278]	1631	1647	624
625	ENSMUST00000030361	Tmem59	transmembrane protein 59 [Source:MGI Symbol;Acc:MGI:1929278]	1476	1494	623
626	ENSMUST00000030367	Ssbp3	single-stranded DNA binding protein 3 [Source:MGI Symbol;Acc:MGI:1919725]	2452	2466	627
627	ENSMUST00000030367	Ssbp3	single-stranded DNA binding protein 3 [Source:MGI Symbol;Acc:MGI:1919725]	950	970	626
628	ENSMUST00000030367	Ssbp3	single-stranded DNA binding protein 3 [Source:MGI Symbol;Acc:MGI:1919725]	2850	2869	628
629	ENSMUST00000030381	Ctps	cytidine 5'-triphosphate synthase [Source:MGI Symbol;Acc:MGI:1858304]	2085	2097	629
630	ENSMUST00000030399	Rragc	Ras-related GTP binding C [Source:MGI Symbol;Acc:MGI:1858751]	822	833	630
631	ENSMUST00000030417	Cdc42	cell division cycle 42 [Source:MGI Symbol;Acc:MGI:106211]	557	580	632
632	ENSMUST00000030417	Cdc42	cell division cycle 42 [Source:MGI Symbol;Acc:MGI:106211]	1246	1265	635
633	ENSMUST00000030417	Cdc42	cell division cycle 42 [Source:MGI Symbol;Acc:MGI:106211]	614	629	633
634	ENSMUST00000030417	Cdc42	cell division cycle 42 [Source:MGI Symbol;Acc:MGI:106211]	872	884	634
635	ENSMUST00000030417	Cdc42	cell division cycle 42 [Source:MGI Symbol;Acc:MGI:106211]	160	179	631
636	ENSMUST00000030455	Akr1a1	aldo-keto reductase family 1, member A1 (aldehyde reductase) [Source:MGI Symbol;Acc:MGI:1929955]	128	146	636
637	ENSMUST00000030455	Akr1a1	aldo-keto reductase family 1, member A1 (aldehyde reductase) [Source:MGI Symbol;Acc:MGI:1929955]	396	407	639
638	ENSMUST00000030455	Akr1a1	aldo-keto reductase family 1, member A1 (aldehyde reductase) [Source:MGI Symbol;Acc:MGI:1929955]	658	674	642
639	ENSMUST00000030455	Akr1a1	aldo-keto reductase family 1, member A1 (aldehyde reductase) [Source:MGI Symbol;Acc:MGI:1929955]	711	737	643
640	ENSMUST00000030455	Akr1a1	aldo-keto reductase family 1, member A1 (aldehyde reductase) [Source:MGI Symbol;Acc:MGI:1929955]	1338	1359	647
641	ENSMUST00000030455	Akr1a1	aldo-keto reductase family 1, member A1 (aldehyde reductase) [Source:MGI Symbol;Acc:MGI:1929955]	1142	1168	646
642	ENSMUST00000030455	Akr1a1	aldo-keto reductase family 1, member A1 (aldehyde reductase) [Source:MGI Symbol;Acc:MGI:1929955]	164	190	637
643	ENSMUST00000030455	Akr1a1	aldo-keto reductase family 1, member A1 (aldehyde reductase) [Source:MGI Symbol;Acc:MGI:1929955]	495	519	641
644	ENSMUST00000030455	Akr1a1	aldo-keto reductase family 1, member A1 (aldehyde reductase) [Source:MGI Symbol;Acc:MGI:1929955]	274	293	638
645	ENSMUST00000030455	Akr1a1	aldo-keto reductase family 1, member A1 (aldehyde reductase) [Source:MGI Symbol;Acc:MGI:1929955]	408	436	640
646	ENSMUST00000030455	Akr1a1	aldo-keto reductase family 1, member A1 (aldehyde reductase) [Source:MGI Symbol;Acc:MGI:1929955]	1018	1046	645
647	ENSMUST00000030455	Akr1a1	aldo-keto reductase family 1, member A1 (aldehyde reductase) [Source:MGI Symbol;Acc:MGI:1929955]	1375	1390	648
648	ENSMUST00000030455	Akr1a1	aldo-keto reductase family 1, member A1 (aldehyde reductase) [Source:MGI Symbol;Acc:MGI:1929955]	815	829	644
649	ENSMUST00000030471	Lrrc41	leucine rich repeat containing 41 [Source:MGI Symbol;Acc:MGI:2441984]	2645	2657	649
650	ENSMUST00000030491	Cmpk1	cytidine monophosphate (UMP-CMP) kinase 1 [Source:MGI Symbol;Acc:MGI:1913838]	1070	1081	651
651	ENSMUST00000030491	Cmpk1	cytidine monophosphate (UMP-CMP) kinase 1 [Source:MGI Symbol;Acc:MGI:1913838]	874	886	650
652	ENSMUST00000030536	Pink1	PTEN induced putative kinase 1 [Source:MGI Symbol;Acc:MGI:1916193]	472	489	653
653	ENSMUST00000030536	Pink1	PTEN induced putative kinase 1 [Source:MGI Symbol;Acc:MGI:1916193]	1415	1428	656
654	ENSMUST00000030536	Pink1	PTEN induced putative kinase 1 [Source:MGI Symbol;Acc:MGI:1916193]	1838	1857	657
655	ENSMUST00000030536	Pink1	PTEN induced putative kinase 1 [Source:MGI Symbol;Acc:MGI:1916193]	759	772	654
656	ENSMUST00000030536	Pink1	PTEN induced putative kinase 1 [Source:MGI Symbol;Acc:MGI:1916193]	1975	1992	658
657	ENSMUST00000030536	Pink1	PTEN induced putative kinase 1 [Source:MGI Symbol;Acc:MGI:1916193]	2301	2313	659
658	ENSMUST00000030536	Pink1	PTEN induced putative kinase 1 [Source:MGI Symbol;Acc:MGI:1916193]	884	913	655
659	ENSMUST00000030536	Pink1	PTEN induced putative kinase 1 [Source:MGI Symbol;Acc:MGI:1916193]	139	150	652
660	ENSMUST00000030538	Ddost	dolichyl-di-phosphooligosaccharide-protein glycotransferase [Source:MGI Symbol;Acc:MGI:1194508]	696	719	660
661	ENSMUST00000030626	Tmem50a	transmembrane protein 50A [Source:MGI Symbol;Acc:MGI:1919067]	1098	1110	663
662	ENSMUST00000030626	Tmem50a	transmembrane protein 50A [Source:MGI Symbol;Acc:MGI:1919067]	410	421	662
663	ENSMUST00000030626	Tmem50a	transmembrane protein 50A [Source:MGI Symbol;Acc:MGI:1919067]	304	323	661
664	ENSMUST00000030636	Stmn1	stathmin 1 [Source:MGI Symbol;Acc:MGI:96739]	939	957	667
665	ENSMUST00000030636	Stmn1	stathmin 1 [Source:MGI Symbol;Acc:MGI:96739]	627	652	666
666	ENSMUST00000030636	Stmn1	stathmin 1 [Source:MGI Symbol;Acc:MGI:96739]	521	535	665
667	ENSMUST00000030636	Stmn1	stathmin 1 [Source:MGI Symbol;Acc:MGI:96739]	353	369	664
668	ENSMUST00000030637	Ncdn	neurochondrin [Source:MGI Symbol;Acc:MGI:1347351]	3527	3551	691
669	ENSMUST00000030637	Ncdn	neurochondrin [Source:MGI Symbol;Acc:MGI:1347351]	508	528	668
670	ENSMUST00000030637	Ncdn	neurochondrin [Source:MGI Symbol;Acc:MGI:1347351]	2950	2969	684
671	ENSMUST00000030637	Ncdn	neurochondrin [Source:MGI Symbol;Acc:MGI:1347351]	2089	2111	678
672	ENSMUST00000030637	Ncdn	neurochondrin [Source:MGI Symbol;Acc:MGI:1347351]	2771	2796	683
673	ENSMUST00000030637	Ncdn	neurochondrin [Source:MGI Symbol;Acc:MGI:1347351]	1486	1497	674
674	ENSMUST00000030637	Ncdn	neurochondrin [Source:MGI Symbol;Acc:MGI:1347351]	744	772	669
675	ENSMUST00000030637	Ncdn	neurochondrin [Source:MGI Symbol;Acc:MGI:1347351]	3158	3184	686
676	ENSMUST00000030637	Ncdn	neurochondrin [Source:MGI Symbol;Acc:MGI:1347351]	883	909	671
677	ENSMUST00000030637	Ncdn	neurochondrin [Source:MGI Symbol;Acc:MGI:1347351]	2157	2179	679
678	ENSMUST00000030637	Ncdn	neurochondrin [Source:MGI Symbol;Acc:MGI:1347351]	1717	1742	675
679	ENSMUST00000030637	Ncdn	neurochondrin [Source:MGI Symbol;Acc:MGI:1347351]	1456	1476	673
680	ENSMUST00000030637	Ncdn	neurochondrin [Source:MGI Symbol;Acc:MGI:1347351]	2571	2610	680
681	ENSMUST00000030637	Ncdn	neurochondrin [Source:MGI Symbol;Acc:MGI:1347351]	3402	3418	689
682	ENSMUST00000030637	Ncdn	neurochondrin [Source:MGI Symbol;Acc:MGI:1347351]	3503	3514	690
683	ENSMUST00000030637	Ncdn	neurochondrin [Source:MGI Symbol;Acc:MGI:1347351]	3200	3218	687
684	ENSMUST00000030637	Ncdn	neurochondrin [Source:MGI Symbol;Acc:MGI:1347351]	777	797	670
685	ENSMUST00000030637	Ncdn	neurochondrin [Source:MGI Symbol;Acc:MGI:1347351]	1988	2012	677
686	ENSMUST00000030637	Ncdn	neurochondrin [Source:MGI Symbol;Acc:MGI:1347351]	2702	2732	682
687	ENSMUST00000030637	Ncdn	neurochondrin [Source:MGI Symbol;Acc:MGI:1347351]	2667	2688	681
688	ENSMUST00000030637	Ncdn	neurochondrin [Source:MGI Symbol;Acc:MGI:1347351]	1945	1967	676
689	ENSMUST00000030637	Ncdn	neurochondrin [Source:MGI Symbol;Acc:MGI:1347351]	3031	3051	685
690	ENSMUST00000030637	Ncdn	neurochondrin [Source:MGI Symbol;Acc:MGI:1347351]	3317	3366	688
691	ENSMUST00000030637	Ncdn	neurochondrin [Source:MGI Symbol;Acc:MGI:1347351]	1292	1321	672
692	ENSMUST00000030642	Psmb2	proteasome (prosome, macropain) subunit, beta type 2 [Source:MGI Symbol;Acc:MGI:1347045]	726	742	692
693	ENSMUST00000030651	Sh3bgrl3	SH3 domain binding glutamic acid-rich protein-like 3 [Source:MGI Symbol;Acc:MGI:1920973]	574	593	695
694	ENSMUST00000030651	Sh3bgrl3	SH3 domain binding glutamic acid-rich protein-like 3 [Source:MGI Symbol;Acc:MGI:1920973]	547	558	694
695	ENSMUST00000030651	Sh3bgrl3	SH3 domain binding glutamic acid-rich protein-like 3 [Source:MGI Symbol;Acc:MGI:1920973]	155	167	693
696	ENSMUST00000030698	Stx12	syntaxin 12 [Source:MGI Symbol;Acc:MGI:1931027]	1985	1997	697
697	ENSMUST00000030698	Stx12	syntaxin 12 [Source:MGI Symbol;Acc:MGI:1931027]	2879	2894	698
698	ENSMUST00000030698	Stx12	syntaxin 12 [Source:MGI Symbol;Acc:MGI:1931027]	635	647	696
699	ENSMUST00000030787	Rheb	Ras homolog enriched in brain [Source:MGI Symbol;Acc:MGI:97912]	996	1015	700
700	ENSMUST00000030787	Rheb	Ras homolog enriched in brain [Source:MGI Symbol;Acc:MGI:97912]	1031	1054	701
701	ENSMUST00000030787	Rheb	Ras homolog enriched in brain [Source:MGI Symbol;Acc:MGI:97912]	454	465	699
702	ENSMUST00000030851	Tomm7	translocase of outer mitochondrial membrane 7 [Source:MGI Symbol;Acc:MGI:1913419]	206	217	702
703	ENSMUST00000030896	Tprgl	transformation related protein 63 regulated like [Source:MGI Symbol;Acc:MGI:1915058]	1039	1052	704
704	ENSMUST00000030896	Tprgl	transformation related protein 63 regulated like [Source:MGI Symbol;Acc:MGI:1915058]	807	820	703
705	ENSMUST00000030905	Ssu72	Ssu72 RNA polymerase II CTD phosphatase homolog (yeast) [Source:MGI Symbol;Acc:MGI:1916241]	720	732	705
706	ENSMUST00000030942	Mrpl20	mitochondrial ribosomal protein L20 [Source:MGI Symbol;Acc:MGI:2137221]	270	281	706
707	ENSMUST00000030986	Lrpap1	low density lipoprotein receptor-related protein associated protein 1 [Source:MGI Symbol;Acc:MGI:96829]	2712	2730	710
708	ENSMUST00000030986	Lrpap1	low density lipoprotein receptor-related protein associated protein 1 [Source:MGI Symbol;Acc:MGI:96829]	1315	1335	709
709	ENSMUST00000030986	Lrpap1	low density lipoprotein receptor-related protein associated protein 1 [Source:MGI Symbol;Acc:MGI:96829]	644	664	707
710	ENSMUST00000030986	Lrpap1	low density lipoprotein receptor-related protein associated protein 1 [Source:MGI Symbol;Acc:MGI:96829]	1009	1029	708
711	ENSMUST00000031003	Ppp2r2c	protein phosphatase 2, regulatory subunit B, gamma [Source:MGI Symbol;Acc:MGI:2442660]	1812	1827	714
712	ENSMUST00000031003	Ppp2r2c	protein phosphatase 2, regulatory subunit B, gamma [Source:MGI Symbol;Acc:MGI:2442660]	822	842	711
713	ENSMUST00000031003	Ppp2r2c	protein phosphatase 2, regulatory subunit B, gamma [Source:MGI Symbol;Acc:MGI:2442660]	2159	2171	717
714	ENSMUST00000031003	Ppp2r2c	protein phosphatase 2, regulatory subunit B, gamma [Source:MGI Symbol;Acc:MGI:2442660]	2413	2433	720
715	ENSMUST00000031003	Ppp2r2c	protein phosphatase 2, regulatory subunit B, gamma [Source:MGI Symbol;Acc:MGI:2442660]	3792	3812	734
716	ENSMUST00000031003	Ppp2r2c	protein phosphatase 2, regulatory subunit B, gamma [Source:MGI Symbol;Acc:MGI:2442660]	2382	2397	719
717	ENSMUST00000031003	Ppp2r2c	protein phosphatase 2, regulatory subunit B, gamma [Source:MGI Symbol;Acc:MGI:2442660]	3071	3097	723
718	ENSMUST00000031003	Ppp2r2c	protein phosphatase 2, regulatory subunit B, gamma [Source:MGI Symbol;Acc:MGI:2442660]	2226	2241	718
719	ENSMUST00000031003	Ppp2r2c	protein phosphatase 2, regulatory subunit B, gamma [Source:MGI Symbol;Acc:MGI:2442660]	3813	3862	735
720	ENSMUST00000031003	Ppp2r2c	protein phosphatase 2, regulatory subunit B, gamma [Source:MGI Symbol;Acc:MGI:2442660]	3568	3588	730
721	ENSMUST00000031003	Ppp2r2c	protein phosphatase 2, regulatory subunit B, gamma [Source:MGI Symbol;Acc:MGI:2442660]	1936	1955	716
722	ENSMUST00000031003	Ppp2r2c	protein phosphatase 2, regulatory subunit B, gamma [Source:MGI Symbol;Acc:MGI:2442660]	3939	3968	736
723	ENSMUST00000031003	Ppp2r2c	protein phosphatase 2, regulatory subunit B, gamma [Source:MGI Symbol;Acc:MGI:2442660]	3617	3629	731
724	ENSMUST00000031003	Ppp2r2c	protein phosphatase 2, regulatory subunit B, gamma [Source:MGI Symbol;Acc:MGI:2442660]	3636	3666	732
725	ENSMUST00000031003	Ppp2r2c	protein phosphatase 2, regulatory subunit B, gamma [Source:MGI Symbol;Acc:MGI:2442660]	1099	1115	713
726	ENSMUST00000031003	Ppp2r2c	protein phosphatase 2, regulatory subunit B, gamma [Source:MGI Symbol;Acc:MGI:2442660]	2765	2779	721
727	ENSMUST00000031003	Ppp2r2c	protein phosphatase 2, regulatory subunit B, gamma [Source:MGI Symbol;Acc:MGI:2442660]	1868	1882	715
728	ENSMUST00000031003	Ppp2r2c	protein phosphatase 2, regulatory subunit B, gamma [Source:MGI Symbol;Acc:MGI:2442660]	3997	4069	737
729	ENSMUST00000031003	Ppp2r2c	protein phosphatase 2, regulatory subunit B, gamma [Source:MGI Symbol;Acc:MGI:2442660]	3342	3354	727
730	ENSMUST00000031003	Ppp2r2c	protein phosphatase 2, regulatory subunit B, gamma [Source:MGI Symbol;Acc:MGI:2442660]	3260	3278	726
731	ENSMUST00000031003	Ppp2r2c	protein phosphatase 2, regulatory subunit B, gamma [Source:MGI Symbol;Acc:MGI:2442660]	3005	3023	722
732	ENSMUST00000031003	Ppp2r2c	protein phosphatase 2, regulatory subunit B, gamma [Source:MGI Symbol;Acc:MGI:2442660]	3754	3765	733
733	ENSMUST00000031003	Ppp2r2c	protein phosphatase 2, regulatory subunit B, gamma [Source:MGI Symbol;Acc:MGI:2442660]	1046	1060	712
734	ENSMUST00000031003	Ppp2r2c	protein phosphatase 2, regulatory subunit B, gamma [Source:MGI Symbol;Acc:MGI:2442660]	3462	3480	729
735	ENSMUST00000031003	Ppp2r2c	protein phosphatase 2, regulatory subunit B, gamma [Source:MGI Symbol;Acc:MGI:2442660]	3414	3438	728
736	ENSMUST00000031003	Ppp2r2c	protein phosphatase 2, regulatory subunit B, gamma [Source:MGI Symbol;Acc:MGI:2442660]	3232	3254	725
737	ENSMUST00000031003	Ppp2r2c	protein phosphatase 2, regulatory subunit B, gamma [Source:MGI Symbol;Acc:MGI:2442660]	3175	3203	724
738	ENSMUST00000031009	Nsg1	neuron specific gene family member 1 [Source:MGI Symbol;Acc:MGI:109149]	1338	1358	746
739	ENSMUST00000031009	Nsg1	neuron specific gene family member 1 [Source:MGI Symbol;Acc:MGI:109149]	1197	1214	744
740	ENSMUST00000031009	Nsg1	neuron specific gene family member 1 [Source:MGI Symbol;Acc:MGI:109149]	939	956	741
741	ENSMUST00000031009	Nsg1	neuron specific gene family member 1 [Source:MGI Symbol;Acc:MGI:109149]	1223	1249	745
742	ENSMUST00000031009	Nsg1	neuron specific gene family member 1 [Source:MGI Symbol;Acc:MGI:109149]	658	669	739
743	ENSMUST00000031009	Nsg1	neuron specific gene family member 1 [Source:MGI Symbol;Acc:MGI:109149]	1124	1147	743
744	ENSMUST00000031009	Nsg1	neuron specific gene family member 1 [Source:MGI Symbol;Acc:MGI:109149]	1361	1373	747
745	ENSMUST00000031009	Nsg1	neuron specific gene family member 1 [Source:MGI Symbol;Acc:MGI:109149]	582	598	738
746	ENSMUST00000031009	Nsg1	neuron specific gene family member 1 [Source:MGI Symbol;Acc:MGI:109149]	1745	1771	749
747	ENSMUST00000031009	Nsg1	neuron specific gene family member 1 [Source:MGI Symbol;Acc:MGI:109149]	1099	1114	742
748	ENSMUST00000031009	Nsg1	neuron specific gene family member 1 [Source:MGI Symbol;Acc:MGI:109149]	731	746	740
749	ENSMUST00000031009	Nsg1	neuron specific gene family member 1 [Source:MGI Symbol;Acc:MGI:109149]	1549	1569	748
750	ENSMUST00000031037	Slc30a3	solute carrier family 30 (zinc transporter), member 3 [Source:MGI Symbol;Acc:MGI:1345280]	1032	1049	750
751	ENSMUST00000031037	Slc30a3	solute carrier family 30 (zinc transporter), member 3 [Source:MGI Symbol;Acc:MGI:1345280]	1872	1892	752
752	ENSMUST00000031037	Slc30a3	solute carrier family 30 (zinc transporter), member 3 [Source:MGI Symbol;Acc:MGI:1345280]	1599	1611	751
753	ENSMUST00000031058	Mapre3	microtubule-associated protein, RP/EB family, member 3 [Source:MGI Symbol;Acc:MGI:2140967]	773	788	753
754	ENSMUST00000031058	Mapre3	microtubule-associated protein, RP/EB family, member 3 [Source:MGI Symbol;Acc:MGI:2140967]	1889	1902	754
755	ENSMUST00000031131	Uchl1	ubiquitin carboxy-terminal hydrolase L1 [Source:MGI Symbol;Acc:MGI:103149]	933	955	759
756	ENSMUST00000031131	Uchl1	ubiquitin carboxy-terminal hydrolase L1 [Source:MGI Symbol;Acc:MGI:103149]	890	910	758
757	ENSMUST00000031131	Uchl1	ubiquitin carboxy-terminal hydrolase L1 [Source:MGI Symbol;Acc:MGI:103149]	862	877	757
758	ENSMUST00000031131	Uchl1	ubiquitin carboxy-terminal hydrolase L1 [Source:MGI Symbol;Acc:MGI:103149]	1051	1070	760
759	ENSMUST00000031131	Uchl1	ubiquitin carboxy-terminal hydrolase L1 [Source:MGI Symbol;Acc:MGI:103149]	601	627	755
760	ENSMUST00000031131	Uchl1	ubiquitin carboxy-terminal hydrolase L1 [Source:MGI Symbol;Acc:MGI:103149]	845	861	756
761	ENSMUST00000031167	Polr2b	polymerase (RNA) II (DNA directed) polypeptide B [Source:MGI Symbol;Acc:MGI:2388280]	774	786	761
762	ENSMUST00000031167	Polr2b	polymerase (RNA) II (DNA directed) polypeptide B [Source:MGI Symbol;Acc:MGI:2388280]	1611	1623	762
763	ENSMUST00000031190	Dr1	down-regulator of transcription 1 [Source:MGI Symbol;Acc:MGI:1100515]	1138	1150	763
764	ENSMUST00000031229	Rufy3	RUN and FYVE domain containing 3 [Source:MGI Symbol;Acc:MGI:106484]	1564	1576	764
765	ENSMUST00000031249	Sparcl1	SPARC-like 1 [Source:MGI Symbol;Acc:MGI:108110]	1589	1613	767
766	ENSMUST00000031249	Sparcl1	SPARC-like 1 [Source:MGI Symbol;Acc:MGI:108110]	2484	2505	770
767	ENSMUST00000031249	Sparcl1	SPARC-like 1 [Source:MGI Symbol;Acc:MGI:108110]	2106	2134	769
768	ENSMUST00000031249	Sparcl1	SPARC-like 1 [Source:MGI Symbol;Acc:MGI:108110]	1224	1240	766
769	ENSMUST00000031249	Sparcl1	SPARC-like 1 [Source:MGI Symbol;Acc:MGI:108110]	2509	2528	771
770	ENSMUST00000031249	Sparcl1	SPARC-like 1 [Source:MGI Symbol;Acc:MGI:108110]	535	552	765
771	ENSMUST00000031249	Sparcl1	SPARC-like 1 [Source:MGI Symbol;Acc:MGI:108110]	1830	1843	768
772	ENSMUST00000031250	Nudt9	nudix (nucleoside diphosphate linked moiety X)-type motif 9 [Source:MGI Symbol;Acc:MGI:1921417]	1243	1255	772
773	ENSMUST00000031262	Coq2	coenzyme Q2 4-hydroxybenzoate polyprenyltransferase [Source:MGI Symbol;Acc:MGI:1919133]	458	470	773
774	ENSMUST00000031273	Cds1	CDP-diacylglycerol synthase 1 [Source:MGI Symbol;Acc:MGI:1921846]	784	796	774
775	ENSMUST00000031309	Wsb2	WD repeat and SOCS box-containing 2 [Source:MGI Symbol;Acc:MGI:2144041]	1822	1846	779
776	ENSMUST00000031309	Wsb2	WD repeat and SOCS box-containing 2 [Source:MGI Symbol;Acc:MGI:2144041]	299	310	775
777	ENSMUST00000031309	Wsb2	WD repeat and SOCS box-containing 2 [Source:MGI Symbol;Acc:MGI:2144041]	976	998	777
778	ENSMUST00000031309	Wsb2	WD repeat and SOCS box-containing 2 [Source:MGI Symbol;Acc:MGI:2144041]	334	346	776
779	ENSMUST00000031309	Wsb2	WD repeat and SOCS box-containing 2 [Source:MGI Symbol;Acc:MGI:2144041]	1235	1264	778
780	ENSMUST00000031383	Ran	RAN, member RAS oncogene family [Source:MGI Symbol;Acc:MGI:1333112]	498	511	781
781	ENSMUST00000031383	Ran	RAN, member RAS oncogene family [Source:MGI Symbol;Acc:MGI:1333112]	1447	1466	784
782	ENSMUST00000031383	Ran	RAN, member RAS oncogene family [Source:MGI Symbol;Acc:MGI:1333112]	2287	2299	786
783	ENSMUST00000031383	Ran	RAN, member RAS oncogene family [Source:MGI Symbol;Acc:MGI:1333112]	362	373	780
784	ENSMUST00000031383	Ran	RAN, member RAS oncogene family [Source:MGI Symbol;Acc:MGI:1333112]	2058	2070	785
785	ENSMUST00000031383	Ran	RAN, member RAS oncogene family [Source:MGI Symbol;Acc:MGI:1333112]	916	927	783
786	ENSMUST00000031383	Ran	RAN, member RAS oncogene family [Source:MGI Symbol;Acc:MGI:1333112]	526	546	782
787	ENSMUST00000031446	Tmem132b	transmembrane protein 132B [Source:MGI Symbol;Acc:MGI:3609245]	7841	7864	787
788	ENSMUST00000031492	Rab35	RAB35, member RAS oncogene family [Source:MGI Symbol;Acc:MGI:1924657]	1485	1504	789
789	ENSMUST00000031492	Rab35	RAB35, member RAS oncogene family [Source:MGI Symbol;Acc:MGI:1924657]	2048	2064	790
790	ENSMUST00000031492	Rab35	RAB35, member RAS oncogene family [Source:MGI Symbol;Acc:MGI:1924657]	1334	1350	788
791	ENSMUST00000031556	Tmem106b	transmembrane protein 106B [Source:MGI Symbol;Acc:MGI:1919150]	1465	1477	791
792	ENSMUST00000031556	Tmem106b	transmembrane protein 106B [Source:MGI Symbol;Acc:MGI:1919150]	4532	4544	792
793	ENSMUST00000031556	Tmem106b	transmembrane protein 106B [Source:MGI Symbol;Acc:MGI:1919150]	5215	5229	794
794	ENSMUST00000031556	Tmem106b	transmembrane protein 106B [Source:MGI Symbol;Acc:MGI:1919150]	5026	5046	793
795	ENSMUST00000031565	Fscn1	fascin actin-bundling protein 1 [Source:MGI Symbol;Acc:MGI:1352745]	1395	1407	796
796	ENSMUST00000031565	Fscn1	fascin actin-bundling protein 1 [Source:MGI Symbol;Acc:MGI:1352745]	1605	1617	797
797	ENSMUST00000031565	Fscn1	fascin actin-bundling protein 1 [Source:MGI Symbol;Acc:MGI:1352745]	25	37	795
798	ENSMUST00000031617	Rpl6	ribosomal protein L6 [Source:MGI Symbol;Acc:MGI:108057]	550	563	803
799	ENSMUST00000031617	Rpl6	ribosomal protein L6 [Source:MGI Symbol;Acc:MGI:108057]	526	545	802
800	ENSMUST00000031617	Rpl6	ribosomal protein L6 [Source:MGI Symbol;Acc:MGI:108057]	232	247	798
801	ENSMUST00000031617	Rpl6	ribosomal protein L6 [Source:MGI Symbol;Acc:MGI:108057]	488	502	801
802	ENSMUST00000031617	Rpl6	ribosomal protein L6 [Source:MGI Symbol;Acc:MGI:108057]	660	672	804
803	ENSMUST00000031617	Rpl6	ribosomal protein L6 [Source:MGI Symbol;Acc:MGI:108057]	813	849	806
804	ENSMUST00000031617	Rpl6	ribosomal protein L6 [Source:MGI Symbol;Acc:MGI:108057]	904	928	807
805	ENSMUST00000031617	Rpl6	ribosomal protein L6 [Source:MGI Symbol;Acc:MGI:108057]	357	370	799
806	ENSMUST00000031617	Rpl6	ribosomal protein L6 [Source:MGI Symbol;Acc:MGI:108057]	380	403	800
807	ENSMUST00000031617	Rpl6	ribosomal protein L6 [Source:MGI Symbol;Acc:MGI:108057]	763	776	805
808	ENSMUST00000031625	Arpc1a	actin related protein 2/3 complex, subunit 1A [Source:MGI Symbol;Acc:MGI:1928896]	1256	1268	808
809	ENSMUST00000031654	Pomp	proteasome maturation protein [Source:MGI Symbol;Acc:MGI:1913787]	259	275	809
810	ENSMUST00000031697	Cul1	cullin 1 [Source:MGI Symbol;Acc:MGI:1349658]	850	862	810
811	ENSMUST00000031726	Gnb2	guanine nucleotide binding protein (G protein), beta 2 [Source:MGI Symbol;Acc:MGI:95784]	908	927	817
812	ENSMUST00000031726	Gnb2	guanine nucleotide binding protein (G protein), beta 2 [Source:MGI Symbol;Acc:MGI:95784]	717	752	815
813	ENSMUST00000031726	Gnb2	guanine nucleotide binding protein (G protein), beta 2 [Source:MGI Symbol;Acc:MGI:95784]	1107	1123	818
814	ENSMUST00000031726	Gnb2	guanine nucleotide binding protein (G protein), beta 2 [Source:MGI Symbol;Acc:MGI:95784]	1775	1794	822
815	ENSMUST00000031726	Gnb2	guanine nucleotide binding protein (G protein), beta 2 [Source:MGI Symbol;Acc:MGI:95784]	613	632	814
816	ENSMUST00000031726	Gnb2	guanine nucleotide binding protein (G protein), beta 2 [Source:MGI Symbol;Acc:MGI:95784]	1144	1164	819
817	ENSMUST00000031726	Gnb2	guanine nucleotide binding protein (G protein), beta 2 [Source:MGI Symbol;Acc:MGI:95784]	555	580	813
818	ENSMUST00000031726	Gnb2	guanine nucleotide binding protein (G protein), beta 2 [Source:MGI Symbol;Acc:MGI:95784]	1814	1826	823
819	ENSMUST00000031726	Gnb2	guanine nucleotide binding protein (G protein), beta 2 [Source:MGI Symbol;Acc:MGI:95784]	1572	1590	821
820	ENSMUST00000031726	Gnb2	guanine nucleotide binding protein (G protein), beta 2 [Source:MGI Symbol;Acc:MGI:95784]	403	428	811
821	ENSMUST00000031726	Gnb2	guanine nucleotide binding protein (G protein), beta 2 [Source:MGI Symbol;Acc:MGI:95784]	518	529	812
822	ENSMUST00000031726	Gnb2	guanine nucleotide binding protein (G protein), beta 2 [Source:MGI Symbol;Acc:MGI:95784]	821	837	816
823	ENSMUST00000031726	Gnb2	guanine nucleotide binding protein (G protein), beta 2 [Source:MGI Symbol;Acc:MGI:95784]	1828	1840	824
824	ENSMUST00000031726	Gnb2	guanine nucleotide binding protein (G protein), beta 2 [Source:MGI Symbol;Acc:MGI:95784]	1465	1484	820
825	ENSMUST00000031766	Asns	asparagine synthetase [Source:MGI Symbol;Acc:MGI:1350929]	561	581	825
826	ENSMUST00000031843	Npy	neuropeptide Y [Source:MGI Symbol;Acc:MGI:97374]	260	277	826
827	ENSMUST00000031866	Mtpn	myotrophin [Source:MGI Symbol;Acc:MGI:99445]	1625	1645	830
828	ENSMUST00000031866	Mtpn	myotrophin [Source:MGI Symbol;Acc:MGI:99445]	894	906	828
829	ENSMUST00000031866	Mtpn	myotrophin [Source:MGI Symbol;Acc:MGI:99445]	2578	2593	833
830	ENSMUST00000031866	Mtpn	myotrophin [Source:MGI Symbol;Acc:MGI:99445]	428	446	827
831	ENSMUST00000031866	Mtpn	myotrophin [Source:MGI Symbol;Acc:MGI:99445]	1304	1319	829
832	ENSMUST00000031866	Mtpn	myotrophin [Source:MGI Symbol;Acc:MGI:99445]	3596	3616	838
833	ENSMUST00000031866	Mtpn	myotrophin [Source:MGI Symbol;Acc:MGI:99445]	2674	2707	834
834	ENSMUST00000031866	Mtpn	myotrophin [Source:MGI Symbol;Acc:MGI:99445]	2311	2323	832
835	ENSMUST00000031866	Mtpn	myotrophin [Source:MGI Symbol;Acc:MGI:99445]	2879	2892	836
836	ENSMUST00000031866	Mtpn	myotrophin [Source:MGI Symbol;Acc:MGI:99445]	3082	3100	837
837	ENSMUST00000031866	Mtpn	myotrophin [Source:MGI Symbol;Acc:MGI:99445]	2724	2759	835
838	ENSMUST00000031866	Mtpn	myotrophin [Source:MGI Symbol;Acc:MGI:99445]	1675	1695	831
839	ENSMUST00000032078	Cct7	chaperonin containing Tcp1, subunit 7 (eta) [Source:MGI Symbol;Acc:MGI:107184]	819	835	840
840	ENSMUST00000032078	Cct7	chaperonin containing Tcp1, subunit 7 (eta) [Source:MGI Symbol;Acc:MGI:107184]	1190	1210	842
841	ENSMUST00000032078	Cct7	chaperonin containing Tcp1, subunit 7 (eta) [Source:MGI Symbol;Acc:MGI:107184]	727	752	839
842	ENSMUST00000032078	Cct7	chaperonin containing Tcp1, subunit 7 (eta) [Source:MGI Symbol;Acc:MGI:107184]	1020	1038	841
843	ENSMUST00000032078	Cct7	chaperonin containing Tcp1, subunit 7 (eta) [Source:MGI Symbol;Acc:MGI:107184]	1841	1853	843
844	ENSMUST00000032143	Rpn1	ribophorin I [Source:MGI Symbol;Acc:MGI:98084]	2180	2192	850
845	ENSMUST00000032143	Rpn1	ribophorin I [Source:MGI Symbol;Acc:MGI:98084]	581	593	845
846	ENSMUST00000032143	Rpn1	ribophorin I [Source:MGI Symbol;Acc:MGI:98084]	1565	1580	849
847	ENSMUST00000032143	Rpn1	ribophorin I [Source:MGI Symbol;Acc:MGI:98084]	176	196	844
848	ENSMUST00000032143	Rpn1	ribophorin I [Source:MGI Symbol;Acc:MGI:98084]	639	650	846
849	ENSMUST00000032143	Rpn1	ribophorin I [Source:MGI Symbol;Acc:MGI:98084]	850	870	847
850	ENSMUST00000032143	Rpn1	ribophorin I [Source:MGI Symbol;Acc:MGI:98084]	1390	1401	848
851	ENSMUST00000032165	Ruvbl1	RuvB-like protein 1 [Source:MGI Symbol;Acc:MGI:1928760]	992	1004	852
852	ENSMUST00000032165	Ruvbl1	RuvB-like protein 1 [Source:MGI Symbol;Acc:MGI:1928760]	49	65	851
853	ENSMUST00000032194	Bhlhe40	basic helix-loop-helix family, member e40 [Source:MGI Symbol;Acc:MGI:1097714]	993	1005	853
854	ENSMUST00000032196	Arl8b	ADP-ribosylation factor-like 8B [Source:MGI Symbol;Acc:MGI:1914416]	2646	2669	864
855	ENSMUST00000032196	Arl8b	ADP-ribosylation factor-like 8B [Source:MGI Symbol;Acc:MGI:1914416]	750	766	854
856	ENSMUST00000032196	Arl8b	ADP-ribosylation factor-like 8B [Source:MGI Symbol;Acc:MGI:1914416]	2337	2351	862
857	ENSMUST00000032196	Arl8b	ADP-ribosylation factor-like 8B [Source:MGI Symbol;Acc:MGI:1914416]	2254	2273	860
858	ENSMUST00000032196	Arl8b	ADP-ribosylation factor-like 8B [Source:MGI Symbol;Acc:MGI:1914416]	1106	1123	856
859	ENSMUST00000032196	Arl8b	ADP-ribosylation factor-like 8B [Source:MGI Symbol;Acc:MGI:1914416]	1216	1236	857
860	ENSMUST00000032196	Arl8b	ADP-ribosylation factor-like 8B [Source:MGI Symbol;Acc:MGI:1914416]	2429	2447	863
861	ENSMUST00000032196	Arl8b	ADP-ribosylation factor-like 8B [Source:MGI Symbol;Acc:MGI:1914416]	2313	2330	861
862	ENSMUST00000032196	Arl8b	ADP-ribosylation factor-like 8B [Source:MGI Symbol;Acc:MGI:1914416]	2222	2236	859
863	ENSMUST00000032196	Arl8b	ADP-ribosylation factor-like 8B [Source:MGI Symbol;Acc:MGI:1914416]	909	921	855
864	ENSMUST00000032196	Arl8b	ADP-ribosylation factor-like 8B [Source:MGI Symbol;Acc:MGI:1914416]	1255	1270	858
865	ENSMUST00000032398	Thumpd3	THUMP domain containing 3 [Source:MGI Symbol;Acc:MGI:1277973]	830	842	865
866	ENSMUST00000032409	Camk1	calcium/calmodulin-dependent protein kinase I [Source:MGI Symbol;Acc:MGI:1098535]	572	587	866
867	ENSMUST00000032409	Camk1	calcium/calmodulin-dependent protein kinase I [Source:MGI Symbol;Acc:MGI:1098535]	605	619	867
868	ENSMUST00000032451	Slc6a11	solute carrier family 6 (neurotransmitter transporter, GABA), member 11 [Source:MGI Symbol;Acc:MGI:95630]	3491	3503	868
869	ENSMUST00000032451	Slc6a11	solute carrier family 6 (neurotransmitter transporter, GABA), member 11 [Source:MGI Symbol;Acc:MGI:95630]	3950	3962	869
870	ENSMUST00000032454	Slc6a1	solute carrier family 6 (neurotransmitter transporter, GABA), member 1 [Source:MGI Symbol;Acc:MGI:95627]	3716	3732	882
871	ENSMUST00000032454	Slc6a1	solute carrier family 6 (neurotransmitter transporter, GABA), member 1 [Source:MGI Symbol;Acc:MGI:95627]	485	497	870
872	ENSMUST00000032454	Slc6a1	solute carrier family 6 (neurotransmitter transporter, GABA), member 1 [Source:MGI Symbol;Acc:MGI:95627]	643	655	871
873	ENSMUST00000032454	Slc6a1	solute carrier family 6 (neurotransmitter transporter, GABA), member 1 [Source:MGI Symbol;Acc:MGI:95627]	3132	3151	880
874	ENSMUST00000032454	Slc6a1	solute carrier family 6 (neurotransmitter transporter, GABA), member 1 [Source:MGI Symbol;Acc:MGI:95627]	1049	1061	874
875	ENSMUST00000032454	Slc6a1	solute carrier family 6 (neurotransmitter transporter, GABA), member 1 [Source:MGI Symbol;Acc:MGI:95627]	3828	3851	883
876	ENSMUST00000032454	Slc6a1	solute carrier family 6 (neurotransmitter transporter, GABA), member 1 [Source:MGI Symbol;Acc:MGI:95627]	2224	2242	877
877	ENSMUST00000032454	Slc6a1	solute carrier family 6 (neurotransmitter transporter, GABA), member 1 [Source:MGI Symbol;Acc:MGI:95627]	1965	1981	876
878	ENSMUST00000032454	Slc6a1	solute carrier family 6 (neurotransmitter transporter, GABA), member 1 [Source:MGI Symbol;Acc:MGI:95627]	984	1002	872
879	ENSMUST00000032454	Slc6a1	solute carrier family 6 (neurotransmitter transporter, GABA), member 1 [Source:MGI Symbol;Acc:MGI:95627]	3960	3979	885
880	ENSMUST00000032454	Slc6a1	solute carrier family 6 (neurotransmitter transporter, GABA), member 1 [Source:MGI Symbol;Acc:MGI:95627]	1453	1486	875
881	ENSMUST00000032454	Slc6a1	solute carrier family 6 (neurotransmitter transporter, GABA), member 1 [Source:MGI Symbol;Acc:MGI:95627]	2669	2696	878
882	ENSMUST00000032454	Slc6a1	solute carrier family 6 (neurotransmitter transporter, GABA), member 1 [Source:MGI Symbol;Acc:MGI:95627]	4036	4070	888
883	ENSMUST00000032454	Slc6a1	solute carrier family 6 (neurotransmitter transporter, GABA), member 1 [Source:MGI Symbol;Acc:MGI:95627]	3988	4000	886
884	ENSMUST00000032454	Slc6a1	solute carrier family 6 (neurotransmitter transporter, GABA), member 1 [Source:MGI Symbol;Acc:MGI:95627]	3412	3436	881
885	ENSMUST00000032454	Slc6a1	solute carrier family 6 (neurotransmitter transporter, GABA), member 1 [Source:MGI Symbol;Acc:MGI:95627]	3857	3870	884
886	ENSMUST00000032454	Slc6a1	solute carrier family 6 (neurotransmitter transporter, GABA), member 1 [Source:MGI Symbol;Acc:MGI:95627]	4168	4183	889
887	ENSMUST00000032454	Slc6a1	solute carrier family 6 (neurotransmitter transporter, GABA), member 1 [Source:MGI Symbol;Acc:MGI:95627]	4008	4034	887
888	ENSMUST00000032454	Slc6a1	solute carrier family 6 (neurotransmitter transporter, GABA), member 1 [Source:MGI Symbol;Acc:MGI:95627]	1005	1016	873
889	ENSMUST00000032454	Slc6a1	solute carrier family 6 (neurotransmitter transporter, GABA), member 1 [Source:MGI Symbol;Acc:MGI:95627]	2903	2929	879
890	ENSMUST00000032454	Slc6a1	solute carrier family 6 (neurotransmitter transporter, GABA), member 1 [Source:MGI Symbol;Acc:MGI:95627]	4195	4210	890
891	ENSMUST00000032476	Slc2a3	solute carrier family 2 (facilitated glucose transporter), member 3 [Source:MGI Symbol;Acc:MGI:95757]	2471	2484	891
892	ENSMUST00000032477	Necap1	NECAP endocytosis associated 1 [Source:MGI Symbol;Acc:MGI:1914852]	2338	2358	896
893	ENSMUST00000032477	Necap1	NECAP endocytosis associated 1 [Source:MGI Symbol;Acc:MGI:1914852]	1424	1450	893
894	ENSMUST00000032477	Necap1	NECAP endocytosis associated 1 [Source:MGI Symbol;Acc:MGI:1914852]	1890	1910	894
895	ENSMUST00000032477	Necap1	NECAP endocytosis associated 1 [Source:MGI Symbol;Acc:MGI:1914852]	1293	1319	892
896	ENSMUST00000032477	Necap1	NECAP endocytosis associated 1 [Source:MGI Symbol;Acc:MGI:1914852]	2146	2173	895
897	ENSMUST00000035371	Sv2a	synaptic vesicle glycoprotein 2 a [Source:MGI Symbol;Acc:MGI:1927139]	3191	3204	905
898	ENSMUST00000035371	Sv2a	synaptic vesicle glycoprotein 2 a [Source:MGI Symbol;Acc:MGI:1927139]	2340	2352	903
899	ENSMUST00000035371	Sv2a	synaptic vesicle glycoprotein 2 a [Source:MGI Symbol;Acc:MGI:1927139]	3521	3534	907
900	ENSMUST00000035371	Sv2a	synaptic vesicle glycoprotein 2 a [Source:MGI Symbol;Acc:MGI:1927139]	388	399	897
901	ENSMUST00000035371	Sv2a	synaptic vesicle glycoprotein 2 a [Source:MGI Symbol;Acc:MGI:1927139]	2196	2222	901
902	ENSMUST00000035371	Sv2a	synaptic vesicle glycoprotein 2 a [Source:MGI Symbol;Acc:MGI:1927139]	3566	3589	908
903	ENSMUST00000035371	Sv2a	synaptic vesicle glycoprotein 2 a [Source:MGI Symbol;Acc:MGI:1927139]	2949	2969	904
904	ENSMUST00000035371	Sv2a	synaptic vesicle glycoprotein 2 a [Source:MGI Symbol;Acc:MGI:1927139]	3930	3953	911
905	ENSMUST00000035371	Sv2a	synaptic vesicle glycoprotein 2 a [Source:MGI Symbol;Acc:MGI:1927139]	4102	4113	913
906	ENSMUST00000035371	Sv2a	synaptic vesicle glycoprotein 2 a [Source:MGI Symbol;Acc:MGI:1927139]	3872	3894	910
907	ENSMUST00000035371	Sv2a	synaptic vesicle glycoprotein 2 a [Source:MGI Symbol;Acc:MGI:1927139]	3418	3435	906
908	ENSMUST00000035371	Sv2a	synaptic vesicle glycoprotein 2 a [Source:MGI Symbol;Acc:MGI:1927139]	4085	4097	912
909	ENSMUST00000035371	Sv2a	synaptic vesicle glycoprotein 2 a [Source:MGI Symbol;Acc:MGI:1927139]	4179	4194	914
910	ENSMUST00000035371	Sv2a	synaptic vesicle glycoprotein 2 a [Source:MGI Symbol;Acc:MGI:1927139]	1822	1839	899
911	ENSMUST00000035371	Sv2a	synaptic vesicle glycoprotein 2 a [Source:MGI Symbol;Acc:MGI:1927139]	2307	2323	902
912	ENSMUST00000035371	Sv2a	synaptic vesicle glycoprotein 2 a [Source:MGI Symbol;Acc:MGI:1927139]	2025	2037	900
913	ENSMUST00000035371	Sv2a	synaptic vesicle glycoprotein 2 a [Source:MGI Symbol;Acc:MGI:1927139]	1619	1636	898
914	ENSMUST00000035371	Sv2a	synaptic vesicle glycoprotein 2 a [Source:MGI Symbol;Acc:MGI:1927139]	4275	4298	915
915	ENSMUST00000035371	Sv2a	synaptic vesicle glycoprotein 2 a [Source:MGI Symbol;Acc:MGI:1927139]	3799	3823	909
916	ENSMUST00000035673	Vhl	von Hippel-Lindau tumor suppressor [Source:MGI Symbol;Acc:MGI:103223]	2564	2580	916
917	ENSMUST00000035725	Brk1	BRICK1, SCAR/WAVE actin-nucleating complex subunit [Source:MGI Symbol;Acc:MGI:1915406]	73	89	917
918	ENSMUST00000035725	Brk1	BRICK1, SCAR/WAVE actin-nucleating complex subunit [Source:MGI Symbol;Acc:MGI:1915406]	94	111	918
919	ENSMUST00000035725	Brk1	BRICK1, SCAR/WAVE actin-nucleating complex subunit [Source:MGI Symbol;Acc:MGI:1915406]	562	574	920
920	ENSMUST00000035725	Brk1	BRICK1, SCAR/WAVE actin-nucleating complex subunit [Source:MGI Symbol;Acc:MGI:1915406]	767	782	921
921	ENSMUST00000035725	Brk1	BRICK1, SCAR/WAVE actin-nucleating complex subunit [Source:MGI Symbol;Acc:MGI:1915406]	464	481	919
922	ENSMUST00000035779	Acsl3	acyl-CoA synthetase long-chain family member 3 [Source:MGI Symbol;Acc:MGI:1921455]	1828	1845	922
923	ENSMUST00000036153	Cops8	COP9 signalosome subunit 8 [Source:MGI Symbol;Acc:MGI:1915363]	1442	1454	923
924	ENSMUST00000036380	Atp6v0b	ATPase, H+ transporting, lysosomal V0 subunit B [Source:MGI Symbol;Acc:MGI:1890510]	440	457	924
925	ENSMUST00000036380	Atp6v0b	ATPase, H+ transporting, lysosomal V0 subunit B [Source:MGI Symbol;Acc:MGI:1890510]	841	869	926
926	ENSMUST00000036380	Atp6v0b	ATPase, H+ transporting, lysosomal V0 subunit B [Source:MGI Symbol;Acc:MGI:1890510]	739	757	925
927	ENSMUST00000036493	Atp1a1	ATPase, Na+/K+ transporting, alpha 1 polypeptide [Source:MGI Symbol;Acc:MGI:88105]	1345	1370	934
928	ENSMUST00000036493	Atp1a1	ATPase, Na+/K+ transporting, alpha 1 polypeptide [Source:MGI Symbol;Acc:MGI:88105]	868	885	930
929	ENSMUST00000036493	Atp1a1	ATPase, Na+/K+ transporting, alpha 1 polypeptide [Source:MGI Symbol;Acc:MGI:88105]	1683	1703	938
930	ENSMUST00000036493	Atp1a1	ATPase, Na+/K+ transporting, alpha 1 polypeptide [Source:MGI Symbol;Acc:MGI:88105]	927	939	932
931	ENSMUST00000036493	Atp1a1	ATPase, Na+/K+ transporting, alpha 1 polypeptide [Source:MGI Symbol;Acc:MGI:88105]	891	902	931
932	ENSMUST00000036493	Atp1a1	ATPase, Na+/K+ transporting, alpha 1 polypeptide [Source:MGI Symbol;Acc:MGI:88105]	1894	1906	940
933	ENSMUST00000036493	Atp1a1	ATPase, Na+/K+ transporting, alpha 1 polypeptide [Source:MGI Symbol;Acc:MGI:88105]	481	505	928
934	ENSMUST00000036493	Atp1a1	ATPase, Na+/K+ transporting, alpha 1 polypeptide [Source:MGI Symbol;Acc:MGI:88105]	2102	2122	942
935	ENSMUST00000036493	Atp1a1	ATPase, Na+/K+ transporting, alpha 1 polypeptide [Source:MGI Symbol;Acc:MGI:88105]	2543	2554	944
936	ENSMUST00000036493	Atp1a1	ATPase, Na+/K+ transporting, alpha 1 polypeptide [Source:MGI Symbol;Acc:MGI:88105]	2008	2027	941
937	ENSMUST00000036493	Atp1a1	ATPase, Na+/K+ transporting, alpha 1 polypeptide [Source:MGI Symbol;Acc:MGI:88105]	588	607	929
938	ENSMUST00000036493	Atp1a1	ATPase, Na+/K+ transporting, alpha 1 polypeptide [Source:MGI Symbol;Acc:MGI:88105]	1167	1187	933
939	ENSMUST00000036493	Atp1a1	ATPase, Na+/K+ transporting, alpha 1 polypeptide [Source:MGI Symbol;Acc:MGI:88105]	1388	1403	935
940	ENSMUST00000036493	Atp1a1	ATPase, Na+/K+ transporting, alpha 1 polypeptide [Source:MGI Symbol;Acc:MGI:88105]	282	293	927
941	ENSMUST00000036493	Atp1a1	ATPase, Na+/K+ transporting, alpha 1 polypeptide [Source:MGI Symbol;Acc:MGI:88105]	1839	1855	939
942	ENSMUST00000036493	Atp1a1	ATPase, Na+/K+ transporting, alpha 1 polypeptide [Source:MGI Symbol;Acc:MGI:88105]	3599	3615	950
943	ENSMUST00000036493	Atp1a1	ATPase, Na+/K+ transporting, alpha 1 polypeptide [Source:MGI Symbol;Acc:MGI:88105]	2249	2268	943
944	ENSMUST00000036493	Atp1a1	ATPase, Na+/K+ transporting, alpha 1 polypeptide [Source:MGI Symbol;Acc:MGI:88105]	1450	1461	937
945	ENSMUST00000036493	Atp1a1	ATPase, Na+/K+ transporting, alpha 1 polypeptide [Source:MGI Symbol;Acc:MGI:88105]	1404	1422	936
946	ENSMUST00000036493	Atp1a1	ATPase, Na+/K+ transporting, alpha 1 polypeptide [Source:MGI Symbol;Acc:MGI:88105]	3476	3493	949
947	ENSMUST00000036493	Atp1a1	ATPase, Na+/K+ transporting, alpha 1 polypeptide [Source:MGI Symbol;Acc:MGI:88105]	2823	2840	946
948	ENSMUST00000036493	Atp1a1	ATPase, Na+/K+ transporting, alpha 1 polypeptide [Source:MGI Symbol;Acc:MGI:88105]	3644	3657	951
949	ENSMUST00000036493	Atp1a1	ATPase, Na+/K+ transporting, alpha 1 polypeptide [Source:MGI Symbol;Acc:MGI:88105]	2881	2893	947
950	ENSMUST00000036493	Atp1a1	ATPase, Na+/K+ transporting, alpha 1 polypeptide [Source:MGI Symbol;Acc:MGI:88105]	2596	2633	945
951	ENSMUST00000036493	Atp1a1	ATPase, Na+/K+ transporting, alpha 1 polypeptide [Source:MGI Symbol;Acc:MGI:88105]	3061	3088	948
952	ENSMUST00000036509	Ubac1	ubiquitin associated domain containing 1 [Source:MGI Symbol;Acc:MGI:1920995]	1807	1819	952
953	ENSMUST00000036578	Bahd1	bromo adjacent homology domain containing 1 [Source:MGI Symbol;Acc:MGI:2139371]	3715	3734	953
954	ENSMUST00000036578	Bahd1	bromo adjacent homology domain containing 1 [Source:MGI Symbol;Acc:MGI:2139371]	4537	4553	954
955	ENSMUST00000036854	Efhd2	EF hand domain containing 2 [Source:MGI Symbol;Acc:MGI:106504]	771	783	955
956	ENSMUST00000036854	Efhd2	EF hand domain containing 2 [Source:MGI Symbol;Acc:MGI:106504]	2020	2033	957
957	ENSMUST00000036854	Efhd2	EF hand domain containing 2 [Source:MGI Symbol;Acc:MGI:106504]	1588	1608	956
958	ENSMUST00000036951	Pebp1	phosphatidylethanolamine binding protein 1 [Source:MGI Symbol;Acc:MGI:1344408]	651	673	963
959	ENSMUST00000036951	Pebp1	phosphatidylethanolamine binding protein 1 [Source:MGI Symbol;Acc:MGI:1344408]	266	294	959
960	ENSMUST00000036951	Pebp1	phosphatidylethanolamine binding protein 1 [Source:MGI Symbol;Acc:MGI:1344408]	488	510	961
961	ENSMUST00000036951	Pebp1	phosphatidylethanolamine binding protein 1 [Source:MGI Symbol;Acc:MGI:1344408]	795	814	964
962	ENSMUST00000036951	Pebp1	phosphatidylethanolamine binding protein 1 [Source:MGI Symbol;Acc:MGI:1344408]	146	158	958
963	ENSMUST00000036951	Pebp1	phosphatidylethanolamine binding protein 1 [Source:MGI Symbol;Acc:MGI:1344408]	979	1025	965
964	ENSMUST00000036951	Pebp1	phosphatidylethanolamine binding protein 1 [Source:MGI Symbol;Acc:MGI:1344408]	632	648	962
965	ENSMUST00000036951	Pebp1	phosphatidylethanolamine binding protein 1 [Source:MGI Symbol;Acc:MGI:1344408]	315	333	960
966	ENSMUST00000037048	Mmd2	monocyte to macrophage differentiation-associated 2 [Source:MGI Symbol;Acc:MGI:1922354]	857	872	966
967	ENSMUST00000037048	Mmd2	monocyte to macrophage differentiation-associated 2 [Source:MGI Symbol;Acc:MGI:1922354]	1152	1172	967
968	ENSMUST00000037127	Eri3	exoribonuclease 3 [Source:MGI Symbol;Acc:MGI:2153887]	504	527	968
969	ENSMUST00000037127	Eri3	exoribonuclease 3 [Source:MGI Symbol;Acc:MGI:2153887]	1628	1640	971
970	ENSMUST00000037127	Eri3	exoribonuclease 3 [Source:MGI Symbol;Acc:MGI:2153887]	1524	1552	970
971	ENSMUST00000037127	Eri3	exoribonuclease 3 [Source:MGI Symbol;Acc:MGI:2153887]	1086	1099	969
972	ENSMUST00000037370	Sorcs2	sortilin-related VPS10 domain containing receptor 2 [Source:MGI Symbol;Acc:MGI:1932289]	4506	4518	972
973	ENSMUST00000037547	Disp2	dispatched RND tramsporter family member 2 [Source:MGI Symbol;Acc:MGI:2388733]	6412	6433	973
974	ENSMUST00000037649	Rab3gap1	RAB3 GTPase activating protein subunit 1 [Source:MGI Symbol;Acc:MGI:2445001]	3443	3455	974
975	ENSMUST00000037748	Hnrnpu	heterogeneous nuclear ribonucleoprotein U [Source:MGI Symbol;Acc:MGI:1858195]	2608	2621	977
976	ENSMUST00000037748	Hnrnpu	heterogeneous nuclear ribonucleoprotein U [Source:MGI Symbol;Acc:MGI:1858195]	2589	2606	976
977	ENSMUST00000037748	Hnrnpu	heterogeneous nuclear ribonucleoprotein U [Source:MGI Symbol;Acc:MGI:1858195]	1779	1798	975
978	ENSMUST00000037748	Hnrnpu	heterogeneous nuclear ribonucleoprotein U [Source:MGI Symbol;Acc:MGI:1858195]	2644	2656	978
979	ENSMUST00000037918	Tmem33	transmembrane protein 33 [Source:MGI Symbol;Acc:MGI:1915128]	1006	1018	979
980	ENSMUST00000037942	Ttll7	tubulin tyrosine ligase-like family, member 7 [Source:MGI Symbol;Acc:MGI:1918142]	3663	3683	981
981	ENSMUST00000037942	Ttll7	tubulin tyrosine ligase-like family, member 7 [Source:MGI Symbol;Acc:MGI:1918142]	5192	5204	983
982	ENSMUST00000037942	Ttll7	tubulin tyrosine ligase-like family, member 7 [Source:MGI Symbol;Acc:MGI:1918142]	2759	2771	980
983	ENSMUST00000037942	Ttll7	tubulin tyrosine ligase-like family, member 7 [Source:MGI Symbol;Acc:MGI:1918142]	4840	4851	982
984	ENSMUST00000037947	Mcl1	myeloid cell leukemia sequence 1 [Source:MGI Symbol;Acc:MGI:101769]	3263	3275	984
985	ENSMUST00000038108	Ndufc1	NADH:ubiquinone oxidoreductase subunit C1 [Source:MGI Symbol;Acc:MGI:1913627]	346	358	988
986	ENSMUST00000038108	Ndufc1	NADH:ubiquinone oxidoreductase subunit C1 [Source:MGI Symbol;Acc:MGI:1913627]	289	308	987
987	ENSMUST00000038108	Ndufc1	NADH:ubiquinone oxidoreductase subunit C1 [Source:MGI Symbol;Acc:MGI:1913627]	175	197	985
988	ENSMUST00000038108	Ndufc1	NADH:ubiquinone oxidoreductase subunit C1 [Source:MGI Symbol;Acc:MGI:1913627]	221	239	986
989	ENSMUST00000038228	Tmx4	thioredoxin-related transmembrane protein 4 [Source:MGI Symbol;Acc:MGI:106558]	875	887	989
990	ENSMUST00000038228	Tmx4	thioredoxin-related transmembrane protein 4 [Source:MGI Symbol;Acc:MGI:106558]	3619	3631	990
991	ENSMUST00000038228	Tmx4	thioredoxin-related transmembrane protein 4 [Source:MGI Symbol;Acc:MGI:106558]	4507	4521	991
992	ENSMUST00000038942	Pbxip1	pre B cell leukemia transcription factor interacting protein 1 [Source:MGI Symbol;Acc:MGI:2441670]	3807	3823	992
993	ENSMUST00000039534	Resp18	regulated endocrine-specific protein 18 [Source:MGI Symbol;Acc:MGI:1098222]	27	39	993
994	ENSMUST00000039534	Resp18	regulated endocrine-specific protein 18 [Source:MGI Symbol;Acc:MGI:1098222]	272	287	995
995	ENSMUST00000039534	Resp18	regulated endocrine-specific protein 18 [Source:MGI Symbol;Acc:MGI:1098222]	345	363	996
996	ENSMUST00000039534	Resp18	regulated endocrine-specific protein 18 [Source:MGI Symbol;Acc:MGI:1098222]	239	259	994
997	ENSMUST00000039534	Resp18	regulated endocrine-specific protein 18 [Source:MGI Symbol;Acc:MGI:1098222]	387	399	997
998	ENSMUST00000040001	Galnt9	polypeptide N-acetylgalactosaminyltransferase 9 [Source:MGI Symbol;Acc:MGI:2677965]	2146	2157	998
999	ENSMUST00000040008	Ube2r2	ubiquitin-conjugating enzyme E2R 2 [Source:MGI Symbol;Acc:MGI:1914865]	1382	1401	999
1000	ENSMUST00000040154	Cox6a1	cytochrome c oxidase subunit 6A1 [Source:MGI Symbol;Acc:MGI:103099]	397	421	1001
1001	ENSMUST00000040154	Cox6a1	cytochrome c oxidase subunit 6A1 [Source:MGI Symbol;Acc:MGI:103099]	237	284	1000
1002	ENSMUST00000040154	Cox6a1	cytochrome c oxidase subunit 6A1 [Source:MGI Symbol;Acc:MGI:103099]	475	489	1002
1003	ENSMUST00000040361	Atp6v0e2	ATPase, H+ transporting, lysosomal V0 subunit E2 [Source:MGI Symbol;Acc:MGI:1923502]	767	784	1007
1004	ENSMUST00000040361	Atp6v0e2	ATPase, H+ transporting, lysosomal V0 subunit E2 [Source:MGI Symbol;Acc:MGI:1923502]	518	531	1004
1005	ENSMUST00000040361	Atp6v0e2	ATPase, H+ transporting, lysosomal V0 subunit E2 [Source:MGI Symbol;Acc:MGI:1923502]	1617	1647	1011
1006	ENSMUST00000040361	Atp6v0e2	ATPase, H+ transporting, lysosomal V0 subunit E2 [Source:MGI Symbol;Acc:MGI:1923502]	626	651	1006
1007	ENSMUST00000040361	Atp6v0e2	ATPase, H+ transporting, lysosomal V0 subunit E2 [Source:MGI Symbol;Acc:MGI:1923502]	184	214	1003
1008	ENSMUST00000040361	Atp6v0e2	ATPase, H+ transporting, lysosomal V0 subunit E2 [Source:MGI Symbol;Acc:MGI:1923502]	1181	1198	1009
1009	ENSMUST00000040361	Atp6v0e2	ATPase, H+ transporting, lysosomal V0 subunit E2 [Source:MGI Symbol;Acc:MGI:1923502]	871	882	1008
1010	ENSMUST00000040361	Atp6v0e2	ATPase, H+ transporting, lysosomal V0 subunit E2 [Source:MGI Symbol;Acc:MGI:1923502]	1551	1576	1010
1011	ENSMUST00000040361	Atp6v0e2	ATPase, H+ transporting, lysosomal V0 subunit E2 [Source:MGI Symbol;Acc:MGI:1923502]	555	571	1005
1012	ENSMUST00000040538	Sccpdh	saccharopine dehydrogenase (putative) [Source:MGI Symbol;Acc:MGI:1924486]	1119	1131	1013
1013	ENSMUST00000040538	Sccpdh	saccharopine dehydrogenase (putative) [Source:MGI Symbol;Acc:MGI:1924486]	881	894	1012
1014	ENSMUST00000040787	Ankrd13c	ankyrin repeat domain 13c [Source:MGI Symbol;Acc:MGI:2139746]	3193	3205	1015
1015	ENSMUST00000040787	Ankrd13c	ankyrin repeat domain 13c [Source:MGI Symbol;Acc:MGI:2139746]	2415	2428	1014
1016	ENSMUST00000040835	Chchd4	coiled-coil-helix-coiled-coil-helix domain containing 4 [Source:MGI Symbol;Acc:MGI:1919420]	268	281	1016
1017	ENSMUST00000041045	H2az1	H2A.Z variant histone 1 [Source:MGI Symbol;Acc:MGI:1888388]	370	388	1018
1018	ENSMUST00000041045	H2az1	H2A.Z variant histone 1 [Source:MGI Symbol;Acc:MGI:1888388]	271	295	1017
1019	ENSMUST00000041045	H2az1	H2A.Z variant histone 1 [Source:MGI Symbol;Acc:MGI:1888388]	633	655	1019
1020	ENSMUST00000041045	H2az1	H2A.Z variant histone 1 [Source:MGI Symbol;Acc:MGI:1888388]	768	786	1020
1021	ENSMUST00000041045	H2az1	H2A.Z variant histone 1 [Source:MGI Symbol;Acc:MGI:1888388]	817	835	1021
1022	ENSMUST00000041059	Trpc4ap	transient receptor potential cation channel, subfamily C, member 4 associated protein [Source:MGI Symbol;Acc:MGI:1930751]	1737	1757	1024
1023	ENSMUST00000041059	Trpc4ap	transient receptor potential cation channel, subfamily C, member 4 associated protein [Source:MGI Symbol;Acc:MGI:1930751]	2794	2808	1027
1024	ENSMUST00000041059	Trpc4ap	transient receptor potential cation channel, subfamily C, member 4 associated protein [Source:MGI Symbol;Acc:MGI:1930751]	2351	2363	1025
1025	ENSMUST00000041059	Trpc4ap	transient receptor potential cation channel, subfamily C, member 4 associated protein [Source:MGI Symbol;Acc:MGI:1930751]	1663	1674	1023
1026	ENSMUST00000041059	Trpc4ap	transient receptor potential cation channel, subfamily C, member 4 associated protein [Source:MGI Symbol;Acc:MGI:1930751]	2739	2752	1026
1027	ENSMUST00000041059	Trpc4ap	transient receptor potential cation channel, subfamily C, member 4 associated protein [Source:MGI Symbol;Acc:MGI:1930751]	1169	1189	1022
1028	ENSMUST00000041401	Herc3	hect domain and RLD 3 [Source:MGI Symbol;Acc:MGI:1921248]	3878	3894	1028
1029	ENSMUST00000041606	Necab1	N-terminal EF-hand calcium binding protein 1 [Source:MGI Symbol;Acc:MGI:1916602]	4634	4650	1031
1030	ENSMUST00000041606	Necab1	N-terminal EF-hand calcium binding protein 1 [Source:MGI Symbol;Acc:MGI:1916602]	3740	3752	1029
1031	ENSMUST00000041606	Necab1	N-terminal EF-hand calcium binding protein 1 [Source:MGI Symbol;Acc:MGI:1916602]	4004	4016	1030
1032	ENSMUST00000041736	Hdac11	histone deacetylase 11 [Source:MGI Symbol;Acc:MGI:2385252]	1088	1099	1034
1033	ENSMUST00000041736	Hdac11	histone deacetylase 11 [Source:MGI Symbol;Acc:MGI:2385252]	1542	1561	1037
1034	ENSMUST00000041736	Hdac11	histone deacetylase 11 [Source:MGI Symbol;Acc:MGI:2385252]	941	957	1033
1035	ENSMUST00000041736	Hdac11	histone deacetylase 11 [Source:MGI Symbol;Acc:MGI:2385252]	187	205	1032
1036	ENSMUST00000041736	Hdac11	histone deacetylase 11 [Source:MGI Symbol;Acc:MGI:2385252]	2564	2584	1040
1037	ENSMUST00000041736	Hdac11	histone deacetylase 11 [Source:MGI Symbol;Acc:MGI:2385252]	1518	1536	1036
1038	ENSMUST00000041736	Hdac11	histone deacetylase 11 [Source:MGI Symbol;Acc:MGI:2385252]	1178	1197	1035
1039	ENSMUST00000041736	Hdac11	histone deacetylase 11 [Source:MGI Symbol;Acc:MGI:2385252]	2546	2562	1039
1040	ENSMUST00000041736	Hdac11	histone deacetylase 11 [Source:MGI Symbol;Acc:MGI:2385252]	2033	2045	1038
1041	ENSMUST00000042055	Ptpa	protein phosphatase 2 protein activator [Source:MGI Symbol;Acc:MGI:1346006]	1827	1843	1041
1042	ENSMUST00000042661	Ttyh3	tweety family member 3 [Source:MGI Symbol;Acc:MGI:1925589]	3035	3048	1042
1043	ENSMUST00000042661	Ttyh3	tweety family member 3 [Source:MGI Symbol;Acc:MGI:1925589]	3882	3895	1043
1044	ENSMUST00000042750	Pgap4	post-GPI attachment to proteins GalNAc transferase 4 [Source:MGI Symbol;Acc:MGI:1914313]	1108	1127	1044
1045	ENSMUST00000042750	Pgap4	post-GPI attachment to proteins GalNAc transferase 4 [Source:MGI Symbol;Acc:MGI:1914313]	1709	1720	1045
1046	ENSMUST00000042750	Pgap4	post-GPI attachment to proteins GalNAc transferase 4 [Source:MGI Symbol;Acc:MGI:1914313]	1855	1867	1046
1047	ENSMUST00000043200	Smap2	small ArfGAP 2 [Source:MGI Symbol;Acc:MGI:1917030]	2769	2781	1051
1048	ENSMUST00000043200	Smap2	small ArfGAP 2 [Source:MGI Symbol;Acc:MGI:1917030]	1758	1770	1047
1049	ENSMUST00000043200	Smap2	small ArfGAP 2 [Source:MGI Symbol;Acc:MGI:1917030]	2145	2157	1048
1050	ENSMUST00000043200	Smap2	small ArfGAP 2 [Source:MGI Symbol;Acc:MGI:1917030]	2229	2249	1050
1051	ENSMUST00000043200	Smap2	small ArfGAP 2 [Source:MGI Symbol;Acc:MGI:1917030]	2792	2814	1052
1052	ENSMUST00000043200	Smap2	small ArfGAP 2 [Source:MGI Symbol;Acc:MGI:1917030]	2197	2214	1049
1053	ENSMUST00000043584	Tubb4b	tubulin, beta 4B class IVB [Source:MGI Symbol;Acc:MGI:1915472]	996	1014	1064
1054	ENSMUST00000043584	Tubb4b	tubulin, beta 4B class IVB [Source:MGI Symbol;Acc:MGI:1915472]	837	885	1063
1055	ENSMUST00000043584	Tubb4b	tubulin, beta 4B class IVB [Source:MGI Symbol;Acc:MGI:1915472]	778	803	1061
1056	ENSMUST00000043584	Tubb4b	tubulin, beta 4B class IVB [Source:MGI Symbol;Acc:MGI:1915472]	804	823	1062
1057	ENSMUST00000043584	Tubb4b	tubulin, beta 4B class IVB [Source:MGI Symbol;Acc:MGI:1915472]	733	763	1060
1058	ENSMUST00000043584	Tubb4b	tubulin, beta 4B class IVB [Source:MGI Symbol;Acc:MGI:1915472]	338	350	1056
1059	ENSMUST00000043584	Tubb4b	tubulin, beta 4B class IVB [Source:MGI Symbol;Acc:MGI:1915472]	1250	1272	1066
1060	ENSMUST00000043584	Tubb4b	tubulin, beta 4B class IVB [Source:MGI Symbol;Acc:MGI:1915472]	668	687	1059
1061	ENSMUST00000043584	Tubb4b	tubulin, beta 4B class IVB [Source:MGI Symbol;Acc:MGI:1915472]	520	542	1057
1062	ENSMUST00000043584	Tubb4b	tubulin, beta 4B class IVB [Source:MGI Symbol;Acc:MGI:1915472]	631	651	1058
1063	ENSMUST00000043584	Tubb4b	tubulin, beta 4B class IVB [Source:MGI Symbol;Acc:MGI:1915472]	1372	1389	1067
1064	ENSMUST00000043584	Tubb4b	tubulin, beta 4B class IVB [Source:MGI Symbol;Acc:MGI:1915472]	1485	1506	1069
1065	ENSMUST00000043584	Tubb4b	tubulin, beta 4B class IVB [Source:MGI Symbol;Acc:MGI:1915472]	150	170	1053
1066	ENSMUST00000043584	Tubb4b	tubulin, beta 4B class IVB [Source:MGI Symbol;Acc:MGI:1915472]	210	237	1054
1067	ENSMUST00000043584	Tubb4b	tubulin, beta 4B class IVB [Source:MGI Symbol;Acc:MGI:1915472]	313	337	1055
1068	ENSMUST00000043584	Tubb4b	tubulin, beta 4B class IVB [Source:MGI Symbol;Acc:MGI:1915472]	1451	1468	1068
1069	ENSMUST00000043584	Tubb4b	tubulin, beta 4B class IVB [Source:MGI Symbol;Acc:MGI:1915472]	1095	1134	1065
1070	ENSMUST00000043937	Ostc	oligosaccharyltransferase complex subunit (non-catalytic) [Source:MGI Symbol;Acc:MGI:1913607]	138	150	1070
1071	ENSMUST00000043951	Actr1b	ARP1 actin-related protein 1B, centractin beta [Source:MGI Symbol;Acc:MGI:1917446]	1343	1365	1071
1072	ENSMUST00000043964	Wfs1	wolframin ER transmembrane glycoprotein [Source:MGI Symbol;Acc:MGI:1328355]	3490	3507	1076
1073	ENSMUST00000043964	Wfs1	wolframin ER transmembrane glycoprotein [Source:MGI Symbol;Acc:MGI:1328355]	3677	3695	1078
1074	ENSMUST00000043964	Wfs1	wolframin ER transmembrane glycoprotein [Source:MGI Symbol;Acc:MGI:1328355]	650	662	1072
1075	ENSMUST00000043964	Wfs1	wolframin ER transmembrane glycoprotein [Source:MGI Symbol;Acc:MGI:1328355]	3569	3581	1077
1076	ENSMUST00000043964	Wfs1	wolframin ER transmembrane glycoprotein [Source:MGI Symbol;Acc:MGI:1328355]	794	806	1073
1077	ENSMUST00000043964	Wfs1	wolframin ER transmembrane glycoprotein [Source:MGI Symbol;Acc:MGI:1328355]	1843	1857	1074
1078	ENSMUST00000043964	Wfs1	wolframin ER transmembrane glycoprotein [Source:MGI Symbol;Acc:MGI:1328355]	2112	2127	1075
1079	ENSMUST00000044009	Camk1d	calcium/calmodulin-dependent protein kinase ID [Source:MGI Symbol;Acc:MGI:2442190]	4538	4550	1079
1080	ENSMUST00000044011	Fkbp1a	FK506 binding protein 1a [Source:MGI Symbol;Acc:MGI:95541]	1137	1159	1090
1081	ENSMUST00000044011	Fkbp1a	FK506 binding protein 1a [Source:MGI Symbol;Acc:MGI:95541]	856	869	1087
1082	ENSMUST00000044011	Fkbp1a	FK506 binding protein 1a [Source:MGI Symbol;Acc:MGI:95541]	953	969	1088
1083	ENSMUST00000044011	Fkbp1a	FK506 binding protein 1a [Source:MGI Symbol;Acc:MGI:95541]	1254	1280	1091
1084	ENSMUST00000044011	Fkbp1a	FK506 binding protein 1a [Source:MGI Symbol;Acc:MGI:95541]	759	770	1085
1085	ENSMUST00000044011	Fkbp1a	FK506 binding protein 1a [Source:MGI Symbol;Acc:MGI:95541]	810	832	1086
1086	ENSMUST00000044011	Fkbp1a	FK506 binding protein 1a [Source:MGI Symbol;Acc:MGI:95541]	1379	1401	1092
1087	ENSMUST00000044011	Fkbp1a	FK506 binding protein 1a [Source:MGI Symbol;Acc:MGI:95541]	715	733	1084
1088	ENSMUST00000044011	Fkbp1a	FK506 binding protein 1a [Source:MGI Symbol;Acc:MGI:95541]	323	335	1082
1089	ENSMUST00000044011	Fkbp1a	FK506 binding protein 1a [Source:MGI Symbol;Acc:MGI:95541]	338	367	1083
1090	ENSMUST00000044011	Fkbp1a	FK506 binding protein 1a [Source:MGI Symbol;Acc:MGI:95541]	1054	1072	1089
1091	ENSMUST00000044011	Fkbp1a	FK506 binding protein 1a [Source:MGI Symbol;Acc:MGI:95541]	127	141	1080
1092	ENSMUST00000044011	Fkbp1a	FK506 binding protein 1a [Source:MGI Symbol;Acc:MGI:95541]	150	163	1081
1093	ENSMUST00000044011	Fkbp1a	FK506 binding protein 1a [Source:MGI Symbol;Acc:MGI:95541]	1492	1512	1094
1094	ENSMUST00000044011	Fkbp1a	FK506 binding protein 1a [Source:MGI Symbol;Acc:MGI:95541]	1425	1453	1093
1095	ENSMUST00000044148	Alg2	asparagine-linked glycosylation 2 (alpha-1,3-mannosyltransferase) [Source:MGI Symbol;Acc:MGI:1914731]	1348	1364	1096
1096	ENSMUST00000044148	Alg2	asparagine-linked glycosylation 2 (alpha-1,3-mannosyltransferase) [Source:MGI Symbol;Acc:MGI:1914731]	2255	2276	1098
1097	ENSMUST00000044148	Alg2	asparagine-linked glycosylation 2 (alpha-1,3-mannosyltransferase) [Source:MGI Symbol;Acc:MGI:1914731]	1481	1504	1097
1098	ENSMUST00000044148	Alg2	asparagine-linked glycosylation 2 (alpha-1,3-mannosyltransferase) [Source:MGI Symbol;Acc:MGI:1914731]	1181	1192	1095
1099	ENSMUST00000044277	Chmp4b	charged multivesicular body protein 4B [Source:MGI Symbol;Acc:MGI:1922858]	260	274	1099
1100	ENSMUST00000044681	Arl6ip5	ADP-ribosylation factor-like 6 interacting protein 5 [Source:MGI Symbol;Acc:MGI:1929501]	1160	1179	1101
1101	ENSMUST00000044681	Arl6ip5	ADP-ribosylation factor-like 6 interacting protein 5 [Source:MGI Symbol;Acc:MGI:1929501]	1380	1393	1102
1102	ENSMUST00000044681	Arl6ip5	ADP-ribosylation factor-like 6 interacting protein 5 [Source:MGI Symbol;Acc:MGI:1929501]	303	316	1100
1103	ENSMUST00000045054	Tcaf1	TRPM8 channel-associated factor 1 [Source:MGI Symbol;Acc:MGI:1914665]	718	730	1103
1104	ENSMUST00000045054	Tcaf1	TRPM8 channel-associated factor 1 [Source:MGI Symbol;Acc:MGI:1914665]	3238	3249	1104
1105	ENSMUST00000045243	Pde4dip	phosphodiesterase 4D interacting protein (myomegalin) [Source:MGI Symbol;Acc:MGI:1891434]	6078	6093	1105
1106	ENSMUST00000045262	Ak5	adenylate kinase 5 [Source:MGI Symbol;Acc:MGI:2677491]	3226	3245	1115
1107	ENSMUST00000045262	Ak5	adenylate kinase 5 [Source:MGI Symbol;Acc:MGI:2677491]	1193	1213	1106
1108	ENSMUST00000045262	Ak5	adenylate kinase 5 [Source:MGI Symbol;Acc:MGI:2677491]	2420	2432	1111
1109	ENSMUST00000045262	Ak5	adenylate kinase 5 [Source:MGI Symbol;Acc:MGI:2677491]	2447	2467	1112
1110	ENSMUST00000045262	Ak5	adenylate kinase 5 [Source:MGI Symbol;Acc:MGI:2677491]	2855	2882	1113
1111	ENSMUST00000045262	Ak5	adenylate kinase 5 [Source:MGI Symbol;Acc:MGI:2677491]	3283	3295	1116
1112	ENSMUST00000045262	Ak5	adenylate kinase 5 [Source:MGI Symbol;Acc:MGI:2677491]	1238	1254	1107
1113	ENSMUST00000045262	Ak5	adenylate kinase 5 [Source:MGI Symbol;Acc:MGI:2677491]	1934	1946	1108
1114	ENSMUST00000045262	Ak5	adenylate kinase 5 [Source:MGI Symbol;Acc:MGI:2677491]	2256	2268	1110
1115	ENSMUST00000045262	Ak5	adenylate kinase 5 [Source:MGI Symbol;Acc:MGI:2677491]	3182	3199	1114
1116	ENSMUST00000045262	Ak5	adenylate kinase 5 [Source:MGI Symbol;Acc:MGI:2677491]	2210	2222	1109
1117	ENSMUST00000045441	Pygb	brain glycogen phosphorylase [Source:MGI Symbol;Acc:MGI:97828]	2573	2590	1119
1118	ENSMUST00000045441	Pygb	brain glycogen phosphorylase [Source:MGI Symbol;Acc:MGI:97828]	3334	3361	1120
1119	ENSMUST00000045441	Pygb	brain glycogen phosphorylase [Source:MGI Symbol;Acc:MGI:97828]	1458	1470	1117
1120	ENSMUST00000045441	Pygb	brain glycogen phosphorylase [Source:MGI Symbol;Acc:MGI:97828]	2297	2308	1118
1121	ENSMUST00000045473	Tmcc2	transmembrane and coiled-coil domains 2 [Source:MGI Symbol;Acc:MGI:1916125]	267	285	1121
1122	ENSMUST00000045473	Tmcc2	transmembrane and coiled-coil domains 2 [Source:MGI Symbol;Acc:MGI:1916125]	2810	2831	1123
1123	ENSMUST00000045473	Tmcc2	transmembrane and coiled-coil domains 2 [Source:MGI Symbol;Acc:MGI:1916125]	598	610	1122
1124	ENSMUST00000045604	Mrpl41	mitochondrial ribosomal protein L41 [Source:MGI Symbol;Acc:MGI:1333816]	335	355	1124
1125	ENSMUST00000045665	Ppp1r12b	protein phosphatase 1, regulatory subunit 12B [Source:MGI Symbol;Acc:MGI:1916417]	7821	7843	1125
1126	ENSMUST00000045738	Slc32a1	solute carrier family 32 (GABA vesicular transporter), member 1 [Source:MGI Symbol;Acc:MGI:1194488]	1388	1400	1128
1127	ENSMUST00000045738	Slc32a1	solute carrier family 32 (GABA vesicular transporter), member 1 [Source:MGI Symbol;Acc:MGI:1194488]	1606	1619	1130
1128	ENSMUST00000045738	Slc32a1	solute carrier family 32 (GABA vesicular transporter), member 1 [Source:MGI Symbol;Acc:MGI:1194488]	2164	2184	1131
1129	ENSMUST00000045738	Slc32a1	solute carrier family 32 (GABA vesicular transporter), member 1 [Source:MGI Symbol;Acc:MGI:1194488]	2728	2748	1134
1130	ENSMUST00000045738	Slc32a1	solute carrier family 32 (GABA vesicular transporter), member 1 [Source:MGI Symbol;Acc:MGI:1194488]	303	323	1126
1131	ENSMUST00000045738	Slc32a1	solute carrier family 32 (GABA vesicular transporter), member 1 [Source:MGI Symbol;Acc:MGI:1194488]	2630	2646	1133
1132	ENSMUST00000045738	Slc32a1	solute carrier family 32 (GABA vesicular transporter), member 1 [Source:MGI Symbol;Acc:MGI:1194488]	1168	1179	1127
1133	ENSMUST00000045738	Slc32a1	solute carrier family 32 (GABA vesicular transporter), member 1 [Source:MGI Symbol;Acc:MGI:1194488]	1515	1527	1129
1134	ENSMUST00000045738	Slc32a1	solute carrier family 32 (GABA vesicular transporter), member 1 [Source:MGI Symbol;Acc:MGI:1194488]	2454	2467	1132
1135	ENSMUST00000045897	Ptma	prothymosin alpha [Source:MGI Symbol;Acc:MGI:97803]	1073	1097	1145
1136	ENSMUST00000045897	Ptma	prothymosin alpha [Source:MGI Symbol;Acc:MGI:97803]	730	748	1141
1137	ENSMUST00000045897	Ptma	prothymosin alpha [Source:MGI Symbol;Acc:MGI:97803]	774	793	1142
1138	ENSMUST00000045897	Ptma	prothymosin alpha [Source:MGI Symbol;Acc:MGI:97803]	324	353	1137
1139	ENSMUST00000045897	Ptma	prothymosin alpha [Source:MGI Symbol;Acc:MGI:97803]	558	571	1139
1140	ENSMUST00000045897	Ptma	prothymosin alpha [Source:MGI Symbol;Acc:MGI:97803]	215	232	1136
1141	ENSMUST00000045897	Ptma	prothymosin alpha [Source:MGI Symbol;Acc:MGI:97803]	80	100	1135
1142	ENSMUST00000045897	Ptma	prothymosin alpha [Source:MGI Symbol;Acc:MGI:97803]	901	915	1143
1143	ENSMUST00000045897	Ptma	prothymosin alpha [Source:MGI Symbol;Acc:MGI:97803]	506	518	1138
1144	ENSMUST00000045897	Ptma	prothymosin alpha [Source:MGI Symbol;Acc:MGI:97803]	958	976	1144
1145	ENSMUST00000045897	Ptma	prothymosin alpha [Source:MGI Symbol;Acc:MGI:97803]	580	597	1140
1146	ENSMUST00000045993	Cops4	COP9 signalosome subunit 4 [Source:MGI Symbol;Acc:MGI:1349414]	1084	1102	1146
1147	ENSMUST00000046418	E130309D02Rik	RIKEN cDNA E130309D02 gene [Source:MGI Symbol;Acc:MGI:2442621]	1816	1827	1147
1148	ENSMUST00000046515	Nceh1	neutral cholesterol ester hydrolase 1 [Source:MGI Symbol;Acc:MGI:2443191]	3635	3646	1148
1149	ENSMUST00000046659	Dlgap3	DLG associated protein 3 [Source:MGI Symbol;Acc:MGI:3039563]	207	218	1149
1150	ENSMUST00000046892	Cplx1	complexin 1 [Source:MGI Symbol;Acc:MGI:104727]	1737	1776	1161
1151	ENSMUST00000046892	Cplx1	complexin 1 [Source:MGI Symbol;Acc:MGI:104727]	665	682	1151
1152	ENSMUST00000046892	Cplx1	complexin 1 [Source:MGI Symbol;Acc:MGI:104727]	1096	1124	1153
1153	ENSMUST00000046892	Cplx1	complexin 1 [Source:MGI Symbol;Acc:MGI:104727]	1135	1147	1154
1154	ENSMUST00000046892	Cplx1	complexin 1 [Source:MGI Symbol;Acc:MGI:104727]	1248	1275	1155
1155	ENSMUST00000046892	Cplx1	complexin 1 [Source:MGI Symbol;Acc:MGI:104727]	510	531	1150
1156	ENSMUST00000046892	Cplx1	complexin 1 [Source:MGI Symbol;Acc:MGI:104727]	1398	1416	1157
1157	ENSMUST00000046892	Cplx1	complexin 1 [Source:MGI Symbol;Acc:MGI:104727]	1544	1572	1158
1158	ENSMUST00000046892	Cplx1	complexin 1 [Source:MGI Symbol;Acc:MGI:104727]	2128	2152	1163
1159	ENSMUST00000046892	Cplx1	complexin 1 [Source:MGI Symbol;Acc:MGI:104727]	971	1001	1152
1160	ENSMUST00000046892	Cplx1	complexin 1 [Source:MGI Symbol;Acc:MGI:104727]	1652	1670	1159
1161	ENSMUST00000046892	Cplx1	complexin 1 [Source:MGI Symbol;Acc:MGI:104727]	1372	1390	1156
1162	ENSMUST00000046892	Cplx1	complexin 1 [Source:MGI Symbol;Acc:MGI:104727]	1944	1961	1162
1163	ENSMUST00000046892	Cplx1	complexin 1 [Source:MGI Symbol;Acc:MGI:104727]	1692	1714	1160
1164	ENSMUST00000048138	S100a13	S100 calcium binding protein A13 [Source:MGI Symbol;Acc:MGI:109581]	414	434	1164
1165	ENSMUST00000048792	1110008P14Rik	RIKEN cDNA 1110008P14 gene [Source:MGI Symbol;Acc:MGI:1920987]	276	296	1165
1166	ENSMUST00000049064	Rap2b	RAP2B, member of RAS oncogene family [Source:MGI Symbol;Acc:MGI:1921262]	5120	5133	1166
1167	ENSMUST00000049126	Dner	delta/notch-like EGF repeat containing [Source:MGI Symbol;Acc:MGI:2152889]	3171	3200	1177
1168	ENSMUST00000049126	Dner	delta/notch-like EGF repeat containing [Source:MGI Symbol;Acc:MGI:2152889]	2807	2827	1174
1169	ENSMUST00000049126	Dner	delta/notch-like EGF repeat containing [Source:MGI Symbol;Acc:MGI:2152889]	1101	1115	1168
1170	ENSMUST00000049126	Dner	delta/notch-like EGF repeat containing [Source:MGI Symbol;Acc:MGI:2152889]	3101	3128	1176
1171	ENSMUST00000049126	Dner	delta/notch-like EGF repeat containing [Source:MGI Symbol;Acc:MGI:2152889]	737	756	1167
1172	ENSMUST00000049126	Dner	delta/notch-like EGF repeat containing [Source:MGI Symbol;Acc:MGI:2152889]	3546	3570	1178
1173	ENSMUST00000049126	Dner	delta/notch-like EGF repeat containing [Source:MGI Symbol;Acc:MGI:2152889]	2027	2045	1170
1174	ENSMUST00000049126	Dner	delta/notch-like EGF repeat containing [Source:MGI Symbol;Acc:MGI:2152889]	1370	1382	1169
1175	ENSMUST00000049126	Dner	delta/notch-like EGF repeat containing [Source:MGI Symbol;Acc:MGI:2152889]	2858	2877	1175
1176	ENSMUST00000049126	Dner	delta/notch-like EGF repeat containing [Source:MGI Symbol;Acc:MGI:2152889]	2703	2726	1172
1177	ENSMUST00000049126	Dner	delta/notch-like EGF repeat containing [Source:MGI Symbol;Acc:MGI:2152889]	2742	2765	1173
1178	ENSMUST00000049126	Dner	delta/notch-like EGF repeat containing [Source:MGI Symbol;Acc:MGI:2152889]	2637	2659	1171
1179	ENSMUST00000049166	Bet1	Bet1 golgi vesicular membrane trafficking protein [Source:MGI Symbol;Acc:MGI:1343104]	282	294	1179
1180	ENSMUST00000049453	Ube3c	ubiquitin protein ligase E3C [Source:MGI Symbol;Acc:MGI:2140998]	3320	3332	1180
1181	ENSMUST00000049822	Them4	thioesterase superfamily member 4 [Source:MGI Symbol;Acc:MGI:1923028]	1453	1464	1181
1182	ENSMUST00000049972	Scg2	secretogranin II [Source:MGI Symbol;Acc:MGI:103033]	1826	1841	1182
1183	ENSMUST00000049972	Scg2	secretogranin II [Source:MGI Symbol;Acc:MGI:103033]	2217	2230	1183
1184	ENSMUST00000050000	Stxbp1	syntaxin binding protein 1 [Source:MGI Symbol;Acc:MGI:107363]	581	601	1184
1185	ENSMUST00000050000	Stxbp1	syntaxin binding protein 1 [Source:MGI Symbol;Acc:MGI:107363]	629	649	1185
1186	ENSMUST00000050000	Stxbp1	syntaxin binding protein 1 [Source:MGI Symbol;Acc:MGI:107363]	2151	2163	1193
1187	ENSMUST00000050000	Stxbp1	syntaxin binding protein 1 [Source:MGI Symbol;Acc:MGI:107363]	1159	1180	1187
1188	ENSMUST00000050000	Stxbp1	syntaxin binding protein 1 [Source:MGI Symbol;Acc:MGI:107363]	2694	2719	1194
1189	ENSMUST00000050000	Stxbp1	syntaxin binding protein 1 [Source:MGI Symbol;Acc:MGI:107363]	2069	2091	1192
1190	ENSMUST00000050000	Stxbp1	syntaxin binding protein 1 [Source:MGI Symbol;Acc:MGI:107363]	3138	3150	1197
1191	ENSMUST00000050000	Stxbp1	syntaxin binding protein 1 [Source:MGI Symbol;Acc:MGI:107363]	2955	2974	1196
1192	ENSMUST00000050000	Stxbp1	syntaxin binding protein 1 [Source:MGI Symbol;Acc:MGI:107363]	2886	2903	1195
1193	ENSMUST00000050000	Stxbp1	syntaxin binding protein 1 [Source:MGI Symbol;Acc:MGI:107363]	1952	1998	1191
1194	ENSMUST00000050000	Stxbp1	syntaxin binding protein 1 [Source:MGI Symbol;Acc:MGI:107363]	1431	1450	1188
1195	ENSMUST00000050000	Stxbp1	syntaxin binding protein 1 [Source:MGI Symbol;Acc:MGI:107363]	838	867	1186
1196	ENSMUST00000050000	Stxbp1	syntaxin binding protein 1 [Source:MGI Symbol;Acc:MGI:107363]	3472	3485	1200
1197	ENSMUST00000050000	Stxbp1	syntaxin binding protein 1 [Source:MGI Symbol;Acc:MGI:107363]	1746	1762	1190
1198	ENSMUST00000050000	Stxbp1	syntaxin binding protein 1 [Source:MGI Symbol;Acc:MGI:107363]	3160	3171	1198
1199	ENSMUST00000050000	Stxbp1	syntaxin binding protein 1 [Source:MGI Symbol;Acc:MGI:107363]	3242	3261	1199
1200	ENSMUST00000050000	Stxbp1	syntaxin binding protein 1 [Source:MGI Symbol;Acc:MGI:107363]	1570	1596	1189
1201	ENSMUST00000050073	Dnajb4	DnaJ heat shock protein family (Hsp40) member B4 [Source:MGI Symbol;Acc:MGI:1914285]	706	719	1201
1202	ENSMUST00000050073	Dnajb4	DnaJ heat shock protein family (Hsp40) member B4 [Source:MGI Symbol;Acc:MGI:1914285]	732	744	1202
1203	ENSMUST00000050073	Dnajb4	DnaJ heat shock protein family (Hsp40) member B4 [Source:MGI Symbol;Acc:MGI:1914285]	1515	1529	1205
1204	ENSMUST00000050073	Dnajb4	DnaJ heat shock protein family (Hsp40) member B4 [Source:MGI Symbol;Acc:MGI:1914285]	792	804	1203
1205	ENSMUST00000050073	Dnajb4	DnaJ heat shock protein family (Hsp40) member B4 [Source:MGI Symbol;Acc:MGI:1914285]	2357	2370	1206
1206	ENSMUST00000050073	Dnajb4	DnaJ heat shock protein family (Hsp40) member B4 [Source:MGI Symbol;Acc:MGI:1914285]	1239	1250	1204
1207	ENSMUST00000050077	Lancl2	LanC (bacterial lantibiotic synthetase component C)-like 2 [Source:MGI Symbol;Acc:MGI:1919085]	2448	2460	1213
1208	ENSMUST00000050077	Lancl2	LanC (bacterial lantibiotic synthetase component C)-like 2 [Source:MGI Symbol;Acc:MGI:1919085]	2213	2228	1212
1209	ENSMUST00000050077	Lancl2	LanC (bacterial lantibiotic synthetase component C)-like 2 [Source:MGI Symbol;Acc:MGI:1919085]	1275	1287	1209
1210	ENSMUST00000050077	Lancl2	LanC (bacterial lantibiotic synthetase component C)-like 2 [Source:MGI Symbol;Acc:MGI:1919085]	1447	1458	1210
1211	ENSMUST00000050077	Lancl2	LanC (bacterial lantibiotic synthetase component C)-like 2 [Source:MGI Symbol;Acc:MGI:1919085]	2054	2074	1211
1212	ENSMUST00000050077	Lancl2	LanC (bacterial lantibiotic synthetase component C)-like 2 [Source:MGI Symbol;Acc:MGI:1919085]	804	818	1208
1213	ENSMUST00000050077	Lancl2	LanC (bacterial lantibiotic synthetase component C)-like 2 [Source:MGI Symbol;Acc:MGI:1919085]	785	796	1207
1214	ENSMUST00000050078	Sdf4	stromal cell derived factor 4 [Source:MGI Symbol;Acc:MGI:108079]	1545	1557	1214
1215	ENSMUST00000050552	Bzw1	basic leucine zipper and W2 domains 1 [Source:MGI Symbol;Acc:MGI:1914132]	2632	2646	1216
1216	ENSMUST00000050552	Bzw1	basic leucine zipper and W2 domains 1 [Source:MGI Symbol;Acc:MGI:1914132]	1629	1641	1215
1217	ENSMUST00000050552	Bzw1	basic leucine zipper and W2 domains 1 [Source:MGI Symbol;Acc:MGI:1914132]	3004	3025	1217
1218	ENSMUST00000050918	Camk2n1	calcium/calmodulin-dependent protein kinase II inhibitor 1 [Source:MGI Symbol;Acc:MGI:1913509]	2284	2310	1220
1219	ENSMUST00000050918	Camk2n1	calcium/calmodulin-dependent protein kinase II inhibitor 1 [Source:MGI Symbol;Acc:MGI:1913509]	1563	1580	1218
1220	ENSMUST00000050918	Camk2n1	calcium/calmodulin-dependent protein kinase II inhibitor 1 [Source:MGI Symbol;Acc:MGI:1913509]	2361	2416	1221
1221	ENSMUST00000050918	Camk2n1	calcium/calmodulin-dependent protein kinase II inhibitor 1 [Source:MGI Symbol;Acc:MGI:1913509]	1753	1770	1219
1222	ENSMUST00000051145	Wdr47	WD repeat domain 47 [Source:MGI Symbol;Acc:MGI:2139593]	4082	4097	1222
1223	ENSMUST00000051454	Fam171b	family with sequence similarity 171, member B [Source:MGI Symbol;Acc:MGI:2444579]	4304	4321	1230
1224	ENSMUST00000051454	Fam171b	family with sequence similarity 171, member B [Source:MGI Symbol;Acc:MGI:2444579]	4265	4285	1229
1225	ENSMUST00000051454	Fam171b	family with sequence similarity 171, member B [Source:MGI Symbol;Acc:MGI:2444579]	5579	5591	1235
1226	ENSMUST00000051454	Fam171b	family with sequence similarity 171, member B [Source:MGI Symbol;Acc:MGI:2444579]	3669	3687	1228
1227	ENSMUST00000051454	Fam171b	family with sequence similarity 171, member B [Source:MGI Symbol;Acc:MGI:2444579]	5335	5348	1233
1228	ENSMUST00000051454	Fam171b	family with sequence similarity 171, member B [Source:MGI Symbol;Acc:MGI:2444579]	5526	5545	1234
1229	ENSMUST00000051454	Fam171b	family with sequence similarity 171, member B [Source:MGI Symbol;Acc:MGI:2444579]	3625	3637	1227
1230	ENSMUST00000051454	Fam171b	family with sequence similarity 171, member B [Source:MGI Symbol;Acc:MGI:2444579]	5039	5056	1232
1231	ENSMUST00000051454	Fam171b	family with sequence similarity 171, member B [Source:MGI Symbol;Acc:MGI:2444579]	3057	3069	1226
1232	ENSMUST00000051454	Fam171b	family with sequence similarity 171, member B [Source:MGI Symbol;Acc:MGI:2444579]	4969	4981	1231
1233	ENSMUST00000051454	Fam171b	family with sequence similarity 171, member B [Source:MGI Symbol;Acc:MGI:2444579]	1045	1065	1223
1234	ENSMUST00000051454	Fam171b	family with sequence similarity 171, member B [Source:MGI Symbol;Acc:MGI:2444579]	1673	1685	1224
1235	ENSMUST00000051454	Fam171b	family with sequence similarity 171, member B [Source:MGI Symbol;Acc:MGI:2444579]	2718	2731	1225
1236	ENSMUST00000051477	Cdc42	cell division cycle 42 [Source:MGI Symbol;Acc:MGI:106211]	64	89	1236
1237	ENSMUST00000051477	Cdc42	cell division cycle 42 [Source:MGI Symbol;Acc:MGI:106211]	1590	1603	1239
1238	ENSMUST00000051477	Cdc42	cell division cycle 42 [Source:MGI Symbol;Acc:MGI:106211]	235	250	1237
1239	ENSMUST00000051477	Cdc42	cell division cycle 42 [Source:MGI Symbol;Acc:MGI:106211]	1825	1837	1240
1240	ENSMUST00000051477	Cdc42	cell division cycle 42 [Source:MGI Symbol;Acc:MGI:106211]	1152	1185	1238
1241	ENSMUST00000052236	Fbxo10	F-box protein 10 [Source:MGI Symbol;Acc:MGI:2686937]	3731	3749	1241
1242	ENSMUST00000052332	Abi2	abl interactor 2 [Source:MGI Symbol;Acc:MGI:106913]	4202	4214	1242
1243	ENSMUST00000053015	Pcbp1	poly(rC) binding protein 1 [Source:MGI Symbol;Acc:MGI:1345635]	1116	1128	1243
1244	ENSMUST00000053015	Pcbp1	poly(rC) binding protein 1 [Source:MGI Symbol;Acc:MGI:1345635]	1695	1714	1247
1245	ENSMUST00000053015	Pcbp1	poly(rC) binding protein 1 [Source:MGI Symbol;Acc:MGI:1345635]	1390	1402	1244
1246	ENSMUST00000053015	Pcbp1	poly(rC) binding protein 1 [Source:MGI Symbol;Acc:MGI:1345635]	1576	1605	1245
1247	ENSMUST00000053015	Pcbp1	poly(rC) binding protein 1 [Source:MGI Symbol;Acc:MGI:1345635]	1658	1677	1246
1248	ENSMUST00000053355	Creg2	cellular repressor of E1A-stimulated genes 2 [Source:MGI Symbol;Acc:MGI:1928333]	4195	4207	1249
1249	ENSMUST00000053355	Creg2	cellular repressor of E1A-stimulated genes 2 [Source:MGI Symbol;Acc:MGI:1928333]	4076	4088	1248
1250	ENSMUST00000053426	Pptc7	PTC7 protein phosphatase homolog [Source:MGI Symbol;Acc:MGI:2444593]	4405	4424	1250
1251	ENSMUST00000055676	S1pr1	sphingosine-1-phosphate receptor 1 [Source:MGI Symbol;Acc:MGI:1096355]	2628	2640	1252
1252	ENSMUST00000055676	S1pr1	sphingosine-1-phosphate receptor 1 [Source:MGI Symbol;Acc:MGI:1096355]	2051	2075	1251
1253	ENSMUST00000055808	Ywhag	tyrosine 3-monooxygenase/tryptophan 5-monooxygenase activation protein, gamma polypeptide [Source:MGI Symbol;Acc:MGI:108109]	3109	3122	1277
1254	ENSMUST00000055808	Ywhag	tyrosine 3-monooxygenase/tryptophan 5-monooxygenase activation protein, gamma polypeptide [Source:MGI Symbol;Acc:MGI:108109]	870	889	1257
1255	ENSMUST00000055808	Ywhag	tyrosine 3-monooxygenase/tryptophan 5-monooxygenase activation protein, gamma polypeptide [Source:MGI Symbol;Acc:MGI:108109]	1080	1092	1258
1256	ENSMUST00000055808	Ywhag	tyrosine 3-monooxygenase/tryptophan 5-monooxygenase activation protein, gamma polypeptide [Source:MGI Symbol;Acc:MGI:108109]	689	705	1256
1257	ENSMUST00000055808	Ywhag	tyrosine 3-monooxygenase/tryptophan 5-monooxygenase activation protein, gamma polypeptide [Source:MGI Symbol;Acc:MGI:108109]	1168	1182	1259
1258	ENSMUST00000055808	Ywhag	tyrosine 3-monooxygenase/tryptophan 5-monooxygenase activation protein, gamma polypeptide [Source:MGI Symbol;Acc:MGI:108109]	2756	2780	1272
1259	ENSMUST00000055808	Ywhag	tyrosine 3-monooxygenase/tryptophan 5-monooxygenase activation protein, gamma polypeptide [Source:MGI Symbol;Acc:MGI:108109]	1452	1481	1260
1260	ENSMUST00000055808	Ywhag	tyrosine 3-monooxygenase/tryptophan 5-monooxygenase activation protein, gamma polypeptide [Source:MGI Symbol;Acc:MGI:108109]	2859	2876	1273
1261	ENSMUST00000055808	Ywhag	tyrosine 3-monooxygenase/tryptophan 5-monooxygenase activation protein, gamma polypeptide [Source:MGI Symbol;Acc:MGI:108109]	3451	3463	1278
1262	ENSMUST00000055808	Ywhag	tyrosine 3-monooxygenase/tryptophan 5-monooxygenase activation protein, gamma polypeptide [Source:MGI Symbol;Acc:MGI:108109]	3016	3040	1275
1263	ENSMUST00000055808	Ywhag	tyrosine 3-monooxygenase/tryptophan 5-monooxygenase activation protein, gamma polypeptide [Source:MGI Symbol;Acc:MGI:108109]	622	640	1255
1264	ENSMUST00000055808	Ywhag	tyrosine 3-monooxygenase/tryptophan 5-monooxygenase activation protein, gamma polypeptide [Source:MGI Symbol;Acc:MGI:108109]	1568	1588	1261
1265	ENSMUST00000055808	Ywhag	tyrosine 3-monooxygenase/tryptophan 5-monooxygenase activation protein, gamma polypeptide [Source:MGI Symbol;Acc:MGI:108109]	2557	2574	1271
1266	ENSMUST00000055808	Ywhag	tyrosine 3-monooxygenase/tryptophan 5-monooxygenase activation protein, gamma polypeptide [Source:MGI Symbol;Acc:MGI:108109]	2393	2407	1269
1267	ENSMUST00000055808	Ywhag	tyrosine 3-monooxygenase/tryptophan 5-monooxygenase activation protein, gamma polypeptide [Source:MGI Symbol;Acc:MGI:108109]	3056	3085	1276
1268	ENSMUST00000055808	Ywhag	tyrosine 3-monooxygenase/tryptophan 5-monooxygenase activation protein, gamma polypeptide [Source:MGI Symbol;Acc:MGI:108109]	2949	2966	1274
1269	ENSMUST00000055808	Ywhag	tyrosine 3-monooxygenase/tryptophan 5-monooxygenase activation protein, gamma polypeptide [Source:MGI Symbol;Acc:MGI:108109]	2408	2435	1270
1270	ENSMUST00000055808	Ywhag	tyrosine 3-monooxygenase/tryptophan 5-monooxygenase activation protein, gamma polypeptide [Source:MGI Symbol;Acc:MGI:108109]	58	72	1253
1271	ENSMUST00000055808	Ywhag	tyrosine 3-monooxygenase/tryptophan 5-monooxygenase activation protein, gamma polypeptide [Source:MGI Symbol;Acc:MGI:108109]	2083	2137	1266
1272	ENSMUST00000055808	Ywhag	tyrosine 3-monooxygenase/tryptophan 5-monooxygenase activation protein, gamma polypeptide [Source:MGI Symbol;Acc:MGI:108109]	2239	2254	1267
1273	ENSMUST00000055808	Ywhag	tyrosine 3-monooxygenase/tryptophan 5-monooxygenase activation protein, gamma polypeptide [Source:MGI Symbol;Acc:MGI:108109]	2014	2032	1265
1274	ENSMUST00000055808	Ywhag	tyrosine 3-monooxygenase/tryptophan 5-monooxygenase activation protein, gamma polypeptide [Source:MGI Symbol;Acc:MGI:108109]	2338	2356	1268
1275	ENSMUST00000055808	Ywhag	tyrosine 3-monooxygenase/tryptophan 5-monooxygenase activation protein, gamma polypeptide [Source:MGI Symbol;Acc:MGI:108109]	360	389	1254
1276	ENSMUST00000055808	Ywhag	tyrosine 3-monooxygenase/tryptophan 5-monooxygenase activation protein, gamma polypeptide [Source:MGI Symbol;Acc:MGI:108109]	1761	1783	1263
1277	ENSMUST00000055808	Ywhag	tyrosine 3-monooxygenase/tryptophan 5-monooxygenase activation protein, gamma polypeptide [Source:MGI Symbol;Acc:MGI:108109]	1650	1687	1262
1278	ENSMUST00000055808	Ywhag	tyrosine 3-monooxygenase/tryptophan 5-monooxygenase activation protein, gamma polypeptide [Source:MGI Symbol;Acc:MGI:108109]	1878	1898	1264
1279	ENSMUST00000055946	Gpr158	G protein-coupled receptor 158 [Source:MGI Symbol;Acc:MGI:2441697]	4791	4804	1280
1280	ENSMUST00000055946	Gpr158	G protein-coupled receptor 158 [Source:MGI Symbol;Acc:MGI:2441697]	5286	5298	1281
1281	ENSMUST00000055946	Gpr158	G protein-coupled receptor 158 [Source:MGI Symbol;Acc:MGI:2441697]	6829	6841	1282
1282	ENSMUST00000055946	Gpr158	G protein-coupled receptor 158 [Source:MGI Symbol;Acc:MGI:2441697]	4333	4352	1279
1283	ENSMUST00000055946	Gpr158	G protein-coupled receptor 158 [Source:MGI Symbol;Acc:MGI:2441697]	7130	7142	1283
1284	ENSMUST00000055990	Eef1a2	eukaryotic translation elongation factor 1 alpha 2 [Source:MGI Symbol;Acc:MGI:1096317]	597	616	1286
1285	ENSMUST00000055990	Eef1a2	eukaryotic translation elongation factor 1 alpha 2 [Source:MGI Symbol;Acc:MGI:1096317]	1447	1467	1292
1286	ENSMUST00000055990	Eef1a2	eukaryotic translation elongation factor 1 alpha 2 [Source:MGI Symbol;Acc:MGI:1096317]	1281	1306	1291
1287	ENSMUST00000055990	Eef1a2	eukaryotic translation elongation factor 1 alpha 2 [Source:MGI Symbol;Acc:MGI:1096317]	1571	1583	1294
1288	ENSMUST00000055990	Eef1a2	eukaryotic translation elongation factor 1 alpha 2 [Source:MGI Symbol;Acc:MGI:1096317]	565	583	1285
1289	ENSMUST00000055990	Eef1a2	eukaryotic translation elongation factor 1 alpha 2 [Source:MGI Symbol;Acc:MGI:1096317]	916	936	1288
1290	ENSMUST00000055990	Eef1a2	eukaryotic translation elongation factor 1 alpha 2 [Source:MGI Symbol;Acc:MGI:1096317]	1774	1792	1295
1291	ENSMUST00000055990	Eef1a2	eukaryotic translation elongation factor 1 alpha 2 [Source:MGI Symbol;Acc:MGI:1096317]	1519	1548	1293
1292	ENSMUST00000055990	Eef1a2	eukaryotic translation elongation factor 1 alpha 2 [Source:MGI Symbol;Acc:MGI:1096317]	751	772	1287
1293	ENSMUST00000055990	Eef1a2	eukaryotic translation elongation factor 1 alpha 2 [Source:MGI Symbol;Acc:MGI:1096317]	351	367	1284
1294	ENSMUST00000055990	Eef1a2	eukaryotic translation elongation factor 1 alpha 2 [Source:MGI Symbol;Acc:MGI:1096317]	1040	1075	1289
1295	ENSMUST00000055990	Eef1a2	eukaryotic translation elongation factor 1 alpha 2 [Source:MGI Symbol;Acc:MGI:1096317]	1105	1122	1290
1296	ENSMUST00000056149	Abhd12	abhydrolase domain containing 12 [Source:MGI Symbol;Acc:MGI:1923442]	1684	1698	1296
1297	ENSMUST00000056355	Nat8l	N-acetyltransferase 8-like [Source:MGI Symbol;Acc:MGI:2447776]	3158	3171	1298
1298	ENSMUST00000056355	Nat8l	N-acetyltransferase 8-like [Source:MGI Symbol;Acc:MGI:2447776]	2782	2796	1297
1299	ENSMUST00000056355	Nat8l	N-acetyltransferase 8-like [Source:MGI Symbol;Acc:MGI:2447776]	4876	4888	1300
1300	ENSMUST00000056355	Nat8l	N-acetyltransferase 8-like [Source:MGI Symbol;Acc:MGI:2447776]	4631	4643	1299
1301	ENSMUST00000056355	Nat8l	N-acetyltransferase 8-like [Source:MGI Symbol;Acc:MGI:2447776]	5928	5940	1301
1302	ENSMUST00000056480	Hrh3	histamine receptor H3 [Source:MGI Symbol;Acc:MGI:2139279]	2417	2429	1302
1303	ENSMUST00000057423	Plpp7	phospholipid phosphatase 7 (inactive) [Source:MGI Symbol;Acc:MGI:2445183]	898	910	1303
1304	ENSMUST00000057438	Vcpip1	valosin containing protein (p97)/p47 complex interacting protein 1 [Source:MGI Symbol;Acc:MGI:1917925]	3737	3751	1304
1305	ENSMUST00000057627	Spata2	spermatogenesis associated 2 [Source:MGI Symbol;Acc:MGI:2146885]	1865	1880	1306
1306	ENSMUST00000057627	Spata2	spermatogenesis associated 2 [Source:MGI Symbol;Acc:MGI:2146885]	1122	1137	1305
1307	ENSMUST00000057792	Pon2	paraoxonase 2 [Source:MGI Symbol;Acc:MGI:106687]	1726	1737	1307
1308	ENSMUST00000057829	Mrpl50	mitochondrial ribosomal protein L50 [Source:MGI Symbol;Acc:MGI:107329]	1258	1269	1308
1309	ENSMUST00000058230	Ensa	endosulfine alpha [Source:MGI Symbol;Acc:MGI:1891189]	983	999	1310
1310	ENSMUST00000058230	Ensa	endosulfine alpha [Source:MGI Symbol;Acc:MGI:1891189]	671	696	1309
1311	ENSMUST00000058383	Paip2b	poly(A) binding protein interacting protein 2B [Source:MGI Symbol;Acc:MGI:2386865]	1454	1471	1311
1312	ENSMUST00000058383	Paip2b	poly(A) binding protein interacting protein 2B [Source:MGI Symbol;Acc:MGI:2386865]	2984	2996	1312
1313	ENSMUST00000058437	Rpl7	ribosomal protein L7 [Source:MGI Symbol;Acc:MGI:98073]	927	955	1314
1314	ENSMUST00000058437	Rpl7	ribosomal protein L7 [Source:MGI Symbol;Acc:MGI:98073]	1058	1071	1316
1315	ENSMUST00000058437	Rpl7	ribosomal protein L7 [Source:MGI Symbol;Acc:MGI:98073]	956	973	1315
1316	ENSMUST00000058437	Rpl7	ribosomal protein L7 [Source:MGI Symbol;Acc:MGI:98073]	1105	1118	1317
1317	ENSMUST00000058437	Rpl7	ribosomal protein L7 [Source:MGI Symbol;Acc:MGI:98073]	517	529	1313
1318	ENSMUST00000058472	Svop	SV2 related protein [Source:MGI Symbol;Acc:MGI:1915916]	2750	2762	1320
1319	ENSMUST00000058472	Svop	SV2 related protein [Source:MGI Symbol;Acc:MGI:1915916]	2710	2729	1319
1320	ENSMUST00000058472	Svop	SV2 related protein [Source:MGI Symbol;Acc:MGI:1915916]	2694	2706	1318
1321	ENSMUST00000058550	Ccni	cyclin I [Source:MGI Symbol;Acc:MGI:1341077]	2458	2473	1325
1322	ENSMUST00000058550	Ccni	cyclin I [Source:MGI Symbol;Acc:MGI:1341077]	131	144	1321
1323	ENSMUST00000058550	Ccni	cyclin I [Source:MGI Symbol;Acc:MGI:1341077]	2605	2644	1327
1324	ENSMUST00000058550	Ccni	cyclin I [Source:MGI Symbol;Acc:MGI:1341077]	2740	2756	1328
1325	ENSMUST00000058550	Ccni	cyclin I [Source:MGI Symbol;Acc:MGI:1341077]	2332	2347	1323
1326	ENSMUST00000058550	Ccni	cyclin I [Source:MGI Symbol;Acc:MGI:1341077]	2540	2564	1326
1327	ENSMUST00000058550	Ccni	cyclin I [Source:MGI Symbol;Acc:MGI:1341077]	1740	1751	1322
1328	ENSMUST00000058550	Ccni	cyclin I [Source:MGI Symbol;Acc:MGI:1341077]	2364	2390	1324
1329	ENSMUST00000058578	Pgrmc2	progesterone receptor membrane component 2 [Source:MGI Symbol;Acc:MGI:1918054]	1155	1166	1330
1330	ENSMUST00000058578	Pgrmc2	progesterone receptor membrane component 2 [Source:MGI Symbol;Acc:MGI:1918054]	914	934	1329
1331	ENSMUST00000058943	Ankrd34a	ankyrin repeat domain 34A [Source:MGI Symbol;Acc:MGI:3617846]	2376	2395	1331
1332	ENSMUST00000059080	Rps21	ribosomal protein S21 [Source:MGI Symbol;Acc:MGI:1913731]	364	382	1332
1333	ENSMUST00000059472	Mat2a	methionine adenosyltransferase II, alpha [Source:MGI Symbol;Acc:MGI:2443731]	1651	1665	1335
1334	ENSMUST00000059472	Mat2a	methionine adenosyltransferase II, alpha [Source:MGI Symbol;Acc:MGI:2443731]	468	480	1333
1335	ENSMUST00000059472	Mat2a	methionine adenosyltransferase II, alpha [Source:MGI Symbol;Acc:MGI:2443731]	1467	1483	1334
1336	ENSMUST00000059539	Nap1l5	nucleosome assembly protein 1-like 5 [Source:MGI Symbol;Acc:MGI:1923555]	826	879	1339
1337	ENSMUST00000059539	Nap1l5	nucleosome assembly protein 1-like 5 [Source:MGI Symbol;Acc:MGI:1923555]	1270	1290	1344
1338	ENSMUST00000059539	Nap1l5	nucleosome assembly protein 1-like 5 [Source:MGI Symbol;Acc:MGI:1923555]	1575	1594	1349
1339	ENSMUST00000059539	Nap1l5	nucleosome assembly protein 1-like 5 [Source:MGI Symbol;Acc:MGI:1923555]	1484	1501	1347
1340	ENSMUST00000059539	Nap1l5	nucleosome assembly protein 1-like 5 [Source:MGI Symbol;Acc:MGI:1923555]	1550	1570	1348
1341	ENSMUST00000059539	Nap1l5	nucleosome assembly protein 1-like 5 [Source:MGI Symbol;Acc:MGI:1923555]	44	63	1336
1342	ENSMUST00000059539	Nap1l5	nucleosome assembly protein 1-like 5 [Source:MGI Symbol;Acc:MGI:1923555]	1803	1823	1351
1343	ENSMUST00000059539	Nap1l5	nucleosome assembly protein 1-like 5 [Source:MGI Symbol;Acc:MGI:1923555]	305	331	1338
1344	ENSMUST00000059539	Nap1l5	nucleosome assembly protein 1-like 5 [Source:MGI Symbol;Acc:MGI:1923555]	1303	1320	1345
1345	ENSMUST00000059539	Nap1l5	nucleosome assembly protein 1-like 5 [Source:MGI Symbol;Acc:MGI:1923555]	914	926	1340
1346	ENSMUST00000059539	Nap1l5	nucleosome assembly protein 1-like 5 [Source:MGI Symbol;Acc:MGI:1923555]	1024	1050	1341
1347	ENSMUST00000059539	Nap1l5	nucleosome assembly protein 1-like 5 [Source:MGI Symbol;Acc:MGI:1923555]	1438	1463	1346
1348	ENSMUST00000059539	Nap1l5	nucleosome assembly protein 1-like 5 [Source:MGI Symbol;Acc:MGI:1923555]	1088	1107	1342
1349	ENSMUST00000059539	Nap1l5	nucleosome assembly protein 1-like 5 [Source:MGI Symbol;Acc:MGI:1923555]	1621	1651	1350
1350	ENSMUST00000059539	Nap1l5	nucleosome assembly protein 1-like 5 [Source:MGI Symbol;Acc:MGI:1923555]	228	246	1337
1351	ENSMUST00000059539	Nap1l5	nucleosome assembly protein 1-like 5 [Source:MGI Symbol;Acc:MGI:1923555]	1205	1217	1343
1352	ENSMUST00000059667	Hpcal4	hippocalcin-like 4 [Source:MGI Symbol;Acc:MGI:2157521]	3155	3167	1369
1353	ENSMUST00000059667	Hpcal4	hippocalcin-like 4 [Source:MGI Symbol;Acc:MGI:2157521]	1288	1307	1355
1354	ENSMUST00000059667	Hpcal4	hippocalcin-like 4 [Source:MGI Symbol;Acc:MGI:2157521]	4395	4421	1387
1355	ENSMUST00000059667	Hpcal4	hippocalcin-like 4 [Source:MGI Symbol;Acc:MGI:2157521]	3051	3072	1368
1356	ENSMUST00000059667	Hpcal4	hippocalcin-like 4 [Source:MGI Symbol;Acc:MGI:2157521]	2927	2950	1367
1357	ENSMUST00000059667	Hpcal4	hippocalcin-like 4 [Source:MGI Symbol;Acc:MGI:2157521]	4507	4531	1388
1358	ENSMUST00000059667	Hpcal4	hippocalcin-like 4 [Source:MGI Symbol;Acc:MGI:2157521]	1664	1700	1358
1359	ENSMUST00000059667	Hpcal4	hippocalcin-like 4 [Source:MGI Symbol;Acc:MGI:2157521]	4046	4066	1382
1360	ENSMUST00000059667	Hpcal4	hippocalcin-like 4 [Source:MGI Symbol;Acc:MGI:2157521]	942	957	1353
1361	ENSMUST00000059667	Hpcal4	hippocalcin-like 4 [Source:MGI Symbol;Acc:MGI:2157521]	2350	2368	1362
1362	ENSMUST00000059667	Hpcal4	hippocalcin-like 4 [Source:MGI Symbol;Acc:MGI:2157521]	4101	4121	1383
1363	ENSMUST00000059667	Hpcal4	hippocalcin-like 4 [Source:MGI Symbol;Acc:MGI:2157521]	3251	3268	1371
1364	ENSMUST00000059667	Hpcal4	hippocalcin-like 4 [Source:MGI Symbol;Acc:MGI:2157521]	4296	4312	1386
1365	ENSMUST00000059667	Hpcal4	hippocalcin-like 4 [Source:MGI Symbol;Acc:MGI:2157521]	4887	4913	1390
1366	ENSMUST00000059667	Hpcal4	hippocalcin-like 4 [Source:MGI Symbol;Acc:MGI:2157521]	4688	4711	1389
1367	ENSMUST00000059667	Hpcal4	hippocalcin-like 4 [Source:MGI Symbol;Acc:MGI:2157521]	2768	2796	1366
1368	ENSMUST00000059667	Hpcal4	hippocalcin-like 4 [Source:MGI Symbol;Acc:MGI:2157521]	1235	1253	1354
1369	ENSMUST00000059667	Hpcal4	hippocalcin-like 4 [Source:MGI Symbol;Acc:MGI:2157521]	2588	2635	1364
1370	ENSMUST00000059667	Hpcal4	hippocalcin-like 4 [Source:MGI Symbol;Acc:MGI:2157521]	4125	4179	1384
1371	ENSMUST00000059667	Hpcal4	hippocalcin-like 4 [Source:MGI Symbol;Acc:MGI:2157521]	2266	2281	1360
1372	ENSMUST00000059667	Hpcal4	hippocalcin-like 4 [Source:MGI Symbol;Acc:MGI:2157521]	4189	4214	1385
1373	ENSMUST00000059667	Hpcal4	hippocalcin-like 4 [Source:MGI Symbol;Acc:MGI:2157521]	1475	1487	1357
1374	ENSMUST00000059667	Hpcal4	hippocalcin-like 4 [Source:MGI Symbol;Acc:MGI:2157521]	621	636	1352
1375	ENSMUST00000059667	Hpcal4	hippocalcin-like 4 [Source:MGI Symbol;Acc:MGI:2157521]	1457	1474	1356
1376	ENSMUST00000059667	Hpcal4	hippocalcin-like 4 [Source:MGI Symbol;Acc:MGI:2157521]	3816	3838	1380
1377	ENSMUST00000059667	Hpcal4	hippocalcin-like 4 [Source:MGI Symbol;Acc:MGI:2157521]	3483	3515	1373
1378	ENSMUST00000059667	Hpcal4	hippocalcin-like 4 [Source:MGI Symbol;Acc:MGI:2157521]	2671	2692	1365
1379	ENSMUST00000059667	Hpcal4	hippocalcin-like 4 [Source:MGI Symbol;Acc:MGI:2157521]	2552	2578	1363
1380	ENSMUST00000059667	Hpcal4	hippocalcin-like 4 [Source:MGI Symbol;Acc:MGI:2157521]	1885	1898	1359
1381	ENSMUST00000059667	Hpcal4	hippocalcin-like 4 [Source:MGI Symbol;Acc:MGI:2157521]	3586	3621	1375
1382	ENSMUST00000059667	Hpcal4	hippocalcin-like 4 [Source:MGI Symbol;Acc:MGI:2157521]	3790	3808	1379
1383	ENSMUST00000059667	Hpcal4	hippocalcin-like 4 [Source:MGI Symbol;Acc:MGI:2157521]	3168	3186	1370
1384	ENSMUST00000059667	Hpcal4	hippocalcin-like 4 [Source:MGI Symbol;Acc:MGI:2157521]	3678	3700	1378
1385	ENSMUST00000059667	Hpcal4	hippocalcin-like 4 [Source:MGI Symbol;Acc:MGI:2157521]	3637	3652	1376
1386	ENSMUST00000059667	Hpcal4	hippocalcin-like 4 [Source:MGI Symbol;Acc:MGI:2157521]	3561	3573	1374
1387	ENSMUST00000059667	Hpcal4	hippocalcin-like 4 [Source:MGI Symbol;Acc:MGI:2157521]	3309	3346	1372
1388	ENSMUST00000059667	Hpcal4	hippocalcin-like 4 [Source:MGI Symbol;Acc:MGI:2157521]	2294	2317	1361
1389	ENSMUST00000059667	Hpcal4	hippocalcin-like 4 [Source:MGI Symbol;Acc:MGI:2157521]	3654	3669	1377
1390	ENSMUST00000059667	Hpcal4	hippocalcin-like 4 [Source:MGI Symbol;Acc:MGI:2157521]	3916	3934	1381
1391	ENSMUST00000059980	Rpl37a	ribosomal protein L37a [Source:MGI Symbol;Acc:MGI:98068]	90	132	1391
1392	ENSMUST00000059980	Rpl37a	ribosomal protein L37a [Source:MGI Symbol;Acc:MGI:98068]	228	240	1392
1393	ENSMUST00000059980	Rpl37a	ribosomal protein L37a [Source:MGI Symbol;Acc:MGI:98068]	266	286	1393
1394	ENSMUST00000060226	Tmed2	transmembrane p24 trafficking protein 2 [Source:MGI Symbol;Acc:MGI:1929269]	1803	1822	1398
1395	ENSMUST00000060226	Tmed2	transmembrane p24 trafficking protein 2 [Source:MGI Symbol;Acc:MGI:1929269]	352	363	1394
1396	ENSMUST00000060226	Tmed2	transmembrane p24 trafficking protein 2 [Source:MGI Symbol;Acc:MGI:1929269]	1618	1638	1397
1397	ENSMUST00000060226	Tmed2	transmembrane p24 trafficking protein 2 [Source:MGI Symbol;Acc:MGI:1929269]	1363	1390	1396
1398	ENSMUST00000060226	Tmed2	transmembrane p24 trafficking protein 2 [Source:MGI Symbol;Acc:MGI:1929269]	515	531	1395
1399	ENSMUST00000060232	Rab2a	RAB2A, member RAS oncogene family [Source:MGI Symbol;Acc:MGI:1928750]	1919	1935	1411
1400	ENSMUST00000060232	Rab2a	RAB2A, member RAS oncogene family [Source:MGI Symbol;Acc:MGI:1928750]	262	292	1399
1401	ENSMUST00000060232	Rab2a	RAB2A, member RAS oncogene family [Source:MGI Symbol;Acc:MGI:1928750]	1758	1782	1410
1402	ENSMUST00000060232	Rab2a	RAB2A, member RAS oncogene family [Source:MGI Symbol;Acc:MGI:1928750]	579	597	1401
1403	ENSMUST00000060232	Rab2a	RAB2A, member RAS oncogene family [Source:MGI Symbol;Acc:MGI:1928750]	1149	1170	1405
1404	ENSMUST00000060232	Rab2a	RAB2A, member RAS oncogene family [Source:MGI Symbol;Acc:MGI:1928750]	463	481	1400
1405	ENSMUST00000060232	Rab2a	RAB2A, member RAS oncogene family [Source:MGI Symbol;Acc:MGI:1928750]	832	844	1402
1406	ENSMUST00000060232	Rab2a	RAB2A, member RAS oncogene family [Source:MGI Symbol;Acc:MGI:1928750]	1537	1559	1408
1407	ENSMUST00000060232	Rab2a	RAB2A, member RAS oncogene family [Source:MGI Symbol;Acc:MGI:1928750]	1483	1498	1407
1408	ENSMUST00000060232	Rab2a	RAB2A, member RAS oncogene family [Source:MGI Symbol;Acc:MGI:1928750]	1657	1682	1409
1409	ENSMUST00000060232	Rab2a	RAB2A, member RAS oncogene family [Source:MGI Symbol;Acc:MGI:1928750]	996	1020	1404
1410	ENSMUST00000060232	Rab2a	RAB2A, member RAS oncogene family [Source:MGI Symbol;Acc:MGI:1928750]	973	993	1403
1411	ENSMUST00000060232	Rab2a	RAB2A, member RAS oncogene family [Source:MGI Symbol;Acc:MGI:1928750]	1453	1469	1406
1412	ENSMUST00000060864	Tesk1	testis specific protein kinase 1 [Source:MGI Symbol;Acc:MGI:1201675]	3235	3247	1412
1413	ENSMUST00000061071	Plppr4	phospholipid phosphatase related 4 [Source:MGI Symbol;Acc:MGI:106530]	3363	3382	1419
1414	ENSMUST00000061071	Plppr4	phospholipid phosphatase related 4 [Source:MGI Symbol;Acc:MGI:106530]	4101	4116	1420
1415	ENSMUST00000061071	Plppr4	phospholipid phosphatase related 4 [Source:MGI Symbol;Acc:MGI:106530]	2125	2136	1414
1416	ENSMUST00000061071	Plppr4	phospholipid phosphatase related 4 [Source:MGI Symbol;Acc:MGI:106530]	3274	3291	1418
1417	ENSMUST00000061071	Plppr4	phospholipid phosphatase related 4 [Source:MGI Symbol;Acc:MGI:106530]	3244	3264	1417
1418	ENSMUST00000061071	Plppr4	phospholipid phosphatase related 4 [Source:MGI Symbol;Acc:MGI:106530]	3116	3138	1416
1419	ENSMUST00000061071	Plppr4	phospholipid phosphatase related 4 [Source:MGI Symbol;Acc:MGI:106530]	1956	1982	1413
1420	ENSMUST00000061071	Plppr4	phospholipid phosphatase related 4 [Source:MGI Symbol;Acc:MGI:106530]	4199	4218	1421
1421	ENSMUST00000061071	Plppr4	phospholipid phosphatase related 4 [Source:MGI Symbol;Acc:MGI:106530]	4413	4431	1423
1422	ENSMUST00000061071	Plppr4	phospholipid phosphatase related 4 [Source:MGI Symbol;Acc:MGI:106530]	5342	5362	1428
1423	ENSMUST00000061071	Plppr4	phospholipid phosphatase related 4 [Source:MGI Symbol;Acc:MGI:106530]	5139	5164	1427
1424	ENSMUST00000061071	Plppr4	phospholipid phosphatase related 4 [Source:MGI Symbol;Acc:MGI:106530]	4355	4366	1422
1425	ENSMUST00000061071	Plppr4	phospholipid phosphatase related 4 [Source:MGI Symbol;Acc:MGI:106530]	2234	2248	1415
1426	ENSMUST00000061071	Plppr4	phospholipid phosphatase related 4 [Source:MGI Symbol;Acc:MGI:106530]	4956	4969	1426
1427	ENSMUST00000061071	Plppr4	phospholipid phosphatase related 4 [Source:MGI Symbol;Acc:MGI:106530]	4509	4532	1424
1428	ENSMUST00000061071	Plppr4	phospholipid phosphatase related 4 [Source:MGI Symbol;Acc:MGI:106530]	4918	4931	1425
1429	ENSMUST00000061446	Tmem130	transmembrane protein 130 [Source:MGI Symbol;Acc:MGI:3607706]	84	102	1429
1430	ENSMUST00000061446	Tmem130	transmembrane protein 130 [Source:MGI Symbol;Acc:MGI:3607706]	1441	1454	1433
1431	ENSMUST00000061446	Tmem130	transmembrane protein 130 [Source:MGI Symbol;Acc:MGI:3607706]	2742	2762	1441
1432	ENSMUST00000061446	Tmem130	transmembrane protein 130 [Source:MGI Symbol;Acc:MGI:3607706]	825	845	1430
1433	ENSMUST00000061446	Tmem130	transmembrane protein 130 [Source:MGI Symbol;Acc:MGI:3607706]	1276	1293	1432
1434	ENSMUST00000061446	Tmem130	transmembrane protein 130 [Source:MGI Symbol;Acc:MGI:3607706]	2629	2643	1440
1435	ENSMUST00000061446	Tmem130	transmembrane protein 130 [Source:MGI Symbol;Acc:MGI:3607706]	2438	2449	1438
1436	ENSMUST00000061446	Tmem130	transmembrane protein 130 [Source:MGI Symbol;Acc:MGI:3607706]	1157	1178	1431
1437	ENSMUST00000061446	Tmem130	transmembrane protein 130 [Source:MGI Symbol;Acc:MGI:3607706]	2484	2496	1439
1438	ENSMUST00000061446	Tmem130	transmembrane protein 130 [Source:MGI Symbol;Acc:MGI:3607706]	1905	1918	1437
1439	ENSMUST00000061446	Tmem130	transmembrane protein 130 [Source:MGI Symbol;Acc:MGI:3607706]	1736	1747	1436
1440	ENSMUST00000061446	Tmem130	transmembrane protein 130 [Source:MGI Symbol;Acc:MGI:3607706]	1556	1571	1434
1441	ENSMUST00000061446	Tmem130	transmembrane protein 130 [Source:MGI Symbol;Acc:MGI:3607706]	1643	1656	1435
1442	ENSMUST00000061483	Bmyc	brain expressed myelocytomatosis oncogene [Source:MGI Symbol;Acc:MGI:88184]	298	310	1442
1443	ENSMUST00000061545	C1ql3	C1q-like 3 [Source:MGI Symbol;Acc:MGI:2387350]	1296	1308	1445
1444	ENSMUST00000061545	C1ql3	C1q-like 3 [Source:MGI Symbol;Acc:MGI:2387350]	1848	1862	1446
1445	ENSMUST00000061545	C1ql3	C1q-like 3 [Source:MGI Symbol;Acc:MGI:2387350]	2341	2360	1448
1446	ENSMUST00000061545	C1ql3	C1q-like 3 [Source:MGI Symbol;Acc:MGI:2387350]	2093	2110	1447
1447	ENSMUST00000061545	C1ql3	C1q-like 3 [Source:MGI Symbol;Acc:MGI:2387350]	1045	1064	1443
1448	ENSMUST00000061545	C1ql3	C1q-like 3 [Source:MGI Symbol;Acc:MGI:2387350]	1127	1139	1444
1449	ENSMUST00000061826	B3galnt1	UDP-GalNAc:betaGlcNAc beta 1,3-galactosaminyltransferase, polypeptide 1 [Source:MGI Symbol;Acc:MGI:1349405]	490	509	1450
1450	ENSMUST00000061826	B3galnt1	UDP-GalNAc:betaGlcNAc beta 1,3-galactosaminyltransferase, polypeptide 1 [Source:MGI Symbol;Acc:MGI:1349405]	343	354	1449
1451	ENSMUST00000061826	B3galnt1	UDP-GalNAc:betaGlcNAc beta 1,3-galactosaminyltransferase, polypeptide 1 [Source:MGI Symbol;Acc:MGI:1349405]	989	1008	1451
1452	ENSMUST00000061826	B3galnt1	UDP-GalNAc:betaGlcNAc beta 1,3-galactosaminyltransferase, polypeptide 1 [Source:MGI Symbol;Acc:MGI:1349405]	1054	1073	1452
1453	ENSMUST00000062264	Nucks1	nuclear casein kinase and cyclin-dependent kinase substrate 1 [Source:MGI Symbol;Acc:MGI:1934811]	5063	5075	1453
1454	ENSMUST00000062289	Bend6	BEN domain containing 6 [Source:MGI Symbol;Acc:MGI:2444572]	1260	1272	1454
1455	ENSMUST00000062356	Marcksl1	MARCKS-like 1 [Source:MGI Symbol;Acc:MGI:97143]	1392	1411	1458
1456	ENSMUST00000062356	Marcksl1	MARCKS-like 1 [Source:MGI Symbol;Acc:MGI:97143]	1364	1384	1457
1457	ENSMUST00000062356	Marcksl1	MARCKS-like 1 [Source:MGI Symbol;Acc:MGI:97143]	1174	1193	1455
1458	ENSMUST00000062356	Marcksl1	MARCKS-like 1 [Source:MGI Symbol;Acc:MGI:97143]	1285	1297	1456
1459	ENSMUST00000062356	Marcksl1	MARCKS-like 1 [Source:MGI Symbol;Acc:MGI:97143]	1447	1465	1459
1460	ENSMUST00000063886	Acvr2a	activin receptor IIA [Source:MGI Symbol;Acc:MGI:102806]	4703	4715	1460
1461	ENSMUST00000064139	Plpp3	phospholipid phosphatase 3 [Source:MGI Symbol;Acc:MGI:1915166]	2056	2076	1466
1462	ENSMUST00000064139	Plpp3	phospholipid phosphatase 3 [Source:MGI Symbol;Acc:MGI:1915166]	1462	1474	1461
1463	ENSMUST00000064139	Plpp3	phospholipid phosphatase 3 [Source:MGI Symbol;Acc:MGI:1915166]	3021	3052	1471
1464	ENSMUST00000064139	Plpp3	phospholipid phosphatase 3 [Source:MGI Symbol;Acc:MGI:1915166]	1905	1921	1465
1465	ENSMUST00000064139	Plpp3	phospholipid phosphatase 3 [Source:MGI Symbol;Acc:MGI:1915166]	2951	2965	1470
1466	ENSMUST00000064139	Plpp3	phospholipid phosphatase 3 [Source:MGI Symbol;Acc:MGI:1915166]	2511	2531	1468
1467	ENSMUST00000064139	Plpp3	phospholipid phosphatase 3 [Source:MGI Symbol;Acc:MGI:1915166]	2636	2663	1469
1468	ENSMUST00000064139	Plpp3	phospholipid phosphatase 3 [Source:MGI Symbol;Acc:MGI:1915166]	2358	2376	1467
1469	ENSMUST00000064139	Plpp3	phospholipid phosphatase 3 [Source:MGI Symbol;Acc:MGI:1915166]	1689	1718	1463
1470	ENSMUST00000064139	Plpp3	phospholipid phosphatase 3 [Source:MGI Symbol;Acc:MGI:1915166]	1883	1902	1464
1471	ENSMUST00000064139	Plpp3	phospholipid phosphatase 3 [Source:MGI Symbol;Acc:MGI:1915166]	1616	1635	1462
1472	ENSMUST00000064371	Magi3	membrane associated guanylate kinase, WW and PDZ domain containing 3 [Source:MGI Symbol;Acc:MGI:1923484]	5405	5423	1472
1473	ENSMUST00000064444	Maneal	mannosidase, endo-alpha-like [Source:MGI Symbol;Acc:MGI:2684896]	800	812	1473
1474	ENSMUST00000064637	Rnf103	ring finger protein 103 [Source:MGI Symbol;Acc:MGI:109483]	1971	1983	1474
1475	ENSMUST00000064740	Suclg1	succinate-CoA ligase, GDP-forming, alpha subunit [Source:MGI Symbol;Acc:MGI:1927234]	388	416	1475
1476	ENSMUST00000064740	Suclg1	succinate-CoA ligase, GDP-forming, alpha subunit [Source:MGI Symbol;Acc:MGI:1927234]	1367	1384	1476
1477	ENSMUST00000065482	Mllt11	myeloid/lymphoid or mixed-lineage leukemia; translocated to, 11 [Source:MGI Symbol;Acc:MGI:1929671]	1831	1843	1486
1478	ENSMUST00000065482	Mllt11	myeloid/lymphoid or mixed-lineage leukemia; translocated to, 11 [Source:MGI Symbol;Acc:MGI:1929671]	659	677	1478
1479	ENSMUST00000065482	Mllt11	myeloid/lymphoid or mixed-lineage leukemia; translocated to, 11 [Source:MGI Symbol;Acc:MGI:1929671]	1766	1794	1485
1480	ENSMUST00000065482	Mllt11	myeloid/lymphoid or mixed-lineage leukemia; translocated to, 11 [Source:MGI Symbol;Acc:MGI:1929671]	1240	1256	1483
1481	ENSMUST00000065482	Mllt11	myeloid/lymphoid or mixed-lineage leukemia; translocated to, 11 [Source:MGI Symbol;Acc:MGI:1929671]	722	782	1479
1482	ENSMUST00000065482	Mllt11	myeloid/lymphoid or mixed-lineage leukemia; translocated to, 11 [Source:MGI Symbol;Acc:MGI:1929671]	862	892	1481
1483	ENSMUST00000065482	Mllt11	myeloid/lymphoid or mixed-lineage leukemia; translocated to, 11 [Source:MGI Symbol;Acc:MGI:1929671]	1292	1318	1484
1484	ENSMUST00000065482	Mllt11	myeloid/lymphoid or mixed-lineage leukemia; translocated to, 11 [Source:MGI Symbol;Acc:MGI:1929671]	800	817	1480
1485	ENSMUST00000065482	Mllt11	myeloid/lymphoid or mixed-lineage leukemia; translocated to, 11 [Source:MGI Symbol;Acc:MGI:1929671]	932	960	1482
1486	ENSMUST00000065482	Mllt11	myeloid/lymphoid or mixed-lineage leukemia; translocated to, 11 [Source:MGI Symbol;Acc:MGI:1929671]	522	547	1477
1487	ENSMUST00000065797	Chst1	carbohydrate sulfotransferase 1 [Source:MGI Symbol;Acc:MGI:1924219]	368	388	1489
1488	ENSMUST00000065797	Chst1	carbohydrate sulfotransferase 1 [Source:MGI Symbol;Acc:MGI:1924219]	736	753	1491
1489	ENSMUST00000065797	Chst1	carbohydrate sulfotransferase 1 [Source:MGI Symbol;Acc:MGI:1924219]	1089	1108	1495
1490	ENSMUST00000065797	Chst1	carbohydrate sulfotransferase 1 [Source:MGI Symbol;Acc:MGI:1924219]	904	923	1493
1491	ENSMUST00000065797	Chst1	carbohydrate sulfotransferase 1 [Source:MGI Symbol;Acc:MGI:1924219]	1644	1669	1499
1492	ENSMUST00000065797	Chst1	carbohydrate sulfotransferase 1 [Source:MGI Symbol;Acc:MGI:1924219]	210	230	1488
1493	ENSMUST00000065797	Chst1	carbohydrate sulfotransferase 1 [Source:MGI Symbol;Acc:MGI:1924219]	1229	1249	1496
1494	ENSMUST00000065797	Chst1	carbohydrate sulfotransferase 1 [Source:MGI Symbol;Acc:MGI:1924219]	1032	1049	1494
1495	ENSMUST00000065797	Chst1	carbohydrate sulfotransferase 1 [Source:MGI Symbol;Acc:MGI:1924219]	1868	1898	1501
1496	ENSMUST00000065797	Chst1	carbohydrate sulfotransferase 1 [Source:MGI Symbol;Acc:MGI:1924219]	561	578	1490
1497	ENSMUST00000065797	Chst1	carbohydrate sulfotransferase 1 [Source:MGI Symbol;Acc:MGI:1924219]	872	896	1492
1498	ENSMUST00000065797	Chst1	carbohydrate sulfotransferase 1 [Source:MGI Symbol;Acc:MGI:1924219]	1778	1797	1500
1499	ENSMUST00000065797	Chst1	carbohydrate sulfotransferase 1 [Source:MGI Symbol;Acc:MGI:1924219]	2145	2162	1502
1500	ENSMUST00000065797	Chst1	carbohydrate sulfotransferase 1 [Source:MGI Symbol;Acc:MGI:1924219]	1405	1425	1498
1501	ENSMUST00000065797	Chst1	carbohydrate sulfotransferase 1 [Source:MGI Symbol;Acc:MGI:1924219]	144	158	1487
1502	ENSMUST00000065797	Chst1	carbohydrate sulfotransferase 1 [Source:MGI Symbol;Acc:MGI:1924219]	2258	2278	1503
1503	ENSMUST00000065797	Chst1	carbohydrate sulfotransferase 1 [Source:MGI Symbol;Acc:MGI:1924219]	1322	1340	1497
1504	ENSMUST00000065938	Impa1	inositol (myo)-1(or 4)-monophosphatase 1 [Source:MGI Symbol;Acc:MGI:1933158]	1425	1440	1504
1505	ENSMUST00000066257	Khdrbs1	KH domain containing, RNA binding, signal transduction associated 1 [Source:MGI Symbol;Acc:MGI:893579]	2142	2154	1506
1506	ENSMUST00000066257	Khdrbs1	KH domain containing, RNA binding, signal transduction associated 1 [Source:MGI Symbol;Acc:MGI:893579]	1217	1229	1505
1507	ENSMUST00000066279	Sh3bp4	SH3-domain binding protein 4 [Source:MGI Symbol;Acc:MGI:2138297]	2322	2334	1507
1508	ENSMUST00000066610	Inka2	inka box actin regulator 2 [Source:MGI Symbol;Acc:MGI:1923497]	2506	2520	1508
1509	ENSMUST00000066882	Pfn2	profilin 2 [Source:MGI Symbol;Acc:MGI:97550]	2270	2286	1518
1510	ENSMUST00000066882	Pfn2	profilin 2 [Source:MGI Symbol;Acc:MGI:97550]	850	869	1509
1511	ENSMUST00000066882	Pfn2	profilin 2 [Source:MGI Symbol;Acc:MGI:97550]	1195	1216	1512
1512	ENSMUST00000066882	Pfn2	profilin 2 [Source:MGI Symbol;Acc:MGI:97550]	1029	1050	1510
1513	ENSMUST00000066882	Pfn2	profilin 2 [Source:MGI Symbol;Acc:MGI:97550]	2109	2130	1516
1514	ENSMUST00000066882	Pfn2	profilin 2 [Source:MGI Symbol;Acc:MGI:97550]	1452	1473	1514
1515	ENSMUST00000066882	Pfn2	profilin 2 [Source:MGI Symbol;Acc:MGI:97550]	1838	1851	1515
1516	ENSMUST00000066882	Pfn2	profilin 2 [Source:MGI Symbol;Acc:MGI:97550]	2175	2191	1517
1517	ENSMUST00000066882	Pfn2	profilin 2 [Source:MGI Symbol;Acc:MGI:97550]	1304	1324	1513
1518	ENSMUST00000066882	Pfn2	profilin 2 [Source:MGI Symbol;Acc:MGI:97550]	1090	1113	1511
1519	ENSMUST00000067663	Psmc3	proteasome (prosome, macropain) 26S subunit, ATPase 3 [Source:MGI Symbol;Acc:MGI:1098754]	1336	1351	1519
1520	ENSMUST00000068301	Cept1	choline/ethanolaminephosphotransferase 1 [Source:MGI Symbol;Acc:MGI:2139793]	2037	2055	1520
1521	ENSMUST00000068505	Capn2	calpain 2 [Source:MGI Symbol;Acc:MGI:88264]	1135	1147	1521
1522	ENSMUST00000068795	Mrfap1	Morf4 family associated protein 1 [Source:MGI Symbol;Acc:MGI:1914818]	1160	1176	1526
1523	ENSMUST00000068795	Mrfap1	Morf4 family associated protein 1 [Source:MGI Symbol;Acc:MGI:1914818]	626	646	1523
1524	ENSMUST00000068795	Mrfap1	Morf4 family associated protein 1 [Source:MGI Symbol;Acc:MGI:1914818]	1083	1102	1525
1525	ENSMUST00000068795	Mrfap1	Morf4 family associated protein 1 [Source:MGI Symbol;Acc:MGI:1914818]	656	676	1524
1526	ENSMUST00000068795	Mrfap1	Morf4 family associated protein 1 [Source:MGI Symbol;Acc:MGI:1914818]	1211	1223	1527
1527	ENSMUST00000068795	Mrfap1	Morf4 family associated protein 1 [Source:MGI Symbol;Acc:MGI:1914818]	555	579	1522
1528	ENSMUST00000068795	Mrfap1	Morf4 family associated protein 1 [Source:MGI Symbol;Acc:MGI:1914818]	1347	1363	1528
1529	ENSMUST00000069195	Zfp46	zinc finger protein 46 [Source:MGI Symbol;Acc:MGI:99192]	4195	4215	1529
1530	ENSMUST00000069385	Dbndd2	dysbindin (dystrobrevin binding protein 1) domain containing 2 [Source:MGI Symbol;Acc:MGI:106562]	1074	1088	1531
1531	ENSMUST00000069385	Dbndd2	dysbindin (dystrobrevin binding protein 1) domain containing 2 [Source:MGI Symbol;Acc:MGI:106562]	874	892	1530
1532	ENSMUST00000069817	Prrc2b	proline-rich coiled-coil 2B [Source:MGI Symbol;Acc:MGI:1923304]	6178	6190	1532
1533	ENSMUST00000069994	St3gal5	ST3 beta-galactoside alpha-2,3-sialyltransferase 5 [Source:MGI Symbol;Acc:MGI:1339963]	1063	1075	1533
1534	ENSMUST00000070112	Ndufa8	NADH:ubiquinone oxidoreductase subunit A8 [Source:MGI Symbol;Acc:MGI:1915625]	169	195	1534
1535	ENSMUST00000070112	Ndufa8	NADH:ubiquinone oxidoreductase subunit A8 [Source:MGI Symbol;Acc:MGI:1915625]	694	712	1535
1536	ENSMUST00000070198	Ppp3ca	protein phosphatase 3, catalytic subunit, alpha isoform [Source:MGI Symbol;Acc:MGI:107164]	3350	3370	1551
1537	ENSMUST00000070198	Ppp3ca	protein phosphatase 3, catalytic subunit, alpha isoform [Source:MGI Symbol;Acc:MGI:107164]	1088	1102	1537
1538	ENSMUST00000070198	Ppp3ca	protein phosphatase 3, catalytic subunit, alpha isoform [Source:MGI Symbol;Acc:MGI:107164]	2074	2093	1540
1539	ENSMUST00000070198	Ppp3ca	protein phosphatase 3, catalytic subunit, alpha isoform [Source:MGI Symbol;Acc:MGI:107164]	879	891	1536
1540	ENSMUST00000070198	Ppp3ca	protein phosphatase 3, catalytic subunit, alpha isoform [Source:MGI Symbol;Acc:MGI:107164]	3328	3343	1550
1541	ENSMUST00000070198	Ppp3ca	protein phosphatase 3, catalytic subunit, alpha isoform [Source:MGI Symbol;Acc:MGI:107164]	2352	2369	1543
1542	ENSMUST00000070198	Ppp3ca	protein phosphatase 3, catalytic subunit, alpha isoform [Source:MGI Symbol;Acc:MGI:107164]	2109	2120	1541
1543	ENSMUST00000070198	Ppp3ca	protein phosphatase 3, catalytic subunit, alpha isoform [Source:MGI Symbol;Acc:MGI:107164]	2420	2432	1544
1544	ENSMUST00000070198	Ppp3ca	protein phosphatase 3, catalytic subunit, alpha isoform [Source:MGI Symbol;Acc:MGI:107164]	1125	1144	1538
1545	ENSMUST00000070198	Ppp3ca	protein phosphatase 3, catalytic subunit, alpha isoform [Source:MGI Symbol;Acc:MGI:107164]	4077	4089	1552
1546	ENSMUST00000070198	Ppp3ca	protein phosphatase 3, catalytic subunit, alpha isoform [Source:MGI Symbol;Acc:MGI:107164]	1935	1955	1539
1547	ENSMUST00000070198	Ppp3ca	protein phosphatase 3, catalytic subunit, alpha isoform [Source:MGI Symbol;Acc:MGI:107164]	3053	3073	1548
1548	ENSMUST00000070198	Ppp3ca	protein phosphatase 3, catalytic subunit, alpha isoform [Source:MGI Symbol;Acc:MGI:107164]	2938	2967	1546
1549	ENSMUST00000070198	Ppp3ca	protein phosphatase 3, catalytic subunit, alpha isoform [Source:MGI Symbol;Acc:MGI:107164]	2983	3003	1547
1550	ENSMUST00000070198	Ppp3ca	protein phosphatase 3, catalytic subunit, alpha isoform [Source:MGI Symbol;Acc:MGI:107164]	2262	2279	1542
1551	ENSMUST00000070198	Ppp3ca	protein phosphatase 3, catalytic subunit, alpha isoform [Source:MGI Symbol;Acc:MGI:107164]	2488	2500	1545
1552	ENSMUST00000070198	Ppp3ca	protein phosphatase 3, catalytic subunit, alpha isoform [Source:MGI Symbol;Acc:MGI:107164]	3187	3203	1549
1553	ENSMUST00000070375	Penk	preproenkephalin [Source:MGI Symbol;Acc:MGI:104629]	464	476	1553
1554	ENSMUST00000070418	Dclk1	doublecortin-like kinase 1 [Source:MGI Symbol;Acc:MGI:1330861]	3303	3314	1555
1555	ENSMUST00000070418	Dclk1	doublecortin-like kinase 1 [Source:MGI Symbol;Acc:MGI:1330861]	4485	4505	1556
1556	ENSMUST00000070418	Dclk1	doublecortin-like kinase 1 [Source:MGI Symbol;Acc:MGI:1330861]	1300	1320	1554
1557	ENSMUST00000070478	Sdc3	syndecan 3 [Source:MGI Symbol;Acc:MGI:1349163]	562	578	1557
1558	ENSMUST00000070532	Fabp3	fatty acid binding protein 3, muscle and heart [Source:MGI Symbol;Acc:MGI:95476]	701	715	1558
1559	ENSMUST00000070756	Adcyap1r1	adenylate cyclase activating polypeptide 1 receptor 1 [Source:MGI Symbol;Acc:MGI:108449]	1339	1350	1559
1560	ENSMUST00000070756	Adcyap1r1	adenylate cyclase activating polypeptide 1 receptor 1 [Source:MGI Symbol;Acc:MGI:108449]	5506	5525	1560
1561	ENSMUST00000071442	Npdc1	neural proliferation, differentiation and control 1 [Source:MGI Symbol;Acc:MGI:1099802]	756	775	1562
1562	ENSMUST00000071442	Npdc1	neural proliferation, differentiation and control 1 [Source:MGI Symbol;Acc:MGI:1099802]	1436	1456	1563
1563	ENSMUST00000071442	Npdc1	neural proliferation, differentiation and control 1 [Source:MGI Symbol;Acc:MGI:1099802]	613	624	1561
1564	ENSMUST00000071564	Fbh1	F-box DNA helicase 1 [Source:MGI Symbol;Acc:MGI:1354699]	2889	2908	1564
1565	ENSMUST00000071564	Fbh1	F-box DNA helicase 1 [Source:MGI Symbol;Acc:MGI:1354699]	3461	3484	1565
1566	ENSMUST00000071718	Prdx6	peroxiredoxin 6 [Source:MGI Symbol;Acc:MGI:894320]	290	309	1566
1567	ENSMUST00000071718	Prdx6	peroxiredoxin 6 [Source:MGI Symbol;Acc:MGI:894320]	893	917	1568
1568	ENSMUST00000071718	Prdx6	peroxiredoxin 6 [Source:MGI Symbol;Acc:MGI:894320]	1320	1338	1570
1569	ENSMUST00000071718	Prdx6	peroxiredoxin 6 [Source:MGI Symbol;Acc:MGI:894320]	1107	1126	1569
1570	ENSMUST00000071718	Prdx6	peroxiredoxin 6 [Source:MGI Symbol;Acc:MGI:894320]	795	821	1567
1571	ENSMUST00000071852	Commd7	COMM domain containing 7 [Source:MGI Symbol;Acc:MGI:1914197]	643	655	1571
1572	ENSMUST00000072079	Rrs1	ribosome biogenesis regulator 1 [Source:MGI Symbol;Acc:MGI:1929721]	1690	1704	1572
1573	ENSMUST00000072298	Ndrg3	N-myc downstream regulated gene 3 [Source:MGI Symbol;Acc:MGI:1352499]	1973	1985	1579
1574	ENSMUST00000072298	Ndrg3	N-myc downstream regulated gene 3 [Source:MGI Symbol;Acc:MGI:1352499]	160	178	1573
1575	ENSMUST00000072298	Ndrg3	N-myc downstream regulated gene 3 [Source:MGI Symbol;Acc:MGI:1352499]	1389	1405	1577
1576	ENSMUST00000072298	Ndrg3	N-myc downstream regulated gene 3 [Source:MGI Symbol;Acc:MGI:1352499]	1415	1435	1578
1577	ENSMUST00000072298	Ndrg3	N-myc downstream regulated gene 3 [Source:MGI Symbol;Acc:MGI:1352499]	456	475	1574
1578	ENSMUST00000072298	Ndrg3	N-myc downstream regulated gene 3 [Source:MGI Symbol;Acc:MGI:1352499]	2505	2534	1580
1579	ENSMUST00000072298	Ndrg3	N-myc downstream regulated gene 3 [Source:MGI Symbol;Acc:MGI:1352499]	1121	1138	1576
1580	ENSMUST00000072298	Ndrg3	N-myc downstream regulated gene 3 [Source:MGI Symbol;Acc:MGI:1352499]	2543	2557	1581
1581	ENSMUST00000072298	Ndrg3	N-myc downstream regulated gene 3 [Source:MGI Symbol;Acc:MGI:1352499]	850	868	1575
1582	ENSMUST00000072334	Dnajc5	DnaJ heat shock protein family (Hsp40) member C5 [Source:MGI Symbol;Acc:MGI:892995]	2862	2882	1590
1583	ENSMUST00000072334	Dnajc5	DnaJ heat shock protein family (Hsp40) member C5 [Source:MGI Symbol;Acc:MGI:892995]	2279	2292	1587
1584	ENSMUST00000072334	Dnajc5	DnaJ heat shock protein family (Hsp40) member C5 [Source:MGI Symbol;Acc:MGI:892995]	2054	2074	1585
1585	ENSMUST00000072334	Dnajc5	DnaJ heat shock protein family (Hsp40) member C5 [Source:MGI Symbol;Acc:MGI:892995]	2251	2271	1586
1586	ENSMUST00000072334	Dnajc5	DnaJ heat shock protein family (Hsp40) member C5 [Source:MGI Symbol;Acc:MGI:892995]	2297	2314	1588
1587	ENSMUST00000072334	Dnajc5	DnaJ heat shock protein family (Hsp40) member C5 [Source:MGI Symbol;Acc:MGI:892995]	2727	2739	1589
1588	ENSMUST00000072334	Dnajc5	DnaJ heat shock protein family (Hsp40) member C5 [Source:MGI Symbol;Acc:MGI:892995]	1036	1067	1584
1589	ENSMUST00000072334	Dnajc5	DnaJ heat shock protein family (Hsp40) member C5 [Source:MGI Symbol;Acc:MGI:892995]	3485	3497	1591
1590	ENSMUST00000072334	Dnajc5	DnaJ heat shock protein family (Hsp40) member C5 [Source:MGI Symbol;Acc:MGI:892995]	621	634	1583
1591	ENSMUST00000072334	Dnajc5	DnaJ heat shock protein family (Hsp40) member C5 [Source:MGI Symbol;Acc:MGI:892995]	401	421	1582
1592	ENSMUST00000072896	Armc10	armadillo repeat containing 10 [Source:MGI Symbol;Acc:MGI:1914461]	1157	1169	1592
1593	ENSMUST00000073089	Miga1	mitoguardin 1 [Source:MGI Symbol;Acc:MGI:1924567]	4524	4543	1593
1594	ENSMUST00000074015	Negr1	neuronal growth regulator 1 [Source:MGI Symbol;Acc:MGI:2444846]	3987	3999	1594
1595	ENSMUST00000074015	Negr1	neuronal growth regulator 1 [Source:MGI Symbol;Acc:MGI:2444846]	4424	4440	1595
1596	ENSMUST00000074144	Dcaf8	DDB1 and CUL4 associated factor 8 [Source:MGI Symbol;Acc:MGI:91860]	3394	3406	1597
1597	ENSMUST00000074144	Dcaf8	DDB1 and CUL4 associated factor 8 [Source:MGI Symbol;Acc:MGI:91860]	2583	2596	1596
1598	ENSMUST00000074694	Gnai1	guanine nucleotide binding protein (G protein), alpha inhibiting 1 [Source:MGI Symbol;Acc:MGI:95771]	1691	1709	1599
1599	ENSMUST00000074694	Gnai1	guanine nucleotide binding protein (G protein), alpha inhibiting 1 [Source:MGI Symbol;Acc:MGI:95771]	1306	1322	1598
1600	ENSMUST00000074694	Gnai1	guanine nucleotide binding protein (G protein), alpha inhibiting 1 [Source:MGI Symbol;Acc:MGI:95771]	2318	2330	1601
1601	ENSMUST00000074694	Gnai1	guanine nucleotide binding protein (G protein), alpha inhibiting 1 [Source:MGI Symbol;Acc:MGI:95771]	2072	2086	1600
1602	ENSMUST00000075242	Hspe1	heat shock protein 1 (chaperonin 10) [Source:MGI Symbol;Acc:MGI:104680]	471	489	1602
1603	ENSMUST00000075242	Hspe1	heat shock protein 1 (chaperonin 10) [Source:MGI Symbol;Acc:MGI:104680]	492	503	1603
1604	ENSMUST00000075316	Gria2	glutamate receptor, ionotropic, AMPA2 (alpha 2) [Source:MGI Symbol;Acc:MGI:95809]	5510	5533	1613
1605	ENSMUST00000075316	Gria2	glutamate receptor, ionotropic, AMPA2 (alpha 2) [Source:MGI Symbol;Acc:MGI:95809]	529	541	1604
1606	ENSMUST00000075316	Gria2	glutamate receptor, ionotropic, AMPA2 (alpha 2) [Source:MGI Symbol;Acc:MGI:95809]	4888	4918	1609
1607	ENSMUST00000075316	Gria2	glutamate receptor, ionotropic, AMPA2 (alpha 2) [Source:MGI Symbol;Acc:MGI:95809]	5265	5285	1612
1608	ENSMUST00000075316	Gria2	glutamate receptor, ionotropic, AMPA2 (alpha 2) [Source:MGI Symbol;Acc:MGI:95809]	5092	5109	1611
1609	ENSMUST00000075316	Gria2	glutamate receptor, ionotropic, AMPA2 (alpha 2) [Source:MGI Symbol;Acc:MGI:95809]	5045	5056	1610
1610	ENSMUST00000075316	Gria2	glutamate receptor, ionotropic, AMPA2 (alpha 2) [Source:MGI Symbol;Acc:MGI:95809]	4865	4883	1608
1611	ENSMUST00000075316	Gria2	glutamate receptor, ionotropic, AMPA2 (alpha 2) [Source:MGI Symbol;Acc:MGI:95809]	1608	1620	1605
1612	ENSMUST00000075316	Gria2	glutamate receptor, ionotropic, AMPA2 (alpha 2) [Source:MGI Symbol;Acc:MGI:95809]	4748	4785	1607
1613	ENSMUST00000075316	Gria2	glutamate receptor, ionotropic, AMPA2 (alpha 2) [Source:MGI Symbol;Acc:MGI:95809]	4322	4341	1606
1614	ENSMUST00000075316	Gria2	glutamate receptor, ionotropic, AMPA2 (alpha 2) [Source:MGI Symbol;Acc:MGI:95809]	5550	5589	1614
1615	ENSMUST00000075363	Acot7	acyl-CoA thioesterase 7 [Source:MGI Symbol;Acc:MGI:1917275]	310	322	1617
1616	ENSMUST00000075363	Acot7	acyl-CoA thioesterase 7 [Source:MGI Symbol;Acc:MGI:1917275]	171	188	1616
1617	ENSMUST00000075363	Acot7	acyl-CoA thioesterase 7 [Source:MGI Symbol;Acc:MGI:1917275]	832	858	1618
1618	ENSMUST00000075363	Acot7	acyl-CoA thioesterase 7 [Source:MGI Symbol;Acc:MGI:1917275]	1398	1422	1619
1619	ENSMUST00000075363	Acot7	acyl-CoA thioesterase 7 [Source:MGI Symbol;Acc:MGI:1917275]	121	136	1615
1620	ENSMUST00000076639	Chtop	chromatin target of PRMT1 [Source:MGI Symbol;Acc:MGI:1913761]	1621	1633	1620
1621	ENSMUST00000076670	Plppr1	phospholipid phosphatase related 1 [Source:MGI Symbol;Acc:MGI:2445015]	1297	1309	1621
1622	ENSMUST00000077642	Kifap3	kinesin-associated protein 3 [Source:MGI Symbol;Acc:MGI:107566]	2759	2771	1625
1623	ENSMUST00000077642	Kifap3	kinesin-associated protein 3 [Source:MGI Symbol;Acc:MGI:107566]	2783	2805	1626
1624	ENSMUST00000077642	Kifap3	kinesin-associated protein 3 [Source:MGI Symbol;Acc:MGI:107566]	821	834	1622
1625	ENSMUST00000077642	Kifap3	kinesin-associated protein 3 [Source:MGI Symbol;Acc:MGI:107566]	3404	3421	1628
1626	ENSMUST00000077642	Kifap3	kinesin-associated protein 3 [Source:MGI Symbol;Acc:MGI:107566]	2259	2277	1624
1627	ENSMUST00000077642	Kifap3	kinesin-associated protein 3 [Source:MGI Symbol;Acc:MGI:107566]	2044	2060	1623
1628	ENSMUST00000077642	Kifap3	kinesin-associated protein 3 [Source:MGI Symbol;Acc:MGI:107566]	3000	3012	1627
1629	ENSMUST00000078332	Mff	mitochondrial fission factor [Source:MGI Symbol;Acc:MGI:1922984]	898	916	1631
1630	ENSMUST00000078332	Mff	mitochondrial fission factor [Source:MGI Symbol;Acc:MGI:1922984]	309	332	1630
1631	ENSMUST00000078332	Mff	mitochondrial fission factor [Source:MGI Symbol;Acc:MGI:1922984]	164	178	1629
1632	ENSMUST00000078352	Dnm1	dynamin 1 [Source:MGI Symbol;Acc:MGI:107384]	849	866	1632
1633	ENSMUST00000078352	Dnm1	dynamin 1 [Source:MGI Symbol;Acc:MGI:107384]	3092	3104	1633
1634	ENSMUST00000078676	Uqcrh	ubiquinol-cytochrome c reductase hinge protein [Source:MGI Symbol;Acc:MGI:1913826]	118	133	1634
1635	ENSMUST00000079204	Rph3a	rabphilin 3A [Source:MGI Symbol;Acc:MGI:102788]	3561	3572	1636
1636	ENSMUST00000079204	Rph3a	rabphilin 3A [Source:MGI Symbol;Acc:MGI:102788]	2606	2618	1635
1637	ENSMUST00000079278	Nrsn2	neurensin 2 [Source:MGI Symbol;Acc:MGI:2684969]	546	573	1638
1638	ENSMUST00000079278	Nrsn2	neurensin 2 [Source:MGI Symbol;Acc:MGI:2684969]	76	91	1637
1639	ENSMUST00000079278	Nrsn2	neurensin 2 [Source:MGI Symbol;Acc:MGI:2684969]	879	890	1639
1640	ENSMUST00000079278	Nrsn2	neurensin 2 [Source:MGI Symbol;Acc:MGI:2684969]	929	944	1640
1641	ENSMUST00000079324	Ubl3	ubiquitin-like 3 [Source:MGI Symbol;Acc:MGI:1344373]	2302	2321	1643
1642	ENSMUST00000079324	Ubl3	ubiquitin-like 3 [Source:MGI Symbol;Acc:MGI:1344373]	2036	2056	1642
1643	ENSMUST00000079324	Ubl3	ubiquitin-like 3 [Source:MGI Symbol;Acc:MGI:1344373]	1762	1777	1641
1644	ENSMUST00000080210	Slc1a2	solute carrier family 1 (glial high affinity glutamate transporter), member 2 [Source:MGI Symbol;Acc:MGI:101931]	9330	9349	1650
1645	ENSMUST00000080210	Slc1a2	solute carrier family 1 (glial high affinity glutamate transporter), member 2 [Source:MGI Symbol;Acc:MGI:101931]	10992	11006	1656
1646	ENSMUST00000080210	Slc1a2	solute carrier family 1 (glial high affinity glutamate transporter), member 2 [Source:MGI Symbol;Acc:MGI:101931]	11317	11334	1657
1647	ENSMUST00000080210	Slc1a2	solute carrier family 1 (glial high affinity glutamate transporter), member 2 [Source:MGI Symbol;Acc:MGI:101931]	10311	10332	1653
1648	ENSMUST00000080210	Slc1a2	solute carrier family 1 (glial high affinity glutamate transporter), member 2 [Source:MGI Symbol;Acc:MGI:101931]	10069	10085	1652
1649	ENSMUST00000080210	Slc1a2	solute carrier family 1 (glial high affinity glutamate transporter), member 2 [Source:MGI Symbol;Acc:MGI:101931]	8879	8891	1648
1650	ENSMUST00000080210	Slc1a2	solute carrier family 1 (glial high affinity glutamate transporter), member 2 [Source:MGI Symbol;Acc:MGI:101931]	10628	10644	1655
1651	ENSMUST00000080210	Slc1a2	solute carrier family 1 (glial high affinity glutamate transporter), member 2 [Source:MGI Symbol;Acc:MGI:101931]	9295	9306	1649
1652	ENSMUST00000080210	Slc1a2	solute carrier family 1 (glial high affinity glutamate transporter), member 2 [Source:MGI Symbol;Acc:MGI:101931]	10528	10546	1654
1653	ENSMUST00000080210	Slc1a2	solute carrier family 1 (glial high affinity glutamate transporter), member 2 [Source:MGI Symbol;Acc:MGI:101931]	8105	8125	1645
1654	ENSMUST00000080210	Slc1a2	solute carrier family 1 (glial high affinity glutamate transporter), member 2 [Source:MGI Symbol;Acc:MGI:101931]	11416	11434	1658
1655	ENSMUST00000080210	Slc1a2	solute carrier family 1 (glial high affinity glutamate transporter), member 2 [Source:MGI Symbol;Acc:MGI:101931]	9669	9693	1651
1656	ENSMUST00000080210	Slc1a2	solute carrier family 1 (glial high affinity glutamate transporter), member 2 [Source:MGI Symbol;Acc:MGI:101931]	8176	8190	1646
1657	ENSMUST00000080210	Slc1a2	solute carrier family 1 (glial high affinity glutamate transporter), member 2 [Source:MGI Symbol;Acc:MGI:101931]	11472	11484	1659
1658	ENSMUST00000080210	Slc1a2	solute carrier family 1 (glial high affinity glutamate transporter), member 2 [Source:MGI Symbol;Acc:MGI:101931]	8247	8274	1647
1659	ENSMUST00000080210	Slc1a2	solute carrier family 1 (glial high affinity glutamate transporter), member 2 [Source:MGI Symbol;Acc:MGI:101931]	7737	7752	1644
1660	ENSMUST00000080537	Rac1	Rac family small GTPase 1 [Source:MGI Symbol;Acc:MGI:97845]	808	825	1665
1661	ENSMUST00000080537	Rac1	Rac family small GTPase 1 [Source:MGI Symbol;Acc:MGI:97845]	521	539	1663
1662	ENSMUST00000080537	Rac1	Rac family small GTPase 1 [Source:MGI Symbol;Acc:MGI:97845]	491	511	1662
1663	ENSMUST00000080537	Rac1	Rac family small GTPase 1 [Source:MGI Symbol;Acc:MGI:97845]	590	619	1664
1664	ENSMUST00000080537	Rac1	Rac family small GTPase 1 [Source:MGI Symbol;Acc:MGI:97845]	2182	2198	1673
1665	ENSMUST00000080537	Rac1	Rac family small GTPase 1 [Source:MGI Symbol;Acc:MGI:97845]	83	101	1660
1666	ENSMUST00000080537	Rac1	Rac family small GTPase 1 [Source:MGI Symbol;Acc:MGI:97845]	957	977	1668
1667	ENSMUST00000080537	Rac1	Rac family small GTPase 1 [Source:MGI Symbol;Acc:MGI:97845]	289	317	1661
1668	ENSMUST00000080537	Rac1	Rac family small GTPase 1 [Source:MGI Symbol;Acc:MGI:97845]	1967	1979	1672
1669	ENSMUST00000080537	Rac1	Rac family small GTPase 1 [Source:MGI Symbol;Acc:MGI:97845]	828	851	1666
1670	ENSMUST00000080537	Rac1	Rac family small GTPase 1 [Source:MGI Symbol;Acc:MGI:97845]	989	1001	1669
1671	ENSMUST00000080537	Rac1	Rac family small GTPase 1 [Source:MGI Symbol;Acc:MGI:97845]	853	869	1667
1672	ENSMUST00000080537	Rac1	Rac family small GTPase 1 [Source:MGI Symbol;Acc:MGI:97845]	1862	1880	1671
1673	ENSMUST00000080537	Rac1	Rac family small GTPase 1 [Source:MGI Symbol;Acc:MGI:97845]	1613	1625	1670
1674	ENSMUST00000080723	Tax1bp1	Tax1 (human T cell leukemia virus type I) binding protein 1 [Source:MGI Symbol;Acc:MGI:1289308]	2543	2555	1674
1675	ENSMUST00000080861	Rpl35	ribosomal protein L35 [Source:MGI Symbol;Acc:MGI:1913739]	893	909	1676
1676	ENSMUST00000080861	Rpl35	ribosomal protein L35 [Source:MGI Symbol;Acc:MGI:1913739]	772	788	1675
1677	ENSMUST00000080926	Eno1	enolase 1, alpha non-neuron [Source:MGI Symbol;Acc:MGI:95393]	1164	1179	1681
1678	ENSMUST00000080926	Eno1	enolase 1, alpha non-neuron [Source:MGI Symbol;Acc:MGI:95393]	1062	1080	1680
1679	ENSMUST00000080926	Eno1	enolase 1, alpha non-neuron [Source:MGI Symbol;Acc:MGI:95393]	1245	1263	1682
1680	ENSMUST00000080926	Eno1	enolase 1, alpha non-neuron [Source:MGI Symbol;Acc:MGI:95393]	1822	1852	1686
1681	ENSMUST00000080926	Eno1	enolase 1, alpha non-neuron [Source:MGI Symbol;Acc:MGI:95393]	620	639	1678
1682	ENSMUST00000080926	Eno1	enolase 1, alpha non-neuron [Source:MGI Symbol;Acc:MGI:95393]	1429	1445	1683
1683	ENSMUST00000080926	Eno1	enolase 1, alpha non-neuron [Source:MGI Symbol;Acc:MGI:95393]	1657	1671	1684
1684	ENSMUST00000080926	Eno1	enolase 1, alpha non-neuron [Source:MGI Symbol;Acc:MGI:95393]	534	547	1677
1685	ENSMUST00000080926	Eno1	enolase 1, alpha non-neuron [Source:MGI Symbol;Acc:MGI:95393]	893	916	1679
1686	ENSMUST00000080926	Eno1	enolase 1, alpha non-neuron [Source:MGI Symbol;Acc:MGI:95393]	1729	1803	1685
1687	ENSMUST00000081542	Kcnd2	potassium voltage-gated channel, Shal-related family, member 2 [Source:MGI Symbol;Acc:MGI:102663]	4696	4709	1689
1688	ENSMUST00000081542	Kcnd2	potassium voltage-gated channel, Shal-related family, member 2 [Source:MGI Symbol;Acc:MGI:102663]	3391	3409	1687
1689	ENSMUST00000081542	Kcnd2	potassium voltage-gated channel, Shal-related family, member 2 [Source:MGI Symbol;Acc:MGI:102663]	3596	3616	1688
1690	ENSMUST00000081551	Tcea1	transcription elongation factor A (SII) 1 [Source:MGI Symbol;Acc:MGI:1196624]	409	424	1690
1691	ENSMUST00000081840	Rpl32	ribosomal protein L32 [Source:MGI Symbol;Acc:MGI:98038]	416	438	1692
1692	ENSMUST00000081840	Rpl32	ribosomal protein L32 [Source:MGI Symbol;Acc:MGI:98038]	39	56	1691
1693	ENSMUST00000081851	Tmeff2	transmembrane protein with EGF-like and two follistatin-like domains 2 [Source:MGI Symbol;Acc:MGI:1861735]	639	654	1693
1694	ENSMUST00000081932	Nmt2	N-myristoyltransferase 2 [Source:MGI Symbol;Acc:MGI:1202298]	3470	3482	1694
1695	ENSMUST00000082437	Selenof	selenoprotein F [Source:MGI Symbol;Acc:MGI:1927947]	897	908	1698
1696	ENSMUST00000082437	Selenof	selenoprotein F [Source:MGI Symbol;Acc:MGI:1927947]	551	565	1696
1697	ENSMUST00000082437	Selenof	selenoprotein F [Source:MGI Symbol;Acc:MGI:1927947]	1314	1325	1699
1698	ENSMUST00000082437	Selenof	selenoprotein F [Source:MGI Symbol;Acc:MGI:1927947]	629	643	1697
1699	ENSMUST00000082437	Selenof	selenoprotein F [Source:MGI Symbol;Acc:MGI:1927947]	302	318	1695
1700	ENSMUST00000084770	Fut9	fucosyltransferase 9 [Source:MGI Symbol;Acc:MGI:1330859]	10765	10777	1700
1701	ENSMUST00000085546	Hmgb1	high mobility group box 1 [Source:MGI Symbol;Acc:MGI:96113]	1108	1123	1701
1702	ENSMUST00000085724	Susd4	sushi domain containing 4 [Source:MGI Symbol;Acc:MGI:2138351]	2264	2280	1702
1703	ENSMUST00000085724	Susd4	sushi domain containing 4 [Source:MGI Symbol;Acc:MGI:2138351]	2659	2679	1703
1704	ENSMUST00000085913	Atp1a2	ATPase, Na+/K+ transporting, alpha 2 polypeptide [Source:MGI Symbol;Acc:MGI:88106]	5033	5053	1709
1705	ENSMUST00000085913	Atp1a2	ATPase, Na+/K+ transporting, alpha 2 polypeptide [Source:MGI Symbol;Acc:MGI:88106]	5380	5398	1712
1706	ENSMUST00000085913	Atp1a2	ATPase, Na+/K+ transporting, alpha 2 polypeptide [Source:MGI Symbol;Acc:MGI:88106]	4610	4625	1708
1707	ENSMUST00000085913	Atp1a2	ATPase, Na+/K+ transporting, alpha 2 polypeptide [Source:MGI Symbol;Acc:MGI:88106]	4215	4235	1705
1708	ENSMUST00000085913	Atp1a2	ATPase, Na+/K+ transporting, alpha 2 polypeptide [Source:MGI Symbol;Acc:MGI:88106]	4185	4203	1704
1709	ENSMUST00000085913	Atp1a2	ATPase, Na+/K+ transporting, alpha 2 polypeptide [Source:MGI Symbol;Acc:MGI:88106]	5262	5281	1711
1710	ENSMUST00000085913	Atp1a2	ATPase, Na+/K+ transporting, alpha 2 polypeptide [Source:MGI Symbol;Acc:MGI:88106]	5160	5173	1710
1711	ENSMUST00000085913	Atp1a2	ATPase, Na+/K+ transporting, alpha 2 polypeptide [Source:MGI Symbol;Acc:MGI:88106]	4404	4423	1706
1712	ENSMUST00000085913	Atp1a2	ATPase, Na+/K+ transporting, alpha 2 polypeptide [Source:MGI Symbol;Acc:MGI:88106]	4535	4554	1707
1713	ENSMUST00000085984	Bud23	BUD23, rRNA methyltransferase and ribosome maturation factor [Source:MGI Symbol;Acc:MGI:1913388]	720	732	1713
1714	ENSMUST00000086199	Glul	glutamate-ammonia ligase (glutamine synthetase) [Source:MGI Symbol;Acc:MGI:95739]	1897	1917	1723
1715	ENSMUST00000086199	Glul	glutamate-ammonia ligase (glutamine synthetase) [Source:MGI Symbol;Acc:MGI:95739]	510	524	1715
1716	ENSMUST00000086199	Glul	glutamate-ammonia ligase (glutamine synthetase) [Source:MGI Symbol;Acc:MGI:95739]	75	95	1714
1717	ENSMUST00000086199	Glul	glutamate-ammonia ligase (glutamine synthetase) [Source:MGI Symbol;Acc:MGI:95739]	1025	1036	1719
1718	ENSMUST00000086199	Glul	glutamate-ammonia ligase (glutamine synthetase) [Source:MGI Symbol;Acc:MGI:95739]	1755	1770	1721
1719	ENSMUST00000086199	Glul	glutamate-ammonia ligase (glutamine synthetase) [Source:MGI Symbol;Acc:MGI:95739]	825	841	1718
1720	ENSMUST00000086199	Glul	glutamate-ammonia ligase (glutamine synthetase) [Source:MGI Symbol;Acc:MGI:95739]	1364	1377	1720
1721	ENSMUST00000086199	Glul	glutamate-ammonia ligase (glutamine synthetase) [Source:MGI Symbol;Acc:MGI:95739]	780	802	1717
1722	ENSMUST00000086199	Glul	glutamate-ammonia ligase (glutamine synthetase) [Source:MGI Symbol;Acc:MGI:95739]	1865	1881	1722
1723	ENSMUST00000086199	Glul	glutamate-ammonia ligase (glutamine synthetase) [Source:MGI Symbol;Acc:MGI:95739]	679	694	1716
1724	ENSMUST00000086216	Anapc5	anaphase-promoting complex subunit 5 [Source:MGI Symbol;Acc:MGI:1929722]	633	645	1724
1725	ENSMUST00000086465	Adora1	adenosine A1 receptor [Source:MGI Symbol;Acc:MGI:99401]	3232	3244	1725
1726	ENSMUST00000086471	Suds3	suppressor of defective silencing 3 homolog (S. cerevisiae) [Source:MGI Symbol;Acc:MGI:1919204]	1377	1393	1726
1727	ENSMUST00000086519	Rplp0	ribosomal protein, large, P0 [Source:MGI Symbol;Acc:MGI:1927636]	884	904	1728
1728	ENSMUST00000086519	Rplp0	ribosomal protein, large, P0 [Source:MGI Symbol;Acc:MGI:1927636]	585	602	1727
1729	ENSMUST00000086519	Rplp0	ribosomal protein, large, P0 [Source:MGI Symbol;Acc:MGI:1927636]	915	936	1729
1730	ENSMUST00000086519	Rplp0	ribosomal protein, large, P0 [Source:MGI Symbol;Acc:MGI:1927636]	1035	1049	1730
1731	ENSMUST00000087435	Bmpr2	bone morphogenetic protein receptor, type II (serine/threonine kinase) [Source:MGI Symbol;Acc:MGI:1095407]	11346	11362	1731
1732	ENSMUST00000087871	Gnas	GNAS (guanine nucleotide binding protein, alpha stimulating) complex locus [Source:MGI Symbol;Acc:MGI:95777]	3379	3401	1737
1733	ENSMUST00000087871	Gnas	GNAS (guanine nucleotide binding protein, alpha stimulating) complex locus [Source:MGI Symbol;Acc:MGI:95777]	2199	2211	1732
1734	ENSMUST00000087871	Gnas	GNAS (guanine nucleotide binding protein, alpha stimulating) complex locus [Source:MGI Symbol;Acc:MGI:95777]	3633	3660	1739
1735	ENSMUST00000087871	Gnas	GNAS (guanine nucleotide binding protein, alpha stimulating) complex locus [Source:MGI Symbol;Acc:MGI:95777]	2971	2983	1734
1736	ENSMUST00000087871	Gnas	GNAS (guanine nucleotide binding protein, alpha stimulating) complex locus [Source:MGI Symbol;Acc:MGI:95777]	3663	3682	1740
1737	ENSMUST00000087871	Gnas	GNAS (guanine nucleotide binding protein, alpha stimulating) complex locus [Source:MGI Symbol;Acc:MGI:95777]	2999	3019	1735
1738	ENSMUST00000087871	Gnas	GNAS (guanine nucleotide binding protein, alpha stimulating) complex locus [Source:MGI Symbol;Acc:MGI:95777]	2942	2959	1733
1739	ENSMUST00000087871	Gnas	GNAS (guanine nucleotide binding protein, alpha stimulating) complex locus [Source:MGI Symbol;Acc:MGI:95777]	3504	3519	1738
1740	ENSMUST00000087871	Gnas	GNAS (guanine nucleotide binding protein, alpha stimulating) complex locus [Source:MGI Symbol;Acc:MGI:95777]	3331	3348	1736
1741	ENSMUST00000088174	Hs6st1	heparan sulfate 6-O-sulfotransferase 1 [Source:MGI Symbol;Acc:MGI:1354958]	3638	3650	1743
1742	ENSMUST00000088174	Hs6st1	heparan sulfate 6-O-sulfotransferase 1 [Source:MGI Symbol;Acc:MGI:1354958]	1329	1343	1741
1743	ENSMUST00000088174	Hs6st1	heparan sulfate 6-O-sulfotransferase 1 [Source:MGI Symbol;Acc:MGI:1354958]	2736	2752	1742
1744	ENSMUST00000088357	Atn1	atrophin 1 [Source:MGI Symbol;Acc:MGI:104725]	3530	3542	1744
1745	ENSMUST00000088392	Srpk2	serine/arginine-rich protein specific kinase 2 [Source:MGI Symbol;Acc:MGI:1201408]	3129	3141	1745
1746	ENSMUST00000088666	Vxn	vexin [Source:MGI Symbol;Acc:MGI:1924232]	1468	1493	1749
1747	ENSMUST00000088666	Vxn	vexin [Source:MGI Symbol;Acc:MGI:1924232]	2160	2177	1751
1748	ENSMUST00000088666	Vxn	vexin [Source:MGI Symbol;Acc:MGI:1924232]	2567	2580	1754
1749	ENSMUST00000088666	Vxn	vexin [Source:MGI Symbol;Acc:MGI:1924232]	1356	1376	1748
1750	ENSMUST00000088666	Vxn	vexin [Source:MGI Symbol;Acc:MGI:1924232]	2302	2324	1753
1751	ENSMUST00000088666	Vxn	vexin [Source:MGI Symbol;Acc:MGI:1924232]	905	917	1746
1752	ENSMUST00000088666	Vxn	vexin [Source:MGI Symbol;Acc:MGI:1924232]	1294	1313	1747
1753	ENSMUST00000088666	Vxn	vexin [Source:MGI Symbol;Acc:MGI:1924232]	2951	2969	1755
1754	ENSMUST00000088666	Vxn	vexin [Source:MGI Symbol;Acc:MGI:1924232]	2224	2239	1752
1755	ENSMUST00000088666	Vxn	vexin [Source:MGI Symbol;Acc:MGI:1924232]	1761	1784	1750
1756	ENSMUST00000089027	Tm9sf4	transmembrane 9 superfamily member 4 [Source:MGI Symbol;Acc:MGI:2139220]	1788	1800	1756
1757	ENSMUST00000089510	Cenpb	centromere protein B [Source:MGI Symbol;Acc:MGI:88376]	2545	2561	1757
1758	ENSMUST00000089558	Snrpg	small nuclear ribonucleoprotein polypeptide G [Source:MGI Symbol;Acc:MGI:1915261]	316	333	1759
1759	ENSMUST00000089558	Snrpg	small nuclear ribonucleoprotein polypeptide G [Source:MGI Symbol;Acc:MGI:1915261]	261	277	1758
1760	ENSMUST00000090569	Psma5	proteasome subunit alpha 5 [Source:MGI Symbol;Acc:MGI:1347009]	1157	1173	1762
1761	ENSMUST00000090569	Psma5	proteasome subunit alpha 5 [Source:MGI Symbol;Acc:MGI:1347009]	1123	1135	1761
1762	ENSMUST00000090569	Psma5	proteasome subunit alpha 5 [Source:MGI Symbol;Acc:MGI:1347009]	612	632	1760
1763	ENSMUST00000090678	Rap1a	RAS-related protein 1a [Source:MGI Symbol;Acc:MGI:97852]	677	693	1763
1764	ENSMUST00000090729	Ypel4	yippee like 4 [Source:MGI Symbol;Acc:MGI:3605071]	340	351	1764
1765	ENSMUST00000090938	Dap3	death associated protein 3 [Source:MGI Symbol;Acc:MGI:1929538]	476	494	1765
1766	ENSMUST00000090938	Dap3	death associated protein 3 [Source:MGI Symbol;Acc:MGI:1929538]	1214	1226	1767
1767	ENSMUST00000090938	Dap3	death associated protein 3 [Source:MGI Symbol;Acc:MGI:1929538]	658	676	1766
1768	ENSMUST00000091064	Rraga	Ras-related GTP binding A [Source:MGI Symbol;Acc:MGI:1915691]	1237	1250	1769
1769	ENSMUST00000091064	Rraga	Ras-related GTP binding A [Source:MGI Symbol;Acc:MGI:1915691]	486	501	1768
1770	ENSMUST00000091064	Rraga	Ras-related GTP binding A [Source:MGI Symbol;Acc:MGI:1915691]	1305	1321	1770
1771	ENSMUST00000091089	Dnm1	dynamin 1 [Source:MGI Symbol;Acc:MGI:107384]	579	591	1771
1772	ENSMUST00000091089	Dnm1	dynamin 1 [Source:MGI Symbol;Acc:MGI:107384]	1709	1727	1774
1773	ENSMUST00000091089	Dnm1	dynamin 1 [Source:MGI Symbol;Acc:MGI:107384]	1068	1088	1773
1774	ENSMUST00000091089	Dnm1	dynamin 1 [Source:MGI Symbol;Acc:MGI:107384]	696	712	1772
1775	ENSMUST00000091089	Dnm1	dynamin 1 [Source:MGI Symbol;Acc:MGI:107384]	3329	3348	1775
1776	ENSMUST00000091288	Prnp	prion protein [Source:MGI Symbol;Acc:MGI:97769]	198	218	1776
1777	ENSMUST00000091288	Prnp	prion protein [Source:MGI Symbol;Acc:MGI:97769]	676	691	1777
1778	ENSMUST00000091288	Prnp	prion protein [Source:MGI Symbol;Acc:MGI:97769]	1801	1860	1785
1779	ENSMUST00000091288	Prnp	prion protein [Source:MGI Symbol;Acc:MGI:97769]	1957	1973	1787
1780	ENSMUST00000091288	Prnp	prion protein [Source:MGI Symbol;Acc:MGI:97769]	1662	1677	1784
1781	ENSMUST00000091288	Prnp	prion protein [Source:MGI Symbol;Acc:MGI:97769]	1975	1996	1788
1782	ENSMUST00000091288	Prnp	prion protein [Source:MGI Symbol;Acc:MGI:97769]	818	851	1779
1783	ENSMUST00000091288	Prnp	prion protein [Source:MGI Symbol;Acc:MGI:97769]	1630	1656	1783
1784	ENSMUST00000091288	Prnp	prion protein [Source:MGI Symbol;Acc:MGI:97769]	1376	1397	1781
1785	ENSMUST00000091288	Prnp	prion protein [Source:MGI Symbol;Acc:MGI:97769]	1599	1617	1782
1786	ENSMUST00000091288	Prnp	prion protein [Source:MGI Symbol;Acc:MGI:97769]	2043	2065	1789
1787	ENSMUST00000091288	Prnp	prion protein [Source:MGI Symbol;Acc:MGI:97769]	712	731	1778
1788	ENSMUST00000091288	Prnp	prion protein [Source:MGI Symbol;Acc:MGI:97769]	2072	2104	1790
1789	ENSMUST00000091288	Prnp	prion protein [Source:MGI Symbol;Acc:MGI:97769]	1905	1930	1786
1790	ENSMUST00000091288	Prnp	prion protein [Source:MGI Symbol;Acc:MGI:97769]	1253	1269	1780
1791	ENSMUST00000091288	Prnp	prion protein [Source:MGI Symbol;Acc:MGI:97769]	2135	2152	1792
1792	ENSMUST00000091288	Prnp	prion protein [Source:MGI Symbol;Acc:MGI:97769]	2106	2128	1791
1793	ENSMUST00000091355	Tpd52	tumor protein D52 [Source:MGI Symbol;Acc:MGI:107749]	1839	1858	1794
1794	ENSMUST00000091355	Tpd52	tumor protein D52 [Source:MGI Symbol;Acc:MGI:107749]	1471	1485	1793
1795	ENSMUST00000091374	Sumo1	small ubiquitin-like modifier 1 [Source:MGI Symbol;Acc:MGI:1197010]	300	312	1795
1796	ENSMUST00000094251	Fam217b	family with sequence similarity 217, member B [Source:MGI Symbol;Acc:MGI:1918782]	2750	2762	1796
1797	ENSMUST00000094280	Chchd2	coiled-coil-helix-coiled-coil-helix domain containing 2 [Source:MGI Symbol;Acc:MGI:1261428]	598	609	1798
1798	ENSMUST00000094280	Chchd2	coiled-coil-helix-coiled-coil-helix domain containing 2 [Source:MGI Symbol;Acc:MGI:1261428]	539	566	1797
1799	ENSMUST00000094280	Chchd2	coiled-coil-helix-coiled-coil-helix domain containing 2 [Source:MGI Symbol;Acc:MGI:1261428]	618	631	1799
1800	ENSMUST00000094280	Chchd2	coiled-coil-helix-coiled-coil-helix domain containing 2 [Source:MGI Symbol;Acc:MGI:1261428]	727	767	1800
1801	ENSMUST00000094467	Entpd6	ectonucleoside triphosphate diphosphohydrolase 6 [Source:MGI Symbol;Acc:MGI:1202295]	1632	1643	1801
1802	ENSMUST00000094467	Entpd6	ectonucleoside triphosphate diphosphohydrolase 6 [Source:MGI Symbol;Acc:MGI:1202295]	2401	2419	1802
1803	ENSMUST00000094934	Gad1	glutamate decarboxylase 1 [Source:MGI Symbol;Acc:MGI:95632]	2415	2427	1803
1804	ENSMUST00000094934	Gad1	glutamate decarboxylase 1 [Source:MGI Symbol;Acc:MGI:95632]	3254	3279	1804
1805	ENSMUST00000095128	Ndufb6	NADH:ubiquinone oxidoreductase subunit B6 [Source:MGI Symbol;Acc:MGI:2684983]	159	181	1805
1806	ENSMUST00000095128	Ndufb6	NADH:ubiquinone oxidoreductase subunit B6 [Source:MGI Symbol;Acc:MGI:2684983]	408	427	1807
1807	ENSMUST00000095128	Ndufb6	NADH:ubiquinone oxidoreductase subunit B6 [Source:MGI Symbol;Acc:MGI:2684983]	277	290	1806
1808	ENSMUST00000097588	Srgap2	SLIT-ROBO Rho GTPase activating protein 2 [Source:MGI Symbol;Acc:MGI:109605]	6405	6424	1808
1809	ENSMUST00000097588	Srgap2	SLIT-ROBO Rho GTPase activating protein 2 [Source:MGI Symbol;Acc:MGI:109605]	6530	6547	1809
1810	ENSMUST00000097642	Cops9	COP9 signalosome subunit 9 [Source:MGI Symbol;Acc:MGI:1914165]	349	361	1810
1811	ENSMUST00000097694	Retreg2	reticulophagy regulator family member 2 [Source:MGI Symbol;Acc:MGI:2388278]	303	316	1811
1812	ENSMUST00000099092	Slc12a5	solute carrier family 12, member 5 [Source:MGI Symbol;Acc:MGI:1862037]	3448	3465	1814
1813	ENSMUST00000099092	Slc12a5	solute carrier family 12, member 5 [Source:MGI Symbol;Acc:MGI:1862037]	4715	4730	1817
1814	ENSMUST00000099092	Slc12a5	solute carrier family 12, member 5 [Source:MGI Symbol;Acc:MGI:1862037]	3195	3215	1812
1815	ENSMUST00000099092	Slc12a5	solute carrier family 12, member 5 [Source:MGI Symbol;Acc:MGI:1862037]	4051	4068	1815
1816	ENSMUST00000099092	Slc12a5	solute carrier family 12, member 5 [Source:MGI Symbol;Acc:MGI:1862037]	4251	4266	1816
1817	ENSMUST00000099092	Slc12a5	solute carrier family 12, member 5 [Source:MGI Symbol;Acc:MGI:1862037]	3234	3247	1813
1818	ENSMUST00000099151	Sox2	SRY (sex determining region Y)-box 2 [Source:MGI Symbol;Acc:MGI:98364]	1657	1673	1818
1819	ENSMUST00000099265	Fndc10	fibronectin type III domain containing 10 [Source:MGI Symbol;Acc:MGI:2444790]	1725	1737	1819
1820	ENSMUST00000100089	Rprm	reprimo, TP53 dependent G2 arrest mediator candidate [Source:MGI Symbol;Acc:MGI:1915124]	1262	1280	1820
1821	ENSMUST00000100171	Hspa5	heat shock protein 5 [Source:MGI Symbol;Acc:MGI:95835]	1375	1387	1821
1822	ENSMUST00000100244	Olfm1	olfactomedin 1 [Source:MGI Symbol;Acc:MGI:1860437]	1014	1026	1822
1823	ENSMUST00000100244	Olfm1	olfactomedin 1 [Source:MGI Symbol;Acc:MGI:1860437]	1684	1696	1823
1824	ENSMUST00000100497	Actb	actin, beta [Source:MGI Symbol;Acc:MGI:87904]	1623	1635	1825
1825	ENSMUST00000100497	Actb	actin, beta [Source:MGI Symbol;Acc:MGI:87904]	990	1004	1824
1826	ENSMUST00000100816	Med13l	mediator complex subunit 13-like [Source:MGI Symbol;Acc:MGI:2670178]	8376	8388	1826
1827	ENSMUST00000101122	Gpr27	G protein-coupled receptor 27 [Source:MGI Symbol;Acc:MGI:1202299]	2288	2307	1827
1828	ENSMUST00000101153	Iqsec1	IQ motif and Sec7 domain 1 [Source:MGI Symbol;Acc:MGI:1196356]	1617	1629	1828
1829	ENSMUST00000101471	Dpp6	dipeptidylpeptidase 6 [Source:MGI Symbol;Acc:MGI:94921]	474	492	1829
1830	ENSMUST00000101534	Ptn	pleiotrophin [Source:MGI Symbol;Acc:MGI:97804]	1297	1336	1839
1831	ENSMUST00000101534	Ptn	pleiotrophin [Source:MGI Symbol;Acc:MGI:97804]	1385	1401	1841
1832	ENSMUST00000101534	Ptn	pleiotrophin [Source:MGI Symbol;Acc:MGI:97804]	1356	1371	1840
1833	ENSMUST00000101534	Ptn	pleiotrophin [Source:MGI Symbol;Acc:MGI:97804]	1183	1203	1836
1834	ENSMUST00000101534	Ptn	pleiotrophin [Source:MGI Symbol;Acc:MGI:97804]	534	550	1832
1835	ENSMUST00000101534	Ptn	pleiotrophin [Source:MGI Symbol;Acc:MGI:97804]	1489	1507	1842
1836	ENSMUST00000101534	Ptn	pleiotrophin [Source:MGI Symbol;Acc:MGI:97804]	881	899	1835
1837	ENSMUST00000101534	Ptn	pleiotrophin [Source:MGI Symbol;Acc:MGI:97804]	1242	1259	1838
1838	ENSMUST00000101534	Ptn	pleiotrophin [Source:MGI Symbol;Acc:MGI:97804]	626	655	1833
1839	ENSMUST00000101534	Ptn	pleiotrophin [Source:MGI Symbol;Acc:MGI:97804]	392	421	1831
1840	ENSMUST00000101534	Ptn	pleiotrophin [Source:MGI Symbol;Acc:MGI:97804]	673	718	1834
1841	ENSMUST00000101534	Ptn	pleiotrophin [Source:MGI Symbol;Acc:MGI:97804]	1208	1226	1837
1842	ENSMUST00000101534	Ptn	pleiotrophin [Source:MGI Symbol;Acc:MGI:97804]	348	374	1830
1843	ENSMUST00000102476	B2m	beta-2 microglobulin [Source:MGI Symbol;Acc:MGI:88127]	274	292	1843
1844	ENSMUST00000102476	B2m	beta-2 microglobulin [Source:MGI Symbol;Acc:MGI:88127]	387	399	1844
1845	ENSMUST00000102508	Capzb	capping protein (actin filament) muscle Z-line, beta [Source:MGI Symbol;Acc:MGI:104652]	1006	1017	1845
1846	ENSMUST00000102515	Prkacb	protein kinase, cAMP dependent, catalytic, beta [Source:MGI Symbol;Acc:MGI:97594]	984	995	1848
1847	ENSMUST00000102515	Prkacb	protein kinase, cAMP dependent, catalytic, beta [Source:MGI Symbol;Acc:MGI:97594]	1007	1018	1849
1848	ENSMUST00000102515	Prkacb	protein kinase, cAMP dependent, catalytic, beta [Source:MGI Symbol;Acc:MGI:97594]	3368	3382	1856
1849	ENSMUST00000102515	Prkacb	protein kinase, cAMP dependent, catalytic, beta [Source:MGI Symbol;Acc:MGI:97594]	2999	3015	1852
1850	ENSMUST00000102515	Prkacb	protein kinase, cAMP dependent, catalytic, beta [Source:MGI Symbol;Acc:MGI:97594]	3203	3222	1855
1851	ENSMUST00000102515	Prkacb	protein kinase, cAMP dependent, catalytic, beta [Source:MGI Symbol;Acc:MGI:97594]	704	723	1847
1852	ENSMUST00000102515	Prkacb	protein kinase, cAMP dependent, catalytic, beta [Source:MGI Symbol;Acc:MGI:97594]	3591	3607	1858
1853	ENSMUST00000102515	Prkacb	protein kinase, cAMP dependent, catalytic, beta [Source:MGI Symbol;Acc:MGI:97594]	2658	2676	1850
1854	ENSMUST00000102515	Prkacb	protein kinase, cAMP dependent, catalytic, beta [Source:MGI Symbol;Acc:MGI:97594]	4096	4113	1861
1855	ENSMUST00000102515	Prkacb	protein kinase, cAMP dependent, catalytic, beta [Source:MGI Symbol;Acc:MGI:97594]	2846	2857	1851
1856	ENSMUST00000102515	Prkacb	protein kinase, cAMP dependent, catalytic, beta [Source:MGI Symbol;Acc:MGI:97594]	617	633	1846
1857	ENSMUST00000102515	Prkacb	protein kinase, cAMP dependent, catalytic, beta [Source:MGI Symbol;Acc:MGI:97594]	3456	3467	1857
1858	ENSMUST00000102515	Prkacb	protein kinase, cAMP dependent, catalytic, beta [Source:MGI Symbol;Acc:MGI:97594]	4033	4059	1860
1859	ENSMUST00000102515	Prkacb	protein kinase, cAMP dependent, catalytic, beta [Source:MGI Symbol;Acc:MGI:97594]	3147	3167	1854
1860	ENSMUST00000102515	Prkacb	protein kinase, cAMP dependent, catalytic, beta [Source:MGI Symbol;Acc:MGI:97594]	3755	3772	1859
1861	ENSMUST00000102515	Prkacb	protein kinase, cAMP dependent, catalytic, beta [Source:MGI Symbol;Acc:MGI:97594]	3120	3135	1853
1862	ENSMUST00000102525	Arpc3	actin related protein 2/3 complex, subunit 3 [Source:MGI Symbol;Acc:MGI:1928375]	251	264	1862
1863	ENSMUST00000102536	Rpl11	ribosomal protein L11 [Source:MGI Symbol;Acc:MGI:1914275]	43	57	1863
1864	ENSMUST00000102536	Rpl11	ribosomal protein L11 [Source:MGI Symbol;Acc:MGI:1914275]	341	361	1866
1865	ENSMUST00000102536	Rpl11	ribosomal protein L11 [Source:MGI Symbol;Acc:MGI:1914275]	401	414	1867
1866	ENSMUST00000102536	Rpl11	ribosomal protein L11 [Source:MGI Symbol;Acc:MGI:1914275]	601	613	1869
1867	ENSMUST00000102536	Rpl11	ribosomal protein L11 [Source:MGI Symbol;Acc:MGI:1914275]	71	92	1864
1868	ENSMUST00000102536	Rpl11	ribosomal protein L11 [Source:MGI Symbol;Acc:MGI:1914275]	105	122	1865
1869	ENSMUST00000102536	Rpl11	ribosomal protein L11 [Source:MGI Symbol;Acc:MGI:1914275]	461	479	1868
1870	ENSMUST00000102549	Nipal3	NIPA-like domain containing 3 [Source:MGI Symbol;Acc:MGI:1921802]	2948	2966	1870
1871	ENSMUST00000102549	Nipal3	NIPA-like domain containing 3 [Source:MGI Symbol;Acc:MGI:1921802]	4961	4973	1873
1872	ENSMUST00000102549	Nipal3	NIPA-like domain containing 3 [Source:MGI Symbol;Acc:MGI:1921802]	4349	4362	1871
1873	ENSMUST00000102549	Nipal3	NIPA-like domain containing 3 [Source:MGI Symbol;Acc:MGI:1921802]	4724	4742	1872
1874	ENSMUST00000102573	Trim44	tripartite motif-containing 44 [Source:MGI Symbol;Acc:MGI:1931835]	4796	4809	1876
1875	ENSMUST00000102573	Trim44	tripartite motif-containing 44 [Source:MGI Symbol;Acc:MGI:1931835]	4959	4972	1877
1876	ENSMUST00000102573	Trim44	tripartite motif-containing 44 [Source:MGI Symbol;Acc:MGI:1931835]	5535	5554	1880
1877	ENSMUST00000102573	Trim44	tripartite motif-containing 44 [Source:MGI Symbol;Acc:MGI:1931835]	2320	2332	1875
1878	ENSMUST00000102573	Trim44	tripartite motif-containing 44 [Source:MGI Symbol;Acc:MGI:1931835]	1617	1631	1874
1879	ENSMUST00000102573	Trim44	tripartite motif-containing 44 [Source:MGI Symbol;Acc:MGI:1931835]	5180	5197	1878
1880	ENSMUST00000102573	Trim44	tripartite motif-containing 44 [Source:MGI Symbol;Acc:MGI:1931835]	5310	5325	1879
1881	ENSMUST00000102581	Kctd10	potassium channel tetramerisation domain containing 10 [Source:MGI Symbol;Acc:MGI:2141207]	2891	2903	1881
1882	ENSMUST00000102590	Kpna6	karyopherin (importin) alpha 6 [Source:MGI Symbol;Acc:MGI:1100836]	5319	5333	1882
1883	ENSMUST00000102593	Eif3i	eukaryotic translation initiation factor 3, subunit I [Source:MGI Symbol;Acc:MGI:1860763]	517	539	1883
1884	ENSMUST00000102600	Fndc5	fibronectin type III domain containing 5 [Source:MGI Symbol;Acc:MGI:1917614]	885	896	1884
1885	ENSMUST00000102600	Fndc5	fibronectin type III domain containing 5 [Source:MGI Symbol;Acc:MGI:1917614]	2022	2034	1885
1886	ENSMUST00000102636	Akirin1	akirin 1 [Source:MGI Symbol;Acc:MGI:1915300]	2174	2193	1886
1887	ENSMUST00000102677	Chn1	chimerin 1 [Source:MGI Symbol;Acc:MGI:1915674]	277	295	1888
1888	ENSMUST00000102677	Chn1	chimerin 1 [Source:MGI Symbol;Acc:MGI:1915674]	948	960	1896
1889	ENSMUST00000102677	Chn1	chimerin 1 [Source:MGI Symbol;Acc:MGI:1915674]	1422	1446	1897
1890	ENSMUST00000102677	Chn1	chimerin 1 [Source:MGI Symbol;Acc:MGI:1915674]	533	551	1890
1891	ENSMUST00000102677	Chn1	chimerin 1 [Source:MGI Symbol;Acc:MGI:1915674]	1587	1608	1899
1892	ENSMUST00000102677	Chn1	chimerin 1 [Source:MGI Symbol;Acc:MGI:1915674]	817	839	1894
1893	ENSMUST00000102677	Chn1	chimerin 1 [Source:MGI Symbol;Acc:MGI:1915674]	1470	1492	1898
1894	ENSMUST00000102677	Chn1	chimerin 1 [Source:MGI Symbol;Acc:MGI:1915674]	1703	1724	1902
1895	ENSMUST00000102677	Chn1	chimerin 1 [Source:MGI Symbol;Acc:MGI:1915674]	580	603	1891
1896	ENSMUST00000102677	Chn1	chimerin 1 [Source:MGI Symbol;Acc:MGI:1915674]	896	916	1895
1897	ENSMUST00000102677	Chn1	chimerin 1 [Source:MGI Symbol;Acc:MGI:1915674]	1677	1692	1901
1898	ENSMUST00000102677	Chn1	chimerin 1 [Source:MGI Symbol;Acc:MGI:1915674]	1911	1935	1903
1899	ENSMUST00000102677	Chn1	chimerin 1 [Source:MGI Symbol;Acc:MGI:1915674]	713	727	1892
1900	ENSMUST00000102677	Chn1	chimerin 1 [Source:MGI Symbol;Acc:MGI:1915674]	741	766	1893
1901	ENSMUST00000102677	Chn1	chimerin 1 [Source:MGI Symbol;Acc:MGI:1915674]	360	378	1889
1902	ENSMUST00000102677	Chn1	chimerin 1 [Source:MGI Symbol;Acc:MGI:1915674]	230	250	1887
1903	ENSMUST00000102677	Chn1	chimerin 1 [Source:MGI Symbol;Acc:MGI:1915674]	1635	1656	1900
1904	ENSMUST00000102781	Jak1	Janus kinase 1 [Source:MGI Symbol;Acc:MGI:96628]	1382	1401	1904
1905	ENSMUST00000102781	Jak1	Janus kinase 1 [Source:MGI Symbol;Acc:MGI:96628]	4848	4860	1905
1906	ENSMUST00000102814	Rps6	ribosomal protein S6 [Source:MGI Symbol;Acc:MGI:98159]	711	723	1909
1907	ENSMUST00000102814	Rps6	ribosomal protein S6 [Source:MGI Symbol;Acc:MGI:98159]	291	310	1907
1908	ENSMUST00000102814	Rps6	ribosomal protein S6 [Source:MGI Symbol;Acc:MGI:98159]	186	203	1906
1909	ENSMUST00000102814	Rps6	ribosomal protein S6 [Source:MGI Symbol;Acc:MGI:98159]	659	679	1908
1910	ENSMUST00000102879	Olfm1	olfactomedin 1 [Source:MGI Symbol;Acc:MGI:1860437]	382	394	1911
1911	ENSMUST00000102879	Olfm1	olfactomedin 1 [Source:MGI Symbol;Acc:MGI:1860437]	269	286	1910
1912	ENSMUST00000102879	Olfm1	olfactomedin 1 [Source:MGI Symbol;Acc:MGI:1860437]	573	588	1914
1913	ENSMUST00000102879	Olfm1	olfactomedin 1 [Source:MGI Symbol;Acc:MGI:1860437]	522	536	1913
1914	ENSMUST00000102879	Olfm1	olfactomedin 1 [Source:MGI Symbol;Acc:MGI:1860437]	450	462	1912
1915	ENSMUST00000102898	Rpl7a	ribosomal protein L7A [Source:MGI Symbol;Acc:MGI:1353472]	824	842	1922
1916	ENSMUST00000102898	Rpl7a	ribosomal protein L7A [Source:MGI Symbol;Acc:MGI:1353472]	353	379	1919
1917	ENSMUST00000102898	Rpl7a	ribosomal protein L7A [Source:MGI Symbol;Acc:MGI:1353472]	879	897	1923
1918	ENSMUST00000102898	Rpl7a	ribosomal protein L7A [Source:MGI Symbol;Acc:MGI:1353472]	332	352	1918
1919	ENSMUST00000102898	Rpl7a	ribosomal protein L7A [Source:MGI Symbol;Acc:MGI:1353472]	565	588	1920
1920	ENSMUST00000102898	Rpl7a	ribosomal protein L7A [Source:MGI Symbol;Acc:MGI:1353472]	778	804	1921
1921	ENSMUST00000102898	Rpl7a	ribosomal protein L7A [Source:MGI Symbol;Acc:MGI:1353472]	123	137	1915
1922	ENSMUST00000102898	Rpl7a	ribosomal protein L7A [Source:MGI Symbol;Acc:MGI:1353472]	276	289	1917
1923	ENSMUST00000102898	Rpl7a	ribosomal protein L7A [Source:MGI Symbol;Acc:MGI:1353472]	190	203	1916
1924	ENSMUST00000102944	Creb3	cAMP responsive element binding protein 3 [Source:MGI Symbol;Acc:MGI:99946]	1408	1426	1924
1925	ENSMUST00000102960	Stam	signal transducing adaptor molecule (SH3 domain and ITAM motif) 1 [Source:MGI Symbol;Acc:MGI:1329014]	3020	3033	1925
1926	ENSMUST00000102980	Akr1b3	aldo-keto reductase family 1, member B3 (aldose reductase) [Source:MGI Symbol;Acc:MGI:1353494]	817	836	1926
1927	ENSMUST00000103045	Stmn3	stathmin-like 3 [Source:MGI Symbol;Acc:MGI:1277137]	755	767	1929
1928	ENSMUST00000103045	Stmn3	stathmin-like 3 [Source:MGI Symbol;Acc:MGI:1277137]	264	277	1927
1929	ENSMUST00000103045	Stmn3	stathmin-like 3 [Source:MGI Symbol;Acc:MGI:1277137]	436	452	1928
1930	ENSMUST00000103045	Stmn3	stathmin-like 3 [Source:MGI Symbol;Acc:MGI:1277137]	938	958	1930
1931	ENSMUST00000103045	Stmn3	stathmin-like 3 [Source:MGI Symbol;Acc:MGI:1277137]	1042	1063	1931
1932	ENSMUST00000103172	Dstn	destrin [Source:MGI Symbol;Acc:MGI:1929270]	1567	1586	1938
1933	ENSMUST00000103172	Dstn	destrin [Source:MGI Symbol;Acc:MGI:1929270]	1326	1346	1936
1934	ENSMUST00000103172	Dstn	destrin [Source:MGI Symbol;Acc:MGI:1929270]	1796	1822	1939
1935	ENSMUST00000103172	Dstn	destrin [Source:MGI Symbol;Acc:MGI:1929270]	763	781	1933
1936	ENSMUST00000103172	Dstn	destrin [Source:MGI Symbol;Acc:MGI:1929270]	1215	1227	1935
1937	ENSMUST00000103172	Dstn	destrin [Source:MGI Symbol;Acc:MGI:1929270]	1446	1473	1937
1938	ENSMUST00000103172	Dstn	destrin [Source:MGI Symbol;Acc:MGI:1929270]	1105	1119	1934
1939	ENSMUST00000103172	Dstn	destrin [Source:MGI Symbol;Acc:MGI:1929270]	637	655	1932
1940	ENSMUST00000103178	Prkcz	protein kinase C, zeta [Source:MGI Symbol;Acc:MGI:97602]	2049	2061	1941
1941	ENSMUST00000103178	Prkcz	protein kinase C, zeta [Source:MGI Symbol;Acc:MGI:97602]	1880	1892	1940
1942	ENSMUST00000103178	Prkcz	protein kinase C, zeta [Source:MGI Symbol;Acc:MGI:97602]	3999	4014	1944
1943	ENSMUST00000103178	Prkcz	protein kinase C, zeta [Source:MGI Symbol;Acc:MGI:97602]	3894	3906	1943
1944	ENSMUST00000103178	Prkcz	protein kinase C, zeta [Source:MGI Symbol;Acc:MGI:97602]	2708	2724	1942
1945	ENSMUST00000103199	Snrpb	small nuclear ribonucleoprotein B [Source:MGI Symbol;Acc:MGI:98342]	776	790	1945
1946	ENSMUST00000103202	Sirpa	signal-regulatory protein alpha [Source:MGI Symbol;Acc:MGI:108563]	2308	2320	1947
1947	ENSMUST00000103202	Sirpa	signal-regulatory protein alpha [Source:MGI Symbol;Acc:MGI:108563]	1808	1835	1946
1948	ENSMUST00000103217	Pex14	peroxisomal biogenesis factor 14 [Source:MGI Symbol;Acc:MGI:1927868]	958	970	1948
1949	ENSMUST00000103217	Pex14	peroxisomal biogenesis factor 14 [Source:MGI Symbol;Acc:MGI:1927868]	1341	1353	1949
1950	ENSMUST00000103220	Snrnp200	small nuclear ribonucleoprotein 200 (U5) [Source:MGI Symbol;Acc:MGI:2444401]	5345	5361	1950
1951	ENSMUST00000105032	Fam43b	family with sequence similarity 43, member B [Source:MGI Symbol;Acc:MGI:3651622]	561	573	1951
1952	ENSMUST00000105691	Clstn1	calsyntenin 1 [Source:MGI Symbol;Acc:MGI:1929895]	3285	3333	1958
1953	ENSMUST00000105691	Clstn1	calsyntenin 1 [Source:MGI Symbol;Acc:MGI:1929895]	3055	3068	1955
1954	ENSMUST00000105691	Clstn1	calsyntenin 1 [Source:MGI Symbol;Acc:MGI:1929895]	1745	1756	1953
1955	ENSMUST00000105691	Clstn1	calsyntenin 1 [Source:MGI Symbol;Acc:MGI:1929895]	3132	3152	1956
1956	ENSMUST00000105691	Clstn1	calsyntenin 1 [Source:MGI Symbol;Acc:MGI:1929895]	3338	3352	1959
1957	ENSMUST00000105691	Clstn1	calsyntenin 1 [Source:MGI Symbol;Acc:MGI:1929895]	4178	4196	1965
1958	ENSMUST00000105691	Clstn1	calsyntenin 1 [Source:MGI Symbol;Acc:MGI:1929895]	4093	4104	1964
1959	ENSMUST00000105691	Clstn1	calsyntenin 1 [Source:MGI Symbol;Acc:MGI:1929895]	4033	4047	1963
1960	ENSMUST00000105691	Clstn1	calsyntenin 1 [Source:MGI Symbol;Acc:MGI:1929895]	2026	2039	1954
1961	ENSMUST00000105691	Clstn1	calsyntenin 1 [Source:MGI Symbol;Acc:MGI:1929895]	332	352	1952
1962	ENSMUST00000105691	Clstn1	calsyntenin 1 [Source:MGI Symbol;Acc:MGI:1929895]	3178	3193	1957
1963	ENSMUST00000105691	Clstn1	calsyntenin 1 [Source:MGI Symbol;Acc:MGI:1929895]	4240	4267	1966
1964	ENSMUST00000105691	Clstn1	calsyntenin 1 [Source:MGI Symbol;Acc:MGI:1929895]	4330	4345	1967
1965	ENSMUST00000105691	Clstn1	calsyntenin 1 [Source:MGI Symbol;Acc:MGI:1929895]	3538	3553	1961
1966	ENSMUST00000105691	Clstn1	calsyntenin 1 [Source:MGI Symbol;Acc:MGI:1929895]	3460	3472	1960
1967	ENSMUST00000105691	Clstn1	calsyntenin 1 [Source:MGI Symbol;Acc:MGI:1929895]	3891	3926	1962
1968	ENSMUST00000106402	Camk2d	calcium/calmodulin-dependent protein kinase II, delta [Source:MGI Symbol;Acc:MGI:1341265]	458	470	1968
1969	ENSMUST00000106402	Camk2d	calcium/calmodulin-dependent protein kinase II, delta [Source:MGI Symbol;Acc:MGI:1341265]	1137	1149	1969
1970	ENSMUST00000106498	Pomgnt1	protein O-linked mannose beta 1,2-N-acetylglucosaminyltransferase [Source:MGI Symbol;Acc:MGI:1915523]	1849	1867	1970
1971	ENSMUST00000106650	Rab3b	RAB3B, member RAS oncogene family [Source:MGI Symbol;Acc:MGI:1917158]	868	880	1971
1972	ENSMUST00000106882	Sgip1	SH3-domain GRB2-like (endophilin) interacting protein 1 [Source:MGI Symbol;Acc:MGI:1920344]	3373	3386	1972
1973	ENSMUST00000106908	Pde4b	phosphodiesterase 4B, cAMP specific [Source:MGI Symbol;Acc:MGI:99557]	3996	4008	1974
1974	ENSMUST00000106908	Pde4b	phosphodiesterase 4B, cAMP specific [Source:MGI Symbol;Acc:MGI:99557]	3737	3749	1973
1975	ENSMUST00000107359	Megf9	multiple EGF-like-domains 9 [Source:MGI Symbol;Acc:MGI:1918264]	4603	4623	1976
1976	ENSMUST00000107359	Megf9	multiple EGF-like-domains 9 [Source:MGI Symbol;Acc:MGI:1918264]	2158	2175	1975
1977	ENSMUST00000107749	Gabbr2	gamma-aminobutyric acid (GABA) B receptor, 2 [Source:MGI Symbol;Acc:MGI:2386030]	5424	5449	1980
1978	ENSMUST00000107749	Gabbr2	gamma-aminobutyric acid (GABA) B receptor, 2 [Source:MGI Symbol;Acc:MGI:2386030]	5180	5194	1978
1979	ENSMUST00000107749	Gabbr2	gamma-aminobutyric acid (GABA) B receptor, 2 [Source:MGI Symbol;Acc:MGI:2386030]	3958	3973	1977
1980	ENSMUST00000107749	Gabbr2	gamma-aminobutyric acid (GABA) B receptor, 2 [Source:MGI Symbol;Acc:MGI:2386030]	5280	5300	1979
1981	ENSMUST00000108297	Pdp1	pyruvate dehyrogenase phosphatase catalytic subunit 1 [Source:MGI Symbol;Acc:MGI:2685870]	2197	2209	1981
1982	ENSMUST00000109207	Ube2v1	ubiquitin-conjugating enzyme E2 variant 1 [Source:MGI Symbol;Acc:MGI:1913839]	1562	1576	1983
1983	ENSMUST00000109207	Ube2v1	ubiquitin-conjugating enzyme E2 variant 1 [Source:MGI Symbol;Acc:MGI:1913839]	1539	1558	1982
1984	ENSMUST00000109523	Vstm2l	V-set and transmembrane domain containing 2-like [Source:MGI Symbol;Acc:MGI:2685537]	1140	1152	1985
1985	ENSMUST00000109523	Vstm2l	V-set and transmembrane domain containing 2-like [Source:MGI Symbol;Acc:MGI:2685537]	956	969	1984
1986	ENSMUST00000109526	Nnat	neuronatin [Source:MGI Symbol;Acc:MGI:104716]	982	1002	1990
1987	ENSMUST00000109526	Nnat	neuronatin [Source:MGI Symbol;Acc:MGI:104716]	90	102	1986
1988	ENSMUST00000109526	Nnat	neuronatin [Source:MGI Symbol;Acc:MGI:104716]	870	883	1989
1989	ENSMUST00000109526	Nnat	neuronatin [Source:MGI Symbol;Acc:MGI:104716]	402	417	1987
1990	ENSMUST00000109526	Nnat	neuronatin [Source:MGI Symbol;Acc:MGI:104716]	802	820	1988
1991	ENSMUST00000109587	Rbm39	RNA binding motif protein 39 [Source:MGI Symbol;Acc:MGI:2157953]	1801	1816	1991
1992	ENSMUST00000109682	Dynlrb1	dynein light chain roadblock-type 1 [Source:MGI Symbol;Acc:MGI:1914318]	373	384	1994
1993	ENSMUST00000109682	Dynlrb1	dynein light chain roadblock-type 1 [Source:MGI Symbol;Acc:MGI:1914318]	335	367	1993
1994	ENSMUST00000109682	Dynlrb1	dynein light chain roadblock-type 1 [Source:MGI Symbol;Acc:MGI:1914318]	148	160	1992
1995	ENSMUST00000109682	Dynlrb1	dynein light chain roadblock-type 1 [Source:MGI Symbol;Acc:MGI:1914318]	604	621	1995
1996	ENSMUST00000110007	Slc24a3	solute carrier family 24 (sodium/potassium/calcium exchanger), member 3 [Source:MGI Symbol;Acc:MGI:2137513]	2127	2143	1998
1997	ENSMUST00000110007	Slc24a3	solute carrier family 24 (sodium/potassium/calcium exchanger), member 3 [Source:MGI Symbol;Acc:MGI:2137513]	1887	1899	1996
1998	ENSMUST00000110007	Slc24a3	solute carrier family 24 (sodium/potassium/calcium exchanger), member 3 [Source:MGI Symbol;Acc:MGI:2137513]	1989	2001	1997
[truncated: 333 more rows]
