# Supplementary material for: Sex-specific transcriptomic and epitranscriptomic signatures of PTSD-like fear acquisition
Source: iScience. 2022 Aug 2;25(9):104861. doi: 10.1016/j.isci.2022.104861 (PMC9418440; doi:10.1016/j.isci.2022.104861)
Supplement: Table S11. Enrichment analysis of differentially modified transcripts in male mice, related to Figure 2 [file mmc9.xlsx]

## Sheet: Sheet1
Table S11. Enrichment analysis of differentially modified transcripts in male mice, Related to Figure 2.
Term	Overlap	P.value	Adjusted.P.value	Old.P.value	Old.Adjusted.P.value	Odds.Ratio	Combined.Score	Genes
aerobic electron transport chain (GO:0019646)	0.0833333	3.96466e-10	7.67475e-07	0	0	8.63252	186.881	NDUFA8;NDUFB6;NDUFA5;NDUFB5;NDUFA4;NDUFA10;NDUFB3;NDUFC1;SDHC;COX6A1;COX5B;UQCRH;NDUFS5;NDUFS3;NDUFS2;CYCS;NDUFS1
mitochondrial ATP synthesis coupled electron transport (GO:0042775)	0.125	5.03758e-10	7.67475e-07	0	0	8.47222	181.381	NDUFA8;NDUFB6;NDUFA5;NDUFB5;NDUFA4;NDUFA10;NDUFB3;NDUFC1;SDHC;COX6A1;COX5B;UQCRH;NDUFS5;NDUFS3;NDUFS2;CYCS;NDUFS1
mitochondrial electron transport, NADH to ubiquinone (GO:0006120)	0.0337079	8.19894e-09	8.32739e-06	0	0	11.8943	221.463	NDUFA8;NDUFB6;NDUFA5;NDUFB5;NDUFA4;NDUFS5;NDUFA10;NDUFB3;NDUFS3;NDUFS2;NDUFC1;NDUFS1
SRP-dependent cotranslational protein targeting to membrane (GO:0006614)	0.0333333	2.37469e-08	1.80892e-05	0	0	6.26093	109.916	RPL32;RPL21;RPL31;RPS8;RPL34;RPLP0;RPS6;SRP14;RPL6;SRP9;RPL7;SEC61A2;RPL7A;SRP72;RPL35;RPS20;RPS21
protein targeting to ER (GO:0045047)	0.1	3.28848e-08	2.004e-05	0	0	5.69775	98.1737	RPL32;RPL21;RPL31;RPS8;RPL34;RPS6;RPLP0;SRP14;RPL6;SRP9;RPL7;RPL7A;SRP72;RPL35;CHMP4B;RPS20;SEC62;RPS21
cotranslational protein targeting to membrane (GO:0006613)	0.0163934	4.66837e-08	2.37076e-05	0	0	5.93445	100.173	RPL32;RPL21;RPL31;RPS8;RPL34;RPLP0;RPS6;SRP14;RPL6;SRP9;RPL7;RPL7A;SRP72;RPL35;RPS20;SEC62;RPS21
cytoplasmic translation (GO:0002181)	0.0645161	2.3768e-07	0.000103459	0	0	5.57755	85.0707	RPL32;RPL21;RPL31;RPS8;RPL34;RPLP0;RPS6;RPL6;RPL7;RPL7A;EIF3M;EIF3I;RPL35;RPS20;RPS21;ZC3H15
signal release from synapse (GO:0099643)	0.0540541	2.84958e-07	0.000108533	0	0	9.18433	138.416	SNAP25;SLC32A1;CDK5;STXBP1;GAD1;DNAJC5;GAD2;CPLX1;SYN2;STX1A;SNCA
neurotransmitter secretion (GO:0007269)	0.0130719	3.67485e-07	0.000124414	0	0	8.90556	131.95	SNAP25;SLC32A1;CDK5;STXBP1;GAD1;DNAJC5;GAD2;CPLX1;SYN2;STX1A;SNCA
Arp2/3 complex-mediated actin nucleation (GO:0034314)	0.0465116	4.21675e-07	0.000128484	0	0	23.2781	341.701	ACTR3;ARPC2;ARPC3;ARPC1A;ARPC5L;ARPC4;ARPC5
nucleotide-excision repair, DNA damage recognition (GO:0000715)	0.0454545	9.22933e-07	0.000255652	0	0	14.203	197.361	COPS4;COPS6;PARP1;COPS2;UBC;COPS7A;COPS8;RAD23B
ephrin receptor signaling pathway (GO:0048013)	0.0434783	1.47421e-06	0.000374326	0	0	5.51345	74.0313	ACTR3;ARPC1A;ARPC4;WASL;ARPC5;ACTB;DNM1;GRIN1;CDC42;ARPC2;ARPC3;CHN1;RAC1;NGEF
neurotransmitter transport (GO:0006836)	0.0416667	2.12949e-06	0.00049912	0	0	5.79659	75.7013	SNAP25;SLC32A1;STXBP1;GAD1;SLC1A2;GAD2;ATP1A2;SYN2;CPLX1;GLS;DNAJC5;GLUL;STX1A
chemical synaptic transmission (GO:0007268)	0.0115942	2.98185e-06	0.000631892	0	0	2.83238	36.0363	NAPB;GRIA2;SNAP25;STXBP1;SLC1A2;SLC6A1;CPLX1;CAMKK2;NPY;PENK;KIF1B;NPTX2;PRKACB;SNCA;GABBR2;SLC12A5;KCND2;SLC32A1;GAD1;GAD2;NSG1;SYN2;GRIN1;PRKAR1B;CDK5;GLRB;DNAJC5;CAMK1;STX1A
membrane organization (GO:0061024)	0.0344828	3.11072e-06	0.000631892	0	0	3.10897	39.4237	ARPC1A;USO1;CLTA;WASL;ACTB;CORO1C;TMEM43;UBC;CHP1;EPS15;SH3GL2;AGFG1;ACTR3;OSBPL2;HIP1R;ARPC4;ARPC5;DNM1;REEP1;NECAP1;ARPC2;ARPC3;CHMP4B;CHMP3;VAMP4
protein transport (GO:0015031)	0.0344828	6.13663e-06	0.00107908	0	0	2.57181	30.8649	RAB3B;VPS29;NAPB;STX12;NECAB3;STXBP1;USO1;ARL6IP5;STX6;TMED2;ATP6V1E1;ATP6V0E2;ATP6V1F;YWHAH;ATP6V1G1;RABGAP1L;ATP6V0B;SEC13;LMTK2;IFT22;RAB14;SNX17;SCG5;CHMP3;COPG2;COPG1;VPS45;VAMP4;RAMP1;SCG2;STX1A;ARF5
actin nucleation (GO:0045010)	0.03125	6.2876e-06	0.00107908	0	0	13.2977	159.265	ACTR3;ARPC2;ARPC3;ARPC1A;ARPC5L;ARPC4;ARPC5
mitochondrial respiratory chain complex I assembly (GO:0032981)	0.00959233	6.84658e-06	0.00107908	0	0	6.24829	74.3031	NDUFA8;NDUFB6;NDUFA5;NDUFB5;NDUFS5;NDUFA10;NDUFB3;NDUFS3;NDUFS2;NDUFC1;NDUFS1
NADH dehydrogenase complex assembly (GO:0010257)	0.0285714	6.84658e-06	0.00107908	0	0	6.24829	74.3031	NDUFA8;NDUFB6;NDUFA5;NDUFB5;NDUFS5;NDUFA10;NDUFB3;NDUFS3;NDUFS2;NDUFC1;NDUFS1
negative regulation of protein modification process (GO:0031400)	0.028169	7.0829e-06	0.00107908	0	0	5.11251	60.6232	PRNP;YWHAB;DBI;PARK7;CORO1C;PTPA;ENSA;PPP1R8;DNAJC10;CHP1;PLPP3;TARDBP;SH3GL2
