# Supplementary material for: Sex-specific transcriptomic and epitranscriptomic signatures of PTSD-like fear acquisition
Source: iScience. 2022 Aug 2;25(9):104861. doi: 10.1016/j.isci.2022.104861 (PMC9418440; doi:10.1016/j.isci.2022.104861)
Supplement: Table S12. Enrichment analysis of differentially modified transcripts in female mice, related to Figure 2 [file mmc10.xlsx]

## Sheet: Sheet1
Table S12. Enrichment analysis of differentially modified transcripts in female mice, Related to Figure 2.
Term	Overlap	P.value	Adjusted.P.value	Old.P.value	Old.Adjusted.P.value	Odds.Ratio	Combined.Score	Genes
neurotransmitter transport (GO:0006836)	0.0833333	2.61126e-09	7.52827e-06	0	0	8.75105	172.951	GABRA2;SNAP25;SLC32A1;STXBP1;GAD1;SLC1A2;GAD2;ATP1A2;SYN2;CPLX1;GLS;HRH3;DNAJC5;GLUL;STX1A
aerobic electron transport chain (GO:0019646)	0.125	1.28405e-08	1.49613e-05	0	0	8.44546	153.46	NDUFA8;NDUFB6;NDUFB5;NDUFA4;NDUFA10;NDUFB3;NDUFC1;SDHC;COX6A1;COX5B;UQCRH;NDUFS3;NDUFS2;CYCS
mitochondrial ATP synthesis coupled electron transport (GO:0042775)	0.0337079	1.55684e-08	1.49613e-05	0	0	8.29687	149.161	NDUFA8;NDUFB6;NDUFB5;NDUFA4;NDUFA10;NDUFB3;NDUFC1;SDHC;COX6A1;COX5B;UQCRH;NDUFS3;NDUFS2;CYCS
signal release from synapse (GO:0099643)	0.0333333	3.10853e-08	1.86302e-05	0	0	11.5664	199.942	SNAP25;HRH3;SLC32A1;STXBP1;GAD1;DNAJC5;GAD2;CPLX1;SYN2;STX1A;SNCA
chemical synaptic transmission (GO:0007268)	0.1	3.23104e-08	1.86302e-05	0	0	3.59034	61.9257	NAPB;GRIA2;SNAP25;STXBP1;KCNC4;SLC1A2;SLC6A1;CACNA1E;CPLX1;CAMKK2;HRH3;NPY;PENK;PRKACB;SNCA;GABRA2;GABBR2;SLC12A5;KCND2;SLC32A1;GAD1;GAD2;NSG1;SYN2;GRIN1;PRKAR1B;DNAJC5;CAMK1;STX1A
neurotransmitter secretion (GO:0007269)	0.0163934	4.03579e-08	1.9392e-05	0	0	11.2153	190.945	SNAP25;HRH3;SLC32A1;STXBP1;GAD1;DNAJC5;GAD2;CPLX1;SYN2;STX1A;SNCA
positive regulation of lamellipodium assembly (GO:0010592)	0.0645161	2.54894e-07	0.00010498	0	0	16.7504	254.312	ACTR3;CDC42;NCKAP1;AKIRIN1;ABI2;FSCN1;BRK1;RAC1
protein targeting to ER (GO:0045047)	0.0540541	3.25658e-07	0.000117359	0	0	5.7588	86.0216	RPL32;RPS6;RPLP0;RPL11;SRP14;RPL6;SRP9;RPL7;RPL7A;RPL37A;RPL35;CHMP4B;RPS20;SEC62;RPS21
regulation of lamellipodium assembly (GO:0010591)	0.0130719	4.13756e-07	0.00013254	0	0	12.0756	177.487	CDC42;ACTR3;NCKAP1;AKIRIN1;CAPZB;ABI2;FSCN1;BRK1;RAC1
cotranslational protein targeting to membrane (GO:0006613)	0.0465116	6.06405e-07	0.000160304	0	0	5.90449	84.5271	RPL32;RPLP0;RPS6;RPL11;SRP14;RPL6;SRP9;RPL7;RPL7A;RPL37A;RPL35;RPS20;SEC62;RPS21
cellular protein modification process (GO:0006464)	0.0454545	6.11637e-07	0.000160304	0	0	2.13386	30.5295	BMPR2;UBE2D3;DCAF8;PPP1CB;PPP3CA;PSMD5;B3GALT1;PSMD1;PRKACB;JAK1;RAB2A;FBXW5;WSB2;PARP1;FBXO10;LRRC41;DDOST;PSMA5;PRKAR1B;CTDSP1;PIGK;SPARCL1;ATG4B;SCG2;CAMK2D;PPM1L;CTBP1;CUL3;RPN1;CUL1;PRKCZ;CAMKK2;CST3;PSMB7;PSMB4;PSMB2;FUT9;PENK;ST3GAL5;VHL;SRPK2;CDK18;B3GALNT1;WFS1;GAD1;BRAF;HIPK1;DCLK1;ACVR2A;COPS4;PDP1;COPS6;PINK1;PSMC3;STK25;PTPRA;CAMK1;COPS8;METAP1
anterograde trans-synaptic signaling (GO:0098916)	0.0434783	9.41322e-07	0.000226153	0	0	3.54141	49.1406	GABRA2;GABBR2;GRIA2;SNAP25;SLC12A5;KCND2;GAD1;KCNC4;SLC1A2;GAD2;SLC6A1;SYN2;CACNA1E;CPLX1;CAMKK2;GRIN1;PRKAR1B;HRH3;NPY;PENK;CAMK1;PRKACB;SNCA
mitochondrial electron transport, NADH to ubiquinone (GO:0006120)	0.0416667	1.46649e-06	0.000325223	0	0	10.0604	135.137	NDUFA8;NDUFB6;NDUFB5;NDUFA4;NDUFA10;NDUFB3;NDUFS3;NDUFS2;NDUFC1
SRP-dependent cotranslational protein targeting to membrane (GO:0006614)	0.0115942	2.17779e-06	0.000448469	0	0	5.68732	74.1467	RPL32;RPLP0;RPS6;RPL11;SRP14;RPL6;SRP9;RPL7;RPL7A;RPL37A;RPL35;RPS20;RPS21
positive regulation of lamellipodium organization (GO:1902745)	0.0344828	2.96262e-06	0.000569415	0	0	11.1623	142.09	CDC42;ACTR3;NCKAP1;AKIRIN1;ABI2;FSCN1;BRK1;RAC1
cytoplasmic translation (GO:0002181)	0.0344828	3.1741e-06	0.000571934	0	0	5.47319	69.2933	RPL32;RPLP0;RPS6;RPL11;RPL6;RPL7;RPL7A;EIF3I;RPL37A;RPL35;RPL22L1;RPS20;RPS21
ephrin receptor signaling pathway (GO:0048013)	0.03125	4.64912e-06	0.000788436	0	0	5.76686	70.8103	ACTR3;CDC42;EFNA3;ARPC3;ARPC1A;CHN1;ARPC4;RAC1;ACTB;DNM1;NGEF;GRIN1
proteasome-mediated ubiquitin-dependent protein catabolic process (GO:0043161)	0.00959233	1.00753e-05	0.00161373	0	0	2.87297	33.0548	VCP;CUL3;UBE2D3;CUL1;AGAP3;RNF4;PSMB7;UCHL1;PSMB4;PSMB2;PSMD5;UBC;PSMD1;UBXN4;FBXW5;HSPA5;WFS1;RAD23B;PSMA5;RNF103;PSMC3;KCTD10;DNAJC10;ANAPC5;ANAPC2
MAPK cascade (GO:0000165)	0.0285714	1.14096e-05	0.00173126	0	0	2.92351	33.2726	LYPLA1;YWHAB;CUL3;CUL1;PEBP1;BRAF;RASAL1;CAMKK2;GRIN1;PSMA5;PPP1CB;PSMB7;PSMB4;SPRED1;PSMB2;PSMC3;RASGEF1A;PSMD5;PTPRA;UBC;PSMD1;SCG2;JAK1;BCL2L1
regulation of mitotic cell cycle (GO:0007346)	0.028169	2.05567e-05	0.00296325	0	0	3.56635	38.4892	CUL1;HNRNPU;ASNS;MEIS2;PSMA5;PSMB7;BRINP2;PSMB4;BRINP1;PSMB2;PSMC3;PSMD5;PSMD1;ANAPC5;EIF4E;ANAPC2;RPRM
