# Supplementary material for: Sex-specific transcriptomic and epitranscriptomic signatures of PTSD-like fear acquisition
Source: iScience. 2022 Aug 2;25(9):104861. doi: 10.1016/j.isci.2022.104861 (PMC9418440; doi:10.1016/j.isci.2022.104861)
Supplement: Table S14. Differentially expressed genes that were also differentially modified in male mice, related to Figure 2 [file mmc11.xlsx]

## Sheet: Sheet1
Table S14. Differentially expressed genes that were also differentially modified in male mice, Related to Figure 2.
Transcript	Start	End	Gene
ENSMUST00000000895.12	1345	1357	Necab3
ENSMUST00000000895.12	1545	1556	Necab3
ENSMUST00000000895.12	1726	1739	Necab3
ENSMUST00000015950.11	936	954	Qdpr
ENSMUST00000015950.11	1208	1220	Qdpr
ENSMUST00000023851.8	821	833	Ndufa5
ENSMUST00000027477.14	722	746	Ngef
ENSMUST00000027477.14	919	931	Ngef
ENSMUST00000027477.14	1153	1165	Ngef
ENSMUST00000027477.14	1193	1211	Ngef
ENSMUST00000027477.14	1396	1408	Ngef
ENSMUST00000027477.14	1455	1469	Ngef
ENSMUST00000027477.14	1579	1591	Ngef
ENSMUST00000027477.14	2156	2172	Ngef
ENSMUST00000027677.7	876	892	Csrp1
ENSMUST00000027677.7	915	927	Csrp1
ENSMUST00000027677.7	1098	1110	Csrp1
ENSMUST00000027677.7	1596	1612	Csrp1
ENSMUST00000027795.13	1728	1748	Cnih3
ENSMUST00000027991.11	35	49	Rgs4
ENSMUST00000027991.11	273	290	Rgs4
ENSMUST00000027991.11	328	347	Rgs4
ENSMUST00000027991.11	403	420	Rgs4
ENSMUST00000027991.11	423	443	Rgs4
ENSMUST00000027991.11	532	557	Rgs4
ENSMUST00000027991.11	609	622	Rgs4
ENSMUST00000027991.11	812	828	Rgs4
ENSMUST00000027991.11	1065	1093	Rgs4
ENSMUST00000027991.11	1387	1408	Rgs4
ENSMUST00000027991.11	1457	1470	Rgs4
ENSMUST00000027991.11	1724	1758	Rgs4
ENSMUST00000027991.11	1894	1907	Rgs4
ENSMUST00000027991.11	1923	1945	Rgs4
ENSMUST00000027991.11	2183	2198	Rgs4
ENSMUST00000027991.11	2270	2283	Rgs4
ENSMUST00000027991.11	2302	2320	Rgs4
ENSMUST00000027991.11	2520	2541	Rgs4
ENSMUST00000027991.11	2550	2589	Rgs4
ENSMUST00000027991.11	2660	2690	Rgs4
ENSMUST00000028005.2	82	101	Mgst3
ENSMUST00000028005.2	305	326	Mgst3
ENSMUST00000028005.2	596	611	Mgst3
ENSMUST00000028624.8	2092	2103	Gatm
ENSMUST00000028854.14	764	775	Mal
ENSMUST00000028854.14	1565	1576	Mal
ENSMUST00000028854.14	1614	1632	Mal
ENSMUST00000028854.14	1804	1823	Mal
ENSMUST00000028854.14	2011	2029	Mal
ENSMUST00000028854.14	2394	2406	Mal
ENSMUST00000028854.14	2618	2634	Mal
ENSMUST00000028938.6	167	180	Cst3
ENSMUST00000028938.6	210	228	Cst3
ENSMUST00000028938.6	343	367	Cst3
ENSMUST00000028938.6	442	462	Cst3
ENSMUST00000028938.6	579	600	Cst3
ENSMUST00000028938.6	626	647	Cst3
ENSMUST00000028938.6	659	674	Cst3
ENSMUST00000028938.6	695	720	Cst3
ENSMUST00000029078.8	1389	1401	Car2
ENSMUST00000029078.8	1478	1494	Car2
ENSMUST00000029078.8	1609	1628	Car2
ENSMUST00000029078.8	1732	1756	Car2
ENSMUST00000029796.10	3140	3151	Rap1gds1
ENSMUST00000040154.8	138	165	Cox6a1
ENSMUST00000040154.8	305	330	Cox6a1
ENSMUST00000043964.12	1226	1243	Wfs1
ENSMUST00000046892.9	160	176	Cplx1
ENSMUST00000046892.9	550	569	Cplx1
ENSMUST00000046892.9	729	750	Cplx1
ENSMUST00000046892.9	853	871	Cplx1
ENSMUST00000046892.9	940	958	Cplx1
ENSMUST00000046892.9	1103	1130	Cplx1
ENSMUST00000046892.9	1147	1169	Cplx1
ENSMUST00000046892.9	1242	1256	Cplx1
ENSMUST00000046892.9	1399	1411	Cplx1
ENSMUST00000046892.9	1445	1464	Cplx1
ENSMUST00000046892.9	1555	1579	Cplx1
ENSMUST00000046892.9	1604	1626	Cplx1
ENSMUST00000046892.9	1700	1724	Cplx1
ENSMUST00000046892.9	2075	2087	Cplx1
ENSMUST00000049230.10	2939	2956	Kcnab1
ENSMUST00000049972.5	2028	2040	Scg2
ENSMUST00000055946.7	3118	3130	Gpr158
ENSMUST00000055946.7	6519	6540	Gpr158
ENSMUST00000055946.7	6579	6593	Gpr158
ENSMUST00000055946.7	6837	6856	Gpr158
ENSMUST00000070375.7	394	435	Penk
ENSMUST00000070375.7	755	774	Penk
ENSMUST00000070375.7	975	1000	Penk
ENSMUST00000070375.7	1053	1081	Penk
ENSMUST00000070375.7	1229	1254	Penk
ENSMUST00000070375.7	1381	1405	Penk
ENSMUST00000076463.11	4642	4654	Gpr155
ENSMUST00000079204.8	1195	1207	Rph3a
ENSMUST00000079278.4	799	811	Nrsn2
ENSMUST00000079278.4	1118	1138	Nrsn2
ENSMUST00000081542.5	2722	2734	Kcnd2
ENSMUST00000081542.5	4148	4159	Kcnd2
ENSMUST00000081542.5	4317	4334	Kcnd2
ENSMUST00000090473.6	1891	1909	Gpr88
ENSMUST00000090473.6	2046	2067	Gpr88
ENSMUST00000090473.6	2186	2206	Gpr88
ENSMUST00000090473.6	2865	2881	Gpr88
ENSMUST00000090473.6	3210	3233	Gpr88
ENSMUST00000091259.8	7053	7069	Slc7a14
ENSMUST00000091259.8	7145	7157	Slc7a14
ENSMUST00000091259.8	7587	7600	Slc7a14
ENSMUST00000091259.8	8331	8358	Slc7a14
ENSMUST00000091259.8	8610	8638	Slc7a14
ENSMUST00000091259.8	8714	8726	Slc7a14
ENSMUST00000091259.8	8735	8753	Slc7a14
ENSMUST00000094569.10	9417	9429	Nfasc
ENSMUST00000094934.10	486	504	Gad1
ENSMUST00000094934.10	914	926	Gad1
ENSMUST00000094934.10	979	992	Gad1
ENSMUST00000094934.10	1134	1152	Gad1
ENSMUST00000094934.10	1660	1680	Gad1
ENSMUST00000094934.10	1681	1708	Gad1
ENSMUST00000094934.10	1772	1798	Gad1
ENSMUST00000094934.10	2029	2047	Gad1
ENSMUST00000094934.10	2279	2302	Gad1
ENSMUST00000094934.10	2388	2412	Gad1
ENSMUST00000094934.10	2952	2969	Gad1
ENSMUST00000094934.10	3037	3051	Gad1
ENSMUST00000106908.8	3069	3081	Pde4b
ENSMUST00000111332.1	1413	1429	Pcp4l1
ENSMUST00000111416.6	7868	7885	Ildr2
ENSMUST00000111466.2	257	268	C1qtnf4
ENSMUST00000111466.2	328	344	C1qtnf4
ENSMUST00000111466.2	801	819	C1qtnf4
ENSMUST00000111466.2	856	871	C1qtnf4
ENSMUST00000111466.2	1052	1071	C1qtnf4
ENSMUST00000112113.7	653	673	Cabp1
ENSMUST00000112113.7	689	701	Cabp1
ENSMUST00000112113.7	1149	1168	Cabp1
ENSMUST00000112113.7	1335	1347	Cabp1
ENSMUST00000125541.1	548	564	Trnp1
ENSMUST00000125541.1	943	960	Trnp1
ENSMUST00000125541.1	1554	1567	Trnp1
ENSMUST00000127206.7	759	771	Rgs2
ENSMUST00000127206.7	1584	1596	Rgs2
ENSMUST00000142742.8	8225	8237	Nos1
ENSMUST00000160379.3	776	792	Cdk5r2
ENSMUST00000160379.3	944	959	Cdk5r2
ENSMUST00000160379.3	1246	1260	Cdk5r2
ENSMUST00000160379.3	1505	1519	Cdk5r2
ENSMUST00000160379.3	1583	1608	Cdk5r2
ENSMUST00000160379.3	1699	1717	Cdk5r2
ENSMUST00000185234.1	75	87	Scg2
ENSMUST00000185234.1	1277	1289	Scg2
